# Supplementary material for: Integrated GlycoProteome Analyzer (I-GPA) for Automated Identification and Quantitation of Site-Specific N-Glycosylation
Source: Sci Rep. 2016 Feb 17;6:21175. doi: 10.1038/srep21175 (PMC4756296; doi:10.1038/srep21175)
Supplement: Supplementary Excel 1 [file srep21175-s2.xlsx]

## Sheet: Glycans_Formula_v1.1
Integrated GlycoProteome Analyzer (I-GPA) for Automated Identification and Quantitation of Site-Specific N-Glycosylation Gun Wook Park*, Jin Young Kim*, Heeyoun Hwang, Ju Yeon Lee, Young Hee Ahn, Hyun Kyoung Lee, Eun Sun Ji, Kwang Hoe Kim, Hoi Keun Jeong, Ki Na Yun, Yong-Sam Kim, Jeong-Heon Ko, Hyun Joo An, Jae Han Kim, Young-Ki Paik , and Jong Shin Yoo**
Supplementary Excel 1 List of 351 N-glycans for GPA-DataBase.
Index	GlycanCode	Formula	[M]	[M+1H]1+	[M-1H]1-	[M+1Na]1+	GlycanType
1	3_2_0_0	C34H58N2O26	910.328	911.336	909.32	933.317	HM
2	3_2_1_0	C40H68N2O30	1056.39	1057.39	1055.38	1079.38	HM-F
3	4_2_0_0	C40H68N2O31	1072.38	1073.39	1071.37	1095.37	HM
4	3_3_0_0	C42H71N3O31	1113.41	1114.41	1112.4	1136.4	C/H
5	4_2_1_0	C46H78N2O35	1218.44	1219.45	1217.43	1241.43	HM-F
6	5_2_0_0	C46H78N2O36	1234.43	1235.44	1233.43	1257.42	HM
7	3_3_1_0	C48H81N3O35	1259.47	1260.47	1258.46	1282.45	C/H-F
8	4_3_0_0	C48H81N3O36	1275.46	1276.47	1274.45	1298.45	C/H
9	3_4_0_0	C50H84N4O36	1316.49	1317.49	1315.48	1339.48	C/H
10	5_2_1_0	C52H88N2O40	1380.49	1381.5	1379.48	1403.48	HM-F
11	6_2_0_0	C52H88N2O41	1396.49	1397.49	1395.48	1419.48	HM
12	3_3_2_0	C54H91N3O39	1405.52	1406.53	1404.52	1428.51	C/H-F
13	4_3_1_0	C54H91N3O40	1421.52	1422.53	1420.51	1444.51	C/H-F
14	5_3_0_0	C54H91N3O41	1437.51	1438.52	1436.51	1460.5	C/H
15	3_4_1_0	C56H94N4O40	1462.54	1463.55	1461.54	1485.53	C/H-F
16	4_4_0_0	C56H94N4O41	1478.54	1479.55	1477.53	1501.53	C/H
17	3_5_0_0	C58H97N5O41	1519.57	1520.57	1518.56	1542.56	C/H
18	6_2_1_0	C58H98N2O45	1542.54	1543.55	1541.54	1565.53	HM-F
19	7_2_0_0	C58H98N2O46	1558.54	1559.55	1557.53	1581.53	HM
20	4_3_0_1	C59H98N4O44	1566.56	1567.56	1565.55	1589.55	C/H-S
21	4_3_2_0	C60H101N3O44	1567.58	1568.58	1566.57	1590.57	C/H-F
22	5_3_1_0	C60H101N3O45	1583.57	1584.58	1582.56	1606.56	C/H-F
23	6_3_0_0	C60H101N3O46	1599.57	1600.57	1598.56	1622.56	C/H
24	3_4_2_0	C62H104N4O44	1608.6	1609.61	1607.59	1631.59	C/H-F
25	4_4_1_0	C62H104N4O45	1624.6	1625.61	1623.59	1647.59	C/H-F
26	5_4_0_0	C62H104N4O46	1640.59	1641.6	1639.58	1663.58	C/H
27	3_5_1_0	C64H107N5O45	1665.62	1666.63	1664.62	1688.61	C/H-F
28	4_5_0_0	C64H107N5O46	1681.62	1682.63	1680.61	1704.61	C/H
29	7_2_1_0	C64H108N2O50	1704.6	1705.6	1703.59	1727.59	HM-F
30	4_3_1_1	C65H108N4O48	1712.61	1713.62	1711.61	1735.6	C/H-FS
31	8_2_0_0	C64H108N2O51	1720.59	1721.6	1719.58	1743.58	HM
32	3_6_0_0	C66H110N6O46	1722.65	1723.65	1721.64	1745.63	C/H
33	5_3_0_1	C65H108N4O49	1728.61	1729.62	1727.6	1751.6	C/H-S
34	5_3_2_0	C66H111N3O49	1729.63	1730.64	1728.62	1752.62	C/H-F
35	6_3_1_0	C66H111N3O50	1745.62	1746.63	1744.62	1768.61	C/H-F
36	3_4_3_0	C68H114N4O48	1754.66	1755.67	1753.65	1777.65	C/H-F
37	4_4_0_1	C67H111N5O49	1769.63	1770.64	1768.63	1792.62	C/H-S
38	4_4_2_0	C68H114N4O49	1770.66	1771.66	1769.65	1793.64	C/H-F
39	5_4_1_0	C68H114N4O50	1786.65	1787.66	1785.64	1809.64	C/H-F
40	6_4_0_0	C68H114N4O51	1802.64	1803.65	1801.64	1825.63	C/H
41	3_5_2_0	C70H117N5O49	1811.68	1812.69	1810.67	1834.67	C/H-F
42	4_5_1_0	C70H117N5O50	1827.68	1828.68	1826.67	1850.67	C/H-F
43	5_5_0_0	C70H117N5O51	1843.67	1844.68	1842.66	1866.66	C/H
44	4_3_2_1	C71H118N4O52	1858.67	1859.68	1857.66	1881.66	C/H-FS
45	8_2_1_0	C70H118N2O55	1866.65	1867.66	1865.64	1889.64	HM-F
46	3_6_1_0	C72H120N6O50	1868.7	1869.71	1867.7	1891.69	C/H-F
47	5_3_1_1	C71H118N4O53	1874.67	1875.67	1873.66	1897.66	C/H-FS
48	9_2_0_0	C70H118N2O56	1882.64	1883.65	1881.64	1905.63	HM
49	4_6_0_0	C72H120N6O51	1884.7	1885.71	1883.69	1907.69	C/H
50	6_3_0_1	C71H118N4O54	1890.66	1891.67	1889.65	1913.65	C/H-S
51	6_3_2_0	C72H121N3O54	1891.68	1892.69	1890.67	1914.67	C/H-F
52	4_4_1_1	C73H121N5O53	1915.69	1916.7	1914.68	1938.68	C/H-FS
53	4_4_3_0	C74H124N4O53	1916.71	1917.72	1915.71	1939.7	C/H-F
54	3_7_0_0	C74H123N7O51	1925.72	1926.73	1924.72	1948.71	C/H
55	5_4_0_1	C73H121N5O54	1931.69	1932.7	1930.68	1954.68	C/H-S
56	5_4_2_0	C74H124N4O54	1932.71	1933.72	1931.7	1955.7	C/H-F
57	6_4_1_0	C74H124N4O55	1948.7	1949.71	1947.7	1971.69	C/H-F
58	3_5_3_0	C76H127N5O53	1957.74	1958.75	1956.73	1980.73	C/H-F
59	7_4_0_0	C74H124N4O56	1964.7	1965.71	1963.69	1987.69	C/H
60	4_5_0_1	C75H124N6O54	1972.71	1973.72	1971.71	1995.7	C/H-S
61	4_5_2_0	C76H127N5O54	1973.73	1974.74	1972.73	1996.72	C/H-F
62	5_5_1_0	C76H127N5O55	1989.73	1990.74	1988.72	2012.72	C/H-F
63	6_5_0_0	C76H127N5O56	2005.72	2006.73	2004.72	2028.71	C/H
64	3_6_2_0	C78H130N6O54	2014.76	2015.77	2013.75	2037.75	C/H-F
65	5_3_2_1	C77H128N4O57	2020.72	2021.73	2019.72	2043.71	C/H-FS
66	9_2_1_0	C76H128N2O60	2028.7	2029.71	2027.69	2051.69	HM-F
67	4_6_1_0	C78H130N6O55	2030.76	2031.76	2029.75	2053.75	C/H-F
68	6_3_1_1	C77H128N4O58	2036.72	2037.73	2035.71	2059.71	C/H-FS
69	10_2_0_0	C76H128N2O61	2044.7	2045.71	2043.69	2067.69	HM
70	5_6_0_0	C78H130N6O56	2046.75	2047.76	2045.74	2069.74	C/H
71	4_4_2_1	C79H131N5O57	2061.75	2062.76	2060.74	2084.74	C/H-FS
72	3_7_1_0	C80H133N7O55	2071.78	2072.79	2070.77	2094.77	C/H-F
73	5_4_1_1	C79H131N5O58	2077.75	2078.75	2076.74	2100.74	C/H-FS
74	5_4_3_0	C80H134N4O58	2078.77	2079.77	2077.76	2101.76	C/H-F
75	4_7_0_0	C80H133N7O56	2087.78	2088.79	2086.77	2110.77	C/H
76	6_4_0_1	C79H131N5O59	2093.74	2094.75	2092.73	2116.73	C/H-S
77	6_4_2_0	C80H134N4O59	2094.76	2095.77	2093.75	2117.75	C/H-F
78	3_5_4_0	C82H137N5O57	2103.8	2104.81	2102.79	2126.79	C/H-F
79	7_4_1_0	C80H134N4O60	2110.76	2111.76	2109.75	2133.75	C/H-F
80	4_5_1_1	C81H134N6O58	2118.77	2119.78	2117.76	2141.76	C/H-FS
81	4_5_3_0	C82H137N5O58	2119.79	2120.8	2118.78	2142.78	C/H-F
82	5_5_0_1	C81H134N6O59	2134.77	2135.77	2133.76	2157.76	C/H-S
83	5_5_2_0	C82H137N5O59	2135.79	2136.8	2134.78	2158.78	C/H-F
84	6_5_1_0	C82H137N5O60	2151.78	2152.79	2150.77	2174.77	C/H-F
85	3_6_3_0	C84H140N6O58	2160.82	2161.83	2159.81	2183.81	C/H-F
86	7_5_0_0	C82H137N5O61	2167.78	2168.78	2166.77	2190.77	C/H
87	4_6_0_1	C83H137N7O59	2175.79	2176.8	2174.79	2198.78	C/H-S
88	4_6_2_0	C84H140N6O59	2176.81	2177.82	2175.81	2199.8	C/H-F
89	6_3_2_1	C83H138N4O62	2182.78	2183.78	2181.77	2205.77	C/H-FS
90	10_2_1_0	C82H138N2O65	2190.76	2191.76	2189.75	2213.75	HM-F
91	5_6_1_0	C84H140N6O60	2192.81	2193.82	2191.8	2215.8	C/H-F
92	11_2_0_0	C82H138N2O66	2206.75	2207.76	2205.74	2229.74	HM
93	4_4_3_1	C85H141N5O61	2207.81	2208.82	2206.8	2230.8	C/H-FS
94	6_6_0_0	C84H140N6O61	2208.8	2209.81	2207.8	2231.79	C/H
95	3_7_2_0	C86H143N7O59	2217.84	2218.85	2216.83	2240.83	C/H-F
96	5_4_0_2	C84H138N6O62	2222.78	2223.79	2221.78	2245.77	C/H-S
97	5_4_2_1	C85H141N5O62	2223.8	2224.81	2222.8	2246.79	C/H-FS
98	4_7_1_0	C86H143N7O60	2233.84	2234.84	2232.83	2256.83	C/H-F
99	6_4_1_1	C85H141N5O63	2239.8	2240.81	2238.79	2262.79	C/H-FS
100	6_4_3_0	C86H144N4O63	2240.82	2241.83	2239.81	2263.81	C/H-F
101	5_7_0_0	C86H143N7O61	2249.83	2250.84	2248.82	2272.82	C/H
102	7_4_0_1	C85H141N5O64	2255.79	2256.8	2254.79	2278.78	C/H-S
103	7_4_2_0	C86H144N4O64	2256.81	2257.82	2255.81	2279.8	C/H-F
104	4_5_2_1	C87H144N6O62	2264.83	2265.84	2263.82	2287.82	C/H-FS
105	4_5_4_0	C88H147N5O62	2265.85	2266.86	2264.84	2288.84	C/H-F
106	5_5_1_1	C87H144N6O63	2280.82	2281.83	2279.82	2303.81	C/H-FS
107	5_5_3_0	C88H147N5O63	2281.85	2282.85	2280.84	2304.84	C/H-F
108	6_5_0_1	C87H144N6O64	2296.82	2297.83	2295.81	2319.81	C/H-S
109	6_5_2_0	C88H147N5O64	2297.84	2298.85	2296.83	2320.83	C/H-F
110	3_6_4_0	C90H150N6O62	2306.88	2307.88	2305.87	2329.87	C/H-F
111	7_5_1_0	C88H147N5O65	2313.84	2314.84	2312.83	2336.82	C/H-F
112	4_6_1_1	C89H147N7O63	2321.85	2322.86	2320.84	2344.84	C/H-FS
113	4_6_3_0	C90H150N6O63	2322.87	2323.88	2321.86	2345.86	C/H-F
114	5_6_0_1	C89H147N7O64	2337.85	2338.85	2336.84	2360.84	C/H-S
115	5_6_2_0	C90H150N6O64	2338.87	2339.87	2337.86	2361.86	C/H-F
116	11_2_1_0	C88H148N2O70	2352.81	2353.82	2351.8	2375.8	HM-F
117	6_6_1_0	C90H150N6O65	2354.86	2355.87	2353.85	2377.85	C/H-F
118	3_7_3_0	C92H153N7O63	2363.9	2364.91	2362.89	2386.89	C/H-F
119	12_2_0_0	C88H148N2O71	2368.8	2369.81	2367.8	2391.79	HM
120	5_4_1_2	C90H148N6O66	2368.84	2369.85	2367.83	2391.83	C/H-FS
121	5_4_3_1	C91H151N5O66	2369.86	2370.87	2368.85	2392.85	C/H-FS
122	7_6_0_0	C90H150N6O66	2370.86	2371.86	2369.85	2393.85	C/H
123	4_7_0_1	C91H150N8O64	2378.87	2379.88	2377.87	2401.86	C/H-S
124	4_7_2_0	C92H153N7O64	2379.89	2380.9	2378.89	2402.88	C/H-F
125	6_4_0_2	C90H148N6O67	2384.84	2385.84	2383.83	2407.83	C/H-S
126	6_4_2_1	C91H151N5O67	2385.86	2386.86	2384.85	2408.85	C/H-FS
127	5_7_1_0	C92H153N7O65	2395.89	2396.9	2394.88	2418.88	C/H-F
128	7_4_1_1	C91H151N5O68	2401.85	2402.86	2400.84	2424.84	C/H-FS
129	7_4_3_0	C92H154N4O68	2402.87	2403.88	2401.86	2425.86	C/H-F
130	4_5_3_1	C93H154N6O66	2410.89	2411.9	2409.88	2433.88	C/H-FS
131	6_7_0_0	C92H153N7O66	2411.88	2412.89	2410.88	2434.87	C/H
132	5_5_0_2	C92H151N7O67	2425.86	2426.87	2424.85	2448.85	C/H-S
133	5_5_2_1	C93H154N6O67	2426.88	2427.89	2425.88	2449.87	C/H-FS
134	5_5_4_0	C94H157N5O67	2427.9	2428.91	2426.9	2450.89	C/H-F
135	6_5_1_1	C93H154N6O68	2442.88	2443.89	2441.87	2465.87	C/H-FS
136	6_5_3_0	C94H157N5O68	2443.9	2444.91	2442.89	2466.89	C/H-F
137	3_6_5_0	C96H160N6O66	2452.93	2453.94	2451.93	2475.92	C/H-F
138	7_5_0_1	C93H154N6O69	2458.87	2459.88	2457.86	2481.86	C/H-S
139	7_5_2_0	C94H157N5O69	2459.89	2460.9	2458.89	2482.88	C/H-F
140	4_6_2_1	C95H157N7O67	2467.91	2468.92	2466.9	2490.9	C/H-FS
141	4_6_4_0	C96H160N6O67	2468.93	2469.94	2467.92	2491.92	C/H-F
142	5_6_1_1	C95H157N7O68	2483.9	2484.91	2482.9	2506.89	C/H-FS
143	5_6_3_0	C96H160N6O68	2484.92	2485.93	2483.92	2507.91	C/H-F
144	6_6_0_1	C95H157N7O69	2499.9	2500.91	2498.89	2522.89	C/H-S
145	6_6_2_0	C96H160N6O69	2500.92	2501.93	2499.91	2523.91	C/H-F
146	3_7_4_0	C98H163N7O67	2509.96	2510.96	2508.95	2532.95	C/H-F
147	12_2_1_0	C94H158N2O75	2514.86	2515.87	2513.85	2537.85	HM-F
148	5_4_2_2	C96H158N6O70	2514.9	2515.91	2513.89	2537.89	C/H-FS
149	7_6_1_0	C96H160N6O70	2516.91	2517.92	2515.91	2539.9	C/H-F
150	4_7_1_1	C97H160N8O68	2524.93	2525.94	2523.92	2547.92	C/H-FS
151	4_7_3_0	C98H163N7O68	2525.95	2526.96	2524.94	2548.94	C/H-F
152	6_4_1_2	C96H158N6O71	2530.89	2531.9	2529.89	2553.88	C/H-FS
153	6_4_3_1	C97H161N5O71	2531.91	2532.92	2530.91	2554.9	C/H-FS
154	5_7_0_1	C97H160N8O69	2540.93	2541.93	2539.92	2563.92	C/H-S
155	5_7_2_0	C98H163N7O69	2541.95	2542.95	2540.94	2564.94	C/H-F
156	7_4_0_2	C96H158N6O72	2546.89	2547.9	2545.88	2569.88	C/H-S
157	7_4_2_1	C97H161N5O72	2547.91	2548.92	2546.9	2570.9	C/H-FS
158	4_5_4_1	C99H164N6O70	2556.95	2557.95	2555.94	2579.94	C/H-FS
159	6_7_1_0	C98H163N7O70	2557.94	2558.95	2556.93	2580.93	C/H-F
160	5_5_1_2	C98H161N7O71	2571.92	2572.93	2570.91	2594.91	C/H-FS
161	5_5_3_1	C99H164N6O71	2572.94	2573.95	2571.93	2595.93	C/H-FS
162	7_7_0_0	C98H163N7O71	2573.94	2574.94	2572.93	2596.93	C/H
163	6_5_0_2	C98H161N7O72	2587.92	2588.92	2586.91	2610.91	C/H-S
164	6_5_2_1	C99H164N6O72	2588.94	2589.94	2587.93	2611.93	C/H-FS
165	6_5_4_0	C100H167N5O72	2589.96	2590.96	2588.95	2612.95	C/H-F
166	7_5_1_1	C99H164N6O73	2604.93	2605.94	2603.92	2627.92	C/H-FS
167	7_5_3_0	C100H167N5O73	2605.95	2606.96	2604.94	2628.94	C/H-F
168	4_6_3_1	C101H167N7O71	2613.97	2614.98	2612.96	2636.96	C/H-FS
169	4_6_5_0	C102H170N6O71	2614.99	2616	2613.98	2637.98	C/H-F
170	5_6_0_2	C100H164N8O72	2628.94	2629.95	2627.93	2651.93	C/H-S
171	5_6_2_1	C101H167N7O72	2629.96	2630.97	2628.95	2652.95	C/H-FS
172	5_6_4_0	C102H170N6O72	2630.98	2631.99	2629.97	2653.97	C/H-F
173	6_6_1_1	C101H167N7O73	2645.96	2646.96	2644.95	2668.95	C/H-FS
174	6_6_3_0	C102H170N6O73	2646.98	2647.99	2645.97	2669.97	C/H-F
175	3_7_5_0	C104H173N7O71	2656.01	2657.02	2655.01	2679	C/H-F
176	5_4_3_2	C102H168N6O74	2660.96	2661.96	2659.95	2683.95	C/H-FS
177	7_6_0_1	C101H167N7O74	2661.95	2662.96	2660.94	2684.94	C/H-S
178	7_6_2_0	C102H170N6O74	2662.97	2663.98	2661.96	2685.96	C/H-F
179	4_7_2_1	C103H170N8O72	2670.99	2672	2669.98	2693.98	C/H-FS
180	4_7_4_0	C104H173N7O72	2672.01	2673.02	2671	2695	C/H-F
181	6_4_2_2	C102H168N6O75	2676.95	2677.96	2675.94	2699.94	C/H-FS
182	5_7_1_1	C103H170N8O73	2686.98	2687.99	2685.98	2709.97	C/H-FS
183	5_7_3_0	C104H173N7O73	2688	2689.01	2687	2710.99	C/H-F
184	7_4_1_2	C102H168N6O76	2692.95	2693.95	2691.94	2715.94	C/H-FS
185	7_4_3_1	C103H171N5O76	2693.97	2694.97	2692.96	2716.96	C/H-FS
186	6_7_0_1	C103H170N8O74	2702.98	2703.99	2701.97	2725.97	C/H-S
187	6_7_2_0	C104H173N7O74	2704	2705.01	2702.99	2726.99	C/H-F
188	5_5_2_2	C104H171N7O75	2717.98	2718.99	2716.97	2740.97	C/H-FS
189	5_5_4_1	C105H174N6O75	2719	2720.01	2717.99	2741.99	C/H-FS
190	7_7_1_0	C104H173N7O75	2719.99	2721	2718.99	2742.98	C/H-F
191	6_5_1_2	C104H171N7O76	2733.97	2734.98	2732.97	2756.96	C/H-FS
192	6_5_3_1	C105H174N6O76	2734.99	2736	2733.99	2757.98	C/H-FS
193	7_5_0_2	C104H171N7O77	2749.97	2750.98	2748.96	2772.96	C/H-S
194	7_5_2_1	C105H174N6O77	2750.99	2752	2749.98	2773.98	C/H-FS
195	4_6_4_1	C107H177N7O75	2760.03	2761.03	2759.02	2783.01	C/H-FS
196	5_6_1_2	C106H174N8O76	2775	2776.01	2773.99	2797.99	C/H-FS
197	5_6_3_1	C107H177N7O76	2776.02	2777.03	2775.01	2799.01	C/H-FS
198	5_6_5_0	C108H180N6O76	2777.04	2778.05	2776.03	2800.03	C/H-F
199	6_6_0_2	C106H174N8O77	2790.99	2792	2789.99	2813.98	C/H-S
200	6_6_2_1	C107H177N7O77	2792.01	2793.02	2791.01	2815	C/H-FS
201	6_6_4_0	C108H180N6O77	2793.04	2794.04	2792.03	2816.03	C/H-F
202	7_6_1_1	C107H177N7O78	2808.01	2809.02	2807	2831	C/H-FS
203	7_6_3_0	C108H180N6O78	2809.03	2810.04	2808.02	2832.02	C/H-F
204	4_7_3_1	C109H180N8O76	2817.05	2818.05	2816.04	2840.04	C/H-FS
205	4_7_5_0	C110H183N7O76	2818.07	2819.07	2817.06	2841.06	C/H-F
206	6_4_3_2	C108H178N6O79	2823.01	2824.02	2822	2846	C/H-FS
207	5_7_0_2	C108H177N9O77	2832.02	2833.03	2831.01	2855.01	C/H-S
208	5_7_2_1	C109H180N8O77	2833.04	2834.05	2832.03	2856.03	C/H-FS
209	5_7_4_0	C110H183N7O77	2834.06	2835.07	2833.05	2857.05	C/H-F
210	7_4_2_2	C108H178N6O80	2839	2840.01	2838	2861.99	C/H-FS
211	6_7_1_1	C109H180N8O78	2849.04	2850.04	2848.03	2872.03	C/H-FS
212	6_7_3_0	C110H183N7O78	2850.06	2851.06	2849.05	2873.05	C/H-F
213	5_5_3_2	C110H181N7O79	2864.04	2865.04	2863.03	2887.03	C/H-FS
214	7_7_0_1	C109H180N8O79	2865.03	2866.04	2864.02	2888.02	C/H-S
215	7_7_2_0	C110H183N7O79	2866.05	2867.06	2865.04	2889.04	C/H-F
216	6_5_0_3	C109H178N8O80	2879.01	2880.02	2878	2902	C/H-S
217	6_5_2_2	C110H181N7O80	2880.03	2881.04	2879.02	2903.02	C/H-FS
218	6_5_4_1	C111H184N6O80	2881.05	2882.06	2880.04	2904.04	C/H-FS
219	7_5_1_2	C110H181N7O81	2896.03	2897.03	2895.02	2919.02	C/H-FS
220	7_5_3_1	C111H184N6O81	2897.05	2898.05	2896.04	2920.04	C/H-FS
221	4_6_5_1	C113H187N7O79	2906.08	2907.09	2905.08	2929.07	C/H-FS
222	5_6_2_2	C112H184N8O80	2921.06	2922.07	2920.05	2944.05	C/H-FS
223	5_6_4_1	C113H187N7O80	2922.08	2923.09	2921.07	2945.07	C/H-FS
224	6_6_1_2	C112H184N8O81	2937.05	2938.06	2936.04	2960.04	C/H-FS
225	6_6_3_1	C113H187N7O81	2938.07	2939.08	2937.07	2961.06	C/H-FS
226	6_6_5_0	C114H190N6O81	2939.09	2940.1	2938.09	2962.08	C/H-F
227	7_6_0_2	C112H184N8O82	2953.05	2954.06	2952.04	2976.04	C/H-S
228	7_6_2_1	C113H187N7O82	2954.07	2955.08	2953.06	2977.06	C/H-FS
229	7_6_4_0	C114H190N6O82	2955.09	2956.1	2954.08	2978.08	C/H-F
230	4_7_4_1	C115H190N8O80	2963.1	2964.11	2962.1	2986.09	C/H-FS
231	5_7_1_2	C114H187N9O81	2978.08	2979.09	2977.07	3001.07	C/H-FS
232	5_7_3_1	C115H190N8O81	2979.1	2980.11	2978.09	3002.09	C/H-FS
233	5_7_5_0	C116H193N7O81	2980.12	2981.13	2979.11	3003.11	C/H-F
234	7_4_3_2	C114H188N6O84	2985.06	2986.07	2984.05	3008.05	C/H-FS
235	6_7_0_2	C114H187N9O82	2994.07	2995.08	2993.07	3017.06	C/H-S
236	6_7_2_1	C115H190N8O82	2995.09	2996.1	2994.09	3018.08	C/H-FS
237	6_7_4_0	C116H193N7O82	2996.11	2997.12	2995.11	3019.1	C/H-F
238	5_5_4_2	C116H191N7O83	3010.09	3011.1	3009.09	3033.08	C/H-FS
239	7_7_1_1	C115H190N8O83	3011.09	3012.1	3010.08	3034.08	C/H-FS
240	7_7_3_0	C116H193N7O83	3012.11	3013.12	3011.1	3035.1	C/H-F
241	6_5_1_3	C115H188N8O84	3025.07	3026.08	3024.06	3048.06	C/H-FS
242	6_5_3_2	C116H191N7O84	3026.09	3027.1	3025.08	3049.08	C/H-FS
243	7_5_2_2	C116H191N7O85	3042.08	3043.09	3041.08	3065.07	C/H-FS
244	5_6_3_2	C118H194N8O84	3067.12	3068.12	3066.11	3090.11	C/H-FS
245	5_6_5_1	C119H197N7O84	3068.14	3069.14	3067.13	3091.13	C/H-FS
246	6_6_0_3	C117H191N9O85	3082.09	3083.1	3081.08	3105.08	C/H-S
247	6_6_2_2	C118H194N8O85	3083.11	3084.12	3082.1	3106.1	C/H-FS
248	6_6_4_1	C119H197N7O85	3084.13	3085.14	3083.12	3107.12	C/H-FS
249	7_6_1_2	C118H194N8O86	3099.11	3100.11	3098.1	3122.1	C/H-FS
250	7_6_3_1	C119H197N7O86	3100.13	3101.13	3099.12	3123.12	C/H-FS
251	7_6_5_0	C120H200N6O86	3101.15	3102.15	3100.14	3124.14	C/H-F
252	4_7_5_1	C121H200N8O84	3109.16	3110.17	3108.15	3132.15	C/H-FS
253	5_7_2_2	C120H197N9O85	3124.14	3125.14	3123.13	3147.13	C/H-FS
254	5_7_4_1	C121H200N8O85	3125.16	3126.17	3124.15	3148.15	C/H-FS
255	6_7_1_2	C120H197N9O86	3140.13	3141.14	3139.12	3163.12	C/H-FS
256	6_7_3_1	C121H200N8O86	3141.15	3142.16	3140.14	3164.14	C/H-FS
257	6_7_5_0	C122H203N7O86	3142.17	3143.18	3141.16	3165.16	C/H-F
258	7_7_0_2	C120H197N9O87	3156.13	3157.13	3155.12	3179.12	C/H-S
259	7_7_2_1	C121H200N8O87	3157.15	3158.16	3156.14	3180.14	C/H-FS
260	7_7_4_0	C122H203N7O87	3158.17	3159.18	3157.16	3181.16	C/H-F
261	6_5_2_3	C121H198N8O88	3171.13	3172.13	3170.12	3194.12	C/H-FS
262	6_5_4_2	C122H201N7O88	3172.15	3173.15	3171.14	3195.14	C/H-FS
263	7_5_3_2	C122H201N7O89	3188.14	3189.15	3187.13	3211.13	C/H-FS
264	5_6_4_2	C124H204N8O88	3213.17	3214.18	3212.17	3236.16	C/H-FS
265	6_6_1_3	C123H201N9O89	3228.15	3229.16	3227.14	3251.14	C/H-FS
266	6_6_3_2	C124H204N8O89	3229.17	3230.18	3228.16	3252.16	C/H-FS
267	6_6_5_1	C125H207N7O89	3230.19	3231.2	3229.18	3253.18	C/H-FS
268	7_6_0_3	C123H201N9O90	3244.14	3245.15	3243.14	3267.13	C/H-S
269	7_6_2_2	C124H204N8O90	3245.16	3246.17	3244.16	3268.15	C/H-FS
270	7_6_4_1	C125H207N7O90	3246.18	3247.19	3245.18	3269.17	C/H-FS
271	5_7_3_2	C126H207N9O89	3270.19	3271.2	3269.19	3293.18	C/H-FS
272	5_7_5_1	C127H210N8O89	3271.22	3272.22	3270.21	3294.2	C/H-FS
273	6_7_0_3	C125H204N10O90	3285.17	3286.18	3284.16	3308.16	C/H-S
274	6_7_2_2	C126H207N9O90	3286.19	3287.2	3285.18	3309.18	C/H-FS
275	6_7_4_1	C127H210N8O90	3287.21	3288.22	3286.2	3310.2	C/H-FS
276	7_7_1_2	C126H207N9O91	3302.18	3303.19	3301.18	3325.17	C/H-FS
277	7_7_3_1	C127H210N8O91	3303.21	3304.21	3302.2	3326.19	C/H-FS
278	7_7_5_0	C128H213N7O91	3304.23	3305.23	3303.22	3327.22	C/H-F
279	6_5_3_3	C127H208N8O92	3317.18	3318.19	3316.18	3340.17	C/H-FS
280	5_6_5_2	C130H214N8O92	3359.23	3360.24	3358.22	3382.22	C/H-FS
281	6_6_2_3	C129H211N9O93	3374.21	3375.21	3373.2	3397.2	C/H-FS
282	6_6_4_2	C130H214N8O93	3375.23	3376.23	3374.22	3398.22	C/H-FS
283	7_6_1_3	C129H211N9O94	3390.2	3391.21	3389.19	3413.19	C/H-FS
284	7_6_3_2	C130H214N8O94	3391.22	3392.23	3390.21	3414.21	C/H-FS
285	7_6_5_1	C131H217N7O94	3392.24	3393.25	3391.23	3415.23	C/H-FS
286	5_7_4_2	C132H217N9O93	3416.25	3417.26	3415.24	3439.24	C/H-FS
287	6_7_1_3	C131H214N10O94	3431.23	3432.24	3430.22	3454.22	C/H-FS
288	6_7_3_2	C132H217N9O94	3432.25	3433.26	3431.24	3455.24	C/H-FS
289	6_7_5_1	C133H220N8O94	3433.27	3434.28	3432.26	3456.26	C/H-FS
290	7_7_0_3	C131H214N10O95	3447.22	3448.23	3446.21	3470.21	C/H-S
291	7_7_2_2	C132H217N9O95	3448.24	3449.25	3447.23	3471.23	C/H-FS
292	7_7_4_1	C133H220N8O95	3449.26	3450.27	3448.26	3472.25	C/H-FS
293	6_5_4_3	C133H218N8O96	3463.24	3464.25	3462.23	3486.23	C/H-FS
294	6_6_3_3	C135H221N9O97	3520.26	3521.27	3519.26	3543.25	C/H-FS
295	6_6_5_2	C136H224N8O97	3521.28	3522.29	3520.28	3544.27	C/H-FS
296	7_6_0_4	C134H218N10O98	3535.24	3536.25	3534.23	3558.23	C/H-S
297	7_6_2_3	C135H221N9O98	3536.26	3537.27	3535.25	3559.25	C/H-FS
298	7_6_4_2	C136H224N8O98	3537.28	3538.29	3536.27	3560.27	C/H-FS
299	5_7_5_2	C138H227N9O97	3562.31	3563.32	3561.3	3585.3	C/H-FS
300	6_7_2_3	C137H224N10O98	3577.29	3578.29	3576.28	3600.27	C/H-FS
301	6_7_4_2	C138H227N9O98	3578.31	3579.31	3577.3	3601.3	C/H-FS
302	7_7_1_3	C137H224N10O99	3593.28	3594.29	3592.27	3616.27	C/H-FS
303	7_7_3_2	C138H227N9O99	3594.3	3595.31	3593.29	3617.29	C/H-FS
304	7_7_5_1	C139H230N8O99	3595.32	3596.33	3594.31	3618.31	C/H-FS
305	6_6_4_3	C141H231N9O101	3666.32	3667.33	3665.31	3689.31	C/H-FS
306	7_6_1_4	C140H228N10O102	3681.3	3682.3	3680.29	3704.29	C/H-FS
307	7_6_3_3	C141H231N9O102	3682.32	3683.32	3681.31	3705.31	C/H-FS
308	7_6_5_2	C142H234N8O102	3683.34	3684.34	3682.33	3706.33	C/H-FS
309	6_7_3_3	C143H234N10O102	3723.34	3724.35	3722.34	3746.33	C/H-FS
310	6_7_5_2	C144H237N9O102	3724.36	3725.37	3723.36	3747.35	C/H-FS
311	7_7_0_4	C142H231N11O103	3738.32	3739.33	3737.31	3761.31	C/H-S
312	7_7_2_3	C143H234N10O103	3739.34	3740.35	3738.33	3762.33	C/H-FS
313	7_7_4_2	C144H237N9O103	3740.36	3741.37	3739.35	3763.35	C/H-FS
314	6_6_5_3	C147H241N9O105	3812.38	3813.39	3811.37	3835.37	C/H-FS
315	7_6_2_4	C146H238N10O106	3827.35	3828.36	3826.35	3850.34	C/H-FS
316	7_6_4_3	C147H241N9O106	3828.37	3829.38	3827.37	3851.36	C/H-FS
317	6_7_4_3	C149H244N10O106	3869.4	3870.41	3868.39	3892.39	C/H-FS
318	7_7_1_4	C148H241N11O107	3884.38	3885.38	3883.37	3907.37	C/H-FS
319	7_7_3_3	C149H244N10O107	3885.4	3886.4	3884.39	3908.39	C/H-FS
320	7_7_5_2	C150H247N9O107	3886.42	3887.42	3885.41	3909.41	C/H-FS
321	7_6_3_4	C152H248N10O110	3973.41	3974.42	3972.4	3996.4	C/H-FS
322	7_6_5_3	C153H251N9O110	3974.43	3975.44	3973.42	3997.42	C/H-FS
323	6_7_5_3	C155H254N10O110	4015.46	4016.47	4014.45	4038.45	C/H-FS
324	7_7_2_4	C154H251N11O111	4030.43	4031.44	4029.43	4053.42	C/H-FS
325	7_7_4_3	C155H254N10O111	4031.45	4032.46	4030.45	4054.44	C/H-FS
326	7_6_4_4	C158H258N10O114	4119.47	4120.48	4118.46	4142.46	C/H-FS
327	7_7_3_4	C160H261N11O115	4176.49	4177.5	4175.48	4199.48	C/H-FS
328	7_7_5_3	C161H264N10O115	4177.51	4178.52	4176.5	4200.5	C/H-FS
329	7_6_5_4	C164H268N10O118	4265.53	4266.54	4264.52	4288.52	C/H-FS
330	7_7_4_4	C166H271N11O119	4322.55	4323.56	4321.54	4345.54	C/H-FS
331	7_7_5_4	C172H281N11O123	4468.61	4469.61	4467.6	4491.6	C/H-FS
332	8_7_0_0	C104H173N7O76	2735.99	2737	2734.98	2758.98	C/H
333	8_7_1_0	C110H183N7O80	2882.05	2883.05	2881.04	2905.04	C/H-F
334	8_7_0_1	C115H190N8O84	3027.08	3028.09	3026.08	3050.07	C/H-S
335	8_7_1_1	C121H200N8O88	3173.14	3174.15	3172.13	3196.13	C/H-FS
336	8_7_0_2	C126H207N9O92	3318.18	3319.19	3317.17	3341.17	C/H-S
337	8_7_1_2	C132H217N9O96	3464.24	3465.25	3463.23	3487.23	C/H-FS
338	8_7_0_3	C137H224N10O100	3609.28	3610.28	3608.27	3632.26	C/H-S
339	8_7_1_3	C143H234N10O104	3755.33	3756.34	3754.33	3778.32	C/H-FS
340	8_7_0_4	C148H241N11O108	3900.37	3901.38	3899.36	3923.36	C/H-S
341	8_7_1_4	C154H251N11O112	4046.43	4047.44	4045.42	4069.42	C/H-FS
342	9_8_0_0	C118H196N8O86	3101.12	3102.13	3100.11	3124.11	C/H
343	9_8_1_0	C124H206N8O90	3247.18	3248.19	3246.17	3270.17	C/H-F
344	9_8_0_1	C129H213N9O94	3392.22	3393.22	3391.21	3415.21	C/H-S
345	9_8_1_1	C135H223N9O98	3538.27	3539.28	3537.27	3561.26	C/H-FS
346	9_8_0_2	C140H230N10O102	3683.31	3684.32	3682.3	3706.3	C/H-S
347	9_8_1_2	C146H240N10O106	3829.37	3830.38	3828.36	3852.36	C/H-FS
348	9_8_0_3	C151H247N11O110	3974.41	3975.41	3973.4	3997.4	C/H-S
349	9_8_1_3	C157H257N11O114	4120.47	4121.47	4119.46	4143.45	C/H-FS
350	9_8_0_4	C162H264N12O118	4265.5	4266.51	4264.49	4288.49	C/H-S
351	9_8_1_4	C168H274N12O122	4411.56	4412.57	4410.55	4434.55	C/H-FS
