# Supplementary material for: Integrated GlycoProteome Analyzer (I-GPA) for Automated Identification and Quantitation of Site-Specific N-Glycosylation
Source: Sci Rep. 2016 Feb 17;6:21175. doi: 10.1038/srep21175 (PMC4756296; doi:10.1038/srep21175)
Supplement: Supplementary Excel 2 [file srep21175-s3.xlsx]

## Sheet: Sheet1
Integrated GlycoProteome Analyzer (I-GPA) for Automated Identification and Quantitation of Site-Specific N-Glycosylation Gun Wook Park*, Jin Young Kim*, Heeyoun Hwang, Ju Yeon Lee, Young Hee Ahn, Hyun Kyoung Lee, Eun Sun Ji, Kwang Hoe Kim, Hoi Keun Jeong, Ki Na Yun, Yong-Sam Kim, Jeong-Heon Ko, Hyun Joo An, Jae Han Kim, Young-Ki Paik , and Jong Shin Yoo**
Supplementary Excel 2 List of 291 glycoproteins for GPA-DB-HumanPlasma.
Index	Glycoproteins	Number of Sites in GPA-DB	Glycosylation Sites in GPA-DB	Glycosylation Sites from Uniprot	Estimated ng/mL	Description
1	P01857	1	180	180	#N/A	Ig gamma-1 chain C region
2	P01859	1	176	176	#N/A	Ig gamma-2 chain C region
3	P01860	2	227_322	227_322	#N/A	Ig gamma-3 chain C region
4	P01861	1	177	177	#N/A	Ig gamma-4 chain C region
5	P01876	2	144_340	144_340	#N/A	Ig alpha-1 chain C region
6	P01877	5	131_205_327_47_92	47_92_131_205_327	#N/A	Ig alpha-2 chain C region
7	P02766	1	118	118	770000	Transthyretin
8	P02787	2	432_630	432_630	360000	Serotransferrin
9	P01763	1	73	73	320000	Ig heavy chain V-III region WEA
10	P01024	2	1617_85	85_939_1617	260000	Complement C3
11	P01023	4	1424_247_55_869	55_70_247_396_410_869_991_1424	220000	Alpha-2-macroglobulin
12	P02763	5	103_33_56_72_93	33_56_72_93_103	220000	Alpha-1-acid glycoprotein 1
13	P19652	5	103_33_56_72_93	33_56_72_93_103	220000	Alpha-1-acid glycoprotein 2
14	P00738	2	184_241	184_207_211_241	210000	Haptoglobin
15	P02790	3	187_453_64	64_187_240_246_453	180000	Hemopexin
16	P02671	2	453_686	453_686	130000	Fibrinogen alpha chain
17	P02675	1	394	394	130000	Fibrinogen beta chain
18	P06888	1	104	104	110000	Ig lambda chain V-I region EPS
19	P00450	6	138_358_397_588_762_926	138_358_397_588_762_926	86000	Ceruloplasmin
20	P02765	2	156_176	156_176	82000	Alpha-2-HS-glycoprotein
21	P05090	2	65_98	65_98	82000	Apolipoprotein D
22	P02749	2	162_253	162_183_193_253	78000	Beta-2-glycoprotein 1
23	P36980	1	126	126	57000	Complement factor H-related protein 2
24	Q03591	2	126_194	126_194	57000	Complement factor H-related protein 1
25	P04217	1	179	44_179_363_371	50000	Alpha-1B-glycoprotein
26	P02760	3	115_250_36	36_115_250	48000	Protein AMBP
27	Q14624	4	207_517_577_81	81_207_517_577	42000	Inter-alpha-trypsin inhibitor heavy chain H4
28	P04004	3	169_242_86	86_169_242	35000	Vitronectin
29	P04196	3	125_344_63	63_125_344	35000	Histidine-rich glycoprotein
30	P06681	4	112_333_621_651	112_333_467_471_621_651	35000	Complement C2
31	P25311	1	128	109_112_128_259	31000	Zinc-alpha-2-glycoprotein
32	P35542	1	94	94	30000	Serum amyloid A-4 protein
33	P01042	4	169_205_294_48	48_169_205_294	28000	Kininogen-1
34	P00734	3	121_143_416	121_143_416	27000	Prothrombin
35	P00747	1	308	308	25000	Plasminogen
36	P10909	7	103_145_291_317_354_374_86	86_103_145_291_317_354_374	25000	Clusterin
37	P19827	3	285_588_750	285_588_750	24000	Inter-alpha-trypsin inhibitor heavy chain H1
38	P19823	3	118_445_96	96_118_445	21000	Inter-alpha-trypsin inhibitor heavy chain H2
39	P01871	3	209_439_46	46_209_272_279_439	18000	Ig mu chain C region
40	Q96PD5	3	367_485_77	77_367_485	14000	N-acetylmuramoyl-L-alanine amidase
41	P08697	1	126	126_295_309	12000	Alpha-2-antiplasmin
42	P41222	2	51_78	51_78	12000	Prostaglandin-H2 D-isomerase
43	P01019	2	170_47	47_170_304_328	11000	Angiotensinogen
44	P04003	1	221	221_506_528	11000	C4b-binding protein alpha chain
45	P02743	1	51	51	8700	Serum amyloid P-component
46	P36955	1	285	285	7200	Pigment epithelium-derived factor
47	P05156	5	103_177_464_536_70	70_103_177_464_536	5700	Complement factor I
48	P17936	3	116_136_199	116_136_199	5700	Insulin-like growth factor-binding protein 3
49	P01591	1	71	71	5600	Immunoglobulin J chain
50	P02748	2	277_415	277_415	5200	Complement component C9
51	P55056	1	63	63	4600	Apolipoprotein C-IV
52	P05546	3	188_387_49	188_387_49	4300	Heparin cofactor 2
53	P51884	4	127_160_252_88	88_127_160_252	4000	Lumican
54	P43652	5	109_33_383_402_488	33_109_383_402_488	3700	Afamin
55	P00748	2	249_433	249_433	3000	Coagulation factor XII
56	P07358	1	243	243	2800	Complement component C8 beta chain
57	P02750	4	186_269_325_79	79_186_269_325	2700	Leucine-rich alpha-2-glycoprotein
58	P03952	5	127_308_396_453_494	127_308_396_453_494	2600	Plasma kallikrein
59	P10643	2	202_754	202_754	2600	Complement component C7
60	P07357	1	437	437	2400	Complement component C8 alpha chain
61	P22792	2	228_518	228_348_359_518	2000	Carboxypeptidase N subunit 2
62	Q06033	2	580_91	91_580	2000	Inter-alpha-trypsin inhibitor heavy chain H3
63	P07225	0	#N/A	499_530	1700	Vitamin K-dependent protein S
64	O95445	1	135	135	1500	Apolipoprotein M
65	P10153	0	#N/A	44_86_92_111_119	1500	Non-secretory ribonuclease
66	P35858	2	368_515	368_515	1500	Insulin-like growth factor-binding protein complex acid labile subunit
67	P05543	3	165_253_36	36_99_116_165_253	1300	Thyroxine-binding globulin
68	O14791	1	261	261	1200	Apolipoprotein L1
69	P02745	1	146	146	1200	Complement C1q subcomponent subunit A
70	P08185	5	260_31_330_369_96	31_96_260_330_369	1200	Corticosteroid-binding globulin
71	P29622	3	108_157_238	108_157_238	1100	Kallistatin
72	O75636	1	189	189	1000	Ficolin-3
73	P05160	2	162_545	162_545	960	Coagulation factor XIII B chain
74	P13987	1	43	43	910	CD59 glycoprotein
75	Q96IY4	2	44_73	44_73_85_108_241	700	Carboxypeptidase B2
76	P04275	11	1147_1515_1574_2223_2290_2357_2400_2546_2585_2790_857	857_1147_1231_1515_1574_2223_2290_2357_2400_2546_2585_2790	530	von Willebrand factor
77	P07996	2	1067_248	248_1067	510	Thrombospondin-1
78	P35442	2	1069_710	584_710_1069	510	Thrombospondin-2
79	P49908	2	174_83	83_119_128_174	510	Selenoprotein P
80	P00742	2	221_231	221_231	500	Coagulation factor X
81	P43251	5	119_150_203_349_402	119_150_203_349_402	490	Biotinidase
82	Q16270	1	171	171	480	Insulin-like growth factor-binding protein 7
83	Q08380	7	125_192_362_398_551_580_69	69_125_192_362_398_551_580	440	Galectin-3-binding protein
84	P08571	3	151_282_323	151_282_323	420	Monocyte differentiation antigen CD14
85	P00740	0	#N/A	203_213	400	Coagulation factor IX
86	P05154	3	249_262_338	249_262_338	390	Plasma serine protease inhibitor
87	Q01459	1	299	299	360	Di-N-acetylchitobiase
88	Q9UK55	4	180_197_295_36	36_180_295	360	Protein Z-dependent protease inhibitor
89	P27918	1	428	428	330	Properdin
90	P18428	1	394	394	320	Lipopolysaccharide-binding protein
91	Q9Y6R7	4	1743_2138_75_91	75_91_1743_2138_2518_3719	300	IgGFc-binding protein
92	P01033	2	101_53	53_101	270	Metalloproteinase inhibitor 1
93	Q9UGM5	2	136_37	37_136	270	Fetuin-B
94	P04278	2	380_396	356_380_396	260	Sex hormone-binding globulin
95	P12259	5	1559_297_460_821_977	297_460_821_977_1559	260	Coagulation factor V
96	Q92954	1	1159	1159	260	Proteoglycan 4
97	Q9NZP8	4	147_166_242_296	147_166_242_296	260	Complement C1r subcomponent-like protein
98	P26927	2	296_615	296_615	250	Hepatocyte growth factor-like protein
99	Q92820	2	203_307	163_203_307	250	Gamma-glutamyl hydrolase
100	Q04756	1	468	468	240	Hepatocyte growth factor activator
101	P61916	2	135_58	135	230	Epididymal secretory protein E1
102	Q96KN2	2	322_382	322_382	230	Beta-Ala-His dipeptidase
103	Q9H8L6	1	845	845	230	Multimerin-2
104	P04180	4	108_296_408_44	44_108_296_408	220	Phosphatidylcholine-sterol acyltransferase
105	P01880	3	225_316_367	225_316_367	200	Ig delta chain C region
106	P20742	3	1430_406_932	406_932_997_1430	200	Pregnancy zone protein
107	P07339	2	134_263	134_263	180	Cathepsin D
108	P06276	6	134_284_369_45_483_85	45_85_134_269_284_369_483_509_513_514	170	Cholinesterase
109	O00391	1	130	130	150	Sulfhydryl oxidase 1
110	P06889	1	90	90	150	Ig lambda chain V-IV region MOL
111	Q02985	3	108_205_309	108_205_309	140	Complement factor H-related protein 3
112	Q13361	1	79	79	140	Microfibrillar-associated protein 5
113	P09668	2	101_230	101_230	130	Cathepsin H
114	P08294	1	107	107	120	Extracellular superoxide dismutase [Cu-Zn]
115	P55290	4	500_530_638_86	86_500_530_638	120	Cadherin-13
116	P98160	7	1755_2121_3072_3780_3836_4068_554	554_1755_2121_3072_3780_3836_4068	120	Basement membrane-specific heparan sulfate proteoglycan core protein
117	P09172	1	184	184	110	Dopamine beta-hydroxylase
118	P33151	2	112_442	112_442_523_535	110	Cadherin-5
119	P12111	2	2079_2677	2079_2677	100	Collagen alpha-3(VI) chain
120	P27797	1	344	344	100	Calreticulin
121	P35555	4	1067_1484_1581_448	448_1067_1484_1581	100	Fibrillin-1
122	Q86VB7	4	1027_105_140_767	105_140_767_1027	94	Scavenger receptor cysteine-rich type 1 protein M130
123	P07858	1	192	192	93	Cathepsin B
124	P14151	2	104_60	60_104	92	L-selectin
125	P17900	1	63	63	90	Ganglioside GM2 activator
126	P14625	4	107_217_445_62	62_107_217_445	88	Endoplasmin
127	Q6EMK4	2	117_273	101_117_273	84	Vasorin
128	Q8NBP7	1	533	533	82	Proprotein convertase subtilisin/kexin type 9
129	O15204	1	237	237	76	ADAM DEC1
130	Q9UNN8	3	136_172_47	47_136_172	76	Endothelial protein C receptor
131	P19022	2	402_692	273_402_572_692	73	Cadherin-2
132	P05362	6	130_145_183_202_296_385	130_145_183_202_260_267_296_385	71	Intercellular adhesion molecule 1
133	P00488	1	614	614	69	Coagulation factor XIII A chain
134	P09486	1	116	116	66	SPARC
135	P04070	3	139_290_371	139_290_355_371	65	Vitamin K-dependent protein C
136	P55058	5	143_245_398_64_94	64_94_143_245_398	64	Phospholipid transfer protein
137	P03951	4	126_353_450_491	90_126_353_450_491	63	Coagulation factor XI
138	Q13740	4	167_265_480_499	91_95_167_265_457_466_480_499	57	CD166 antigen
139	O95497	5	130_283_315_353_38	38_130_283_315_353	56	Pantetheinase
140	Q99784	4	103_187_288_394	103_187_288_394	56	Noelin
141	Q9UHG3	3	196_323_353	196_323_353	54	Prenylcysteine oxidase 1
142	Q14515	1	412	412	53	SPARC-like protein 1
143	P11047	5	1107_1223_1241_1395_650	650_1107_1161_1175_1223_1241_1395	50	Laminin subunit gamma-1
144	P04216	3	119_139_42	42_119_139	49	Thy-1 membrane glycoprotein
145	P28827	1	131	131	47	Receptor-type tyrosine-protein phosphatase mu
146	P36222	1	60	60	47	Chitinase-3-like protein 1
147	Q14766	1	1366	1366	46	Latent-transforming growth factor beta-binding protein 1
148	P24821	11	1018_1034_1079_1093_1184_1261_1366_1485_1809_184_2162	184_1018_1034_1079_1093_1184_1261_1275_1301_1366_1485_1809_2162	42	Tenascin
149	Q14112	4	417_658_693_703	417_658_693_703_1124	42	Nidogen-2
150	P13598	6	105_153_176_187_47_82	47_82_105_153_176_187	37	Intercellular adhesion molecule 2
151	P15144	9	128_234_265_319_527_625_681_735_818	128_234_265_573_681_818	36	Aminopeptidase N
152	P10586	0	#N/A	959_966	35	Receptor-type tyrosine-protein phosphatase F
153	P19320	1	561	561	33	Vascular cell adhesion protein 1
154	Q9BY67	2	101_113	101_113_301_302	32	Cell adhesion molecule 1
155	P08709	2	205_382	205_382	29	Coagulation factor VII
156	Q9BXX0	1	616	616	29	EMILIN-2
157	Q9HDC9	2	160_196	160_196	29	Adipocyte plasma membrane-associated protein
158	P05534	1	110	110	28	HLA class I histocompatibility antigen, A-24 alpha chain
159	P18465	1	110	110	28	HLA class I histocompatibility antigen, B-57 alpha chain
160	P05164	6	139_323_355_391_483_729	139_323_355_391_483_729	27	Myeloperoxidase
161	P11717	5	112_1246_581_626_747	112_581_626_747_1246	26	Cation-independent mannose-6-phosphate receptor
162	P12109	4	212_516_804_896	212_516_804_896	26	Collagen alpha-1(VI) chain
163	P01833	5	135_186_421_469_499	83_90_135_186_421_469_499	25	Polymeric immunoglobulin receptor
164	P43121	1	467	467	25	Cell surface glycoprotein MUC18
165	P10646	2	145_195	145_195	23	Tissue factor pathway inhibitor
166	P15151	2	105_120	105_120_278_307	23	Poliovirus receptor
167	P12273	1	105	105	22	Prolactin-inducible protein
168	P05106	3	125_478_680	125_478_680	21	Integrin beta-3
169	P13727	1	86	86	20	Bone marrow proteoglycan
170	Q07954	16	1511_1575_1616_1645_1763_2127_2815_3048_3089_3488_3788_3953_4075_4125_446_729	446_729_1511_1575_1616_1645_1763_2127_2815_3048_3089_3488_3788_3953_4075_4125	20	Prolow-density lipoprotein receptor-related protein 1
171	Q10588	2	192_95	95_192	20	ADP-ribosyl cyclase 2
172	P11597	2	257_358	257_358	19	Cholesteryl ester transfer protein
173	P24043	4	1901_2017_2648_363	363_1901_1916_1920_2017_2648	19	Laminin subunit alpha-2
174	P40197	4	181_312_385_51	51_181_298_312_385	19	Platelet glycoprotein V
175	P07333	2	302_353	302_353	18	Macrophage colony-stimulating factor 1 receptor
176	P07359	2	175_37	37_175	18	Platelet glycoprotein Ib alpha chain
177	P01596	1	28	28	16	Ig kappa chain V-I region CAR
178	P04745	1	427	427	16	Alpha-amylase 1
179	P20774	1	258	258	16	Mimecan
180	Q13449	2	300_315	300	16	Limbic system-associated membrane protein
181	Q15063	1	599	599	16	Periostin
182	Q92823	1	276	276	16	Neuronal cell adhesion molecule
183	Q9UNW1	1	242	242	16	Multiple inositol polyphosphate phosphatase 1
184	P05121	2	232_288	232_288	14	Plasminogen activator inhibitor 1
185	Q02413	1	110	110	14	Desmoglein-1
186	Q12860	1	494	494	14	Contactin-1
187	O14786	3	150_261_522	150_261_522	13	Neuropilin-1
188	P08514	2	601_711	46_280_601_711_962	13	Integrin alpha-IIb
189	O95633	2	215_73	73_215	12	Follistatin-related protein 3
190	P08195	3	365_381_424	365_381_424_506	12	4F2 cell-surface antigen heavy chain
191	Q13231	1	100	100	12	Chitotriosidase-1
192	Q8IZF2	2	256_315	256_315	12	Probable G-protein coupled receptor 116
193	Q9UBR2	1	184	184	12	Cathepsin Z
194	Q9Y5C1	3	115_296_357	115_296_357	12	Angiopoietin-related protein 3
195	P58166	1	198	198	11	Inhibin beta E chain
196	Q02809	2	197_538	197_538	11	Procollagen-lysine,2-oxoglutarate 5-dioxygenase 1
197	Q12907	1	183	183	11	Vesicular integral-membrane protein VIP36
198	Q15166	1	323	323	11	Serum paraoxonase/lactonase 3
199	Q7Z7G0	1	44	44	11	Target of Nesh-SH3
200	P12830	0	#N/A	558_570_622_637	10	Cadherin-1
201	Q12913	2	413_937	342_351_391_396_413_937	9.9	Receptor-type tyrosine-protein phosphatase eta
202	P20933	2	308_38	38_308	9.6	N(4)-(beta-N-acetylglucosaminyl)-L-asparaginase
203	Q8NBJ4	1	109	109	9.2	Golgi membrane protein 1
204	P07711	1	221	221	8.8	Cathepsin L1
205	P10721	2	130_367	130_283_293_300_320_352_367	8.2	Mast/stem cell growth factor receptor
206	Q9NZK5	4	127_174_185_378	127_174_185_378	7.7	Adenosine deaminase CECR1
207	Q14314	2	179_336	179_336	7.5	Fibroleukin
208	Q14623	1	282	282	7.5	Indian hedgehog protein
209	P12821	9	111_1191_146_445_509_695_714_760_942	38_54_74_111_146_318_445_509_695_714_760_942_1191	7.4	Angiotensin-converting enzyme
210	P13473	9	101_123_179_257_275_356_49_58_75	32_38_49_58_75_101_123_179_229_242_257_275_300_307_317_356	7.3	Lysosome-associated membrane glycoprotein 2
211	Q13201	6	1020_136_344_618_729_942	114_120_136_344_618_729_942_1020	7.2	Multimerin-1
212	P16112	1	657	657	7.1	Aggrecan core protein
213	P27930	2	112_219	112_219	7.1	Interleukin-1 receptor type 2
214	Q16853	6	137_232_294_592_618_666	137_232_294_592_618_666	7	Membrane primary amine oxidase
215	P17813	0	#N/A	134	6.9	Endoglin
216	P13611	1	330	330	6.6	Versican core protein
217	Q9ULI3	2	159_520	159_520	6.6	Protein HEG homolog 1
218	Q9Y4L1	7	155_515_596_830_862_869_931	155_515_596_830_862_869_931	6.6	Hypoxia up-regulated protein 1
219	Q9H4A9	2	111_235	111_235	6.5	Dipeptidase 2
220	Q13332	1	733	733	6.4	Receptor-type tyrosine-protein phosphatase S
221	Q14697	1	97	97	6.4	Neutral alpha-glucosidase AB
222	Q6GTX8	1	69	69	6.4	Leukocyte-associated immunoglobulin-like receptor 1
223	Q8WWZ8	1	291	291	6.4	Oncoprotein-induced transcript 3 protein
224	Q9Y5Y7	1	53	53	6.2	Lymphatic vessel endothelial hyaluronic acid receptor 1
225	P27487	5	150_281_321_520_685	85_92_150_219_229_281_321_520_685	6	Dipeptidyl peptidase 4
226	P51888	2	124_327	124_327	5.9	Prolargin
227	P55083	2	137_87	87_137	5.9	Microfibril-associated glycoprotein 4
228	Q02383	1	272	272	5.9	Semenogelin-2
229	Q9NY97	1	79	79	5.8	UDP-GlcNAc:betaGal beta-1,3-N-acetylglucosaminyltransferase 2
230	P01225	2	25_42	25_42	5.7	Follitropin subunit beta
231	P22897	1	1205	1205	5.6	Macrophage mannose receptor 1
232	Q9NZ08	4	154_414_70_760	70_154_414_760	5.1	Endoplasmic reticulum aminopeptidase 1
233	O95479	2	157_282	157_282	4.9	GDH/6PGL endoplasmic bifunctional protein
234	P02730	1	642	642	4.9	Band 3 anion transport protein
235	P23470	2	113_444	113_444	4.9	Receptor-type tyrosine-protein phosphatase gamma
236	P07307	3	102_170_305	102_170_305	4.8	Asialoglycoprotein receptor 2
237	P31997	1	288	288	4.7	Carcinoembryonic antigen-related cell adhesion molecule 8
238	Q9NPH3	2	118_209	107_111_118_209	4.7	Interleukin-1 receptor accessory protein
239	Q96AP7	1	169	169	4.6	Endothelial cell-selective adhesion molecule
240	Q7Z7M0	1	1271	1271	4.3	Multiple epidermal growth factor-like domains protein 8
241	P12318	0	#N/A	97_178	4.2	Low affinity immunoglobulin gamma Fc region receptor II-a
242	Q92859	4	210_470_489_639	210_470_489_639	4.2	Neogenin
243	P35916	1	527	527	4.1	Vascular endothelial growth factor receptor 3
244	P08572	1	138	138	4	Collagen alpha-2(IV) chain
245	O00468	1	135	135	3.9	Agrin
246	P04066	1	382	241_382	3.9	Tissue alpha-L-fucosidase
247	Q16706	2	1125_78	78_1125	3.9	Alpha-mannosidase 2
248	P08311	1	71	71	3.7	Cathepsin G
249	P32942	6	110_134_206_295_363_52	52_84_87_91_110_134_206_295_363	3.6	Intercellular adhesion molecule 3
250	Q12841	0	#N/A	175_180	3.6	Follistatin-related protein 1
251	O43157	2	1253_1330	1253_1330	3.5	Plexin-B1
252	P42785	2	101_415	101_317_336_345_415	3.5	Lysosomal Pro-X carboxypeptidase
253	O14798	1	77	77_140_156	3.4	Tumor necrosis factor receptor superfamily member 10C
254	P01137	3	136_176_82	82_136_176	3.3	Transforming growth factor beta-1
255	O15031	2	127_733	127_733	3.1	Plexin-B2
256	Q8N4F0	3	293_332_96	96_293_332	3	Bactericidal/permeability-increasing protein-like 1
257	P02786	3	251_317_727	251_317_727	2.9	Transferrin receptor protein 1
258	Q9HBW9	1	249	249	2.8	EGF, latrophilin and seven transmembrane domain-containing protein 1
259	Q02487	3	392_546_629	392_546_629	2.7	Desmocollin-2
260	Q14126	3	112_182_462	112_182_462	2.7	Desmoglein-2
261	P07942	1	1279	1279	2.6	Laminin subunit beta-1
262	P08581	1	106	106	2.5	Hepatocyte growth factor receptor
263	P55268	3	1308_1348_1499	1308_1348_1499	2.5	Laminin subunit beta-2
264	Q16620	9	121_178_205_241_254_338_412_67_95	121_178_205_241_254_338_412_67_95	2.3	BDNF/NT-3 growth factors receptor
265	O75144	3	102_186_70	70_102_186	2.2	ICOS ligand
266	Q07075	2	124_324	124_324_607_610_763_773	2.1	Glutamyl aminopeptidase
267	P08575	2	335_419	232_240_276_284_335_419_488_497	2	Receptor-type tyrosine-protein phosphatase C
268	P10619	2	145_333	145_333	2	Lysosomal protective protein
269	P16233	1	183	183	2	Pancreatic triacylglycerol lipase
270	P20023	1	623	121_127_623	2	Complement receptor type 2
271	Q12884	5	227_314_49_92_99	49_92_99_227_314	2	Seprase
272	O14773	3	286_313_443	210_222_286_313_443	1.7	Tripeptidyl-peptidase 1
273	Q15262	1	416	416	1.7	Receptor-type tyrosine-protein phosphatase kappa
274	P11279	7	103_107_249_261_293_322_84	37_45_62_76_84_103_107_121_130_165_181_223_228_241_249_261_293_322	1.6	Lysosome-associated membrane glycoprotein 1
275	Q6UX71	2	103_160	103_160	1.6	Plexin domain-containing protein 2
276	Q969P0	2	327_463	327_463	1.6	Immunoglobulin superfamily member 8
277	P07686	3	142_190_84	84_142_190_323_327	1.5	Beta-hexosaminidase subunit beta
278	Q5ZPR3	1	407	322_407	1.5	CD276 antigen
279	P07911	4	232_275_322_396	232_275_322_396	1.4	Uromodulin
280	P54802	1	532	532	1.4	Alpha-N-acetylglucosaminidase
281	P40189	7	131_157_227_390_553_564_83	43_83_131_157_227_379_383_390_553_564	1.3	Interleukin-6 receptor subunit beta
282	Q9BTY2	0	#N/A	239	1.3	Plasma alpha-L-fucosidase
283	Q76LX8	3	1354_614_667	614_667_1354	1.2	A disintegrin and metalloproteinase with thrombospondin motifs 13
284	Q6P179	4	119_405_650_85	85_119_405_650	0.98	Endoplasmic reticulum aminopeptidase 2
285	P16109	1	54	54	0.95	P-selectin
286	Q15223	4	139_202_332_72	139_202_332_72	0.92	Poliovirus receptor-related protein 1
287	P00451	1	601	601	0.83	Coagulation factor VIII
288	P01009	3	107_271_70	70_107_271	0	Alpha-1-antitrypsin
289	P01011	6	106_127_186_271_33_93	33_93_106_127_186_271	0	Alpha-1-antichymotrypsin
290	P02771	1	251	251	0	Alpha-fetoprotein
291	P06731	1	246	246_560	0	Carcinoembryonic antigen-related cell adhesion molecule 5
