# Supplementary material for: Integrated GlycoProteome Analyzer (I-GPA) for Automated Identification and Quantitation of Site-Specific N-Glycosylation
Source: Sci Rep. 2016 Feb 17;6:21175. doi: 10.1038/srep21175 (PMC4756296; doi:10.1038/srep21175)
Supplement: Supplementary Excel 3 [file srep21175-s4.xlsx]

## Sheet: Sheet1
Integrated GlycoProteome Analyzer (I-GPA) for Automated Identification and Quantitation of Site-Specific N-Glycosylation Gun Wook Park*, Jin Young Kim*, Heeyoun Hwang, Ju Yeon Lee, Young Hee Ahn, Hyun Kyoung Lee, Eun Sun Ji, Kwang Hoe Kim, Hoi Keun Jeong, Ki Na Yun, Yong-Sam Kim, Jeong-Heon Ko, Hyun Joo An, Jae Han Kim, Young-Ki Paik , and Jong Shin Yoo**
Supplementary Excel 3 N-glycopeptide sequences for GPA-DB-HumanPlasma.
Index	Glycoproteins	Genes	Protein Names	Peptide Sequences	Pep_Mass	MissedCleavages	N-Glyco.Sites
1	P05534	HLA-A	HLA class I histocompatibility antigen, A-24 alpha chain	YYNQSEAGSHTLQMMFGCDVGSDGR	2752.13	0	110
2	P18465	HLA-B	HLA class I histocompatibility antigen, B-57 alpha chain	YYNQSEAGSHIIQVMYGCDVGPDGR	2758.21	0	110
3	P08195	SLC3A2	4F2 cell-surface antigen heavy chain	DASSFLAEWQNITK	1608.78	0	365
3	P08195	SLC3A2	4F2 cell-surface antigen heavy chain	LLIAGTNSSDLQQILSLLESNK	2356.28	0	381
3	P08195	SLC3A2	4F2 cell-surface antigen heavy chain	SLVTQYLNATGNR	1435.74	0	424
4	P02763	ORM1	Alpha-1-acid glycoprotein 1	ENGTISR	775.382	0	103
4	P02763	ORM1	Alpha-1-acid glycoprotein 1	LVPVPITNATLDQITGK	1780.02	0	33
4	P02763	ORM1	Alpha-1-acid glycoprotein 1	CANLVPVPITNATLDQITGK	2068.11	0	33
4	P02763	ORM1	Alpha-1-acid glycoprotein 1	QIPLCANLVPVPITNATLDQITGK	2519.39	0	33
4	P02763	ORM1	Alpha-1-acid glycoprotein 1	NEEYNK	795.34	0	56
4	P02763	ORM1	Alpha-1-acid glycoprotein 1	QDQCIYNTTYLNVQR	1857.87	0	93
4	P02763	ORM1	Alpha-1-acid glycoprotein 1	SVQEIQATFFYFTPNK	1918.95	0	72
5	P19652	ORM2	Alpha-1-acid glycoprotein 2	ENGTVSR	761.367	0	103
5	P19652	ORM2	Alpha-1-acid glycoprotein 2	LVPVPITNATLDR	1408.82	0	33
5	P19652	ORM2	Alpha-1-acid glycoprotein 2	CANLVPVPITNATLDR	1696.91	0	33
5	P19652	ORM2	Alpha-1-acid glycoprotein 2	QIPLCANLVPVPITNATLDR	2148.18	0	33
5	P19652	ORM2	Alpha-1-acid glycoprotein 2	NEEYNK	795.34	0	56
5	P19652	ORM2	Alpha-1-acid glycoprotein 2	QNQCFYNSSYLNVQR	1862.84	0	93
5	P19652	ORM2	Alpha-1-acid glycoprotein 2	SVQEIQATFFYFTPNK	1918.95	0	72
6	P01009	SERPINA1	Alpha-1-antitrypsin	ADTHDEILEGLNFNLTEIPEAQIHEGFQELLR	3690.82	0	107
6	P01009	SERPINA1	Alpha-1-antitrypsin	QLAHQSNSTNIFFSPVSIATAFAMLSLGTK	3180.63	0	70
6	P01009	SERPINA1	Alpha-1-antitrypsin	YLGNATAIFFLPDEGK	1754.89	0	271
7	P04217	A1BG	Alpha-1B-glycoprotein	EGDHEFLEVPEAQEDVEATFPVHQPGNYSCSYR	3778.65	0	179
7	P04217	A1BG	Alpha-1B-glycoprotein	FQSPAGTEALFELHNISVADSANYSCVYVDLKPPFGGSAPSER	4570.18	0	363_371
8	P08697	SERPINF2	Alpha-2-antiplasmin	AMMAFTADLFSLVAQTSTCPNLILSPLSVALALSHLALGAQNHTLQR	4935.58	0	126
8	P08697	SERPINF2	Alpha-2-antiplasmin	NNMSFVVLVPTHFEWNVSQVLANLSWDTLHPPLVWERPTK	4700.4	0	295_309
9	P02750	LRG1	Leucine-rich alpha-2-glycoprotein	LPPGLLANFTLLR	1423.86	0	186
9	P02750	LRG1	Leucine-rich alpha-2-glycoprotein	MFSQNDTR	997.429	0	325
9	P02750	LRG1	Leucine-rich alpha-2-glycoprotein	QLDMLDLSNNSLASVPEGLWASLGQPNWDMR	3456.64	0	269
9	P02750	LRG1	Leucine-rich alpha-2-glycoprotein	SDHGSSISCQPPAEIPGYLPADTVHLAVEFFNLTHLPANLLQGASK	4841.41	0	79
10	P01023	A2M	Alpha-2-macroglobulin	GCVLLSYLNETVTVSASLESVR	2339.2	0	55
10	P01023	A2M	Alpha-2-macroglobulin	GNEANYYSNATTDEHGLVQFSINTTNVMGTSLTVR	3803.77	0	396_410
10	P01023	A2M	Alpha-2-macroglobulin	IITILEEEMNVSVCGLYTYGKPVPGHVTVSICR	3619.85	0	247
10	P01023	A2M	Alpha-2-macroglobulin	SLGNVNFTVSAEALESQELCGTEVPSVPEHGR	3355.6	0	869
10	P01023	A2M	Alpha-2-macroglobulin	VSNQTLSLFFTVLQDVPVR	2162.17	0	1424
11	P01011	SERPINA3	Alpha-1-antichymotrypsin	FNLTETSEAEIHQSFQHLLR	2399.19	0	106
11	P01011	SERPINA3	Alpha-1-antichymotrypsin	MLPLLALGLLAAGFCPAVLCHPNSPLDEENLTQENQDR	4102.03	0	33
11	P01011	SERPINA3	Alpha-1-antichymotrypsin	NGTR	446.224	0	186
11	P01011	SERPINA3	Alpha-1-antichymotrypsin	NVIFSPLSISTALAFLSLGAHNTTLTEILK	3170.76	0	93
11	P01011	SERPINA3	Alpha-1-antichymotrypsin	TLNQSSDELQLSMGNAMFVK	2212.05	0	127
11	P01011	SERPINA3	Alpha-1-antichymotrypsin	YTGNASALFILPDQDK	1751.87	0	271
12	P12821	ACE	Angiotensin-converting enzyme	EADDFFTSLGLLPVPPEFWNK	2421.19	0	942
12	P12821	ACE	Angiotensin-converting enzyme	ELYEPIWQNFTDPQLR	2048	0	111
12	P12821	ACE	Angiotensin-converting enzyme	FDVNQLQNTTIK	1419.74	0	714
12	P12821	ACE	Angiotensin-converting enzyme	ILLDMETTYSVATVCHPNGSCLQLEPDLTNVMATSR	3921.86	0	760
12	P12821	ACE	Angiotensin-converting enzyme	LGFSRPWPEAMQLITGQPNMSASAMLSYFKPLLDWLR	4251.15	0	1191
12	P12821	ACE	Angiotensin-converting enzyme	NETHFDAGAK	1088.49	0	509
12	P12821	ACE	Angiotensin-converting enzyme	NMQIANHTLK	1168.6	0	695
12	P12821	ACE	Angiotensin-converting enzyme	QQYNALLSNMSR	1423.69	0	146
12	P12821	ACE	Angiotensin-converting enzyme	VTNDTESDINYLLK	1623.8	0	445
13	O15204	ADAMDEC1	ADAM DEC1	NYNENLTLIR	1248.65	0	237
14	P43652	AFM	Afamin	DIENFNSTQK	1194.55	0	33
14	P43652	AFM	Afamin	FNETTEK	867.397	0	402
14	P43652	AFM	Afamin	HNFSHCCSK	1061.42	0	109
14	P43652	AFM	Afamin	MVTAFTTCCTLSEEFACVDNLADLVFGELCGVNENR	3913.73	0	488
14	P43652	AFM	Afamin	NCCNTENPPGCYR	1469.55	0	383
15	O00468	AGRN	Agrin	NELMLNSSLMR	1306.64	0	135
16	P35858	IGFALS	Insulin-like growth factor-binding protein complex acid labile subunit	AGAFLGLTNVAVMNLSGNCLR	2120.09	0	368
16	P35858	IGFALS	Insulin-like growth factor-binding protein complex acid labile subunit	NNSLR	602.314	0	515
17	P02760	AMBP	Protein AMBP	SLGALLLLLSACLAVSAGPVPTPPDNIQVQENFNISR	3817.04	0	36
17	P02760	AMBP	Protein AMBP	WNITMESYVVHTNYDEYAIFLTK	2836.34	0	115
17	P02760	AMBP	Protein AMBP	YFYNGTSMACETFQYGGCMGNGNNFVTEK	3232.3	0	250
18	Q07075	ENPEP	Glutamyl aminopeptidase	EALNNASSLFEQWLNGTVSLPVNLR	2771.42	0	763_773
18	Q07075	ENPEP	Glutamyl aminopeptidase	EGITLNSSNPSGNAFLK	1747.87	0	607_610
18	Q07075	ENPEP	Glutamyl aminopeptidase	HTAEYAANITK	1217.6	0	324
18	Q07075	ENPEP	Glutamyl aminopeptidase	LPDFVNPVHYDLHVKPLLEEDTYTGTVSISINLSAPTR	4250.19	0	124
19	P15144	ANPEP	Aminopeptidase N	AEFNITLIHPK	1281.71	0	234
19	P15144	ANPEP	Aminopeptidase N	AQNDLFSTSGNEWVLLNLNVTGYYR	2873.4	0	625
19	P15144	ANPEP	Aminopeptidase N	GPSTPLPEDPNWNVTEFHTTPK	2463.17	0	265
19	P15144	ANPEP	Aminopeptidase N	IWARPSAIAAGHGDYALNVTGPILNFFAGHYDTPYPLPK	4210.14	0	319
19	P15144	ANPEP	Aminopeptidase N	LNYTLSQGHR	1187.6	0	128
19	P15144	ANPEP	Aminopeptidase N	NATLVNEADK	1073.54	0	818
19	P15144	ANPEP	Aminopeptidase N	NNTNNWR	917.41	0	735
19	P15144	ANPEP	Aminopeptidase N	QGLASYLHTFAYQNTIYLNLWDHLQEAVNNR	3691.82	0	527
19	P15144	ANPEP	Aminopeptidase N	VPVTLALNNTLFLIEER	1941.09	0	681
20	P04745	AMY1C	Alpha-amylase 1	NVVDGQPFTNWYDNGSNQVAFGR	2584.17	0	427
21	P54802	NAGLU	Alpha-N-acetylglucosaminidase	RPSLQMNTSIWYNR	1764.87	0	532
22	Q9Y5C1	ANGPTL3	Angiopoietin-related protein 3	HYIEYSFYLGNHETNYTLHLVAITGNVPNAIPENK	4030.99	0	357
22	Q9Y5C1	ANGPTL3	Angiopoietin-related protein 3	IDGSQNFNETWENYK	1843.8	0	296
22	Q9Y5C1	ANGPTL3	Angiopoietin-related protein 3	NMSLELNSK	1034.51	0	115
23	P01019	AGT	Angiotensinogen	NCTSR	579.244	0	170
23	P01019	AGT	Angiotensinogen	VYIHPFHLVIHNESTCEQLAK	2477.25	0	47
24	Q16853	AOC3	Membrane primary amine oxidase	ATWFGLYYNISGAGFFLHHVGLELLVNHK	3302.7	0	232
24	Q16853	AOC3	Membrane primary amine oxidase	EEEPSSSSVFNQNDPWAPTVDFSDFINNETIAGK	3770.69	0	666
24	Q16853	AOC3	Membrane primary amine oxidase	IQMLSFAGEPLPQNSSMAR	2076.01	0	618
24	Q16853	AOC3	Membrane primary amine oxidase	QPQPNVSELVVGPLPHPSYMR	2344.2	0	137
24	Q16853	AOC3	Membrane primary amine oxidase	YLYLASNHSNK	1308.65	0	592
24	Q16853	AOC3	Membrane primary amine oxidase	YYDSLAQLEAQFEAGLVNVVLIPDNGTGGSWSLK	3653.83	0	294
25	Q9HDC9	APMAP	Adipocyte plasma membrane-associated protein	AGPNGTLFVADAYK	1422.71	0	160
25	Q9HDC9	APMAP	Adipocyte plasma membrane-associated protein	NMSFVNDLTVTQDGR	1695.79	0	196
26	P55056	APOC4	Apolipoprotein C-IV	ELLETVVNR	1071.59	0	63
27	P05090	APOD	Apolipoprotein D	ADGTVNQIEGEATPVNLTEPAK	2253.11	0	98
27	P05090	APOD	Apolipoprotein D	CIQANYSLMENGK	1469.66	0	65
28	P02749	APOH	Beta-2-glycoprotein 1	DTAVFECLPQHAMFGNDTITCTTHGNWTK	3237.43	0	183_193
28	P02749	APOH	Beta-2-glycoprotein 1	LGNWSAMPSCK	1192.54	0	253
28	P02749	APOH	Beta-2-glycoprotein 1	VYKPSAGNNSLYR	1467.75	0	162
29	O14791	APOL1	Apolipoprotein L1	EFLGENISNFLSLAGNTYQLTR	2486.24	0	261
30	O95445	APOM	Apolipoprotein M	TELFSSSCPGGIMLNETGQGYQR	2474.12	0	135
31	P07307	ASGR2	Asialoglycoprotein receptor 2	EAFSNFSSSTLTEVQAISTHGGSVGDK	2755.29	0	102
31	P07307	ASGR2	Asialoglycoprotein receptor 2	FVACQMELLHSNGSQR	1818.85	0	170
31	P07307	ASGR2	Asialoglycoprotein receptor 2	NATGEVA	660.308	0	305
32	P20933	AGA	N(4)-(beta-N-acetylglucosaminyl)-L-asparaginase	HFPEFFGAVICANVTGSYGAACNK	2502.15	0	308
32	P20933	AGA	N(4)-(beta-N-acetylglucosaminyl)-L-asparaginase	NATEAAWR	917.436	0	38
33	Q76LX8	ADAMTS13	A disintegrin and metalloproteinase with thrombospondin motifs 13	IAIHALATNMGAGTEGANASYILIR	2527.32	0	1354
33	Q76LX8	ADAMTS13	A disintegrin and metalloproteinase with thrombospondin motifs 13	MSISPNTTYPSLLEDGR	1879.9	0	614
33	Q76LX8	ADAMTS13	A disintegrin and metalloproteinase with thrombospondin motifs 13	YGEEYGNLTRPDITFTYFQPKPR	2791.36	0	667
34	P02730	SLC4A1	Band 3 anion transport protein	VSNSSAR	719.356	0	642
35	Q9NY97	B3GNT2	UDP-GlcNAc:betaGal beta-1,3-N-acetylglucosaminyltransferase 2	QYNPILSMLTNQTGEAGR	1991.97	0	79
36	Q8N4F0	UNQ2489/PRO5776	BPI fold-containing family B member 2	LGATPVAMLHTNNATLR	1778.95	0	332
36	Q8N4F0	UNQ2489/PRO5776	BPI fold-containing family B member 2	LLAAANFTFK	1094.61	0	96
36	Q8N4F0	UNQ2489/PRO5776	BPI fold-containing family B member 2	SDDNLLNTSALGR	1374.67	0	293
37	Q10588	BST1	ADP-ribosyl cyclase 2	DPCSVLPSDYDLFINLSR	2052.98	0	95
37	Q10588	BST1	ADP-ribosyl cyclase 2	DSSGVIHVMLNGSEPTGAYPIK	2271.12	0	192
38	P43251	BTD	Biotinidase	DVQIIVFPEDGIHGFNFTR	2203.11	0	119
38	P43251	BTD	Biotinidase	FNDTEVLQR	1120.55	0	150
38	P43251	BTD	Biotinidase	NPVGLIGAENATGETDPSHSK	2093	0	349
38	P43251	BTD	Biotinidase	WNVNAPPTFHSEMMYDNFTLVPVWGK	3079.44	0	402
38	P43251	BTD	Biotinidase	YQFNTNVVFSNNGTLVDR	2087.01	0	203
39	Q86VB7	CD163	Scavenger receptor cysteine-rich type 1 protein M130	APGWANSSAGSGR	1216.56	0	105
39	Q86VB7	CD163	Scavenger receptor cysteine-rich type 1 protein M130	EDAAVNCTDISVQK	1491.69	0	1027
39	Q86VB7	CD163	Scavenger receptor cysteine-rich type 1 protein M130	HSNCTHQQDAGVTCSDGSNLEMR	2489.01	0	140
39	Q86VB7	CD163	Scavenger receptor cysteine-rich type 1 protein M130	QLGCGEAINATGSAHFGEGTGPIWLDEMK	2988.37	0	767
40	P02745	C1QA	Complement C1q subcomponent subunit A	NPPMGGNVVIFDTVITNQEEPYQNHSGR	3112.47	0	146
41	Q9NZP8	C1RL	Complement C1r subcomponent-like protein	GFLALYQTVAVNYSQPISEASR	2413.23	0	166
41	Q9NZP8	C1RL	Complement C1r subcomponent-like protein	NQSVNVFLGHTAIDEMLK	2015.01	0	296
41	Q9NZP8	C1RL	Complement C1r subcomponent-like protein	QDGEEVLQCMPVCGRPVTPIAQNQTTLGSSR	3313.59	0	242
41	Q9NZP8	C1RL	Complement C1r subcomponent-like protein	TQPSSENK	889.414	0	147
42	P04003	C4BPA	C4b-binding protein alpha chain	DQYVEPENVTIQCDSGYGVVGPQSITCSGNR	3314.48	0	506_528
42	P04003	C4BPA	C4b-binding protein alpha chain	FSLLGHASISCTVENETIGVWRPSPPTCEK	3257.58	0	221
43	P55290	CDH13	Cadherin-13	DPAGWLNINPINGTVDTTAVLDR	2451.24	0	530
43	P55290	CDH13	Cadherin-13	INNTHALVSLLQNLNK	1791	0	638
43	P55290	CDH13	Cadherin-13	NITAVGK	701.407	0	86
43	P55290	CDH13	Cadherin-13	QEDLSVGSVLLTVNATDPDSLQHQTIR	2935.49	0	500
44	P12830	CDH1	Cadherin-1	NSTYTALIIATDNGSPVATGTGTLLLILSDVNDNAPIPEPR	4194.17	0	558_570
45	P19022	CDH2	Cadherin-2	SNISILR	801.471	0	692
45	P19022	CDH2	Cadherin-2	VDIIVANLTVTDK	1399.79	0	402
46	P33151	CDH5	Cadherin-5	ENISEYHLTAVIVDK	1729.89	0	112
46	P33151	CDH5	Cadherin-5	EVYPWYNLTVEAK	1610.8	0	442
46	P33151	CDH5	Cadherin-5	FILNTENNFTLTDNHDNTANITVK	2748.34	0	523_535
47	Q9BY67	CADM1	Cell adhesion molecule 1	FQLLNFSSSELK	1411.73	0	101
47	Q9BY67	CADM1	Cell adhesion molecule 1	VDDEMPQHAVLSGPNLFINNLNK	2564.27	0	301_302
47	Q9BY67	CADM1	Cell adhesion molecule 1	VSLTNVSISDEGR	1375.69	0	113
48	P27797	CALR	Calreticulin	SGTIFDNFLITNDEAYAEEFGNETWGVTK	3267.49	0	344
49	P07858	CTSB	Cathepsin B	GLVSGGLYESHVGCRPYSIPPCEHHVNGSRPPCTGEGDTPK	4288.98	0	192
50	P07339	CTSD	Cathepsin D	GSLSYLNVTR	1108.59	0	263
50	P07339	CTSD	Cathepsin D	NGTSFDIHYGSGSLSGYLSQDTVSVPCQSASSASALGGVK	3933.83	0	134
51	P08311	CTSG	Cathepsin G	EDFVLTAAHCWGSNINVTLGAHNIQR	2865.4	0	71
52	P09668	CTSH	Pro-cathepsin H	DVANITIYDEEAMVEAVALYNPVSFAFEVTQDFMMYR	4290.98	0	230
52	P09668	CTSH	Pro-cathepsin H	YLWSEPQNCSATK	1525.69	0	101
53	P07711	CTSL	Cathepsin L1	YSVANDTGFVDIPK	1524.75	0	221
54	Q9UBR2	CTSZ	Cathepsin Z	NYTLWR	851.429	0	184
55	P08185	SERPINA6	Corticosteroid-binding globulin	AQLLQGLGFNLTER	1558.85	0	96
55	P08185	SERPINA6	Corticosteroid-binding globulin	AVLQLNEEGVDTAGSTGVTLNLTSKPIILR	3108.7	0	369
55	P08185	SERPINA6	Corticosteroid-binding globulin	MPLLLYTCLLWLPTSGLWTVQAMDPNAAYVNMSNHHR	4256.08	0	31
55	P08185	SERPINA6	Corticosteroid-binding globulin	VPMMLQSSTISYLHDSELPCQLVQMNYVGNGTVFFILPDK	4514.2	0	260
55	P08185	SERPINA6	Corticosteroid-binding globulin	VTISGVYDLGDVLEEMGIADLFTNQANFSR	3273.59	0	330
56	Q96IY4	CPB2	Carboxypeptidase B2	AHLNVSGIPCSVLLADVEDLIQQQISNDTVSPR	3530.8	0	85_108
56	Q96IY4	CPB2	Carboxypeptidase B2	QVHFFVNASDVDNVK	1717.84	0	73
56	Q96IY4	CPB2	Carboxypeptidase B2	QVQVLQNLTTTYEIVLWQPVTADLIVK	3111.72	0	44
57	P08571	CD14	Monocyte differentiation antigen CD14	APQPDELPEVDNLTLDGNPFLVPGTALPHEGSMNSGVVPACAR	4424.14	0	323
57	P08571	CD14	Monocyte differentiation antigen CD14	CMWSSALNSLNLSFAGLEQVPK	2394.17	0	282
57	P08571	CD14	Monocyte differentiation antigen CD14	NVSWATGR	889.441	0	151
58	Q13740	ALCAM	CD166 antigen	EGDNITLK	888.455	0	265
58	Q13740	ALCAM	CD166 antigen	IIISPEENVTLTCTAENQLER	2372.19	0	480
58	Q13740	ALCAM	CD166 antigen	LGDCISEDSYPDGNITWYR	2202.95	0	167
58	Q13740	ALCAM	CD166 antigen	LNLSENYTLSISNAR	1693.86	0	91_95
58	Q13740	ALCAM	CD166 antigen	TIICHVEGFPKPAIQWTITGSGSVINQTEESPYINGR	4042.03	0	457_466
58	Q13740	ALCAM	CD166 antigen	TVNSLNVSAISIPEHDEADEISDENR	2853.33	0	499
59	Q5ZPR3	CD276	CD276 antigen	GYPEAEVFWQDGQGVPLTGNVTTSQMANEQGLFDVHSVLR	4376.08	0	407
60	P13987	CD59	CD59 glycoprotein	TAVNCSSDFDACLITK	1686.76	0	43
61	P06731	CEACAM5	Carcinoembryonic antigen-related cell adhesion molecule 5	SDSVILNVLYGPDAPTISPLNTSYR	2691.38	0	246
62	P31997	CEACAM8	Carcinoembryonic antigen-related cell adhesion molecule 8	LFIPNITTK	1045.62	0	288
63	Q9NZK5	CECR1	Adenosine deaminase CECR1	NFTLVTQHPEVIYTNQNVVWSK	2616.33	0	185
63	Q9NZK5	CECR1	Adenosine deaminase CECR1	NILDALMLNTTR	1373.73	0	378
63	Q9NZK5	CECR1	Adenosine deaminase CECR1	NVTYRPHCHICFTPR	1842.88	0	127
63	Q9NZK5	CECR1	Adenosine deaminase CECR1	VQNVTEFDDSLLR	1534.76	0	174
64	P00450	CP	Ceruloplasmin	AGLQAFFQVQECNK	1581.76	0	358
64	P00450	CP	Ceruloplasmin	EFYLFPTVFDENESLLLEDNIR	2702.31	0	588
64	P00450	CP	Ceruloplasmin	EHEGAIYPDNTTDFQR	1891.83	0	138
64	P00450	CP	Ceruloplasmin	ELHHLQEQNVSNAFLDK	2021	0	762
64	P00450	CP	Ceruloplasmin	ENLTAPGSDSAVFFEQGTTR	2125.99	0	397
64	P00450	CP	Ceruloplasmin	LEFALLFLVFDENESWYLDDNIK	2832.39	0	926
65	P11597	CETP	Cholesteryl ester transfer protein	GVVVNSSVMVK	1117.62	0	358
65	P11597	CETP	Cholesteryl ester transfer protein	NVSEDLPLPTFSPTLLGDSR	2157.1	0	257
66	P05156	CFI	Complement factor I	FLNNGTCTAEGK	1253.57	0	103
66	P05156	CFI	Complement factor I	GDSGGPLVCMDANNVTYVWGVVSWGENCGKPEFPGVYTK	4131.88	0	536
66	P05156	CFI	Complement factor I	LSDLSINSTECLHVHCR	1925.91	0	177
66	P05156	CFI	Complement factor I	NGTAVCATNR	1005.47	0	70
66	P05156	CFI	Complement factor I	SIPACVPWSPYLFQPNDTCIVSGWGR	2892.37	0	464
67	P36222	CHI3L1	Chitinase-3-like protein 1	FLCTHIIYSFANISNDHIDTWEWNDVTLYGMLNTLK	4287.04	0	60
68	Q13231	CHIT1	Chitotriosidase-1	TLLAIGGWNFGTQK	1504.8	0	100
69	P06276	BCHE	Cholinesterase	DNNSIITR	931.472	0	369
69	P06276	BCHE	Cholinesterase	DNYTK	639.286	0	483
69	P06276	BCHE	Cholinesterase	ENETEIIK	974.492	0	284
69	P06276	BCHE	Cholinesterase	GMNLTVFGGTVTAFLGIPYAQPPLGR	2676.41	0	45
69	P06276	BCHE	Cholinesterase	NATVLIWIYGGGFQTGTSSLHVYDGK	2783.39	0	134
69	P06276	BCHE	Cholinesterase	WSDIWNATK	1119.53	0	85
69	P06276	BCHE	Cholinesterase	YGNPNETQNNSTSWPVFK	2081.94	0	509_513_514
70	P10909	CLU	Clusterin	EDALNETR	946.436	0	86
70	P10909	CLU	Clusterin	EILSVDCSTNNPSQAK	1704.8	0	317
70	P10909	CLU	Clusterin	ELPGVCNETMMALWEECKPCLK	2523.13	0	103
70	P10909	CLU	Clusterin	HNSTGCLR	886.408	0	291
70	P10909	CLU	Clusterin	LANLTQGEDQYYLR	1682.83	0	374
70	P10909	CLU	Clusterin	MLNTSSLLEQLNEQFNWVSR	2408.18	0	354
70	P10909	CLU	Clusterin	QLEEFLNQSSPFYFWMNGDR	2507.12	0	145
71	Q96KN2	CNDP1	Beta-Ala-His dipeptidase	LVPHMNVSAVEK	1322.7	0	382
71	Q96KN2	CNDP1	Beta-Ala-His dipeptidase	NSSR	462.219	0	322
72	Q12860	CNTN1	Contactin-1	ANSTGTLVITDPTR	1444.75	0	494
73	P06681	C2	Complement C2	DHENGTGTNTYAALNSVYLMMNNQMR	2944.29	0	333
73	P06681	C2	Complement C2	LGSYPVGGNVSFECEDGFILR	2258.07	0	112
73	P06681	C2	Complement C2	LTDTICGVGNMSANASDQER	2080.92	0	467_471
73	P06681	C2	Complement C2	QSVPAHFVALNGSK	1453.77	0	621
73	P06681	C2	Complement C2	TMFPNLTDVR	1192.59	0	651
74	P01024	C3	Complement C3	HYLMWGLSSDFWGEKPNLSYIIGK	2840.4	0	1617
74	P01024	C3	Complement C3	TVLTPATNHMGNVTFTIPANR	2254.15	0	85
75	P08572	COL4A2	Collagen alpha-2(IV) chain	GRPGYDGCNGTQGDSGPQGPPGSEGFTGPPGPQGPK	3409.5	0	138
76	P12109	COL6A1	Collagen alpha-1(VI) chain	ASLQFLQNYTALASAVDAMDFINDATDVNDALGYVTR	3992.91	0	896
76	P12109	COL6A1	Collagen alpha-1(VI) chain	GEDGPAGNGTEGFPGFPGYPGNR	2248.98	0	516
76	P12109	COL6A1	Collagen alpha-1(VI) chain	NFTAADWGQSR	1251.56	0	212
76	P12109	COL6A1	Collagen alpha-1(VI) chain	NVTAQICIDK	1103.56	0	804
77	P12111	COL6A3	Collagen alpha-3(VI) chain	GPPGVNGTQGFQGCPGQR	1755.81	0	2079
77	P12111	COL6A3	Collagen alpha-3(VI) chain	VAVVQHAPSESVDNASMPPVK	2161.08	0	2677
78	P10643	C7	Complement component C7	INNDFNYEFYNSTWSYVK	2303.02	0	202
78	P10643	C7	Complement component C7	NYTLTGR	823.419	0	754
79	P07357	C8A	Complement component C8 alpha chain	GGSSGWSGGLAQNR	1332.62	0	437
80	P07358	C8B	Complement component C8 beta chain	NVTEK	589.307	0	243
81	P02748	C9	Complement component C9	AVNITSENLIDDVVSLIR	1970.07	0	415
81	P02748	C9	Complement component C9	NETYQLFLSYSSK	1578.76	0	277
82	P22792	CPN2	Carboxypeptidase N subunit 2	LGSLQELFLDSNNISELPPQVFSQLFCLER	3435.74	0	228
82	P22792	CPN2	Carboxypeptidase N subunit 2	LYLGSNNLTALHPALFQNLSK	2313.25	0	348_359
82	P22792	CPN2	Carboxypeptidase N subunit 2	WLNVQLSPQQGSLGLQYNASQEWDLR	3029.5	0	518
83	P20023	CR2	Complement receptor type 2	EAPYFYNDTVTFK	1593.74	0	623
83	P20023	CR2	Complement receptor type 2	TNFSMNGNK	1011.44	0	121_127
84	P07333	CSF1R	Macrophage colony-stimulating factor 1 receptor	LANATTK	717.402	0	353
84	P07333	CSF1R	Macrophage colony-stimulating factor 1 receptor	VVESAYLNLSSEQNLIQEVTVGEGLNLK	3045.59	0	302
85	P13611	VCAN	Versican core protein	FENQTGFPPPDSR	1490.68	0	330
86	Q01459	CTBS	Di-N-acetylchitobiase	QINSSISGNLWDK	1460.73	0	299
87	P09172	DBH	Dopamine beta-hydroxylase	SLEAINGSGLQMGLQR	1672.86	0	184
88	Q9H4A9	DPEP2	Dipeptidase 2	GVHSFYNNISGLTDFGEK	1983.93	0	235
88	Q9H4A9	DPEP2	Dipeptidase 2	NFSYGQTSLDR	1286.59	0	111
89	P27487	DPP4	Dipeptidyl peptidase 4	FFVVNTDSLSSVTNATSIQITAPASMLIGDHYLCDVTWATQER	4701.27	0	281
89	P27487	DPP4	Dipeptidyl peptidase 4	IPNNTQWVTWSPVGHK	1862.94	0	150
89	P27487	DPP4	Dipeptidyl peptidase 4	IQNYSVMDICDYDESSGR	2093.87	0	321
89	P27487	DPP4	Dipeptidyl peptidase 4	LDFIILNETK	1204.67	0	520
89	P27487	DPP4	Dipeptidyl peptidase 4	NSTVMSR	793.375	0	685
90	Q02487	DSC2	Desmocollin-2	AINDTAAR	830.425	0	629
90	Q02487	DSC2	Desmocollin-2	ANYTILK	821.465	0	392
90	Q02487	DSC2	Desmocollin-2	NGIYNITVLASDQGGR	1676.85	0	546
91	Q02413	DSG1	Desmoglein-1	TGEINITSIVDR	1316.69	0	110
92	Q14126	DSG2	Desmoglein-2	DTGELNVTSILDR	1431.72	0	112
92	Q14126	DSG2	Desmoglein-2	INATDADEPNTLNSK	1601.75	0	182
92	Q14126	DSG2	Desmoglein-2	YVQNGTYTVK	1171.59	0	462
94	Q9HBW9	ELTD1	EGF, latrophilin and seven transmembrane domain-containing protein 1	TTEFDTNSTDIALK	1554.74	0	249
95	Q9BXX0	EMILIN2	EMILIN-2	LQQDFSFLYSQLNHTENDVTHLQK	2904.4	0	616
96	P14625	HSP90B1	Endoplasmin	EEEAIQLDGLNASQIR	1784.89	0	62
96	P14625	HSP90B1	Endoplasmin	ELISNASDALDK	1274.64	0	107
96	P14625	HSP90B1	Endoplasmin	GVVDSDDLPLNVSR	1484.75	0	445
96	P14625	HSP90B1	Endoplasmin	HNNDTQHIWESDSNEFSVIADPR	2710.2	0	217
97	Q9UNN8	PROCR	Endothelial protein C receptor	AHVFFEVAVNGSSFVSFRPER	2381.19	0	136
97	Q9UNN8	PROCR	Endothelial protein C receptor	ALWQADTQVTSGVVTFTLQQLNAYNR	2923.48	0	172
97	Q9UNN8	PROCR	Endothelial protein C receptor	DPYHVWYQGNASLGGHLTHVLEGPDTNTTIIQLQPLQEPESWAR	4967.43	0	47
98	Q9NZ08	ERAP1	Endoplasmic reticulum aminopeptidase 1	CFDAMEVDALNSSHPVSTPVENPAQIR	2926.36	0	414
98	Q9NZ08	ERAP1	Endoplasmic reticulum aminopeptidase 1	ESNGNLSLPVDVTLAVFAVGAQSTEGWDFLYSK	3513.73	0	760
98	Q9NZ08	ERAP1	Endoplasmic reticulum aminopeptidase 1	LPEYVIPVHYDLLIHANLTTLTFWGTTK	3254.74	0	70
98	Q9NZ08	ERAP1	Endoplasmic reticulum aminopeptidase 1	QEQIALLAPEPLLVGLPYTVVIHYAGNLSETFHGFYK	4127.18	0	154
99	Q6P179	ERAP2	Endoplasmic reticulum aminopeptidase 2	DLEITNATLQSEEDSR	1819.84	0	119
99	Q6P179	ERAP2	Endoplasmic reticulum aminopeptidase 2	FNVDSNGYYIVHYEGHGWDQLITQLNQNHTLLRPK	4169.05	0	650
99	Q6P179	ERAP2	Endoplasmic reticulum aminopeptidase 2	LPSVVIPLHYDLFVHPNLTSLDFVASEK	3149.68	0	85
99	Q6P179	ERAP2	Endoplasmic reticulum aminopeptidase 2	YMELIAVNATYPELQFDDYFLNVCFEVITK	3587.72	0	405
100	Q96AP7	ESAM	Endothelial cell-selective adhesion molecule	LQGVPHVGANVTLSCQSPR	1962.01	0	169
101	P00488	F13A1	Coagulation factor XIII A chain	INETR	631.329	0	614
102	P05160	F13B	Coagulation factor XIII B chain	EHETCLAPELYNGNYSTTQK	2297.03	0	162
102	P05160	F13B	Coagulation factor XIII B chain	HGVIISSTVDTYENGSSVEYR	2312.09	0	545
103	P00742	F10	Coagulation factor X	GDNNLTR	788.378	0	231
103	P00742	F10	Coagulation factor X	SVAQATSSSGEAPDSITWKPYDAADLDPTENPFDLLDFNQTQPER	4923.26	0	221
104	P03951	F11	Coagulation factor XI	GINYNSSVAK	1051.53	0	126
104	P03951	F11	Coagulation factor XI	LETTVNYTDSQRPICLPSK	2164.08	0	491
104	P03951	F11	Coagulation factor XI	LSSNGSPTK	889.451	0	353
104	P03951	F11	Coagulation factor XI	VYSGILNQSEIK	1349.72	0	450
105	P00748	F12	Coagulation factor XII	NHSCEPCQTLAVR	1456.66	0	433
105	P00748	F12	Coagulation factor XII	NVTAEQAR	887.446	0	249
106	P12259	F5	Coagulation factor V	GSYEIIQDTDEDTAVNNWLISPQNASR	3035.41	0	977
106	P12259	F5	Coagulation factor V	NMASRPYSIYPHGVTFSPYEDEVNSSFTSGR	3494.58	0	460
106	P12259	F5	Coagulation factor V	NSVLNSSTAEHSSPYSEDPIEDPLQPDVTGIR	3453.62	0	821
106	P12259	F5	Coagulation factor V	TNINSSR	790.393	0	1559
106	P12259	F5	Coagulation factor V	VSAITLVSATSTTANMTVGPEGK	2234.15	0	297
107	P08709	F7	Coagulation factor VII	NASKPQGR	856.452	0	205
107	P08709	F7	Coagulation factor VII	VGDSPNITEYMFCAGYSDGSK	2239.94	0	382
108	P00451	F8	Coagulation factor VIII	NVILFSVFDENR	1451.74	0	601
109	P00740	F9	Coagulation factor IX	AETVFPDVDYVNSTEAETILDNITQSTQSFNDFTR	3966.83	0	203_213
110	P35555	FBN1	Fibrillin-1	AWGTPCEMCPAVNTSEYK	1985.83	0	1581
110	P35555	FBN1	Fibrillin-1	NCTDIDECR	1067.4	0	1067
110	P35555	FBN1	Fibrillin-1	SGGNCTDVNECLDPTTCISGNCVNTPGSYICDCPPDFELNPTR	4520.86	0	1484
110	P35555	FBN1	Fibrillin-1	VLPVNVTDYCQLVR	1617.85	0	448
112	Q9Y6R7	FCGBP	IgGFc-binding protein	LLISSLSESPASVSILSQADNTSK	2446.28	0	75
112	Q9Y6R7	FCGBP	IgGFc-binding protein	SVTLQIYNHSLTLSAR	1801.97	0	2138
112	Q9Y6R7	FCGBP	IgGFc-binding protein	VTVRPGESVMVNISAK	1685.91	0	91
112	Q9Y6R7	FCGBP	IgGFc-binding protein	VVTVAALGTNISIHK	1521.89	0	1743
113	O75636	FCN3	Ficolin-3	VELEDFNGNR	1191.55	0	189
114	P02771	AFP	Alpha-fetoprotein	VNFTEIQK	977.518	0	251
115	P02765	AHSG	Alpha-2-HS-glycoprotein	AALAAFNAQNNGSNFQLEEISR	2364.15	0	176
115	P02765	AHSG	Alpha-2-HS-glycoprotein	VCQDCPLLAPLNDTR	1656.8	0	156
116	Q9UGM5	FETUB	Fetuin-B	GCNDSDVLAVAGFALR	1606.78	0	37
116	Q9UGM5	FETUB	Fetuin-B	VLYLAAYNCTLRPVSK	1809.98	0	136
117	Q14314	FGL2	Fibroleukin	LHVGNYNGTAGDALR	1556.77	0	336
117	Q14314	FGL2	Fibroleukin	VANLTFVVNSLDGK	1475.8	0	179
118	Q03591	CFHR1	Complement factor H-related protein 1	LQNNENNISCVER	1531.7	0	126
118	Q03591	CFHR1	Complement factor H-related protein 1	SPYEMFGDEEVMCLNGNWTEPPQCK	2903.19	0	194
119	P36980	CFHR2	Complement factor H-related protein 2	LQNNENNISCVER	1531.7	0	126
120	Q02985	CFHR3	Complement factor H-related protein 3	CKPGYATADGNSSGSITCLQNGWSAQPICINSSEK	3586.61	0	205
120	Q02985	CFHR3	Complement factor H-related protein 3	FVQGNSTEVACHPGYGLPK	2002.96	0	108
120	Q02985	CFHR3	Complement factor H-related protein 3	LGYNANTSILSFQAVCR	1855.93	0	309
121	P02671	FGA	Fibrinogen alpha chain	MDGSLNFNR	1052.47	0	686
121	P02671	FGA	Fibrinogen alpha chain	VTSGSTTTTR	1009.5	0	453
122	P02675	FGB	Fibrinogen beta chain	GTAGNALMDGASQLMGENR	1891.85	0	394
123	P01225	FSHB	Follitropin subunit beta	AICCNSCELTNITIAIEK	1937.93	0	25
123	P01225	FSHB	Follitropin subunit beta	FCISINTTWCAGYCYTR	2000.86	0	42
124	Q12841	FSTL1	Follistatin-related protein 1	FVEQNETAINITTYPDQENNK	2467.15	0	175_180
125	O95633	FSTL3	Follistatin-related protein 3	AAPCPVPSSPGQELCGNNNVTYISSCHMR	3031.34	0	215
125	O95633	FSTL3	Follistatin-related protein 3	AECCASGNIDTAWSNLTHPGNK	2287.99	0	73
127	P04066	FUCA1	Tissue alpha-L-fucosidase	NTTSVWYTSK	1185.57	0	382
128	O95479	H6PD	GDH/6PGL endoplasmic bifunctional protein	DVLQNHLTEVLTLVAMELPHNVSSAEAVLR	3297.74	0	282
128	O95479	H6PD	GDH/6PGL endoplasmic bifunctional protein	NINSSCRPGPGAWLR	1626.8	0	157
129	Q14697	GANAB	Neutral alpha-glucosidase AB	NMTR	520.243	0	97
130	Q92820	GGH	Gamma-glutamyl hydrolase	ALIYQFSPIYTGNISSFQQCYIFD	2817.34	0	307
130	Q92820	GGH	Gamma-glutamyl hydrolase	NFTMNEK	882.39	0	203
131	Q8NBJ4	PSEC0242,	Golgi membrane protein 1	AVLVNNITTGER	1285.7	0	109
132	Q8IZF2	GPR116	Probable G-protein coupled receptor 116	ANEQVVQSLNQTYK	1620.81	0	256
132	Q8IZF2	GPR116	Probable G-protein coupled receptor 116	YEEQQLEIQNSSR	1622.75	0	315
133	P07359	GP1BA	Platelet glycoprotein Ib alpha chain	LSLANNNLTELPAGLLNGLENLDTLLLQENSLYTIPK	4021.16	0	175
133	P07359	GP1BA	Platelet glycoprotein Ib alpha chain	NLTALPPDLPK	1177.67	0	37
134	P40197	GP5	Platelet glycoprotein V	ISALGLPTNLTHILLFGMGR	2123.19	0	51
134	P40197	GP5	Platelet glycoprotein V	LLDLSGNNLTHLPK	1533.85	0	181
134	P40197	GP5	Platelet glycoprotein V	NLSR	488.271	0	312
134	P40197	GP5	Platelet glycoprotein V	NLSSLESVQLDHNQLETLPGDVFGALPR	3048.55	0	385
135	Q9ULI3	HEG1	Protein HEG homolog 1	SHAASDAPENLTLLAETADAR	2152.04	0	159
135	Q9ULI3	HEG1	Protein HEG homolog 1	SYSESSSTSSSESLNSSAPR	2048.88	0	520
136	P02790	HPX	Hemopexin	ALPQPQNVTSLLGCTH	1677.85	0	453
136	P02790	HPX	Hemopexin	CSDGWSFDATTLDDNGTMLFFK	2470.05	0	64
136	P02790	HPX	Hemopexin	NGTGHGNSTHHGPEYMR	1850.79	0	240_246
136	P02790	HPX	Hemopexin	SWPAVGNCSSALR	1346.64	0	187
137	P05546	SERPIND1	Heparin cofactor 2	DFVNASSK	866.413	0	188
137	P05546	SERPIND1	Heparin cofactor 2	NLSMPLLPADFHK	1481.77	0	49
137	P05546	SERPIND1	Heparin cofactor 2	SMTNR	607.275	0	387
138	P07686	HEXB	Beta-hexosaminidase subunit beta	GLETFSQLVYQDSYGTFTINESTIIDSPR	3280.58	0	190
138	P07686	HEXB	Beta-hexosaminidase subunit beta	LDSFGPINPTLNTTYSFLTTFFK	2623.32	0	323_327
138	P07686	HEXB	Beta-hexosaminidase subunit beta	MTPNLLHLAPENFYISHSPNSTAGPSCTLLEEAFR	3856.86	0	84
138	P07686	HEXB	Beta-hexosaminidase subunit beta	TQVQQLLVSITLQSECDAFPNISSDESYTLLVK	3668.85	0	142
139	Q04756	HGFAC	Hepatocyte growth factor activator	DSVSVVLGQHFFNR	1603.81	0	468
140	P26927	MST1	Hepatocyte growth factor-like protein	GTANTTTAGVPCQR	1375.65	0	296
140	P26927	MST1	Hepatocyte growth factor-like protein	GTGNDTVLNVALLNVISNQECNIK	2528.29	0	615
141	P00738	HP	Haptoglobin	MVSHHNLTTGATLINEQWLLTTAK	2678.39	0	184
141	P00738	HP	Haptoglobin	NLFLNHSENATAK	1457.73	0	207_211
141	P00738	HP	Haptoglobin	VVLHPNYSQVDIGLIK	1794	0	241
142	P04196	HRG	Histidine-rich glycoprotein	HSHNNNSSDLHPHK	1622.73	0	344
142	P04196	HRG	Histidine-rich glycoprotein	VENTTVYYLVLDVQESDCSVLSR	2631.27	0	63
142	P04196	HRG	Histidine-rich glycoprotein	VIDFNCTTSSVSSALANTK	1956.95	0	125
143	P01763	None	Ig heavy chain V-III region WEA	NBSK	461.715	0	73
144	Q9Y4L1	HYOU1	Hypoxia up-regulated protein 1	AEPPLNASASDQGEK	1512.71	0	931
144	Q9Y4L1	HYOU1	Hypoxia up-regulated protein 1	ENGTDTVQEEEESPAEGSK	2034.85	0	596
144	Q9Y4L1	HYOU1	Hypoxia up-regulated protein 1	LSALDNLLNHSSMFLK	1801.94	0	830
144	Q9Y4L1	HYOU1	Hypoxia up-regulated protein 1	NATLAEQAK	944.493	0	869
144	Q9Y4L1	HYOU1	Hypoxia up-regulated protein 1	QTVHFQISSQLQFSPEEVLGMVLNYSR	3136.57	0	155
144	Q9Y4L1	HYOU1	Hypoxia up-regulated protein 1	VFGSQNLTTVK	1192.65	0	515
144	Q9Y4L1	HYOU1	Hypoxia up-regulated protein 1	VINETWAWK	1145.59	0	862
145	P17936	IGFBP3	Insulin-like growth factor-binding protein 3	AYLLPAPPAPGNASESEEDR	2082.99	0	136
145	P17936	IGFBP3	Insulin-like growth factor-binding protein 3	GLCVNASAVSR	1075.54	0	116
145	P17936	IGFBP3	Insulin-like growth factor-binding protein 3	VDYESQSTDTQNFSSESK	2050.86	0	199
146	Q16270	IGFBP7	Insulin-like growth factor-binding protein 7	DIWNVTGAQVYLSCEVIGIPTPVLIWNK	3127.64	0	171
147	P05362	ICAM1	Intercellular adhesion molecule 1	ANLTVVLLR	997.628	0	145
147	P05362	ICAM1	Intercellular adhesion molecule 1	DHHGANFSCR	1142.47	0	183
147	P05362	ICAM1	Intercellular adhesion molecule 1	LNPTVTYGNDSFSAK	1612.77	0	260_267
147	P05362	ICAM1	Intercellular adhesion molecule 1	LTCAVILGNQSQETLQTVTIYSFPAPNVILTKPEVSEGTEVTVK	4717.48	0	296
147	P05362	ICAM1	Intercellular adhesion molecule 1	NLTLR	615.37	0	130
147	P05362	ICAM1	Intercellular adhesion molecule 1	NQTR	517.261	0	385
147	P05362	ICAM1	Intercellular adhesion molecule 1	TELDLRPQGLELFENTSAPYQLQTFVLPATPPQLVSPR	4265.24	0	202
148	P13598	ICAM2	Intercellular adhesion molecule 2	AAPAPQEATATFNSTADR	1817.85	0	176
148	P13598	ICAM2	Intercellular adhesion molecule 2	GNETLHYETFGK	1394.65	0	153
148	P13598	ICAM2	Intercellular adhesion molecule 2	GSLEVNCSTTCNQPEVGGLETSLDK	2580.17	0	47
148	P13598	ICAM2	Intercellular adhesion molecule 2	HYLVSNISHDTVLQCHFTCSGK	2488.16	0	82
148	P13598	ICAM2	Intercellular adhesion molecule 2	NFSCLAVLDLMSR	1467.72	0	187
148	P13598	ICAM2	Intercellular adhesion molecule 2	QESMNSNVSVYQPPR	1734.8	0	105
149	P32942	ICAM3	Intercellular adhesion molecule 3	EIVCNVTLGGER	1288.64	0	295
149	P32942	ICAM3	Intercellular adhesion molecule 3	ELVASGMGWAAFNLSNVTGNSR	2280.1	0	84_87_91
149	P32942	ICAM3	Intercellular adhesion molecule 3	ILCSVYCNGSQITGSSNITVYR	2377.14	0	110
149	P32942	ICAM3	Intercellular adhesion molecule 3	TELDMQPQGLGLFVNTSAPR	2173.08	0	206
149	P32942	ICAM3	Intercellular adhesion molecule 3	VELAPLPPWQPVGQNFTLR	2161.17	0	134
149	P32942	ICAM3	Intercellular adhesion molecule 3	VEPQNPVLSAGGSLFVNCSTDCPSSEK	2764.27	0	52
149	P32942	ICAM3	Intercellular adhesion molecule 3	VQVTLDGVPAAAPGQPAQLQLNATESDDGR	3017.51	0	363
150	O75144	ICOSLG	ICOS ligand	LFNVTPQDEQK	1317.66	0	102
150	O75144	ICOSLG	ICOS ligand	TDNSLLDQALQNDTVFLNMR	2307.12	0	186
150	O75144	ICOSLG	ICOS ligand	TVVTYHIPQNSSLENVDSR	2158.07	0	70
151	P01876	IGHA1	Ig alpha-1 chain C region	LAGKPTHVNVSVVMAEVDGTCY	2289.11	0	340
151	P01876	IGHA1	Ig alpha-1 chain C region	LSLHRPALEDLLLGSEANLTCTLTGLR	2905.57	0	144
152	P01877	IGHA2	Ig alpha-2 chain C region	HYTNPSQDVTVPCPVPPPPPCCHPR	2737.26	0	92
152	P01877	IGHA2	Ig alpha-2 chain C region	LSLHRPALEDLLLGSEANLTCTLTGLR	2905.57	0	131
152	P01877	IGHA2	Ig alpha-2 chain C region	MAGKPTHVNVSVVMAEVDGTCY	2307.07	0	327
152	P01877	IGHA2	Ig alpha-2 chain C region	TPLTANITK	957.549	0	205
152	P01877	IGHA2	Ig alpha-2 chain C region	VFPLSLDSTPQDGNVVVACLVQGFFPQEPLSVTWSESGQNVTAR	4718.33	0	47
153	P01880	IGHD	Ig delta chain C region	EVNTSGFAPARPPPQPGSTTFWAWSVLR	3055.53	0	316
153	P01880	IGHD	Ig delta chain C region	HSNGSQSQHSR	1223.54	0	225
153	P01880	IGHD	Ig delta chain C region	TLLNASR	773.439	0	367
154	P01857	IGHG1	Ig gamma-1 chain C region	EEQYNSTYR	1188.5	0	180
155	P01859	IGHG2	Ig gamma-2 chain C region	EEQFNSTFR	1156.51	0	176
156	P01860	IGHG3	Ig gamma-3 chain C region	EEQYNSTFR	1172.51	0	227
156	P01860	IGHG3	Ig gamma-3 chain C region	GFYPSDIAVEWESSGQPENNYNTTPPMLDSDGSFFLYSK	4388.94	0	322
157	P01861	IGHG4	Ig gamma-4 chain C region	EEQFNSTYR	1172.51	0	177
158	P01871	IGHM	Ig mu chain C region	GLTFQQNASSMCVPDQDTAIR	2281.05	0	209
158	P01871	IGHM	Ig mu chain C region	NNSDISSTR	992.452	0	46
158	P01871	IGHM	Ig mu chain C region	STGKPTLYNVSLVMSDTAGTCY	2307.08	0	439
158	P01871	IGHM	Ig mu chain C region	THTNISESHPNATFSAVGEASICEDDWNSGER	3460.49	0	272_279
159	P01591	IGJ	Immunoglobulin J chain	ENISDPTSPLR	1227.61	0	71
160	Q969P0	IGSF8	Immunoglobulin superfamily member 8	GETASLLCNISVR	1361.7	0	463
160	Q969P0	IGSF8	Immunoglobulin superfamily member 8	IGPGEPLELLCNVSGALPPAGR	2159.14	0	327
161	Q14623	IHH	Indian hedgehog protein	LALTPAHLLFTADNHTEPAAR	2258.18	0	282
162	Q9NPH3	IL1RAP	Interleukin-1 receptor accessory protein	DVLWFRPTLLNDTGNYTCMLR	2527.24	0	107_111
162	Q9NPH3	IL1RAP	Interleukin-1 receptor accessory protein	IQNFNNVIPEGMNLSFLIALISNNGNYTCVVTYPENGR	4228.07	0	209
162	Q9NPH3	IL1RAP	Interleukin-1 receptor accessory protein	NTTYCSK	815.348	0	118
163	P27930	IL1R2	Interleukin-1 receptor type 2	CVLTFAHEGQQYNITR	1878.9	0	219
163	P27930	IL1R2	Interleukin-1 receptor type 2	NASYCDK	799.317	0	112
164	P40189	IL6ST	Interleukin-6 receptor subunit beta	EQYTIINR	1035.53	0	83
164	P40189	IL6ST	Interleukin-6 receptor subunit beta	ETHLETNFTLK	1331.67	0	157
164	P40189	IL6ST	Interleukin-6 receptor subunit beta	LTVNLTNDR	1044.56	0	390
164	P40189	IL6ST	Interleukin-6 receptor subunit beta	NLSCIVNEGK	1075.53	0	131
164	P40189	IL6ST	Interleukin-6 receptor subunit beta	NYTIFYR	975.481	0	553
164	P40189	IL6ST	Interleukin-6 receptor subunit beta	SHLQNYTVNATK	1374.69	0	379_383
164	P40189	IL6ST	Interleukin-6 receptor subunit beta	TIIGNETAVNVDSSHTEYTLSSLTSDTLYMVR	3516.69	0	564
164	P40189	IL6ST	Interleukin-6 receptor subunit beta	VKPNPPHNLSVINSEELSSILK	2414.32	0	227
165	P58166	INHBE	Inhibin beta E chain	LQLDCRPLEGNSTVTGQPR	2083.05	0	198
166	P05154	SERPINA5	Plasma serine protease inhibitor	NLSCR	591.28	0	249
166	P05154	SERPINA5	Plasma serine protease inhibitor	VLPSLGISNVFTSHADLSGISNHSNIQVSEMVHK	3616.83	0	338
166	P05154	SERPINA5	Plasma serine protease inhibitor	VVGVPYQGNATALFILPSEGK	2159.16	0	262
167	P08514	ITGA2B	Integrin alpha-IIb	ENETR	647.288	0	711
167	P08514	ITGA2B	Integrin alpha-IIb	LSPIVLSLNVSLPPTEAGMAPAVVLHGDTHVQEQTR	3775.99	0	601
168	P05106	ITGB3	Integrin beta-3	CNNGNGTFECGVCR	1472.56	0	478
168	P05106	ITGB3	Integrin beta-3	DAVNCTYK	912.401	0	680
168	P05106	ITGB3	Integrin beta-3	NFSIQVR	862.466	0	125
169	P19827	ITIH1	Inter-alpha-trypsin inhibitor heavy chain H1	ANLSSQALQMSLDYGFVTPLTSMSIR	2829.4	0	588
169	P19827	ITIH1	Inter-alpha-trypsin inhibitor heavy chain H1	ICDLLVANNHFAHFFAPQNLTNMNK	2871.39	0	285
169	P19827	ITIH1	Inter-alpha-trypsin inhibitor heavy chain H1	LGIANPATDFQLEVTPQNITLNPGFGGPVFSWR	3555.82	0	750
170	P19823	ITIH2	Inter-alpha-trypsin inhibitor heavy chain H2	ENIQDNISLFSLGMGFDVDYDFLK	2779.3	0	445
170	P19823	ITIH2	Inter-alpha-trypsin inhibitor heavy chain H2	GAFISNFSMTVDGK	1472.7	0	118
170	P19823	ITIH2	Inter-alpha-trypsin inhibitor heavy chain H2	VVNNSPQPQNVVFDVQIPK	2121.12	0	96
171	Q06033	ITIH3	Inter-alpha-trypsin inhibitor heavy chain H3	ENLTAR	702.366	0	580
171	Q06033	ITIH3	Inter-alpha-trypsin inhibitor heavy chain H3	TAFITNFTLTIDGVTYPGNVK	2271.18	0	91
172	Q14624	ITIH4	Inter-alpha-trypsin inhibitor heavy chain H4	AFITNFSMIIDGMTYPGIIK	2231.14	0	81
172	Q14624	ITIH4	Inter-alpha-trypsin inhibitor heavy chain H4	HLQMDIHIFEPQGISFLETESTFMTNQLVDALTTWQNK	4462.16	0	207
172	Q14624	ITIH4	Inter-alpha-trypsin inhibitor heavy chain H4	LPTQNITFQTESSVAEQEAEFQSPK	2808.35	0	517
172	Q14624	ITIH4	Inter-alpha-trypsin inhibitor heavy chain H4	NQALNLSLAYSFVTPLTSMVVTKPDDQEQSQVAEKPMEGESR	4637.26	0	577
173	P29622	SERPINA4	Kallistatin	DFYVDENTTVR	1357.62	0	238
173	P29622	SERPINA4	Kallistatin	FLNDTMAVYEAK	1400.66	0	157
173	P29622	SERPINA4	Kallistatin	SQILEGLGFNLTELSESDVHR	2343.17	0	108
174	P10721	KIT	Mast/stem cell growth factor receptor Kit	EDNDTLVR	960.451	0	130
174	P10721	KIT	Mast/stem cell growth factor receptor Kit	SENESNIR	947.431	0	367
174	P10721	KIT	Mast/stem cell growth factor receptor Kit	VNDSGVFMCYANNTFGSANVTTTLEVVDK	3095.42	0	283_293_300
175	P03952	KLKB1	Plasma kallikrein	GVNFNVSK	863.45	0	127
175	P03952	KLKB1	Plasma kallikrein	IVGGTNSSWGEWPWQVSLQVK	2357.18	0	396
175	P03952	KLKB1	Plasma kallikrein	IYPGVDFGGEELNVTFVK	1983	0	308
175	P03952	KLKB1	Plasma kallikrein	IYSGILNLSDITK	1435.79	0	453
175	P03952	KLKB1	Plasma kallikrein	LQAPLNYTEFQKPICLPSK	2189.16	0	494
176	P01042	KNG1	Kininogen-1	HGIQYFNNNTQHSSLFMLNEVK	2620.25	0	169
176	P01042	KNG1	Kininogen-1	ITYSIVQTNCSK	1355.68	0	205
176	P01042	KNG1	Kininogen-1	LNAENNATFYFK	1430.68	0	294
176	P01042	KNG1	Kininogen-1	YNSQNQSNNQFVLYR	1873.87	0	48
177	P01596	None	Ig kappa chain V-I region CAR	ASQNISSWLAWYQQKPGK	2091.05	0	28
178	Q6GTX8	LAIR1	Leukocyte-associated immunoglobulin-like receptor 1	STYNDTEDVSQASPSESEAR	2171.91	0	69
179	P24043	LAMA2	Laminin subunit alpha-2	NISFNATAAFK	1182.6	0	1916_1920
179	P24043	LAMA2	Laminin subunit alpha-2	NLSLNIR	828.482	0	363
179	P24043	LAMA2	Laminin subunit alpha-2	TLNDTLGK	860.46	0	2017
179	P24043	LAMA2	Laminin subunit alpha-2	VSQAESHAAQLNDSSAVLDGILDEAK	2667.3	0	1901
179	P24043	LAMA2	Laminin subunit alpha-2	YMQNLTVEQPIEVK	1690.86	0	2648
180	P07942	LAMB1	Laminin subunit beta-1	LSDTTSQSNSTAK	1338.63	0	1279
181	P55268	LAMB2	Laminin subunit beta-2	ANASR	517.261	0	1499
181	P55268	LAMB2	Laminin subunit beta-2	ANTSALAVPSPVSNSASAR	1798.92	0	1348
181	P55268	LAMB2	Laminin subunit beta-2	LALNLTLR	912.576	0	1308
182	P11047	LAMC1	Laminin subunit gamma-1	IPAINQTITEANEK	1540.81	0	1395
182	P11047	LAMC1	Laminin subunit gamma-1	LLNNLTSIK	1014.61	0	650
182	P11047	LAMC1	Laminin subunit gamma-1	NISQDLEK	945.477	0	1241
182	P11047	LAMC1	Laminin subunit gamma-1	TLAGENQTAFEIEELNR	1933.94	0	1223
182	P11047	LAMC1	Laminin subunit gamma-1	VAAANVSVTQPESTGDPNNMTLLAEEAR	2884.39	0	1161_1175
182	P11047	LAMC1	Laminin subunit gamma-1	VNNTLSSQISR	1217.64	0	1107
183	P11279	LAMP1	Lysosome-associated membrane glycoprotein 1	AANGSLR	687.366	0	322
183	P11279	LAMP1	Lysosome-associated membrane glycoprotein 1	CVSGTQVHMNNVTVTLHDATIQAYLSNSSFSR	3479.66	0	165_181
183	P11279	LAMP1	Lysosome-associated membrane glycoprotein 1	DNTTVTR	805.393	0	249
183	P11279	LAMP1	Lysosome-associated membrane glycoprotein 1	ENTSDPSLVIAFGR	1504.75	0	84
183	P11279	LAMP1	Lysosome-associated membrane glycoprotein 1	GHTLTLNFTR	1158.61	0	103
183	P11279	LAMP1	Lysosome-associated membrane glycoprotein 1	LLNINPNK	924.539	0	261
183	P11279	LAMP1	Lysosome-associated membrane glycoprotein 1	NATR	460.239	0	107
183	P11279	LAMP1	Lysosome-associated membrane glycoprotein 1	NGNGTACIMANFSAAFSVNYDTK	2395.06	0	37_45
183	P11279	LAMP1	Lysosome-associated membrane glycoprotein 1	NMTFDLPSDATVVLNR	1791.88	0	62_76
183	P11279	LAMP1	Lysosome-associated membrane glycoprotein 1	TSASGSCGAHLVTLELHSEGTTVLLFQFGMNASSSR	3694.77	0	293
183	P11279	LAMP1	Lysosome-associated membrane glycoprotein 1	YNVSGTNGTCLLASMGLQLNLTYER	2717.32	0	223_228_241
183	P11279	LAMP1	Lysosome-associated membrane glycoprotein 1	YSVQLMSFVYNLSDTHLFPNASSK	2747.33	0	121_130
184	P13473	LAMP2	Lysosome-associated membrane glycoprotein 2	AASTYSIDSVSFSYNTGDNTTFPDAEDK	3002.29	0	123
184	P13473	LAMP2	Lysosome-associated membrane glycoprotein 2	EKPEAGTYSVNNGNDTCLLATMGLQLNITQDK	3437.64	0	229_242
184	P13473	LAMP2	Lysosome-associated membrane glycoprotein 2	EVNISMYLVNGSVFSIANNNLSYWDAPLGSSYMCNK	3999.85	0	300_307_317
184	P13473	LAMP2	Lysosome-associated membrane glycoprotein 2	IAVQFGPGFSWIANFTK	1881.98	0	101
184	P13473	LAMP2	Lysosome-associated membrane glycoprotein 2	LNSSTIK	761.428	0	275
184	P13473	LAMP2	Lysosome-associated membrane glycoprotein 2	NDVVQHYWDVLVQAFVQNGTVSTNEFLCDK	3467.65	0	179
184	P13473	LAMP2	Lysosome-associated membrane glycoprotein 2	SYALELNLTDSENATCLYAK	2218.05	0	32_38
184	P13473	LAMP2	Lysosome-associated membrane glycoprotein 2	TVTISDHGTVTYNGSICGDDQNGPK	2578.16	0	75
184	P13473	LAMP2	Lysosome-associated membrane glycoprotein 2	VASVININPNTTHSTGSCR	1969.96	0	257
184	P13473	LAMP2	Lysosome-associated membrane glycoprotein 2	VQPFNVTQGK	1116.59	0	356
184	P13473	LAMP2	Lysosome-associated membrane glycoprotein 2	WQMNFTVR	1080.52	0	49
184	P13473	LAMP2	Lysosome-associated membrane glycoprotein 2	YETTNK	754.35	0	58
185	P18428	LBP	Lipopolysaccharide-binding protein	LSVATNVSATLTFNTSK	1752.93	0	394
186	P04180	LCAT	Phosphatidylcholine-sterol acyltransferase	AELSNHTRPVILVPGCLGNQLEAK	2558.36	0	44
186	P04180	LCAT	Phosphatidylcholine-sterol acyltransferase	MAWPEDHVFISTPSFNYTGR	2354.08	0	296
186	P04180	LCAT	Phosphatidylcholine-sterol acyltransferase	QPQPVHLLPLHGIQHLNMVFSNLTLEHINAILLGAYR	4196.28	0	408
186	P04180	LCAT	Phosphatidylcholine-sterol acyltransferase	VVYNR	649.355	0	108
187	Q08380	LGALS3BP	Galectin-3-binding protein	AAIPSALDTNSSK	1273.65	0	551
187	Q08380	LGALS3BP	Galectin-3-binding protein	ALGFENATQALGR	1346.69	0	69
187	Q08380	LGALS3BP	Galectin-3-binding protein	DAGVVCTNETR	1163.52	0	125
187	Q08380	LGALS3BP	Galectin-3-binding protein	EPGSNVTMSVDAECVPMVR	2019.91	0	192
187	Q08380	LGALS3BP	Galectin-3-binding protein	FPMMLPEELFELQFNLSLYWSHEALFQK	3486.7	0	362
187	Q08380	LGALS3BP	Galectin-3-binding protein	GLNLTEDTYKPR	1405.72	0	398
187	Q08380	LGALS3BP	Galectin-3-binding protein	TVIRPFYLTNSSGVD	1667.85	0	580
188	P16233	PNLIP	Pancreatic triacylglycerol lipase	TNGTIGR	717.377	0	183
189	Q12907	LMAN2	Vesicular integral-membrane protein VIP36	VFPYISVMVNNGSLSYDHSK	2256.09	0	183
190	Q07954	LRP1	Prolow-density lipoprotein receptor-related protein 1	AFINGTGVETVVSADLPNAHGLAVDWVSR	2994.52	0	1645
190	Q07954	LRP1	Prolow-density lipoprotein receptor-related protein 1	DCADGADESIAAGCLYNSTCDDR	2363.89	0	2815
190	Q07954	LRP1	Prolow-density lipoprotein receptor-related protein 1	DNATDSVPLR	1086.53	0	2127
190	Q07954	LRP1	Prolow-density lipoprotein receptor-related protein 1	DNDCVDGSDEPANCTQMTCGVDEFR	2720.01	0	3488
190	Q07954	LRP1	Prolow-density lipoprotein receptor-related protein 1	DNTTCYEFK	1119.45	0	1575
190	Q07954	LRP1	Prolow-density lipoprotein receptor-related protein 1	FGHSPLVNLTGGLSHASDVVLYHQHK	2812.44	0	4125
190	Q07954	LRP1	Prolow-density lipoprotein receptor-related protein 1	FNSTEYQVVTR	1342.65	0	446
190	Q07954	LRP1	Prolow-density lipoprotein receptor-related protein 1	GVDLDAPYYNYIISFTVPDIDNVTVLDYDAR	3535.7	0	1616
190	Q07954	LRP1	Prolow-density lipoprotein receptor-related protein 1	GVTHLNISGLK	1137.65	0	3953
190	Q07954	LRP1	Prolow-density lipoprotein receptor-related protein 1	IETILLNGTDR	1243.68	0	729
190	Q07954	LRP1	Prolow-density lipoprotein receptor-related protein 1	LNGTDPIVAADSK	1299.67	0	4075
190	Q07954	LRP1	Prolow-density lipoprotein receptor-related protein 1	LNLDGSNYTLLK	1349.72	0	3048
190	Q07954	LRP1	Prolow-density lipoprotein receptor-related protein 1	LTSCATNASICGDEAR	1610.7	0	3788
190	Q07954	LRP1	Prolow-density lipoprotein receptor-related protein 1	LYWISSGNHTINR	1559.78	0	1763
190	Q07954	LRP1	Prolow-density lipoprotein receptor-related protein 1	MHLNGSNVQVLHR	1503.77	0	3089
190	Q07954	LRP1	Prolow-density lipoprotein receptor-related protein 1	WTGHNVTVVQR	1295.67	0	1511
191	Q13449	LSAMP	Limbic system-associated membrane protein	GINGSISLAVPLWLLAASLLCLLSK	2551.48	0	315
191	Q13449	LSAMP	Limbic system-associated membrane protein	LGVTNASLVLFRPGSVR	1785.03	0	300
192	Q14766	LTBP1	Latent-transforming growth factor beta-binding protein 1	ECYYNLNDASLCDNVLAPNVTK	2458.11	0	1366
193	P51884	LUM	Lumican	AFENVTDLQWLILDHNLLENSK	2611.33	0	88
193	P51884	LUM	Lumican	LGSFEGLVNLTFIHLQHNR	2194.16	0	160
193	P51884	LUM	Lumican	LHINHNNLTESVGPLPK	1882.01	0	127
193	P51884	LUM	Lumican	LSHNELADSGIPGNSFNVSSLVELDLSYNK	3218.57	0	252
194	P06888	None	Ig lambda chain V-I region EPS	SVFGGGTNVTVVG	1192.61	0	104
195	P06889	None	Ig lambda chain V-IV region MOL	FSGSNSGNTATLTISGTESMDEADYYCQAWNSSSVLFGGGTK	4339.88	0	90
196	P14151	SELL	L-selectin	DNYTDLVAIQNK	1392.69	0	60
196	P14151	SELL	L-selectin	IGGIWTWVGTNK	1330.7	0	104
197	P16109	SELP	P-selectin	AYSWNISR	995.482	0	54
198	Q9Y5Y7	LYVE1	Lymphatic vessel endothelial hyaluronic acid receptor 1	ANQQLNFTEAK	1262.63	0	53
199	Q16706	MAN2A1	Alpha-mannosidase 2	DSVINLSESVEDGPK	1587.76	0	78
199	Q16706	MAN2A1	Alpha-mannosidase 2	FIVESLTPSSLSLMHSPPGTQNISEINLSPMEISTFR	4059.03	0	1125
200	Q7Z7M0	MEGF8	Multiple epidermal growth factor-like domains protein 8	ALLTNVSSVALGSR	1386.78	0	1271
201	P08581	MET	Hepatocyte growth factor receptor	ANLSGGVWK	930.492	0	106
202	P55083	MFAP4	Microfibril-associated glycoprotein 4	FNGSVSFFR	1059.51	0	87
202	P55083	MFAP4	Microfibril-associated glycoprotein 4	VDLEDFENNTAYAK	1627.74	0	137
203	Q13361	MFAP5	Microfibrillar-associated protein 5	NTTAECWDEK	1195.48	0	79
204	P20774	OGN	Mimecan	ANDTSYIR	938.446	0	258
205	Q9UNW1	MINPP1	Multiple inositol polyphosphate phosphatase 1	NATALYHVEAFK	1362.69	0	242
206	Q13201	MMRN1	Multimerin-1	DTEENLHVLNQTLAEVLFPMDNK	2669.3	0	618
206	Q13201	MMRN1	Multimerin-1	FNPGAESVVLSNSTLK	1661.86	0	136
206	Q13201	MMRN1	Multimerin-1	IDNISLTVNDVR	1357.72	0	344
206	Q13201	MMRN1	Multimerin-1	INEYALEMEDGLNK	1637.76	0	729
206	Q13201	MMRN1	Multimerin-1	KPTVNLTTVLIGR	1410.86	0	1020
206	Q13201	MMRN1	Multimerin-1	LQNLTLPTNASIK	1411.8	0	114_120
206	Q13201	MMRN1	Multimerin-1	TLHEVLTMCHNASTSVSELNATIPK	2695.33	0	942
207	Q9H8L6	MMRN2	Multimerin-2	FNTTYINIGSSYFPEHGYFR	2412.12	0	845
208	P11717	IGF2R	Cation-independent mannose-6-phosphate receptor	DAGVGFPEYQEEDNSTYNFR	2336.98	0	747
208	P11717	IGF2R	Cation-independent mannose-6-phosphate receptor	HGNLYDLKPLGLNDTIVSAGEYTYYFR	3118.54	0	1246
208	P11717	IGF2R	Cation-independent mannose-6-phosphate receptor	SLLEFNTTVSCDQQGTNHR	2148.99	0	112
208	P11717	IGF2R	Cation-independent mannose-6-phosphate receptor	TEGENCTVFDSQAGFSFDLSPLTK	2592.17	0	626
208	P11717	IGF2R	Cation-independent mannose-6-phosphate receptor	TNITLVCKPGDLESAPVLR	2025.09	0	581
209	P22897	MRC1	Macrophage mannose receptor 1	TAHCNESFYFLCK	1561.67	0	1205
210	P43121	MCAM	Cell surface glycoprotein MUC18	ENMVLNLSCEASGHPRPTISWNVNGTASEQDQDPQR	3979.82	0	467
211	Q92859	NEO1	Neogenin	LPSGMLVISNATEGDGGLYR	2049.02	0	210
211	Q92859	NEO1	Neogenin	TLSDVPSAAPQNLSLEVR	1896	0	639
211	Q92859	NEO1	Neogenin	TPASDPHGDNLTYSVFYTK	2111.98	0	470
211	Q92859	NEO1	Neogenin	VENTSHPGEMQVTIQNLMPATVYIFR	2974.47	0	489
212	Q14112	NID2	Nidogen-2	DSLAPSWETPPPYPENGSIQPYPDGGPVPSEMDVPPAHPEEEIVLR	4992.34	0	417
212	Q14112	NID2	Nidogen-2	DYSLTFGAINQTWSYR	1920.9	0	693
212	Q14112	NID2	Nidogen-2	IHQNITYQVCR	1373.69	0	703
212	Q14112	NID2	Nidogen-2	TNIQGQVPYVSANFTAHISPYK	2434.23	0	658
213	Q99784	OLFM1	Noelin	EEVQNLTSVLNELQEEIGAYDYDELQSR	3283.54	0	187
213	Q99784	OLFM1	Noelin	LDPVSLQTLQTWNTSYPK	2090.07	0	394
213	Q99784	OLFM1	Noelin	SMVDFMNTDNFTSHR	1800.76	0	288
213	Q99784	OLFM1	Noelin	VQNMSQSIEVLDR	1517.75	0	103
214	P61916	NPC2	Epididymal secretory protein E1	GQSYSVNVTFTSNIQSK	1858.91	0	58
214	P61916	NPC2	Epididymal secretory protein E1	NQSLFCWEIPVQIVSHL	2012.02	0	135
215	Q92823	NRCAM	Neuronal cell adhesion molecule	ERPPTFLTPEGNASNK	1756.87	0	276
216	O14786	NRP1	Neuropilin-1	EGFSANYSVLQSSVSEDFK	2092.96	0	261
216	O14786	NRP1	Neuropilin-1	GPECSQNYTTPSGVIK	1679.78	0	150
216	O14786	NRP1	Neuropilin-1	IGYSNNGSDWK	1239.55	0	522
217	Q16620	NTRK2	BDNF/NT-3 growth factors receptor	HMNETSHTQGSLR	1496.68	0	241
217	Q16620	NTRK2	BDNF/NT-3 growth factors receptor	IHVTNHTEYHGCLQLDNPTHMNNGDYTLIAK	3548.66	0	338
217	Q16620	NTRK2	BDNF/NT-3 growth factors receptor	ITNISSDDSGK	1135.54	0	254
217	Q16620	NTRK2	BDNF/NT-3 growth factors receptor	LEPNSVDPENITEIFIANQK	2270.14	0	67
217	Q16620	NTRK2	BDNF/NT-3 growth factors receptor	NIPLANLQIPNCGLPSANLAAPNLTVEEGK	3070.61	0	205
217	Q16620	NTRK2	BDNF/NT-3 growth factors receptor	NLTIVDSGLK	1058.6	0	95
217	Q16620	NTRK2	BDNF/NT-3 growth factors receptor	NSNLQHINFTR	1342.67	0	121
217	Q16620	NTRK2	BDNF/NT-3 growth factors receptor	QISAHFMGWPGIDDGANPNYPDVIYEDYGTAANDIGDTTNR	4469.98	0	412
217	Q16620	NTRK2	BDNF/NT-3 growth factors receptor	SSPDTQDLYCLNESSK	1785.77	0	178
218	Q8WWZ8	OIT3	Oncoprotein-induced transcript 3 protein	ELVGGLELFLTNTSCR	1750.89	0	291
219	P05121	SERPINE1	Plasminogen activator inhibitor 1	FNYTEFTTPDGHYYDILELPYHGDTLSMFIAAPYEK	4257.96	0	232
219	P05121	SERPINE1	Plasminogen activator inhibitor 1	GNMTR	577.264	0	288
220	P42785	PRCP	Lysosomal Pro-X carboxypeptidase	NGGSILFYTGNEGDIIWFCNNTGFMWDVAEELK	3739.7	0	101
220	P42785	PRCP	Lysosomal Pro-X carboxypeptidase	NISSHTNIVFSNGELDPWSGGGVTK	2615.26	0	415
220	P42785	PRCP	Lysosomal Pro-X carboxypeptidase	NPNVSDSLLLQNIFQALNVYYNYSGQVK	3200.61	0	317_336
221	Q8NBP7	PCSK9	Proprotein convertase subtilisin/kexin type 9	CCLLPQANCSVHTAPPAEASMGTR	2456.11	0	533
222	Q9UHG3	PCYOX1	Prenylcysteine oxidase 1	GELNTSIFSSRPIDK	1662.86	0	353
222	Q9UHG3	PCYOX1	Prenylcysteine oxidase 1	LLHALGGDDFLGMLNR	1740.9	0	196
222	Q9UHG3	PCYOX1	Prenylcysteine oxidase 1	MSNITFLNFDPPIEEFHQYYQHIVTTLVK	3523.75	0	323
223	P36955	SERPINF1	Pigment epithelium-derived factor	VTQNLTLIEESLTSEFIHDIDR	2572.3	0	285
224	P05164	MPO	Myeloperoxidase	ALLPFDNLHDDPCLLTNR	2066.03	0	391
224	P05164	MPO	Myeloperoxidase	DFVNCSTLPALNLASWR	1905.94	0	729
224	P05164	MPO	Myeloperoxidase	NMSNQLGLLAVNQR	1556.81	0	355
224	P05164	MPO	Myeloperoxidase	RPFNVTDVLTPAQLNVLSK	2111.17	0	139
224	P05164	MPO	Myeloperoxidase	SCPACPGSNITIR	1317.62	0	323
224	P05164	MPO	Myeloperoxidase	SYNDSVDPR	1051.46	0	483
225	P98160	HSPG2	Basement membrane-specific heparan sulfate proteoglycan core protein	GVNVTMPAQPGTPPLSSTQLQIDPSLHEFQLVDLSR	3871.98	0	554
225	P98160	HSPG2	Basement membrane-specific heparan sulfate proteoglycan core protein	IQGEEIVFHDLNLTAHGISHCPTCR	2789.34	0	3836
225	P98160	HSPG2	Basement membrane-specific heparan sulfate proteoglycan core protein	NLHQSNTSR	1055.51	0	1755
225	P98160	HSPG2	Basement membrane-specific heparan sulfate proteoglycan core protein	NQELEDNVHISPNGSIITIVGTRPSNHGTYR	3417.7	0	3072
225	P98160	HSPG2	Basement membrane-specific heparan sulfate proteoglycan core protein	SLTQGSLIVGDLAPVNGTSQGK	2141.13	0	3780
225	P98160	HSPG2	Basement membrane-specific heparan sulfate proteoglycan core protein	SQGLNLHTLLYLGGVEPSVPLSPATNMSAHFR	3405.75	0	4068
225	P98160	HSPG2	Basement membrane-specific heparan sulfate proteoglycan core protein	VENGSGPK	786.387	0	2121
226	P16112	ACAN	Aggrecan core protein	TVYLYPNQTGLPDPLSR	1932.99	0	657
227	Q96PD5	PGLYRP2	N-acetylmuramoyl-L-alanine amidase	GFGVAIVGNYTAALPTEAALR	2090.12	0	485
227	Q96PD5	PGLYRP2	N-acetylmuramoyl-L-alanine amidase	LEPVHLQLQCMSQEQLAQVAANATK	2749.39	0	367
227	Q96PD5	PGLYRP2	N-acetylmuramoyl-L-alanine amidase	LYHFLLGAWSLNATELDPCPLSPELLGLTK	3310.73	0	77
228	P01833	PIGR	Polymeric immunoglobulin receptor	ANLTNFPENGTFVVNIAQLSQDDSGR	2806.35	0	83_90
228	P01833	PIGR	Polymeric immunoglobulin receptor	GLSFDVSLEVSQGPGLLNDTK	2175.11	0	135
228	P01833	PIGR	Polymeric immunoglobulin receptor	LSLLEEPGNGTFTVILNQLTSR	2401.29	0	421
228	P01833	PIGR	Polymeric immunoglobulin receptor	QIGLYPVLVIDSSGYVNPNYTGR	2524.3	0	186
228	P01833	PIGR	Polymeric immunoglobulin receptor	VPGNVTAVLGETLK	1396.79	0	469
228	P01833	PIGR	Polymeric immunoglobulin receptor	WNNTGCQALPSQDEGPSK	1930.85	0	499
229	P12273	PIP	Prolactin-inducible protein	TFYWDFYTNR	1411.62	0	105
230	P00747	PLG	Plasminogen	GNVAVTVSGHTCQHWSAQTPHTHNR	2724.27	0	308
231	Q02809	PLOD1	Procollagen-lysine,2-oxoglutarate 5-dioxygenase 1	EQINITLDHR	1237.64	0	197
231	Q02809	PLOD1	Procollagen-lysine,2-oxoglutarate 5-dioxygenase 1	YIHQNYTK	1065.52	0	538
232	P55058	PLTP	Phospholipid transfer protein	EGHFYYNISEVK	1484.69	0	64
232	P55058	PLTP	Phospholipid transfer protein	IYSNHSALESLALIPLQAPLK	2277.27	0	398
232	P55058	PLTP	Phospholipid transfer protein	NWSLPNR	885.446	0	245
232	P55058	PLTP	Phospholipid transfer protein	VSNVSCQASVSR	1235.59	0	143
232	P55058	PLTP	Phospholipid transfer protein	VTELQLTSSELDFQPQQELMLQITNASLGLR	3501.8	0	94
233	O43157	PLXNB1	Plexin-B1	VVPETACSLGPSCSSQQFEEPCHVNSSQLITCR	3535.58	0	1330
233	O43157	PLXNB1	Plexin-B1	YTLDPNITSAGPTK	1476.75	0	1253
234	O15031	PLXNB2	Plexin-B2	ALSNISLR	872.508	0	127
234	O15031	PLXNB2	Plexin-B2	LSHDANETLPLHLYVK	1848.97	0	733
235	Q15166	PON3	Serum paraoxonase/lactonase 3	VSTVYANNGSVLQGTSVASVYHGK	2437.22	0	323
236	Q15063	POSTN	Periostin	EVNDTLLVNELK	1385.74	0	599
237	P10619	CTSA	Lysosomal protective protein	FYATNDTEVAQSNFEALQDFFR	2612.18	0	145
237	P10619	CTSA	Lysosomal protective protein	MDPPCTNTTAASTYLNNPYVR	2328.05	0	333
238	P51888	PRELP	Prolargin	IHYLYLQNNFITELPVESFQNATGLR	3079.58	0	124
238	P51888	PRELP	Prolargin	INGTQICPNDLVAFHDFSSDLENVPHLR	3150.52	0	327
239	P13727	PRG2	Bone marrow proteoglycan	NLTCPEEEDTVK	1376.61	0	86
240	Q92954	PRG4	Proteoglycan 4	NGTLVAFR	876.482	0	1159
241	P04070	PROC	Vitamin K-dependent protein C	EVFVHPNYSK	1218.6	0	290
241	P04070	PROC	Vitamin K-dependent protein C	EVSFLNCSLDNGGCTHYCLEEVGWR	2830.21	0	139
241	P04070	PROC	Vitamin K-dependent protein C	IPVVPHNECSEVMSNMVSENMLCAGILGDR	3243.49	0	371
242	P27918	CFP	Properdin	NVTFWGRPLPR	1341.73	0	428
244	P41222	PTGDS	Prostaglandin-H2 D-isomerase	SVVAPATDGGLNLTSTFLR	1918.02	0	78
244	P41222	PTGDS	Prostaglandin-H2 D-isomerase	WFSAGLASNSSWLR	1580.77	0	51
245	P08575	PTPRC	Receptor-type tyrosine-protein phosphatase C	NASVSISHNSCTAPDK	1629.74	0	276_284
245	P08575	PTPRC	Receptor-type tyrosine-protein phosphatase C	NIETFTCDTQNITYR	1817.83	0	335
245	P08575	PTPRC	Receptor-type tyrosine-protein phosphatase C	SAPPSQVWNMTVSMTSDNSMHVK	2533.14	0	488_497
245	P08575	PTPRC	Receptor-type tyrosine-protein phosphatase C	SFHNFTLCYIK	1371.66	0	419
245	P08575	PTPRC	Receptor-type tyrosine-protein phosphatase C	YANITVDYLYNK	1475.73	0	232_240
246	P10586	PTPRF	Receptor-type tyrosine-protein phosphatase F	DINSQQELQNITTDTR	1874.9	0	959_966
247	P23470	PTPRG	Receptor-type tyrosine-protein phosphatase gamma	SDFSQTMLFQANTTR	1745.8	0	444
247	P23470	PTPRG	Receptor-type tyrosine-protein phosphatase gamma	VGEEYQELQLDGFDNESSNK	2300.01	0	113
248	Q12913	PTPRJ	Receptor-type tyrosine-protein phosphatase eta	ACVAGFTNITFHPQNK	1746.85	0	937
248	Q12913	PTPRJ	Receptor-type tyrosine-protein phosphatase eta	IHVAGETDSSNLNVSEPR	1923.93	0	413
248	Q12913	PTPRJ	Receptor-type tyrosine-protein phosphatase eta	VSDNESSSNYTYK	1492.63	0	391_396
248	Q12913	PTPRJ	Receptor-type tyrosine-protein phosphatase eta	YNATVYSQAANGTEGQPQAIEFR	2514.18	0	342_351
249	Q15262	PTPRK	Receptor-type tyrosine-protein phosphatase kappa	IAVDWESLGYNITR	1635.83	0	416
250	P28827	PTPRM	Receptor-type tyrosine-protein phosphatase mu	VNNGPLGNPIWNISGDPTR	2020.01	0	131
251	Q13332	PTPRS	Receptor-type tyrosine-protein phosphatase S	VEAEALNATAIR	1256.67	0	733
252	Q15223	PVRL1	Poliovirus receptor-related protein 1	ESQLNLTVMAKPTNWIEGTQAVLR	2698.41	0	139
252	Q15223	PVRL1	Poliovirus receptor-related protein 1	NPNGTVTVISR	1156.62	0	202
252	Q15223	PVRL1	Poliovirus receptor-related protein 1	SGQVEVNITEFPYTPSPPEHGR	2440.17	0	332
252	Q15223	PVRL1	Poliovirus receptor-related protein 1	STNGSK	592.282	0	72
253	P15151	PVR	Poliovirus receptor	NASLR	559.308	0	105
253	P15151	PVR	Poliovirus receptor	VEDEGNYTCLFVTFPQGSR	2160.98	0	120
254	Q6UX71	PLXDC2	Plexin domain-containing protein 2	SFTDLLLDDGQDNNTQIEEDTDHNYYISR	3430.51	0	103
254	Q6UX71	PLXDC2	Plexin domain-containing protein 2	VNLSFDFPFYGHFLR	1857.92	0	160
255	P20742	PZP	Pregnancy zone protein	LFFISVNDANYYSNATTNEQGLAQFSINTTSISVNK	3970.92	0	406
255	P20742	PZP	Pregnancy zone protein	TEVSNNHVLIYVEQVTNQTLSFSFMVLQDIPVGDLKPAIVK	4585.41	0	1430
255	P20742	PZP	Pregnancy zone protein	TFSSMTCASGANVSEQLSLK	2059.96	0	932
256	O00391	QSOX1	Sulfhydryl oxidase 1	NGSGAVFPVAGADVQTLR	1757.91	0	130
257	P10153	RNASE2	Non-secretory ribonuclease	NCHHSGSQVPLIHCNLTTPSPQNISNCR	3056.41	0	111_119
257	P10153	RNASE2	Non-secretory ribonuclease	NQNTFLLTTFANVVNVCGNPNMTCPSNK	3040.42	0	86_92
258	P35542	SAA4	Serum amyloid A-4 protein	VYLQGLIDCYLFGNSSTVLEDSK	2563.25	0	94
259	P02743	APCS	Serum amyloid P-component	ESVTDHVNLITPLEKPLQNFTLCFR	2913.51	0	51
260	P17900	GM2A	Ganglioside GM2 activator	SLTLEPDPIIVPGNVTLSVMGSTSVPLSSPLK	3247.76	0	63
261	Q02383	SEMG2	Semenogelin-2	NLSQDQEHGR	1182.54	0	272
262	P49908	SEPP1	Selenoprotein P	CGNCSLTTLK	1038.48	0	174
262	P49908	SEPP1	Selenoprotein P	EGYSNISYIVVNHQGISSR	2122.04	0	83
262	P49908	SEPP1	Selenoprotein P	VSEHIPVYQQEENQTDVWTLLNGSK	2913.41	0	119_128
263	Q12884	FAP	Seprase	DILNGTFSYK	1156.58	0	49
263	Q12884	FAP	Seprase	FLAYAEFNDTDIPVIAYSYYGDEQYPR	3219.47	0	227
263	Q12884	FAP	Seprase	SVNASNYGLSPDR	1378.65	0	99
263	Q12884	FAP	Seprase	TFFPNWISGQEYLHQSADNNIVLYNIETGQSYTILSNR	4432.14	0	92
263	Q12884	FAP	Seprase	VQNVSVLSICDFR	1478.76	0	314
264	P04278	SHBG	Sex hormone-binding globulin	LDVDQALNR	1042.54	0	380
264	P04278	SHBG	Sex hormone-binding globulin	SHEIWTHSCPQSPGNGTDASH	2246.94	0	396
265	P08294	SOD3	Extracellular superoxide dismutase [Cu-Zn]	LDAFFALEGFPTEPNSSSR	2083.99	0	107
266	P09486	SPARC	SPARC	VCSNDNK	778.328	0	116
267	Q14515	SPARCL1	SPARC-like protein 1	AENSSNEEETSSEGNMR	1869.73	0	412
268	Q7Z7G0	ABI3BP	Target of Nesh-SH3	VHINTTSDSILLK	1439.8	0	44
269	P24821	TNC	Tenascin	ASTEQAPELENLTVTEVGWDGLR	2514.22	0	1079
269	P24821	TNC	Tenascin	GFEESEPVSGSFTTALDGPSGLVTANITDSEALAR	3524.68	0	1809
269	P24821	TNC	Tenascin	GPNCSEPECPGNCHLR	1711.69	0	184
269	P24821	TNC	Tenascin	GVTQDFSTTPLSVEVLTEEVPDMGNLTVTEVSWDALR	4034.97	0	1261
269	P24821	TNC	Tenascin	LLETVEYNISGAER	1592.8	0	1485
269	P24821	TNC	Tenascin	LNWTAADNAYEHFVIQVQEVNK	2588.27	0	1366
269	P24821	TNC	Tenascin	LNWTAADQAYEHFIIQVQEANK	2588.27	0	1093
269	P24821	TNC	Tenascin	LNWTAPEGAYEYFFIQVQEADTVEAAQNLTVPGGLR	3996.95	0	1184
269	P24821	TNC	Tenascin	LNWTTPDGTYDQFTIQVQEADQVEEAHNLTVPGSLR	4071.95	0	1275_1301
269	P24821	TNC	Tenascin	LNYSLPTGQWVGVQLPR	1927.03	0	1018
269	P24821	TNC	Tenascin	NTTSYVLR	952.498	0	1034
269	P24821	TNC	Tenascin	YGDNNHSQGVNWFHWK	1987.87	0	2162
270	P10646	TFPI	Tissue factor pathway inhibitor	NICEDGPNGFQVDNYGTQLNAVNNSLTPQSTK	3437.58	0	195
270	P10646	TFPI	Tissue factor pathway inhibitor	YFYNNQTK	1076.49	0	145
271	P02786	TFRC	Transferrin receptor protein 1	DFEDLYTPVNGSIVIVR	1935.99	0	251
271	P02786	TFRC	Transferrin receptor protein 1	FPIVNAELSFFGHAHLGTGDPYTPGFPSFNHTQFPPSR	4186.01	0	317
271	P02786	TFRC	Transferrin receptor protein 1	QNNGAFNETLFR	1409.67	0	727
272	P01137	TGFB1	Transforming growth factor beta-1	LASPPSQGEVPPGPLPEAVLALYNSTR	2759.45	0	82
272	P01137	TGFB1	Transforming growth factor beta-1	QSTHSIYMFFNTSELR	1959.91	0	136
272	P01137	TGFB1	Transforming growth factor beta-1	YSNNSWR	925.404	0	176
273	P05543	SERPINA7	Thyroxine-binding globulin	TLYETEVFSTDFSNISAAK	2122.01	0	165
273	P05543	SERPINA7	Thyroxine-binding globulin	TTTVQVPMMHQMEQYYHLVDMELNCTVLQMDYSK	4105.84	0	253
273	P05543	SERPINA7	Thyroxine-binding globulin	VTACHSSQPNATLYK	1618.78	0	36
274	P00734	F2	Prothrombin	GHVNITR	795.435	0	121
274	P00734	F2	Prothrombin	NFTENDLLVR	1219.62	0	416
274	P00734	F2	Prothrombin	YPHKPEINSTTHPGADLQENFCR	2653.23	0	143
275	P04216	THY1	Thy-1 membrane glycoprotein	CEGISLLAQNTSWLLLLLLSLSLLQATDFMSL	3505.88	0	139
275	P04216	THY1	Thy-1 membrane glycoprotein	DEGTYTCALHHSGHSPPISSQNVTVLR	2905.38	0	119
275	P04216	THY1	Thy-1 membrane glycoprotein	HENTSSSPIQYEFSLTR	1994.93	0	42
276	P01033	TIMP1	Metalloproteinase inhibitor 1	FVGTPEVNQTTLYQR	1751.88	0	53
276	P01033	TIMP1	Metalloproteinase inhibitor 1	SHNR	512.245	0	101
277	O14773	TPP1	Tripeptidyl-peptidase 1	AGIEASLDVQYLMSAGANISTWVYSSPGR	3042.48	0	286
277	O14773	TPP1	Tripeptidyl-peptidase 1	FLSSSPHLPPSSYFNASGR	2049.99	0	443
277	O14773	TPP1	Tripeptidyl-peptidase 1	HEGQEPFLQWLMLLSNESALPHVHTVSYGDDEDSLSSAYIQR	4798.26	0	313
277	O14773	TPP1	Tripeptidyl-peptidase 1	YNLTSQDVGSGTSNNSQACAQFLEQYFHDSDLAQFMR	4171.83	0	210_222
278	O14798	UNQ321/PRO366	Tumor necrosis factor receptor superfamily member 10C	SEHTGACNPCTEGVDYTNASNNEPSCFPCTVCK	3477.37	0	77
279	P02787	TF	Serotransferrin	CGLVPVLAENYNK	1418.72	0	432
279	P02787	TF	Serotransferrin	QQQHLFGSNVTDCSGNFCLFR	2400.07	0	630
280	P07996	THBS1	Thrombospondin-1	GCSSSTSVLLTLDNNVVNGSSPAIR	2490.24	0	248
280	P07996	THBS1	Thrombospondin-1	VVNSTTGPGEHLR	1365.7	0	1067
281	P35442	THBS2	Thrombospondin-2	CECQTGYAGDGLICGEDSDLDGWPNLNLVCATNATYHCIK	4261.82	0	710
281	P35442	THBS2	Thrombospondin-2	VVNSTTGTGEHLR	1369.69	0	1069
282	P02766	TTR	Transthyretin	ALGISPFHEHAEVVFTANDSGPR	2450.2	0	118
283	P07911	UMOD	Uromodulin	ACAGGYYVYNLTAPPECHLAYCTDPSSVEGTCEECSIDEDCK	4505.81	0	275
283	P07911	UMOD	Uromodulin	CNTAAPMWLNGTHPSSDEGIVSR	2442.11	0	232
283	P07911	UMOD	Uromodulin	NETHATYSNTLYLADEIIIR	2336.16	0	396
283	P07911	UMOD	Uromodulin	QDFNITDISLLEHR	1699.85	0	322
284	Q6EMK4	VASN	Vasorin	IAQLRPEDLAGLAALQELDVSNLSLQALPGDLSGLFPR	4000.16	0	273
284	Q6EMK4	VASN	Vasorin	LHEITNETFR	1258.63	0	117
285	P19320	VCAM1	Vascular cell adhesion protein 1	QLPNGELQPLSENATLTLISTK	2366.27	0	561
286	P35916	FLT4	Vascular endothelial growth factor receptor 3	LVIQNANVSAMYK	1449.77	0	527
287	O95497	VNN1	Pantetheinase	ASCQDTFTAAVYEHAAILPNATLTPVSR	2946.45	0	38
287	O95497	VNN1	Pantetheinase	LLLSQLDSHPSHSAVVNWTSYASSIEALSSGNK	3497.74	0	315
287	O95497	VNN1	Pantetheinase	LTGVAGNYTVCQK	1352.68	0	353
287	O95497	VNN1	Pantetheinase	MTGSGIYAPNSSR	1339.62	0	283
287	O95497	VNN1	Pantetheinase	NNSIYVVANIGDK	1405.72	0	130
288	P04004	VTN	Vitronectin	NGSLFAFR	910.466	0	169
288	P04004	VTN	Vitronectin	NISDGFDGIPDNVDAALALPAHSYSGR	2771.32	0	242
288	P04004	VTN	Vitronectin	NNATVHEQVGGPSLTSDLQAQSK	2380.16	0	86
289	P04275	VWF	von Willebrand factor	GLQPTLTNPGECRPNFTCACR	2277.05	0	2357
289	P04275	VWF	von Willebrand factor	HCDGNVSSCGDHPSEGCFCPPDK	2389.88	0	2223
289	P04275	VWF	von Willebrand factor	IGEADFNR	920.435	0	1515
289	P04275	VWF	von Willebrand factor	MEACMLNGTVIGPGK	1519.72	0	2585
289	P04275	VWF	von Willebrand factor	NVSCPQLEVPVCPSGFQLSCK	2234.05	0	2546
289	P04275	VWF	von Willebrand factor	TEPMQVALHCTNGSVVYHEVLNAMECK	3002.38	0	2790
289	P04275	VWF	von Willebrand factor	TQCCDEYECACNCVNSTVSCPLGYLASTATNDCGCTTTTCLPDK	4600.79	0	2400
289	P04275	VWF	von Willebrand factor	VNCTTQPCPTAK	1261.58	0	2290
289	P04275	VWF	von Willebrand factor	WNCTDHVCDATCSTIGMAHYLTFDGLK	3001.29	0	857
289	P04275	VWF	von Willebrand factor	YNSCAPACQVTCQHPEPLACPVQCVEGCHAHCPPGK	3776.59	0	1147
289	P04275	VWF	von Willebrand factor	YQGGNR	693.319	0	1574
290	P25311	AZGP1	Zinc-alpha-2-glycoprotein	DIVEYYNDSNGSHVLQGR	2064.95	0	109_112
290	P25311	AZGP1	Zinc-alpha-2-glycoprotein	FGCEIENNR	1080.47	0	128
291	Q9UK55	SERPINA10	Protein Z-dependent protease inhibitor	ETFFNLSK	984.492	0	180
291	Q9UK55	SERPINA10	Protein Z-dependent protease inhibitor	LPYQGNATMLVVLMEK	1805.94	0	295
291	Q9UK55	SERPINA10	Protein Z-dependent protease inhibitor	NASQAK	617.313	0	197
291	Q9UK55	SERPINA10	Protein Z-dependent protease inhibitor	VVPSLLLSVLLAQVWLVPGLAPSPQSPETPAPQNQTSR	3989.2	0	36
