# Supplementary material for: Integrated GlycoProteome Analyzer (I-GPA) for Automated Identification and Quantitation of Site-Specific N-Glycosylation
Source: Sci Rep. 2016 Feb 17;6:21175. doi: 10.1038/srep21175 (PMC4756296; doi:10.1038/srep21175)
Supplement: Supplementary Excel 4 [file srep21175-s5.xlsx]

## Sheet: 1000Spectra
	Integrated GlycoProteome Analyzer (I-GPA) for Automated Identification and Quantitation of Site-Specific N-Glycosylation Gun Wook Park*, Jin Young Kim*, Heeyoun Hwang, Ju Yeon Lee, Young Hee Ahn, Hyun Kyoung Lee, Eun Sun Ji, Kwang Hoe Kim, Hoi Keun Jeong, Ki Na Yun, Yong-Sam Kim, Jeong-Heon Ko, Hyun Joo An, Jae Han Kim, Young-Ki Paik , and Jong Shin Yoo**
	Supplementary Excel 4 Manual validation with N-glycopeptide spectrum matches (GSMs) in AGP standard sample using Byonic and I-GPA.
	Manual Validation		MS/MS Scan	Fragmetation	PID (Byonic)	Identified N-Glycopeptides		m/z	z	Byonic score	I-GPA scores			Y-score from Decoy
	Byonic	I-GPA				Byonic	I-GPA				HCDmatch	CIDmatch	Y-score
	N/A	TRUE	4627	cid		N/A	NEEYNK_5_4_0_0	1209.97	2	N/A	89.39	85.56	86.71	50.89
	TRUE	TRUE	4628	hcd	1211	NEEYNK_5_4_0_0 Na0	NEEYNK_5_4_0_0	1209.97	2	198.7	89.39	85.56	86.71	50.89
	N/A	FALSE	4669	cid		N/A	NEEYNK_4_7_0_1	1053.08	3	N/A	0	43.53	30.47	1.82
	N/A	FALSE	4670	hcd		N/A	NEEYNK_4_7_0_1	1053.08	3	N/A	0	43.53	30.47	1.82
	N/A	TRUE	4691	cid		N/A	NEEYNK_5_4_0_1	904.013	3	N/A	75.13	100	92.54	54.96
	TRUE	TRUE	4692	hcd	1213	NEEYNK_5_4_0_1 Na0	NEEYNK_5_4_0_1	904.013	3	290	75.13	100	92.54	54.96
	TRUE	TRUE	4693	cid	267	NEEYNK_5_4_0_1 Na0	NEEYNK_5_4_0_1	1355.52	2	119.7	71.55	97.37	89.62	44.47
	TRUE	TRUE	4694	hcd	1217	NEEYNK_5_4_0_1 Na0	NEEYNK_5_4_0_1	1355.52	2	278.3	71.55	97.37	89.62	44.47
	N/A	TRUE	4699	cid		N/A	NEEYNK_6_5_0_1	1025.72	3	N/A	100	84.38	89.06	33.35
	TRUE	TRUE	4700	hcd	1221	NEEYNK_6_5_0_1 Na0	NEEYNK_6_5_0_1	1025.72	3	171.1	100	84.38	89.06	33.35
	N/A	TRUE	4706	cid		N/A	ENGTISR_7_6_0_1	1140.78	3	N/A	59.82	98.43	86.85	22.62
	N/A	TRUE	4707	hcd		N/A	ENGTISR_7_6_0_1	1140.78	3	N/A	59.82	98.43	86.85	22.62
	N/A	TRUE	4708	cid		N/A	NEEYNK_6_5_1_1	1074.41	3	N/A	79.18	86.65	84.41	63.82
	N/A	TRUE	4709	hcd		N/A	NEEYNK_6_5_1_1	1074.41	3	N/A	79.18	86.65	84.41	63.82
	N/A	TRUE	4717	cid		N/A	NEEYNK_4_3_0_1	1172.95	2	N/A	38.16	85.78	71.49	24.19
	N/A	TRUE	4718	hcd		N/A	NEEYNK_4_3_0_1	1172.95	2	N/A	38.16	85.78	71.49	24.19
	N/A	TRUE	4724	cid		N/A	ENGTISR_6_5_0_1	1019.07	3	N/A	100	100	100	43.16
	TRUE	TRUE	4725	hcd	1227	ENGTISR_6_5_0_1 Na0	ENGTISR_6_5_0_1	1019.07	3	165.2	100	100	100	43.16
	N/A	TRUE	4728	cid		N/A	ENGTISR_6_5_1_1	1067.76	3	N/A	69.94	96.19	88.31	51.37
	TRUE	TRUE	4729	hcd	1230	ENGTISR_6_5_1_1 Na0	ENGTISR_6_5_1_1	1067.76	3	15	69.94	96.19	88.31	51.37
	N/A	TRUE	4732	cid		N/A	ENGTISR_5_4_0_1	1345.54	2	N/A	78.31	97.07	91.44	38.34
	N/A	TRUE	4733	hcd		N/A	ENGTISR_5_4_0_1	1345.54	2	N/A	78.31	97.07	91.44	38.34
	N/A	TRUE	4761	cid		N/A	NEEYNK_6_5_0_2	1122.75	3	N/A	86	100	95.8	32.65
	TRUE	TRUE	4762	hcd	1397	NEEYNK_6_5_0_2 Na0	NEEYNK_6_5_0_2	1122.75	3	303.9	86	100	95.8	32.65
	TRUE	TRUE	4768	cid	273	NEEYNK_5_4_0_2 Na0	NEEYNK_5_4_0_2	1001.04	3	172.9	75.45	98.19	91.36	32.13
	TRUE	TRUE	4769	hcd	1235	NEEYNK_5_4_0_2 Na0	NEEYNK_5_4_0_2	1001.04	3	292	75.45	98.19	91.36	32.13
	N/A	TRUE	4770	cid		N/A	ENGTISR_7_6_0_2	1237.81	3	N/A	86.44	99.31	95.45	44.13
	N/A	TRUE	4771	hcd		N/A	ENGTISR_7_6_0_2	1237.81	3	N/A	86.44	99.31	95.45	44.13
	N/A	TRUE	4783	cid		N/A	NEEYNK_4_3_0_1	1172.95	2	N/A	63.8	51.63	55.28	13.15
	TRUE	TRUE	4784	hcd	1237	NEEYNK_4_3_0_1 Na0	NEEYNK_4_3_0_1	1172.95	2	123.3	63.8	51.63	55.28	13.15
	N/A	TRUE	4785	cid		N/A	NEEYNK_5_4_0_2	1501.06	2	N/A	91.35	98.52	96.37	35.8
	TRUE	TRUE	4786	hcd	1241	NEEYNK_5_4_0_2 Na0	NEEYNK_5_4_0_2	1501.06	2	232.5	91.35	98.52	96.37	35.8
	N/A	TRUE	4787	cid		N/A	ENGTISR_7_6_1_2	1286.5	3	N/A	75.59	96.86	90.48	44.12
	N/A	TRUE	4788	hcd		N/A	ENGTISR_7_6_1_2	1286.5	3	N/A	75.59	96.86	90.48	44.12
	N/A	TRUE	4794	cid		N/A	ENGTISR_6_5_1_2	1164.79	3	N/A	67.65	94.83	86.67	45.06
	N/A	TRUE	4795	hcd		N/A	ENGTISR_6_5_1_2	1164.79	3	N/A	67.65	94.83	86.67	45.06
	N/A	TRUE	4820	cid		N/A	ENGTISR_5_4_0_1	1345.54	2	N/A	67.93	82.27	77.96	28.27
	TRUE	TRUE	4821	hcd	1245	ENGTISR_5_4_0_1 Na0	ENGTISR_5_4_0_1	1345.54	2	86.7	67.93	82.27	77.96	28.27
	N/A	TRUE	4831	cid		N/A	ENGTISR_5_4_0_2	994.391	3	N/A	64.4	93.34	84.66	19.7
	N/A	TRUE	4832	hcd		N/A	ENGTISR_5_4_0_2	994.391	3	N/A	64.4	93.34	84.66	19.7
	N/A	TRUE	4847	cid		N/A	NEEYNK_6_5_0_3	1219.79	3	N/A	68.81	95.77	87.69	18.94
	TRUE	TRUE	4848	hcd	1401	NEEYNK_6_5_0_3 Na0	NEEYNK_6_5_0_3	1219.79	3	153.2	68.81	95.77	87.69	18.94
	N/A	FALSE	4853	cid		N/A	ENGTVSR_5_6_2_1	1125.43	3	N/A	0	56.98	39.88	41.72
	FALSE	FALSE	4854	hcd	1403	ENGTISR_5_5_1_2 Na2	ENGTVSR_5_6_2_1	1125.43	3	102.1	0	56.98	39.88	41.72
	FALSE	N/A	4868	hcd	1406	NEEYNK_9_6_1_0 Na0	N/A	1207.13	3	12.6
	N/A	TRUE	4871	cid		N/A	ENGTISR_7_6_0_3	1334.84	3	N/A	41.6	100	82.48	18.63
	N/A	TRUE	4872	hcd		N/A	ENGTISR_7_6_0_3	1334.84	3	N/A	41.6	100	82.48	18.63
	FALSE	N/A	4874	hcd	1410	NEEYNK_5_5_1_2 Na2	N/A	1132.09	3	186.7
	N/A	TRUE	4952	cid		N/A	ENGTISR_6_5_0_3	1213.13	3	N/A	66	96.27	87.18	21.87
	N/A	TRUE	4953	hcd		N/A	ENGTISR_6_5_0_3	1213.13	3	N/A	66	96.27	87.18	21.87
	N/A	FALSE	5186	cid		N/A	ENGTISR_3_7_4_0	1090.1	3	N/A	0	0	0	0
	N/A	FALSE	5187	hcd		N/A	ENGTISR_3_7_4_0	1090.1	3	N/A	0	0	0	0
	N/A	FALSE	5197	cid		N/A	ENGTISR_3_7_3_0	1041.42	3	N/A	0	0	0	0
	N/A	FALSE	5198	hcd		N/A	ENGTISR_3_7_3_0	1041.42	3	N/A	0	0	0	0
	N/A	FALSE	5210	cid		N/A	ENGTISR_3_7_3_0	1561.62	2	N/A	0	0.77	0.54	0
	N/A	FALSE	5211	hcd		N/A	ENGTISR_3_7_3_0	1561.62	2	N/A	0	0.77	0.54	0
	N/A	FALSE	5511	cid		N/A	ENGTISR_4_7_5_1	1289.84	3	N/A	0	12.07	8.45	28.88
	N/A	FALSE	5512	hcd		N/A	ENGTISR_4_7_5_1	1289.84	3	N/A	0	12.07	8.45	28.88
	N/A	FALSE	5522	cid		N/A	ENGTISR_4_7_4_1	1241.15	3	N/A	0	8.86	6.2	56.68
	N/A	FALSE	5523	hcd		N/A	ENGTISR_4_7_4_1	1241.15	3	N/A	0	8.86	6.2	56.68
	N/A	FALSE	5584	cid		N/A	QDQCIYNTTYLNVQR_6_4_1_1	1379.88	3	N/A	7.14	42.65	32	2.14
	N/A	FALSE	5585	hcd		N/A	QDQCIYNTTYLNVQR_6_4_1_1	1379.88	3	N/A	7.14	42.65	32	2.14
	N/A	FALSE	5854	cid		N/A	ENGTVSR_5_7_5_1	1339.2	3	N/A	0	79.78	55.84	5.01
	N/A	FALSE	5855	hcd		N/A	ENGTVSR_5_7_5_1	1339.2	3	N/A	0	79.78	55.84	5.01
	N/A	FALSE	6134	cid		N/A	ENGTISR_6_5_3_2	1262.15	3	N/A	0	79	55.3	46
	N/A	FALSE	6135	hcd		N/A	ENGTISR_6_5_3_2	1262.15	3	N/A	0	79	55.3	46
	N/A	FALSE	6281	cid		N/A	ENGTISR_6_5_3_3	1359.18	3	N/A	0	71.81	50.27	41.61
	N/A	FALSE	6282	hcd		N/A	ENGTISR_6_5_3_3	1359.18	3	N/A	0	71.81	50.27	41.61
	N/A	FALSE	6446	cid		N/A	ENGTVSR_5_7_2_1	1193.15	3	N/A	0	7.21	5.05	39.48
	N/A	FALSE	6447	hcd		N/A	ENGTVSR_5_7_2_1	1193.15	3	N/A	0	7.21	5.05	39.48
	FALSE	N/A	6532	cid	414	SVQEIQATFFYFTPNK_8_4_0_0 Na0	N/A	1343.56	3	63.8
	FALSE	N/A	6652	hcd	1428	NEEYNK_6_6_0_3 Na2	N/A	1302.14	3	16
	FALSE	N/A	6666	cid	416	QDQCIYNTTYLNVQR_7_6_1_0 Na0	N/A	1472.27	3	112.5
	TRUE	TRUE	6673	cid	417	QDQCIYNTTYLNVQR_7_6_0_0 Na0	QDQCIYNTTYLNVQR_7_6_0_0	1423.59	3	141.3	0	100	70	53.72
	N/A	TRUE	6674	hcd		N/A	QDQCIYNTTYLNVQR_7_6_0_0	1423.59	3	N/A	0	100	70	53.72
	N/A	TRUE	6719	cid		N/A	QDQCIYNTTYLNVQR_6_5_0_0	1301.87	3	N/A	0	90.2	63.14	47.52
	N/A	TRUE	6720	hcd		N/A	QDQCIYNTTYLNVQR_6_5_0_0	1301.87	3	N/A	0	90.2	63.14	47.52
	TRUE	TRUE	6888	cid	420	LVPVPITNATLDR_7_6_0_0 Na0	LVPVPITNATLDR_7_6_0_0	1254.56	3	242.6	70.93	100	91.28	61.06
	N/A	TRUE	6889	hcd		N/A	LVPVPITNATLDR_7_6_0_0	1254.56	3	N/A	70.93	100	91.28	61.06
	N/A	TRUE	6893	cid		N/A	QDQCIYNTTYLNVQR_7_6_1_1	1177.23	4	N/A	0	96.32	67.42	52.93
	N/A	TRUE	6894	hcd		N/A	QDQCIYNTTYLNVQR_7_6_1_1	1177.23	4	N/A	0	96.32	67.42	52.93
	N/A	TRUE	6895	cid		N/A	QDQCIYNTTYLNVQR_7_6_1_1	1569.3	3	N/A	0	90.5	63.35	44.01
	N/A	TRUE	6896	hcd		N/A	QDQCIYNTTYLNVQR_7_6_1_1	1569.3	3	N/A	0	90.5	63.35	44.01
	TRUE	TRUE	6897	cid	421	QDQCIYNTTYLNVQR_7_6_0_1 Na0	QDQCIYNTTYLNVQR_7_6_0_1	1520.62	3	200.4	60.8	100	88.24	51.99
	TRUE	TRUE	6898	hcd	1430	QDQCIYNTTYLNVQR_7_6_0_1 Na0	QDQCIYNTTYLNVQR_7_6_0_1	1520.62	3	164.6	60.8	100	88.24	51.99
	TRUE	TRUE	6899	cid	422	QDQCIYNTTYLNVQR_7_6_0_1 Na0	QDQCIYNTTYLNVQR_7_6_0_1	1140.71	4	65.8	100	100	100	48.56
	TRUE	TRUE	6900	hcd	1431	QDQCIYNTTYLNVQR_7_6_0_1 Na0	QDQCIYNTTYLNVQR_7_6_0_1	1140.71	4	303.1	100	100	100	48.56
	N/A	TRUE	6902	cid		N/A	LVPVPITNATLDR_6_5_1_0	1181.53	3	N/A	47.65	100	84.29	30.59
	N/A	TRUE	6903	hcd		N/A	LVPVPITNATLDR_6_5_1_0	1181.53	3	N/A	47.65	100	84.29	30.59
	N/A	TRUE	6913	cid		N/A	LVPVPITNATLDR_6_5_0_0	1132.85	3	N/A	74.2	100	92.26	60.93
	TRUE	TRUE	6914	hcd	1434	LVPVPITNATLDR_6_5_0_0 Na0	LVPVPITNATLDR_6_5_0_0	1132.85	3	235.8	74.2	100	92.26	60.93
	TRUE	TRUE	6952	cid	424	QDQCIYNTTYLNVQR_6_5_0_1 Na0	QDQCIYNTTYLNVQR_6_5_0_1	1398.91	3	145.5	0	100	70	48.63
	N/A	TRUE	6953	hcd		N/A	QDQCIYNTTYLNVQR_6_5_0_1	1398.91	3	N/A	0	100	70	48.63
	N/A	FALSE	6961	cid		N/A	LVPVPITNATLDQITGK_4_7_1_0	1332.61	3	N/A	0	28.29	19.8	2.95
	N/A	FALSE	6962	hcd		N/A	LVPVPITNATLDQITGK_4_7_1_0	1332.61	3	N/A	0	28.29	19.8	2.95
	TRUE	TRUE	6965	cid	282	LVPVPITNATLDR_5_4_0_0 Na0	LVPVPITNATLDR_5_4_0_0	1516.2	2	137.1	58.38	90.73	81.02	32.36
	N/A	TRUE	6966	hcd		N/A	LVPVPITNATLDR_5_4_0_0	1516.2	2	N/A	58.38	90.73	81.02	32.36
	N/A	TRUE	6972	cid		N/A	LVPVPITNATLDR_5_4_0_0	1011.14	3	N/A	50.34	90	78.1	63
	N/A	TRUE	6973	hcd		N/A	LVPVPITNATLDR_5_4_0_0	1011.14	3	N/A	50.34	90	78.1	63
	N/A	TRUE	7034	cid		N/A	QDQCIYNTTYLNVQR_8_7_0_2	1304.77	4	N/A	0	92.62	64.83	45.04
	N/A	TRUE	7035	hcd		N/A	QDQCIYNTTYLNVQR_8_7_0_2	1304.77	4	N/A	0	92.62	64.83	45.04
	TRUE	TRUE	7049	cid	289	LVPVPITNATLDR_3_3_0_0 Na0	LVPVPITNATLDR_3_3_0_0	1252.61	2	160.4	68.18	76.99	74.35	23.4
	TRUE	TRUE	7050	hcd	1264	LVPVPITNATLDR_3_3_0_0 Na0	LVPVPITNATLDR_3_3_0_0	1252.61	2	355.2	68.18	76.99	74.35	23.4
	TRUE	TRUE	7141	cid	843	QDQCIYNTTYLNVQR_7_6_0_2 Na0	QDQCIYNTTYLNVQR_7_6_0_2	1617.65	3	96.7	23.02	95.82	73.98	52.76
	N/A	TRUE	7142	hcd		N/A	QDQCIYNTTYLNVQR_7_6_0_2	1617.65	3	N/A	23.02	95.82	73.98	52.76
	TRUE	TRUE	7148	cid	844	QDQCIYNTTYLNVQR_7_6_0_2 Na0	QDQCIYNTTYLNVQR_7_6_0_2	1213.49	4	83	10.76	100	73.23	46.25
	N/A	TRUE	7149	hcd		N/A	QDQCIYNTTYLNVQR_7_6_0_2	1213.49	4	N/A	10.76	100	73.23	46.25
	TRUE	N/A	7168	cid	426	LVPVPITNATLDR_7_6_0_1 Na0	N/A	1351.59	3	195.8
	N/A	TRUE	7170	cid		N/A	QDQCIYNTTYLNVQR_6_5_1_2	1544.62	3	N/A	36.95	95.87	78.19	52.2
	N/A	TRUE	7171	hcd		N/A	QDQCIYNTTYLNVQR_6_5_1_2	1544.62	3	N/A	36.95	95.87	78.19	52.2
	TRUE	TRUE	7174	cid	427	QDQCIYNTTYLNVQR_6_5_0_2 Na0	QDQCIYNTTYLNVQR_6_5_0_2	1495.94	3	148.4	42.87	100	82.86	44.8
	TRUE	TRUE	7175	hcd	1436	QDQCIYNTTYLNVQR_6_5_0_2 Na0	QDQCIYNTTYLNVQR_6_5_0_2	1495.94	3	54.6	42.87	100	82.86	44.8
	TRUE	TRUE	7181	cid	431	QDQCIYNTTYLNVQR_6_5_0_2 Na0	QDQCIYNTTYLNVQR_6_5_0_2	1122.2	4	51	45.71	95.91	80.85	37.2
	TRUE	TRUE	7182	hcd	1440	QDQCIYNTTYLNVQR_6_5_0_2 Na0	QDQCIYNTTYLNVQR_6_5_0_2	1122.2	4	322.3	45.71	95.91	80.85	37.2
	TRUE	TRUE	7190	cid	433	LVPVPITNATLDR_6_5_1_1 Na0	LVPVPITNATLDR_6_5_1_1	1278.56	3	202.9	55.58	99.28	86.17	55.32
	N/A	TRUE	7191	hcd		N/A	LVPVPITNATLDR_6_5_1_1	1278.56	3	N/A	55.58	99.28	86.17	55.32
	N/A	TRUE	7205	cid		N/A	LVPVPITNATLDR_6_5_1_1	959.175	4	N/A	56.78	96.42	84.52	51.3
	N/A	TRUE	7206	hcd		N/A	LVPVPITNATLDR_6_5_1_1	959.175	4	N/A	56.78	96.42	84.52	51.3
	TRUE	TRUE	7210	cid	435	LVPVPITNATLDR_6_5_0_1 Na0	LVPVPITNATLDR_6_5_0_1	1229.88	3	222.7	42.71	100	82.81	37.3
	N/A	TRUE	7211	hcd		N/A	LVPVPITNATLDR_6_5_0_1	1229.88	3	N/A	42.71	100	82.81	37.3
	N/A	TRUE	7216	cid		N/A	LVPVPITNATLDR_6_5_0_1	922.66	4	N/A	55.56	98.39	85.54	52.79
	TRUE	TRUE	7217	hcd	1442	LVPVPITNATLDR_6_5_0_1 Na0	LVPVPITNATLDR_6_5_0_1	922.66	4	303.5	55.56	98.39	85.54	52.79
	TRUE	TRUE	7227	cid	295	LVPVPITNATLDR_3_3_0_0 Na0	LVPVPITNATLDR_3_3_0_0	1252.61	2	188.9	65.37	75.71	72.6	22.84
	TRUE	TRUE	7228	hcd	1269	LVPVPITNATLDR_3_3_0_0 Na0	LVPVPITNATLDR_3_3_0_0	1252.61	2	244.6	65.37	75.71	72.6	22.84
	N/A	TRUE	7229	cid		N/A	LVPVPITNATLDR_5_4_0_0	1516.2	2	N/A	49.3	92.07	79.24	33.07
	N/A	TRUE	7230	hcd		N/A	LVPVPITNATLDR_5_4_0_0	1516.2	2	N/A	49.3	92.07	79.24	33.07
	N/A	TRUE	7232	cid		N/A	LVPVPITNATLDR_5_4_0_1	1661.75	2	N/A	66.14	91.34	83.78	28.34
	N/A	TRUE	7233	hcd		N/A	LVPVPITNATLDR_5_4_0_1	1661.75	2	N/A	66.14	91.34	83.78	28.34
	N/A	TRUE	7238	cid		N/A	LVPVPITNATLDR_6_5_0_0	1132.85	3	N/A	62.59	100	88.78	65.78
	N/A	TRUE	7239	hcd		N/A	LVPVPITNATLDR_6_5_0_0	1132.85	3	N/A	62.59	100	88.78	65.78
	N/A	TRUE	7240	cid		N/A	LVPVPITNATLDR_4_3_0_0	1333.63	2	N/A	61.49	81.5	75.5	17.11
	N/A	TRUE	7241	hcd		N/A	LVPVPITNATLDR_4_3_0_0	1333.63	2	N/A	61.49	81.5	75.5	17.11
	N/A	TRUE	7249	cid		N/A	LVPVPITNATLDR_5_4_0_1	1108.17	3	N/A	48.58	100	84.57	43.96
	TRUE	TRUE	7250	hcd	1272	LVPVPITNATLDR_5_4_0_1 Na0	LVPVPITNATLDR_5_4_0_1	1108.17	3	105.6	48.58	100	84.57	43.96
	FALSE	N/A	7254	cid	438	QDQCIYNTTYLNVQR_11_2_1_0 Na0	N/A	1417.91	3	105.2
	TRUE	TRUE	7256	cid	440	LVPVPITNATLDR_5_5_0_1 Na0	LVPVPITNATLDR_5_5_0_1	1175.86	3	189.1	37.38	98.95	80.48	35.62
	N/A	TRUE	7257	hcd		N/A	LVPVPITNATLDR_5_5_0_1	1175.86	3	N/A	37.38	98.95	80.48	35.62
	N/A	TRUE	7258	cid		N/A	QDQCIYNTTYLNVQR_8_7_0_3	1377.54	4	N/A	0	84.35	59.05	35.61
	N/A	TRUE	7259	hcd		N/A	QDQCIYNTTYLNVQR_8_7_0_3	1377.54	4	N/A	0	84.35	59.05	35.61
	N/A	FALSE	7269	cid		N/A	QDQCIYNTTYLNVQR_7_6_0_0	1423.58	3	N/A	0	4.39	3.07	3.39
	N/A	FALSE	7270	hcd		N/A	QDQCIYNTTYLNVQR_7_6_0_0	1423.58	3	N/A	0	4.39	3.07	3.39
	N/A	TRUE	7276	cid		N/A	LVPVPITNATLDR_6_5_0_1	1229.88	3	N/A	55.22	100	86.57	34.02
	N/A	TRUE	7277	hcd		N/A	LVPVPITNATLDR_6_5_0_1	1229.88	3	N/A	55.22	100	86.57	34.02
	N/A	TRUE	7278	cid		N/A	LVPVPITNATLDR_6_5_0_1	922.661	4	N/A	43.96	96.41	80.68	52.82
	N/A	TRUE	7279	hcd		N/A	LVPVPITNATLDR_6_5_0_1	922.661	4	N/A	43.96	96.41	80.68	52.82
	FALSE	N/A	7280	cid	441	CANLVPVPITNATLDR_8_4_0_0 Na0	N/A	1288.56	3	64.1
	FALSE	N/A	7281	hcd	1446	LVPVPITNATLDR_3_6_1_2 Na1	N/A	1288.56	3	180
	N/A	TRUE	7284	cid		N/A	LVPVPITNATLDR_5_4_0_1	831.378	4	N/A	68.71	100	90.61	47.87
	TRUE	TRUE	7285	hcd	1274	LVPVPITNATLDR_5_4_0_1 Na0	LVPVPITNATLDR_5_4_0_1	831.378	4	250.4	68.71	100	90.61	47.87
	N/A	TRUE	7287	cid		N/A	LVPVPITNATLDR_3_3_0_0	1252.61	2	N/A	67.32	73.66	71.76	19.96
	TRUE	TRUE	7288	hcd	1276	LVPVPITNATLDR_3_3_0_0 Na0	LVPVPITNATLDR_3_3_0_0	1252.61	2	208.6	67.32	73.66	71.76	19.96
	FALSE	N/A	7289	cid	443	LVPVPITNATLDR_5_4_0_1 Na1	N/A	1115.49	3	141
	N/A	TRUE	7291	cid		N/A	LVPVPITNATLDR_4_3_0_1	1479.18	2	N/A	62.14	94.69	84.92	12.07
	N/A	TRUE	7292	hcd		N/A	LVPVPITNATLDR_4_3_0_1	1479.18	2	N/A	62.14	94.69	84.92	12.07
	N/A	TRUE	7293	cid		N/A	LVPVPITNATLDR_5_4_0_0	1516.2	2	N/A	34.22	89.23	72.73	31.97
	N/A	TRUE	7294	hcd		N/A	LVPVPITNATLDR_5_4_0_0	1516.2	2	N/A	34.22	89.23	72.73	31.97
	TRUE	TRUE	7300	cid	298	LVPVPITNATLDR_4_3_0_0 Na0	LVPVPITNATLDR_4_3_0_0	1333.64	2	166.2	45.22	75.39	66.34	14.88
	N/A	TRUE	7301	hcd		N/A	LVPVPITNATLDR_4_3_0_0	1333.64	2	N/A	45.22	75.39	66.34	14.88
	N/A	TRUE	7309	cid		N/A	LVPVPITNATLDR_5_4_0_1	1108.17	3	N/A	60.31	100	88.09	34.88
	TRUE	TRUE	7310	hcd	1279	LVPVPITNATLDR_5_4_0_1 Na0	LVPVPITNATLDR_5_4_0_1	1108.17	3	202.4	60.31	100	88.09	34.88
	N/A	FALSE	7313	cid		N/A	ENGTVSR_6_7_5_0	1296.2	3	N/A	0	32.02	22.41	37.85
	N/A	FALSE	7314	hcd		N/A	ENGTVSR_6_7_5_0	1296.2	3	N/A	0	32.02	22.41	37.85
	TRUE	TRUE	7326	cid	300	LVPVPITNATLDR_4_4_0_1 Na0	LVPVPITNATLDR_4_4_0_1	1054.15	3	122.7	62.57	89.01	81.08	45.44
	TRUE	TRUE	7327	hcd	1280	LVPVPITNATLDR_4_4_0_1 Na0	LVPVPITNATLDR_4_4_0_1	1054.15	3	235.1	62.57	89.01	81.08	45.44
	TRUE	TRUE	7342	cid	847	QDQCIYNTTYLNVQR_7_6_1_3 Na0	QDQCIYNTTYLNVQR_7_6_1_3	1322.78	4	40.7	0	98.43	68.9	44.78
	N/A	TRUE	7343	hcd		N/A	QDQCIYNTTYLNVQR_7_6_1_3	1322.78	4	N/A	0	98.43	68.9	44.78
	N/A	TRUE	7344	cid		N/A	QDQCIYNTTYLNVQR_7_6_0_3	1286.26	4	N/A	0	96.44	67.51	35.98
	N/A	TRUE	7345	hcd		N/A	QDQCIYNTTYLNVQR_7_6_0_3	1286.26	4	N/A	0	96.44	67.51	35.98
	N/A	TRUE	7357	cid		N/A	LVPVPITNATLDR_6_5_0_1	1229.88	3	N/A	0	96.06	67.24	33.79
	N/A	TRUE	7358	hcd		N/A	LVPVPITNATLDR_6_5_0_1	1229.88	3	N/A	0	96.06	67.24	33.79
	N/A	TRUE	7361	cid		N/A	LVPVPITNATLDR_7_6_0_2	1448.62	3	N/A	52.27	98	84.28	40.59
	N/A	TRUE	7362	hcd		N/A	LVPVPITNATLDR_7_6_0_2	1448.62	3	N/A	52.27	98	84.28	40.59
	TRUE	TRUE	7368	cid	852	QDQCIYNTTYLNVQR_7_6_0_3 Na0	QDQCIYNTTYLNVQR_7_6_0_3	1714.68	3	58.3	0	90.9	63.63	46.28
	N/A	TRUE	7369	hcd		N/A	QDQCIYNTTYLNVQR_7_6_0_3	1714.68	3	N/A	0	90.9	63.63	46.28
	TRUE	TRUE	7383	cid	447	QDQCIYNTTYLNVQR_6_5_0_2 Na0	QDQCIYNTTYLNVQR_6_5_0_2	1495.94	3	98.3	0	65.13	45.59	34.59
	N/A	TRUE	7384	hcd		N/A	QDQCIYNTTYLNVQR_6_5_0_2	1495.94	3	N/A	0	65.13	45.59	34.59
	TRUE	TRUE	7386	cid	854	QDQCIYNTTYLNVQR_6_5_1_3 Na0	QDQCIYNTTYLNVQR_6_5_1_3	1231.49	4	31.6	0	90.59	63.42	39.28
	N/A	TRUE	7387	hcd		N/A	QDQCIYNTTYLNVQR_6_5_1_3	1231.49	4	N/A	0	90.59	63.42	39.28
	TRUE	TRUE	7388	cid	855	QDQCIYNTTYLNVQR_6_5_1_3 Na0	QDQCIYNTTYLNVQR_6_5_1_3	1641.66	3	176.6	0	93.25	65.28	48.37
	N/A	TRUE	7389	hcd		N/A	QDQCIYNTTYLNVQR_6_5_1_3	1641.66	3	N/A	0	93.25	65.28	48.37
	TRUE	TRUE	7390	cid	449	QDQCIYNTTYLNVQR_6_5_0_3 Na0	QDQCIYNTTYLNVQR_6_5_0_3	1592.97	3	129.7	0	96.87	67.81	48.32
	N/A	TRUE	7391	hcd		N/A	QDQCIYNTTYLNVQR_6_5_0_3	1592.97	3	N/A	0	96.87	67.81	48.32
	TRUE	TRUE	7392	cid	450	QDQCIYNTTYLNVQR_6_5_0_3 Na0	QDQCIYNTTYLNVQR_6_5_0_3	1194.98	4	68.2	43.8	94.45	79.26	31.15
	TRUE	TRUE	7393	hcd	1448	QDQCIYNTTYLNVQR_6_5_0_3 Na0	QDQCIYNTTYLNVQR_6_5_0_3	1194.98	4	238.3	43.8	94.45	79.26	31.15
	N/A	TRUE	7399	cid		N/A	LVPVPITNATLDR_7_6_0_2	1086.72	4	N/A	42.94	98.02	81.5	40.92
	N/A	TRUE	7400	hcd		N/A	LVPVPITNATLDR_7_6_0_2	1086.72	4	N/A	42.94	98.02	81.5	40.92
	N/A	TRUE	7408	cid		N/A	QDQCIYNTTYLNVQR_7_6_0_3	1286.26	4	N/A	0	94.73	66.31	31.17
	N/A	TRUE	7409	hcd		N/A	QDQCIYNTTYLNVQR_7_6_0_3	1286.26	4	N/A	0	94.73	66.31	31.17
	N/A	TRUE	7410	cid		N/A	LVPVPITNATLDR_7_6_1_2	1123.23	4	N/A	46.49	99.69	83.73	56.65
	N/A	TRUE	7411	hcd		N/A	LVPVPITNATLDR_7_6_1_2	1123.23	4	N/A	46.49	99.69	83.73	56.65
	FALSE	N/A	7412	cid	451	QDQCIYNTTYLNVQR_8_7_1_0 Na0	N/A	1594.3	3	127.7
	TRUE	TRUE	7419	cid	453	LVPVPITNATLDR_7_6_0_2 Na0	LVPVPITNATLDR_7_6_0_2	1448.62	3	194.4	54.35	100	86.31	39.75
	N/A	TRUE	7420	hcd		N/A	LVPVPITNATLDR_7_6_0_2	1448.62	3	N/A	54.35	100	86.31	39.75
	N/A	TRUE	7443	cid		N/A	LVPVPITNATLDR_6_5_1_2	1031.95	4	N/A	64.48	97.79	87.8	49.95
	FALSE	TRUE	7444	hcd	1449	LVPVPITNATLDR_6_5_3_1 Na0	LVPVPITNATLDR_6_5_1_2	1031.95	4	218.1	64.48	97.79	87.8	49.95
	N/A	FALSE	7447	cid		N/A	LVPVPITNATLDR_7_5_2_1	1381.27	3	N/A	26.86	67.59	55.37	45.17
	N/A	FALSE	7448	hcd		N/A	LVPVPITNATLDR_7_5_2_1	1381.27	3	N/A	26.86	67.59	55.37	45.17
	N/A	FALSE	7449	cid		N/A	ENGTVSR_6_7_5_1	1393.23	3	N/A	3.08	68.53	48.89	45.62
	N/A	FALSE	7450	hcd		N/A	ENGTVSR_6_7_5_1	1393.23	3	N/A	3.08	68.53	48.89	45.62
	N/A	TRUE	7456	cid		N/A	LVPVPITNATLDR_6_5_0_2	995.434	4	N/A	47.38	97.75	82.64	36.77
	TRUE	TRUE	7457	hcd	1451	LVPVPITNATLDR_6_5_0_2 Na0	LVPVPITNATLDR_6_5_0_2	995.434	4	265.3	47.38	97.75	82.64	36.77
	FALSE	N/A	7458	cid	457	LVPVPITNATLDR_6_5_3_1 Na0	N/A	1376.26	3	157.1
	TRUE	TRUE	7460	cid	460	LVPVPITNATLDR_6_5_0_1 Na0	LVPVPITNATLDR_6_5_0_1	1229.88	3	231.8	78.62	100	93.59	34.94
	TRUE	TRUE	7461	hcd	1453	LVPVPITNATLDR_6_5_0_1 Na0	LVPVPITNATLDR_6_5_0_1	1229.88	3	184.9	78.62	100	93.59	34.94
	N/A	FALSE	7465	cid		N/A	LVPVPITNATLDR_7_5_1_1	1332.59	3	N/A	0	71.7	50.19	46.04
	N/A	FALSE	7466	hcd		N/A	LVPVPITNATLDR_7_5_1_1	1332.59	3	N/A	0	71.7	50.19	46.04
	N/A	TRUE	7474	cid		N/A	LVPVPITNATLDR_5_4_0_1	1661.75	2	N/A	100	95.53	96.87	29.42
	N/A	TRUE	7475	hcd		N/A	LVPVPITNATLDR_5_4_0_1	1661.75	2	N/A	100	95.53	96.87	29.42
	TRUE	TRUE	7476	cid	305	LVPVPITNATLDR_3_3_0_0 Na0	LVPVPITNATLDR_3_3_0_0	1252.61	2	223.3	76.12	74.84	75.22	23.03
	TRUE	TRUE	7477	hcd	1285	LVPVPITNATLDR_3_3_0_0 Na0	LVPVPITNATLDR_3_3_0_0	1252.61	2	236.9	76.12	74.84	75.22	23.03
	N/A	TRUE	7478	cid		N/A	LVPVPITNATLDR_5_4_0_1	1108.17	3	N/A	50.68	100	85.2	42.87
	N/A	TRUE	7479	hcd		N/A	LVPVPITNATLDR_5_4_0_1	1108.17	3	N/A	50.68	100	85.2	42.87
	TRUE	TRUE	7485	cid	462	LVPVPITNATLDR_6_5_0_2 Na0	LVPVPITNATLDR_6_5_0_2	1326.91	3	149	46.82	100	84.05	24.78
	N/A	TRUE	7486	hcd		N/A	LVPVPITNATLDR_6_5_0_2	1326.91	3	N/A	46.82	100	84.05	24.78
	N/A	TRUE	7493	cid		N/A	LVPVPITNATLDR_5_4_0_2	1205.2	3	N/A	43.15	90	75.95	27.46
	N/A	TRUE	7494	hcd		N/A	LVPVPITNATLDR_5_4_0_2	1205.2	3	N/A	43.15	90	75.95	27.46
	N/A	TRUE	7496	cid		N/A	LVPVPITNATLDR_6_5_1_2	1375.59	3	N/A	57.09	98.74	86.24	49.49
	N/A	TRUE	7497	hcd		N/A	LVPVPITNATLDR_6_5_1_2	1375.59	3	N/A	57.09	98.74	86.24	49.49
	N/A	FALSE	7500	cid		N/A	CANLVPVPITNATLDR_4_5_2_1	1000.93	4	N/A	10.43	46.7	35.82	34.34
	FALSE	FALSE	7501	hcd	1455	LVPVPITNATLDR_6_5_0_2 Na1	CANLVPVPITNATLDR_4_5_2_1	1000.93	4	79.3	10.43	46.7	35.82	34.34
	FALSE	N/A	7509	cid	464	QNQCFYNSSYLNVQR_7_4_0_1 Na1	N/A	1394.88	3	34.4
	N/A	TRUE	7511	cid		N/A	LVPVPITNATLDR_6_5_1_2	1031.95	4	N/A	40.09	93.69	77.61	49.55
	N/A	TRUE	7512	hcd		N/A	LVPVPITNATLDR_6_5_1_2	1031.95	4	N/A	40.09	93.69	77.61	49.55
	N/A	TRUE	7515	cid		N/A	LVPVPITNATLDR_4_3_0_1	1479.18	2	N/A	25.64	94.96	74.17	11.65
	N/A	TRUE	7516	hcd		N/A	LVPVPITNATLDR_4_3_0_1	1479.18	2	N/A	25.64	94.96	74.17	11.65
	N/A	TRUE	7518	cid		N/A	LVPVPITNATLDR_6_5_0_2	995.434	4	N/A	31.09	97.93	77.88	32.22
	N/A	TRUE	7519	hcd		N/A	LVPVPITNATLDR_6_5_0_2	995.434	4	N/A	31.09	97.93	77.88	32.22
	TRUE	TRUE	7520	cid	466	LVPVPITNATLDR_6_5_0_1 Na0	LVPVPITNATLDR_6_5_0_1	1229.88	3	173.7	59.45	100	87.84	30.05
	N/A	TRUE	7521	hcd		N/A	LVPVPITNATLDR_6_5_0_1	1229.88	3	N/A	59.45	100	87.84	30.05
	TRUE	TRUE	7524	cid	468	LVPVPITNATLDR_5_5_0_2 Na0	LVPVPITNATLDR_5_5_0_2	1272.89	3	124.3	45.77	92.91	78.76	24.12
	N/A	TRUE	7525	hcd		N/A	LVPVPITNATLDR_5_5_0_2	1272.89	3	N/A	45.77	92.91	78.76	24.12
	N/A	FALSE	7529	cid		N/A	ENGTVSR_6_7_4_1	1344.55	3	N/A	0	72.54	50.78	51
	N/A	FALSE	7530	hcd		N/A	ENGTVSR_6_7_4_1	1344.55	3	N/A	0	72.54	50.78	51
	FALSE	N/A	7537	cid	469	QDQCIYNTTYLNVQR_5_5_0_2 Na0	N/A	1441.92	3	90.8
	N/A	TRUE	7551	cid		N/A	LVPVPITNATLDR_5_4_0_2	1205.2	3	N/A	59.5	90	80.85	27.43
	TRUE	TRUE	7552	hcd	1458	LVPVPITNATLDR_5_4_0_2 Na0	LVPVPITNATLDR_5_4_0_2	1205.2	3	194.1	59.5	90	80.85	27.43
	N/A	TRUE	7559	cid		N/A	LVPVPITNATLDR_6_5_0_2	1326.91	3	N/A	49.85	100	84.95	23.21
	N/A	TRUE	7560	hcd		N/A	LVPVPITNATLDR_6_5_0_2	1326.91	3	N/A	49.85	100	84.95	23.21
	N/A	TRUE	7570	cid		N/A	LVPVPITNATLDR_5_4_0_2	904.152	4	N/A	15.23	53	41.67	31.12
	N/A	TRUE	7571	hcd		N/A	LVPVPITNATLDR_5_4_0_2	904.152	4	N/A	15.23	53	41.67	31.12
	TRUE	TRUE	7621	cid	858	QDQCIYNTTYLNVQR_7_6_0_4 Na0	QDQCIYNTTYLNVQR_7_6_0_4	1359.04	4	63.6	0	91.78	64.25	26.33
	N/A	TRUE	7622	hcd		N/A	QDQCIYNTTYLNVQR_7_6_0_4	1359.04	4	N/A	0	91.78	64.25	26.33
	TRUE	TRUE	7628	cid	472	LVPVPITNATLDR_6_5_0_2 Na0	LVPVPITNATLDR_6_5_0_2	1326.91	3	180.8	41.13	100	82.34	24.63
	TRUE	TRUE	7629	hcd	1461	LVPVPITNATLDR_6_5_0_2 Na0	LVPVPITNATLDR_6_5_0_2	1326.91	3	166.2	41.13	100	82.34	24.63
	N/A	TRUE	7641	cid		N/A	LVPVPITNATLDR_7_6_0_3	1159.49	4	N/A	34.48	96.88	78.16	25.84
	N/A	TRUE	7642	hcd		N/A	LVPVPITNATLDR_7_6_0_3	1159.49	4	N/A	34.48	96.88	78.16	25.84
	N/A	TRUE	7645	cid		N/A	LVPVPITNATLDR_7_6_0_3	1545.65	3	N/A	0	100	70	26.07
	N/A	TRUE	7646	hcd		N/A	LVPVPITNATLDR_7_6_0_3	1545.65	3	N/A	0	100	70	26.07
	N/A	FALSE	7669	cid		N/A	QNQCFYNSSYLNVQR_6_6_0_3	1246.99	4	N/A	0	28.85	20.19	18.38
	N/A	FALSE	7670	hcd		N/A	QNQCFYNSSYLNVQR_6_6_0_3	1246.99	4	N/A	0	28.85	20.19	18.38
	N/A	TRUE	7694	cid		N/A	LVPVPITNATLDR_6_5_1_3	1472.63	3	N/A	40.2	99.49	81.7	40.62
	N/A	TRUE	7695	hcd		N/A	LVPVPITNATLDR_6_5_1_3	1472.63	3	N/A	40.2	99.49	81.7	40.62
	N/A	TRUE	7698	cid		N/A	LVPVPITNATLDR_6_5_0_3	1068.21	4	N/A	56.62	99.57	86.69	16.4
	TRUE	TRUE	7699	hcd	1462	LVPVPITNATLDR_6_5_0_3 Na0	LVPVPITNATLDR_6_5_0_3	1068.21	4	279	56.62	99.57	86.69	16.4
	N/A	TRUE	7711	cid		N/A	LVPVPITNATLDR_6_5_0_2	1326.91	3	N/A	61.4	100	88.42	21.99
	N/A	TRUE	7712	hcd		N/A	LVPVPITNATLDR_6_5_0_2	1326.91	3	N/A	61.4	100	88.42	21.99
	N/A	TRUE	7716	cid		N/A	LVPVPITNATLDR_6_5_1_3	1104.72	4	N/A	48.51	99.39	84.13	45.77
	N/A	TRUE	7717	hcd		N/A	LVPVPITNATLDR_6_5_1_3	1104.72	4	N/A	48.51	99.39	84.13	45.77
	FALSE	N/A	7722	cid	473	QDQCIYNTTYLNVQR_7_4_0_2 Na1	N/A	1490.26	3	38
	FALSE	N/A	7727	cid	474	QDQCIYNTTYLNVQR_5_5_1_2 Na0	N/A	1118.45	4	39
	N/A	TRUE	7729	cid		N/A	LVPVPITNATLDR_5_4_0_2	1205.2	3	N/A	46.21	90	76.86	23.04
	N/A	TRUE	7730	hcd		N/A	LVPVPITNATLDR_5_4_0_2	1205.2	3	N/A	46.21	90	76.86	23.04
	FALSE	N/A	7746	cid	475	QDQCIYNTTYLNVQR_7_4_1_2 Na1	N/A	1538.95	3	140
	N/A	TRUE	7749	cid		N/A	LVPVPITNATLDR_6_5_0_3	1423.94	3	N/A	0	100	70	16.54
	N/A	TRUE	7750	hcd		N/A	LVPVPITNATLDR_6_5_0_3	1423.94	3	N/A	0	100	70	16.54
	N/A	TRUE	7755	cid		N/A	LVPVPITNATLDR_5_4_0_2	1807.3	2	N/A	0	98.69	69.08	23.84
	N/A	TRUE	7756	hcd		N/A	LVPVPITNATLDR_5_4_0_2	1807.3	2	N/A	0	98.69	69.08	23.84
	TRUE	TRUE	7760	cid	477	LVPVPITNATLDR_6_5_0_3 Na0	LVPVPITNATLDR_6_5_0_3	1068.21	4	22.5	45.49	98.6	82.66	10.51
	N/A	TRUE	7761	hcd		N/A	LVPVPITNATLDR_6_5_0_3	1068.21	4	N/A	45.49	98.6	82.66	10.51
	N/A	TRUE	7768	cid		N/A	LVPVPITNATLDR_6_5_1_3	1472.63	3	N/A	0	97.97	68.58	40.66
	N/A	TRUE	7769	hcd		N/A	LVPVPITNATLDR_6_5_1_3	1472.63	3	N/A	0	97.97	68.58	40.66
	N/A	FALSE	7771	cid		N/A	ENGTVSR_6_7_5_2	1117.95	4	N/A	6.59	83.06	60.12	44.6
	N/A	FALSE	7772	hcd		N/A	ENGTVSR_6_7_5_2	1117.95	4	N/A	6.59	83.06	60.12	44.6
	N/A	TRUE	7775	cid		N/A	LVPVPITNATLDR_6_5_0_2	1326.91	3	N/A	69.16	100	90.75	24.17
	N/A	TRUE	7776	hcd		N/A	LVPVPITNATLDR_6_5_0_2	1326.91	3	N/A	69.16	100	90.75	24.17
	FALSE	FALSE	7782	cid	482	QDQCIYNTTYLNVQR_7_4_0_2 Na1	ENGTVSR_6_7_5_2	1490.26	3	82.6	0	62.03	43.42	39.45
	N/A	FALSE	7783	hcd		N/A	ENGTVSR_6_7_5_2	1490.26	3	N/A	0	62.03	43.42	39.45
	N/A	TRUE	7790	cid		N/A	LVPVPITNATLDR_6_5_1_3	1104.72	4	N/A	0	81.37	56.96	38.79
	N/A	TRUE	7791	hcd		N/A	LVPVPITNATLDR_6_5_1_3	1104.72	4	N/A	0	81.37	56.96	38.79
	N/A	FALSE	7804	cid		N/A	QNQCFYNSSYLNVQR_5_6_5_1	1243.51	4	N/A	0	57.98	40.59	24.72
	N/A	FALSE	7805	hcd		N/A	QNQCFYNSSYLNVQR_5_6_5_1	1243.51	4	N/A	0	57.98	40.59	24.72
	FALSE	FALSE	7808	cid	861	QDQCIYNTTYLNVQR_7_7_0_4 Na0	QDQCIYNTTYLNVQR_7_7_0_4	1409.8	4	30.1	0	23.79	16.66	16.22
	N/A	FALSE	7809	hcd		N/A	QDQCIYNTTYLNVQR_7_7_0_4	1409.8	4	N/A	0	23.79	16.66	16.22
	N/A	FALSE	7810	cid		N/A	QDQCIYNTTYLNVQR_8_7_0_3	1377.54	4	N/A	0	17.95	12.56	17.31
	N/A	FALSE	7811	hcd		N/A	QDQCIYNTTYLNVQR_8_7_0_3	1377.54	4	N/A	0	17.95	12.56	17.31
	N/A	TRUE	7817	cid		N/A	LVPVPITNATLDR_6_5_0_3	1423.94	3	N/A	80.27	100	94.08	14.24
	N/A	TRUE	7818	hcd		N/A	LVPVPITNATLDR_6_5_0_3	1423.94	3	N/A	80.27	100	94.08	14.24
	N/A	FALSE	7819	cid		N/A	ENGTVSR_5_6_5_2	1368.55	3	N/A	0	24.78	17.35	43.33
	N/A	FALSE	7820	hcd		N/A	ENGTVSR_5_6_5_2	1368.55	3	N/A	0	24.78	17.35	43.33
	N/A	TRUE	7832	cid		N/A	LVPVPITNATLDR_6_5_0_3	1068.21	4	N/A	47.69	97.53	82.58	13.47
	TRUE	TRUE	7833	hcd	1470	LVPVPITNATLDR_6_5_0_3 Na0	LVPVPITNATLDR_6_5_0_3	1068.21	4	68.6	47.69	97.53	82.58	13.47
	TRUE	TRUE	7834	cid	485	LVPVPITNATLDQITGK_6_5_0_2 Na0	LVPVPITNATLDQITGK_6_5_0_2	1450.65	3	124.4	30.62	97.41	77.37	24.83
	TRUE	TRUE	7835	hcd	1472	LVPVPITNATLDQITGK_6_5_0_2 Na0	LVPVPITNATLDQITGK_6_5_0_2	1450.65	3	16.8	30.62	97.41	77.37	24.83
	FALSE	N/A	7876	cid	487	QNQCFYNSSYLNVQR_7_4_0_2 Na1	N/A	1491.92	3	5.6
	N/A	FALSE	7887	cid		N/A	QNQCFYNSSYLNVQR_7_6_0_3	1287.5	4	N/A	0	55.88	39.12	22.57
	N/A	FALSE	7888	hcd		N/A	QNQCFYNSSYLNVQR_7_6_0_3	1287.5	4	N/A	0	55.88	39.12	22.57
	N/A	FALSE	7929	cid		N/A	ENGTVSR_6_7_5_3	1587.29	3	N/A	0	58.12	40.68	47.96
	N/A	FALSE	7930	hcd		N/A	ENGTVSR_6_7_5_3	1587.29	3	N/A	0	58.12	40.68	47.96
	FALSE	FALSE	7938	cid	488	QDQCIYNTTYLNVQR_7_4_0_2 Na1	ENGTVSR_6_7_5_2	1490.26	3	10.6	0	62.81	43.97	42.91
	N/A	FALSE	7939	hcd		N/A	ENGTVSR_6_7_5_2	1490.26	3	N/A	0	62.81	43.97	42.91
	FALSE	N/A	7940	cid	865	QDQCIYNTTYLNVQR_9_6_0_1 Na1	N/A	1635.98	3	13.5
	TRUE	TRUE	7962	cid	491	CANLVPVPITNATLDR_6_5_0_2 Na0	CANLVPVPITNATLDR_6_5_0_2	1441.95	3	136.5	29.1	92.85	73.73	23.67
	N/A	TRUE	7963	hcd		N/A	CANLVPVPITNATLDR_6_5_0_2	1441.95	3	N/A	29.1	92.85	73.73	23.67
	N/A	FALSE	7988	cid		N/A	ENGTVSR_5_6_5_2	1368.55	3	N/A	0	39.15	27.4	18.08
	N/A	FALSE	7989	hcd		N/A	ENGTVSR_5_6_5_2	1368.55	3	N/A	0	39.15	27.4	18.08
	N/A	TRUE	8046	cid		N/A	LVPVPITNATLDQITGK_6_5_1_0	1305.27	3	N/A	79.88	97.86	92.47	42.26
	TRUE	TRUE	8047	hcd	1474	LVPVPITNATLDQITGK_6_5_1_0 Na0	LVPVPITNATLDQITGK_6_5_1_0	1305.27	3	54.1	79.88	97.86	92.47	42.26
	TRUE	TRUE	8065	cid	497	LVPVPITNATLDQITGK_6_5_0_0 Na0	LVPVPITNATLDQITGK_6_5_0_0	1256.58	3	151	60.3	100	88.09	65.12
	TRUE	TRUE	8066	hcd	1476	LVPVPITNATLDQITGK_6_5_0_0 Na0	LVPVPITNATLDQITGK_6_5_0_0	1256.58	3	354.4	60.3	100	88.09	65.12
	TRUE	TRUE	8081	cid	498	LVPVPITNATLDQITGK_6_5_0_0 Na0	LVPVPITNATLDQITGK_6_5_0_0	942.688	4	144	39.42	92.92	76.87	57.47
	TRUE	TRUE	8082	hcd	1477	LVPVPITNATLDQITGK_6_5_0_0 Na0	LVPVPITNATLDQITGK_6_5_0_0	942.688	4	182.6	39.42	92.92	76.87	57.47
	TRUE	TRUE	8109	cid	501	LVPVPITNATLDQITGK_5_4_0_0 Na0	LVPVPITNATLDQITGK_5_4_0_0	1134.87	3	163.2	76.76	98.53	92	65.74
	TRUE	TRUE	8110	hcd	1480	LVPVPITNATLDQITGK_5_4_0_0 Na0	LVPVPITNATLDQITGK_5_4_0_0	1134.87	3	398.8	76.76	98.53	92	65.74
	TRUE	TRUE	8112	cid	317	LVPVPITNATLDQITGK_4_3_0_0 Na0	LVPVPITNATLDQITGK_4_3_0_0	1519.24	2	189.9	0	90.13	63.09	18.4
	N/A	TRUE	8113	hcd		N/A	LVPVPITNATLDQITGK_4_3_0_0	1519.24	2	N/A	0	90.13	63.09	18.4
	TRUE	TRUE	8114	cid	502	LVPVPITNATLDQITGK_5_4_0_0 Na0	LVPVPITNATLDQITGK_5_4_0_0	1701.8	2	193.4	71.25	91.21	85.22	35.04
	TRUE	TRUE	8115	hcd	1481	LVPVPITNATLDQITGK_5_4_0_0 Na0	LVPVPITNATLDQITGK_5_4_0_0	1701.8	2	273.2	71.25	91.21	85.22	35.04
	N/A	TRUE	8129	cid		N/A	LVPVPITNATLDQITGK_5_4_0_0	851.405	4	N/A	39.29	87.11	72.76	30.13
	TRUE	TRUE	8130	hcd	1483	LVPVPITNATLDQITGK_5_4_0_0 Na0	LVPVPITNATLDQITGK_5_4_0_0	851.405	4	121.4	39.29	87.11	72.76	30.13
	N/A	FALSE	8151	cid		N/A	CANLVPVPITNATLDR_6_5_2_1	1442.28	3	N/A	0	89.67	62.77	52.07
	N/A	FALSE	8152	hcd		N/A	CANLVPVPITNATLDR_6_5_2_1	1442.28	3	N/A	0	89.67	62.77	52.07
	N/A	FALSE	8173	cid		N/A	QNQCFYNSSYLNVQR_4_5_0_1	1292.51	3	N/A	0	23.55	16.48	15.95
	N/A	FALSE	8174	hcd		N/A	QNQCFYNSSYLNVQR_4_5_0_1	1292.51	3	N/A	0	23.55	16.48	15.95
	TRUE	TRUE	8184	cid	320	LVPVPITNATLDQITGK_3_3_0_0 Na0	LVPVPITNATLDQITGK_3_3_0_0	959.143	3	251.4	74.22	100	92.26	52.14
	TRUE	TRUE	8185	hcd	1298	LVPVPITNATLDQITGK_3_3_0_0 Na0	LVPVPITNATLDQITGK_3_3_0_0	959.143	3	357	74.22	100	92.26	52.14
	N/A	TRUE	8213	cid		N/A	CANLVPVPITNATLDR_6_5_0_3	1538.98	3	N/A	36.99	92.59	75.91	19.91
	N/A	TRUE	8214	hcd		N/A	CANLVPVPITNATLDR_6_5_0_3	1538.98	3	N/A	36.99	92.59	75.91	19.91
	N/A	TRUE	8228	cid		N/A	CANLVPVPITNATLDR_6_5_0_3	1154.48	4	N/A	12.49	68.66	51.81	19.26
	N/A	TRUE	8229	hcd		N/A	CANLVPVPITNATLDR_6_5_0_3	1154.48	4	N/A	12.49	68.66	51.81	19.26
	N/A	TRUE	8270	cid		N/A	LVPVPITNATLDQITGK_7_6_0_1	1475.33	3	N/A	48.92	98.13	83.36	51.41
	N/A	TRUE	8271	hcd		N/A	LVPVPITNATLDQITGK_7_6_0_1	1475.33	3	N/A	48.92	98.13	83.36	51.41
	N/A	TRUE	8283	cid		N/A	LVPVPITNATLDQITGK_7_6_0_1	1106.74	4	N/A	0	83.86	58.71	46.49
	N/A	TRUE	8284	hcd		N/A	LVPVPITNATLDQITGK_7_6_0_1	1106.74	4	N/A	0	83.86	58.71	46.49
	N/A	TRUE	8294	cid		N/A	LVPVPITNATLDQITGK_7_6_1_1	1143.26	4	N/A	61.62	94.25	84.46	60.16
	N/A	TRUE	8295	hcd		N/A	LVPVPITNATLDQITGK_7_6_1_1	1143.26	4	N/A	61.62	94.25	84.46	60.16
	N/A	TRUE	8296	cid		N/A	LVPVPITNATLDQITGK_7_6_1_1	1524.01	3	N/A	0	96.88	67.82	55.11
	N/A	TRUE	8297	hcd		N/A	LVPVPITNATLDQITGK_7_6_1_1	1524.01	3	N/A	0	96.88	67.82	55.11
	N/A	TRUE	8323	cid		N/A	LVPVPITNATLDQITGK_6_5_1_1	1402.3	3	N/A	84.21	97.43	93.47	64.04
	TRUE	TRUE	8324	hcd	1486	LVPVPITNATLDQITGK_6_5_1_1 Na0	LVPVPITNATLDQITGK_6_5_1_1	1402.3	3	360.2	84.21	97.43	93.47	64.04
	FALSE	N/A	8327	cid	506	LVPVPITNATLDQITGK_6_5_1_1 Na0	N/A	1051.73	4	88.4
	FALSE	N/A	8328	hcd	1487	LVPVPITNATLDQITGK_6_5_1_1 Na0	N/A	1051.73	4	183.1
	TRUE	TRUE	8349	cid	507	LVPVPITNATLDQITGK_6_5_0_1 Na0	LVPVPITNATLDQITGK_6_5_0_1	1015.46	4	125.2	65.64	98.24	88.46	53.18
	TRUE	TRUE	8350	hcd	1489	LVPVPITNATLDQITGK_6_5_0_1 Na0	LVPVPITNATLDQITGK_6_5_0_1	1015.46	4	527.1	65.64	98.24	88.46	53.18
	N/A	TRUE	8360	cid		N/A	LVPVPITNATLDQITGK_5_4_0_1	1231.9	3	N/A	54.21	98.99	85.56	42.38
	TRUE	TRUE	8361	hcd	1492	LVPVPITNATLDQITGK_5_4_0_1 Na0	LVPVPITNATLDQITGK_5_4_0_1	1231.9	3	198.3	54.21	98.99	85.56	42.38
	TRUE	TRUE	8365	cid	508	LVPVPITNATLDQITGK_6_5_0_1 Na0	LVPVPITNATLDQITGK_6_5_0_1	1353.61	3	163	79.05	100	93.71	48.72
	TRUE	TRUE	8366	hcd	1494	LVPVPITNATLDQITGK_6_5_0_1 Na0	LVPVPITNATLDQITGK_6_5_0_1	1353.61	3	209	79.05	100	93.71	48.72
	TRUE	TRUE	8369	cid	510	LVPVPITNATLDQITGK_6_5_0_0 Na0	LVPVPITNATLDQITGK_6_5_0_0	1256.58	3	213.2	36.38	95.54	77.79	47.86
	TRUE	TRUE	8370	hcd	1496	LVPVPITNATLDQITGK_6_5_0_0 Na0	LVPVPITNATLDQITGK_6_5_0_0	1256.58	3	98.2	36.38	95.54	77.79	47.86
	TRUE	TRUE	8371	cid	324	LVPVPITNATLDQITGK_3_3_0_0 Na0	LVPVPITNATLDQITGK_3_3_0_0	1438.21	2	191.1	19.09	80.52	62.09	21.63
	TRUE	TRUE	8372	hcd	1302	LVPVPITNATLDQITGK_3_3_0_0 Na0	LVPVPITNATLDQITGK_3_3_0_0	1438.21	2	57.8	19.09	80.52	62.09	21.63
	TRUE	TRUE	8373	cid	512	LVPVPITNATLDQITGK_5_4_0_0 Na0	LVPVPITNATLDQITGK_5_4_0_0	1134.87	3	200.3	45.1	100	83.53	59.48
	TRUE	TRUE	8374	hcd	1498	LVPVPITNATLDQITGK_5_4_0_0 Na0	LVPVPITNATLDQITGK_5_4_0_0	1134.87	3	252.5	45.1	100	83.53	59.48
	FALSE	N/A	8376	cid	513	CANLVPVPITNATLDQITGK_4_5_0_1 Na0	N/A	1020.96	4	25.2
	FALSE	N/A	8377	hcd	1499	LVPVPITNATLDQITGK_6_5_0_1 Na1	N/A	1020.96	4	120.9
	FALSE	N/A	8378	cid	326	LVPVPITNATLDQITGK_4_3_0_0 Na0	N/A	1519.24	2	172.6
	N/A	TRUE	8380	cid		N/A	LVPVPITNATLDQITGK_5_4_0_0	1701.81	2	N/A	59.48	88.95	80.11	30.18
	N/A	TRUE	8381	hcd		N/A	LVPVPITNATLDQITGK_5_4_0_0	1701.81	2	N/A	59.48	88.95	80.11	30.18
	FALSE	N/A	8384	cid	515	CANLVPVPITNATLDQITGK_4_5_0_1 Na0	N/A	1360.94	3	59.8
	TRUE	TRUE	8387	cid	516	LVPVPITNATLDQITGK_5_5_0_1 Na0	LVPVPITNATLDQITGK_5_5_0_1	1299.59	3	159.9	48.15	98.71	83.54	39.7
	TRUE	TRUE	8388	hcd	1501	LVPVPITNATLDQITGK_5_5_0_1 Na0	LVPVPITNATLDQITGK_5_5_0_1	1299.59	3	72.6	48.15	98.71	83.54	39.7
	N/A	TRUE	8389	cid		N/A	LVPVPITNATLDQITGK_6_5_1_1	1402.3	3	N/A	0	97.42	68.19	54.49
	N/A	TRUE	8390	hcd		N/A	LVPVPITNATLDQITGK_6_5_1_1	1402.3	3	N/A	0	97.42	68.19	54.49
	TRUE	TRUE	8400	cid	518	LVPVPITNATLDQITGK_5_4_0_1 Na0	LVPVPITNATLDQITGK_5_4_0_1	924.18	4	171.7	55.85	100	86.76	40.18
	TRUE	TRUE	8401	hcd	1503	LVPVPITNATLDQITGK_5_4_0_1 Na0	LVPVPITNATLDQITGK_5_4_0_1	924.18	4	434.1	55.85	100	86.76	40.18
	N/A	TRUE	8411	cid		N/A	LVPVPITNATLDQITGK_6_5_0_1	1015.46	4	N/A	35.65	98.08	79.35	47.11
	TRUE	TRUE	8412	hcd	1505	LVPVPITNATLDQITGK_6_5_0_1 Na0	LVPVPITNATLDQITGK_6_5_0_1	1015.46	4	93.8	35.65	98.08	79.35	47.11
	FALSE	N/A	8413	cid	521	CANLVPVPITNATLDQITGK_3_4_0_1 Na0	N/A	1239.23	3	106.8
	FALSE	N/A	8414	hcd	1508	LVPVPITNATLDQITGK_5_4_0_1 Na1	N/A	1239.23	3	112
	N/A	TRUE	8420	cid		N/A	LVPVPITNATLDQITGK_5_4_0_1	1231.9	3	N/A	38.99	100	81.7	43.28
	TRUE	TRUE	8421	hcd	1509	LVPVPITNATLDQITGK_5_4_0_1 Na0	LVPVPITNATLDQITGK_5_4_0_1	1231.9	3	130.2	38.99	100	81.7	43.28
	FALSE	N/A	8422	cid	522	CANLVPVPITNATLDQITGK_8_4_0_0 Na0	N/A	1412.29	3	44.3
	FALSE	N/A	8423	hcd	1511	LVPVPITNATLDQITGK_3_6_1_2 Na1	N/A	1412.29	3	119.6
	TRUE	TRUE	8426	cid	327	LVPVPITNATLDQITGK_3_2_0_0 Na0	LVPVPITNATLDQITGK_3_2_0_0	1336.67	2	168.2	53.4	71.9	66.35	23.51
	TRUE	TRUE	8427	hcd	1303	LVPVPITNATLDQITGK_3_2_0_0 Na0	LVPVPITNATLDQITGK_3_2_0_0	1336.67	2	182.8	53.4	71.9	66.35	23.51
	TRUE	TRUE	8428	cid	330	LVPVPITNATLDQITGK_4_3_0_1 Na0	LVPVPITNATLDQITGK_4_3_0_1	1664.79	2	145.3	71.21	94.53	87.54	13.85
	N/A	TRUE	8429	hcd		N/A	LVPVPITNATLDQITGK_4_3_0_1	1664.79	2	N/A	71.21	94.53	87.54	13.85
	N/A	TRUE	8437	cid		N/A	LVPVPITNATLDQITGK_6_5_0_1	1353.61	3	N/A	0	98.69	69.08	38.87
	N/A	TRUE	8438	hcd		N/A	LVPVPITNATLDQITGK_6_5_0_1	1353.61	3	N/A	0	98.69	69.08	38.87
	N/A	TRUE	8439	cid		N/A	LVPVPITNATLDQITGK_4_3_0_1	1110.19	3	N/A	59.93	100	87.98	28.46
	TRUE	TRUE	8440	hcd	1306	LVPVPITNATLDQITGK_4_3_0_1 Na0	LVPVPITNATLDQITGK_4_3_0_1	1110.19	3	272.7	59.93	100	87.98	28.46
	TRUE	TRUE	8444	cid	332	LVPVPITNATLDQITGK_4_3_0_0 Na0	LVPVPITNATLDQITGK_4_3_0_0	1519.24	2	176.8	77.25	81.49	80.22	29.84
	N/A	TRUE	8445	hcd		N/A	LVPVPITNATLDQITGK_4_3_0_0	1519.24	2	N/A	77.25	81.49	80.22	29.84
	FALSE	N/A	8447	hcd	1513	LVPVPITNATLDQITGK_3_6_1_2 Na1	N/A	1059.47	4	16.2
	N/A	TRUE	8461	cid		N/A	LVPVPITNATLDQITGK_4_4_0_1	1177.89	3	N/A	51.9	81.54	72.65	42.04
	TRUE	TRUE	8462	hcd	1515	LVPVPITNATLDQITGK_4_4_0_1 Na0	LVPVPITNATLDQITGK_4_4_0_1	1177.89	3	265.2	51.9	81.54	72.65	42.04
	N/A	TRUE	8466	cid		N/A	LVPVPITNATLDQITGK_5_4_0_1	924.179	4	N/A	52.81	94.52	82.01	38.12
	TRUE	TRUE	8467	hcd	1518	LVPVPITNATLDQITGK_5_4_0_1 Na0	LVPVPITNATLDQITGK_5_4_0_1	924.179	4	292.2	52.81	94.52	82.01	38.12
	N/A	TRUE	8481	cid		N/A	LVPVPITNATLDQITGK_8_7_0_2	1270.8	4	N/A	48.83	86.24	75.02	42.68
	N/A	TRUE	8482	hcd		N/A	LVPVPITNATLDQITGK_8_7_0_2	1270.8	4	N/A	48.83	86.24	75.02	42.68
	N/A	TRUE	8488	cid		N/A	LVPVPITNATLDQITGK_5_4_0_1	1231.9	3	N/A	20.7	94.86	72.61	36.85
	TRUE	TRUE	8489	hcd	1519	LVPVPITNATLDQITGK_5_4_0_1 Na0	LVPVPITNATLDQITGK_5_4_0_1	1231.9	3	35.9	20.7	94.86	72.61	36.85
	TRUE	TRUE	8516	cid	333	LVPVPITNATLDQITGK_4_3_0_1 Na0	LVPVPITNATLDQITGK_4_3_0_1	1110.19	3	167.7	36.55	98.55	79.95	24.49
	TRUE	TRUE	8517	hcd	1309	LVPVPITNATLDQITGK_4_3_0_1 Na0	LVPVPITNATLDQITGK_4_3_0_1	1110.19	3	192.4	36.55	98.55	79.95	24.49
	TRUE	TRUE	8521	cid	523	LVPVPITNATLDQITGK_4_4_0_1 Na0	LVPVPITNATLDQITGK_4_4_0_1	1177.89	3	184	27.71	85.15	67.92	34.46
	TRUE	TRUE	8522	hcd	1521	LVPVPITNATLDQITGK_4_4_0_1 Na0	LVPVPITNATLDQITGK_4_4_0_1	1177.89	3	33.7	27.71	85.15	67.92	34.46
	N/A	TRUE	8525	cid		N/A	LVPVPITNATLDQITGK_7_6_0_2	1572.36	3	N/A	43.78	98.54	82.11	38.61
	N/A	TRUE	8526	hcd		N/A	LVPVPITNATLDQITGK_7_6_0_2	1572.36	3	N/A	43.78	98.54	82.11	38.61
	N/A	TRUE	8552	cid		N/A	LVPVPITNATLDQITGK_7_6_1_2	1216.03	4	N/A	48.54	94.44	80.67	53.03
	TRUE	TRUE	8553	hcd	1704	LVPVPITNATLDQITGK_7_6_1_2 Na0	LVPVPITNATLDQITGK_7_6_1_2	1216.03	4	119.7	48.54	94.44	80.67	53.03
	FALSE	N/A	8554	cid	524	IPLCANLVPVPITNATLDR_8_4_1_0 Na0	N/A	1444.64	3	7.2
	N/A	TRUE	8558	cid		N/A	LVPVPITNATLDQITGK_6_5_0_1	1353.61	3	N/A	0	100	70	40.68
	N/A	TRUE	8559	hcd		N/A	LVPVPITNATLDQITGK_6_5_0_1	1353.61	3	N/A	0	100	70	40.68
	TRUE	N/A	8568	hcd	1525	LVPVPITNATLDQITGK_6_5_0_2 Na0	N/A	1450.31	3	61
	N/A	TRUE	8571	cid		N/A	LVPVPITNATLDQITGK_7_6_1_2	1621.04	3	N/A	0	96.6	67.62	48.04
	N/A	TRUE	8572	hcd		N/A	LVPVPITNATLDQITGK_7_6_1_2	1621.04	3	N/A	0	96.6	67.62	48.04
	TRUE	N/A	8577	hcd	1528	LVPVPITNATLDQITGK_6_5_0_2 Na0	N/A	1087.98	4	360.6
	N/A	TRUE	8585	cid		N/A	LVPVPITNATLDQITGK_7_6_0_2	1572.36	3	N/A	69.43	97.44	89.04	39.24
	N/A	TRUE	8586	hcd		N/A	LVPVPITNATLDQITGK_7_6_0_2	1572.36	3	N/A	69.43	97.44	89.04	39.24
	FALSE	N/A	8589	cid	528	CANLVPVPITNATLDQITGK_8_4_1_0 Na0	N/A	1460.65	3	59.3
	N/A	TRUE	8604	cid		N/A	LVPVPITNATLDQITGK_6_5_2_2	1548.02	3	N/A	0	98.89	69.22	56.3
	N/A	TRUE	8605	hcd		N/A	LVPVPITNATLDQITGK_6_5_2_2	1548.02	3	N/A	0	98.89	69.22	56.3
	FALSE	TRUE	8607	cid	530	LVPVPITNATLDQITGK_6_5_3_1 Na0	LVPVPITNATLDQITGK_6_5_1_2	1499.33	3	150.2	0	94.99	66.5	47.8
	FALSE	TRUE	8608	hcd	1531	LVPVPITNATLDQITGK_6_5_3_1 Na0	LVPVPITNATLDQITGK_6_5_1_2	1499.33	3	4.6	0	94.99	66.5	47.8
	N/A	TRUE	8609	cid		N/A	LVPVPITNATLDQITGK_6_5_1_2	1124.75	4	N/A	57.15	97.36	85.3	53.36
	FALSE	TRUE	8610	hcd	1532	LVPVPITNATLDQITGK_6_5_3_1 Na0	LVPVPITNATLDQITGK_6_5_1_2	1124.75	4	365.3	57.15	97.36	85.3	53.36
	N/A	FALSE	8620	cid		N/A	QIPLCANLVPVPITNATLDR_6_4_3_2	1670.74	3	N/A	0	36.11	25.27	3.43
	N/A	FALSE	8621	hcd		N/A	QIPLCANLVPVPITNATLDR_6_4_3_2	1670.74	3	N/A	0	36.11	25.27	3.43
	FALSE	N/A	8624	cid	531	LVPVPITNATLDQITGK_7_6_0_2 Na0	N/A	1179.52	4	101.7
	TRUE	TRUE	8626	cid	533	LVPVPITNATLDQITGK_5_4_0_2 Na0	LVPVPITNATLDQITGK_5_4_0_2	1328.93	3	183.9	21.71	99.19	75.95	29.21
	TRUE	TRUE	8627	hcd	1534	LVPVPITNATLDQITGK_5_4_0_2 Na0	LVPVPITNATLDQITGK_5_4_0_2	1328.93	3	174.9	21.71	99.19	75.95	29.21
	TRUE	TRUE	8629	cid	534	LVPVPITNATLDQITGK_6_5_0_2 Na0	LVPVPITNATLDQITGK_6_5_0_2	1450.65	3	210.5	56.09	97.45	85.05	35.35
	TRUE	TRUE	8630	hcd	1535	LVPVPITNATLDQITGK_6_5_0_2 Na0	LVPVPITNATLDQITGK_6_5_0_2	1450.65	3	210.9	56.09	97.45	85.05	35.35
	TRUE	TRUE	8637	cid	536	LVPVPITNATLDQITGK_5_4_0_1 Na0	LVPVPITNATLDQITGK_5_4_0_1	1231.9	3	159	65.24	100	89.57	48.47
	TRUE	TRUE	8638	hcd	1537	LVPVPITNATLDQITGK_5_4_0_1 Na0	LVPVPITNATLDQITGK_5_4_0_1	1231.9	3	277.1	65.24	100	89.57	48.47
	N/A	TRUE	8640	cid		N/A	LVPVPITNATLDQITGK_6_5_0_2	1088.24	4	N/A	57.77	98.55	86.32	43.83
	TRUE	TRUE	8641	hcd	1539	LVPVPITNATLDQITGK_6_5_0_2 Na0	LVPVPITNATLDQITGK_6_5_0_2	1088.24	4	315	57.77	98.55	86.32	43.83
	TRUE	TRUE	8644	cid	336	LVPVPITNATLDQITGK_3_3_0_0 Na0	LVPVPITNATLDQITGK_3_3_0_0	1438.21	2	153.1	75.59	79.71	78.48	31.61
	TRUE	TRUE	8645	hcd	1312	LVPVPITNATLDQITGK_3_3_0_0 Na0	LVPVPITNATLDQITGK_3_3_0_0	1438.21	2	312.6	75.59	79.71	78.48	31.61
	FALSE	N/A	8648	cid	539	LVPVPITNATLDQITGK_6_5_0_2 Na1	N/A	1093.73	4	146.3
	FALSE	N/A	8649	hcd	1540	LVPVPITNATLDQITGK_6_5_0_2 Na1	N/A	1093.73	4	144.8
	TRUE	TRUE	8657	cid	337	LVPVPITNATLDQITGK_4_3_0_0 Na0	LVPVPITNATLDQITGK_4_3_0_0	1519.24	2	170.6	0	61.44	43.01	14.07
	N/A	TRUE	8658	hcd		N/A	LVPVPITNATLDQITGK_4_3_0_0	1519.24	2	N/A	0	61.44	43.01	14.07
	N/A	TRUE	8666	cid		N/A	LVPVPITNATLDQITGK_6_5_0_2	870.79	5	N/A	0	89.92	62.94	35.61
	N/A	TRUE	8667	hcd		N/A	LVPVPITNATLDQITGK_6_5_0_2	870.79	5	N/A	0	89.92	62.94	35.61
	N/A	TRUE	8670	cid		N/A	LVPVPITNATLDQITGK_5_5_0_1	1299.6	3	N/A	0	94.65	66.25	30.84
	N/A	TRUE	8671	hcd		N/A	LVPVPITNATLDQITGK_5_5_0_1	1299.6	3	N/A	0	94.65	66.25	30.84
	N/A	TRUE	8673	cid		N/A	LVPVPITNATLDQITGK_6_5_1_2	1499.33	3	N/A	0	95.54	66.88	55.98
	N/A	TRUE	8674	hcd		N/A	LVPVPITNATLDQITGK_6_5_1_2	1499.33	3	N/A	0	95.54	66.88	55.98
	N/A	TRUE	8675	cid		N/A	LVPVPITNATLDQITGK_6_5_1_2	1124.75	4	N/A	31.3	96.51	76.95	48.46
	N/A	TRUE	8676	hcd		N/A	LVPVPITNATLDQITGK_6_5_1_2	1124.75	4	N/A	31.3	96.51	76.95	48.46
	N/A	TRUE	8681	cid		N/A	LVPVPITNATLDQITGK_5_5_0_2	1396.63	3	N/A	35.78	96.09	78	23.03
	TRUE	TRUE	8682	hcd	1546	LVPVPITNATLDQITGK_5_5_0_2 Na0	LVPVPITNATLDQITGK_5_5_0_2	1396.63	3	158.9	35.78	96.09	78	23.03
	TRUE	TRUE	8684	cid	543	LVPVPITNATLDQITGK_5_4_0_2 Na0	LVPVPITNATLDQITGK_5_4_0_2	1328.93	3	191.7	40.21	100	82.06	24.09
	TRUE	TRUE	8685	hcd	1551	LVPVPITNATLDQITGK_5_4_0_2 Na0	LVPVPITNATLDQITGK_5_4_0_2	1328.93	3	107.8	40.21	100	82.06	24.09
	N/A	TRUE	8686	cid		N/A	LVPVPITNATLDQITGK_6_5_0_1	1353.61	3	N/A	0	100	70	37.09
	N/A	TRUE	8687	hcd		N/A	LVPVPITNATLDQITGK_6_5_0_1	1353.61	3	N/A	0	100	70	37.09
	N/A	TRUE	8695	cid		N/A	LVPVPITNATLDQITGK_6_5_0_2	1450.65	3	N/A	20.02	98.27	74.79	20.66
	N/A	TRUE	8696	hcd		N/A	LVPVPITNATLDQITGK_6_5_0_2	1450.65	3	N/A	20.02	98.27	74.79	20.66
	TRUE	TRUE	8697	cid	544	LVPVPITNATLDQITGK_5_4_0_2 Na0	LVPVPITNATLDQITGK_5_4_0_2	996.953	4	107.8	58.52	84.6	76.77	38.53
	TRUE	TRUE	8698	hcd	1555	LVPVPITNATLDQITGK_5_4_0_2 Na0	LVPVPITNATLDQITGK_5_4_0_2	996.953	4	435.7	58.52	84.6	76.77	38.53
	TRUE	TRUE	8706	cid	547	LVPVPITNATLDQITGK_6_5_0_2 Na0	LVPVPITNATLDQITGK_6_5_0_2	1088.24	4	106.9	44.8	97.21	81.49	35.86
	TRUE	TRUE	8707	hcd	1558	LVPVPITNATLDQITGK_6_5_0_2 Na0	LVPVPITNATLDQITGK_6_5_0_2	1088.24	4	230	44.8	97.21	81.49	35.86
	N/A	TRUE	8712	cid		N/A	LVPVPITNATLDQITGK_5_4_0_1	1231.9	3	N/A	78.21	99.18	92.89	38.37
	TRUE	TRUE	8713	hcd	1559	LVPVPITNATLDQITGK_5_4_0_1 Na0	LVPVPITNATLDQITGK_5_4_0_1	1231.9	3	222.1	78.21	99.18	92.89	38.37
	FALSE	N/A	8715	hcd	1561	LVPVPITNATLDQITGK_5_4_0_2 Na1	N/A	1336.26	3	114.1
	N/A	TRUE	8732	cid		N/A	LVPVPITNATLDQITGK_5_4_1_2	1377.62	3	N/A	0	98.55	68.98	33.78
	N/A	TRUE	8733	hcd		N/A	LVPVPITNATLDQITGK_5_4_1_2	1377.62	3	N/A	0	98.55	68.98	33.78
	N/A	TRUE	8741	cid		N/A	LVPVPITNATLDQITGK_8_7_0_3	1343.57	4	N/A	47.95	85	73.88	32.26
	N/A	TRUE	8742	hcd		N/A	LVPVPITNATLDQITGK_8_7_0_3	1343.57	4	N/A	47.95	85	73.88	32.26
	N/A	TRUE	8750	cid		N/A	LVPVPITNATLDQITGK_5_4_0_2	1328.93	3	N/A	0	100	70	28.3
	TRUE	TRUE	8751	hcd	1564	LVPVPITNATLDQITGK_5_4_0_2 Na0	LVPVPITNATLDQITGK_5_4_0_2	1328.93	3	20.1	0	100	70	28.3
	N/A	TRUE	8767	cid		N/A	LVPVPITNATLDQITGK_5_4_0_2	996.954	4	N/A	29.08	81.51	65.78	38.33
	TRUE	TRUE	8768	hcd	1565	LVPVPITNATLDQITGK_5_4_0_2 Na0	LVPVPITNATLDQITGK_5_4_0_2	996.954	4	41.4	29.08	81.51	65.78	38.33
	N/A	TRUE	8769	cid		N/A	LVPVPITNATLDQITGK_6_5_0_2	1450.65	3	N/A	0	97.12	67.98	25.32
	N/A	TRUE	8770	hcd		N/A	LVPVPITNATLDQITGK_6_5_0_2	1450.65	3	N/A	0	97.12	67.98	25.32
	TRUE	TRUE	8785	cid	548	SVQEIQATFFYFTPNK_6_5_0_0 Na0	SVQEIQATFFYFTPNK_6_5_0_0	1303.23	3	174.1	51.54	100	85.46	72.98
	TRUE	TRUE	8786	hcd	1567	SVQEIQATFFYFTPNK_6_5_0_0 Na0	SVQEIQATFFYFTPNK_6_5_0_0	1303.23	3	72	51.54	100	85.46	72.98
	N/A	TRUE	8787	cid		N/A	LVPVPITNATLDQITGK_7_6_0_3	1252.29	4	N/A	35.89	98.75	79.89	28.94
	N/A	TRUE	8788	hcd		N/A	LVPVPITNATLDQITGK_7_6_0_3	1252.29	4	N/A	35.89	98.75	79.89	28.94
	FALSE	N/A	8802	cid	552	LVPVPITNATLDQITGK_4_4_0_2 Na0	N/A	1274.92	3	171.6
	FALSE	N/A	8803	hcd	1571	LVPVPITNATLDQITGK_4_4_0_2 Na0	N/A	1274.92	3	290.1
	N/A	TRUE	8811	cid		N/A	LVPVPITNATLDQITGK_7_6_1_3	1288.81	4	N/A	54.59	94.57	82.57	46.61
	N/A	TRUE	8812	hcd		N/A	LVPVPITNATLDQITGK_7_6_1_3	1288.81	4	N/A	54.59	94.57	82.57	46.61
	FALSE	N/A	8813	cid	340	LVPVPITNATLDR_5_4_1_0 Na0	N/A	1059.81	3	3.4
	TRUE	TRUE	8820	cid	554	SVQEIQATFFYFTPNK_6_5_1_0 Na0	SVQEIQATFFYFTPNK_6_5_1_0	1351.91	3	247.9	60.75	77.1	72.19	43.14
	N/A	TRUE	8821	hcd		N/A	SVQEIQATFFYFTPNK_6_5_1_0	1351.91	3	N/A	60.75	77.1	72.19	43.14
	TRUE	N/A	8822	cid	557	LVPVPITNATLDQITGK_6_5_0_3 Na0	N/A	1160.76	4	179.2
	TRUE	N/A	8823	hcd	1574	LVPVPITNATLDQITGK_6_5_0_3 Na0	N/A	1160.76	4	241.8
	TRUE	TRUE	8829	cid	558	LVPVPITNATLDQITGK_6_5_0_2 Na0	LVPVPITNATLDQITGK_6_5_0_2	1450.65	3	169.3	68.5	98.42	89.45	24.38
	N/A	TRUE	8830	hcd		N/A	LVPVPITNATLDQITGK_6_5_0_2	1450.65	3	N/A	68.5	98.42	89.45	24.38
	N/A	TRUE	8835	cid		N/A	LVPVPITNATLDQITGK_6_5_0_2	1088.24	4	N/A	38.91	87.06	72.62	35.55
	TRUE	TRUE	8836	hcd	1575	LVPVPITNATLDQITGK_6_5_0_2 Na0	LVPVPITNATLDQITGK_6_5_0_2	1088.24	4	155.7	38.91	87.06	72.62	35.55
	TRUE	TRUE	8849	cid	559	SVQEIQATFFYFTPNK_6_5_0_0 Na0	SVQEIQATFFYFTPNK_6_5_0_0	1303.23	3	201.6	44.65	97.44	81.6	69.29
	N/A	TRUE	8850	hcd		N/A	SVQEIQATFFYFTPNK_6_5_0_0	1303.23	3	N/A	44.65	97.44	81.6	69.29
	N/A	TRUE	8851	cid		N/A	LVPVPITNATLDQITGK_7_6_0_3	1252.29	4	N/A	31.14	98.81	78.51	21.07
	N/A	TRUE	8852	hcd		N/A	LVPVPITNATLDQITGK_7_6_0_3	1252.29	4	N/A	31.14	98.81	78.51	21.07
	FALSE	N/A	8857	cid	564	CANLVPVPITNATLDR_7_4_0_1 Na1	N/A	1339.24	3	8.1
	N/A	TRUE	8873	cid		N/A	LVPVPITNATLDQITGK_7_6_1_3	1288.81	4	N/A	0	95.86	67.1	43.84
	N/A	TRUE	8874	hcd		N/A	LVPVPITNATLDQITGK_7_6_1_3	1288.81	4	N/A	0	95.86	67.1	43.84
	N/A	TRUE	8882	cid		N/A	LVPVPITNATLDQITGK_6_5_1_3	1197.52	4	N/A	0	97.37	68.16	41.71
	N/A	TRUE	8883	hcd		N/A	LVPVPITNATLDQITGK_6_5_1_3	1197.52	4	N/A	0	97.37	68.16	41.71
	TRUE	TRUE	8884	cid	566	LVPVPITNATLDQITGK_6_5_0_3 Na0	LVPVPITNATLDQITGK_6_5_0_3	1161.01	4	92.4	47.9	99.5	84.02	27.29
	TRUE	TRUE	8885	hcd	1577	LVPVPITNATLDQITGK_6_5_0_3 Na0	LVPVPITNATLDQITGK_6_5_0_3	1161.01	4	400.9	47.9	99.5	84.02	27.29
	N/A	TRUE	8886	cid		N/A	LVPVPITNATLDQITGK_6_5_1_3	1596.36	3	N/A	49.19	99.46	84.38	48.03
	N/A	TRUE	8887	hcd		N/A	LVPVPITNATLDQITGK_6_5_1_3	1596.36	3	N/A	49.19	99.46	84.38	48.03
	TRUE	TRUE	8895	cid	567	LVPVPITNATLDQITGK_6_5_0_2 Na0	LVPVPITNATLDQITGK_6_5_0_2	1450.65	3	170.9	0	98.52	68.96	22.25
	N/A	TRUE	8896	hcd		N/A	LVPVPITNATLDQITGK_6_5_0_2	1450.65	3	N/A	0	98.52	68.96	22.25
	N/A	TRUE	8897	cid		N/A	LVPVPITNATLDQITGK_5_4_0_2	1328.94	3	N/A	58.19	100	87.46	29.17
	TRUE	TRUE	8898	hcd	1578	LVPVPITNATLDQITGK_5_4_0_2 Na0	LVPVPITNATLDQITGK_5_4_0_2	1328.94	3	261.9	58.19	100	87.46	29.17
	N/A	FALSE	8899	cid		N/A	LVPVPITNATLDQITGK_7_5_2_2	1201.78	4	N/A	0	47.46	33.22	50.65
	N/A	FALSE	8900	hcd		N/A	LVPVPITNATLDQITGK_7_5_2_2	1201.78	4	N/A	0	47.46	33.22	50.65
	N/A	TRUE	8904	cid		N/A	LVPVPITNATLDQITGK_6_5_1_2	1499.33	3	N/A	0	94.52	66.16	49.98
	N/A	TRUE	8905	hcd		N/A	LVPVPITNATLDQITGK_6_5_1_2	1499.33	3	N/A	0	94.52	66.16	49.98
	N/A	FALSE	8906	cid		N/A	SVQEIQATFFYFTPNK_6_6_3_1	1614	3	N/A	0	29.95	20.96	18.48
	N/A	FALSE	8907	hcd		N/A	SVQEIQATFFYFTPNK_6_6_3_1	1614	3	N/A	0	29.95	20.96	18.48
	N/A	TRUE	8908	cid		N/A	LVPVPITNATLDQITGK_5_4_1_2	1377.62	3	N/A	0	97.67	68.37	33.45
	N/A	TRUE	8909	hcd		N/A	LVPVPITNATLDQITGK_5_4_1_2	1377.62	3	N/A	0	97.67	68.37	33.45
	N/A	FALSE	8912	cid		N/A	SVQEIQATFFYFTPNK_6_6_2_1	1565.31	3	N/A	0	23.45	16.42	15.42
	N/A	FALSE	8913	hcd		N/A	SVQEIQATFFYFTPNK_6_6_2_1	1565.31	3	N/A	0	23.45	16.42	15.42
	N/A	FALSE	8915	cid		N/A	LVPVPITNATLDQITGK_7_5_1_2	1165.26	4	N/A	0	46.61	32.63	42.51
	N/A	FALSE	8916	hcd		N/A	LVPVPITNATLDQITGK_7_5_1_2	1165.26	4	N/A	0	46.61	32.63	42.51
	FALSE	N/A	8921	cid	341	LVPVPITNATLDQITGK_4_3_0_1 Na0	N/A	1664.79	2	126.7
	N/A	TRUE	8923	cid		N/A	LVPVPITNATLDQITGK_6_5_0_2	1088.24	4	N/A	35.23	96.89	78.39	33.93
	TRUE	TRUE	8924	hcd	1582	LVPVPITNATLDQITGK_6_5_0_2 Na0	LVPVPITNATLDQITGK_6_5_0_2	1088.24	4	200.8	35.23	96.89	78.39	33.93
	N/A	TRUE	8926	cid		N/A	LVPVPITNATLDQITGK_6_5_0_3	1547.68	3	N/A	0	99.15	69.4	21.96
	N/A	TRUE	8927	hcd		N/A	LVPVPITNATLDQITGK_6_5_0_3	1547.68	3	N/A	0	99.15	69.4	21.96
	N/A	TRUE	8928	cid		N/A	LVPVPITNATLDQITGK_5_5_0_2	1396.63	3	N/A	0	96.16	67.32	24.19
	N/A	TRUE	8929	hcd		N/A	LVPVPITNATLDQITGK_5_5_0_2	1396.63	3	N/A	0	96.16	67.32	24.19
	N/A	TRUE	8948	cid		N/A	LVPVPITNATLDQITGK_6_5_0_3	1161.01	4	N/A	35.27	98.98	79.87	20.38
	N/A	TRUE	8949	hcd		N/A	LVPVPITNATLDQITGK_6_5_0_3	1161.01	4	N/A	35.27	98.98	79.87	20.38
	N/A	FALSE	8950	cid		N/A	SVQEIQATFFYFTPNK_6_6_2_1	1174.24	4	N/A	0	44.73	31.31	36
	N/A	FALSE	8951	hcd		N/A	SVQEIQATFFYFTPNK_6_6_2_1	1174.24	4	N/A	0	44.73	31.31	36
	N/A	TRUE	8954	cid		N/A	LVPVPITNATLDQITGK_6_5_1_3	1197.52	4	N/A	15.14	98.89	73.77	47.35
	N/A	TRUE	8955	hcd		N/A	LVPVPITNATLDQITGK_6_5_1_3	1197.52	4	N/A	15.14	98.89	73.77	47.35
	N/A	TRUE	8959	cid		N/A	LVPVPITNATLDQITGK_6_5_0_2	1450.65	3	N/A	0	98.17	68.72	24.32
	N/A	TRUE	8960	hcd		N/A	LVPVPITNATLDQITGK_6_5_0_2	1450.65	3	N/A	0	98.17	68.72	24.32
	N/A	TRUE	8963	cid		N/A	LVPVPITNATLDQITGK_5_4_0_2	1328.93	3	N/A	15.81	100	74.74	28.99
	N/A	TRUE	8964	hcd		N/A	LVPVPITNATLDQITGK_5_4_0_2	1328.93	3	N/A	15.81	100	74.74	28.99
	N/A	TRUE	8965	cid		N/A	LVPVPITNATLDQITGK_6_5_1_3	1596.36	3	N/A	0	99.37	69.56	50.58
	N/A	TRUE	8966	hcd		N/A	LVPVPITNATLDQITGK_6_5_1_3	1596.36	3	N/A	0	99.37	69.56	50.58
	N/A	FALSE	8972	cid		N/A	SVQEIQATFFYFTPNK_6_6_2_1	1565.31	3	N/A	0	24.89	17.43	15.33
	N/A	FALSE	8973	hcd		N/A	SVQEIQATFFYFTPNK_6_6_2_1	1565.31	3	N/A	0	24.89	17.43	15.33
	N/A	FALSE	8978	cid		N/A	LVPVPITNATLDR_4_3_2_0	986.786	3	N/A	100	8.87	36.21	6.52
	N/A	FALSE	8979	hcd		N/A	LVPVPITNATLDR_4_3_2_0	986.786	3	N/A	100	8.87	36.21	6.52
	N/A	FALSE	8981	cid		N/A	LVPVPITNATLDQITGK_7_5_1_2	1165.26	4	N/A	0	37.56	26.29	42.2
	N/A	FALSE	8982	hcd		N/A	LVPVPITNATLDQITGK_7_5_1_2	1165.26	4	N/A	0	37.56	26.29	42.2
	N/A	TRUE	8985	cid		N/A	LVPVPITNATLDQITGK_6_5_0_2	1088.23	4	N/A	12.5	74.42	55.84	23.05
	TRUE	TRUE	8986	hcd	1588	LVPVPITNATLDQITGK_6_5_0_2 Na0	LVPVPITNATLDQITGK_6_5_0_2	1088.23	4	104.6	12.5	74.42	55.84	23.05
	TRUE	TRUE	8992	cid	568	LVPVPITNATLDQITGK_6_5_0_3 Na0	LVPVPITNATLDQITGK_6_5_0_3	1547.68	3	134.8	0	98.63	69.04	25.83
	N/A	TRUE	8993	hcd		N/A	LVPVPITNATLDQITGK_6_5_0_3	1547.68	3	N/A	0	98.63	69.04	25.83
	N/A	TRUE	8996	cid		N/A	SVQEIQATFFYFTPNK_8_7_0_1	1233.01	4	N/A	53.06	85.25	75.59	51.5
	N/A	TRUE	8997	hcd		N/A	SVQEIQATFFYFTPNK_8_7_0_1	1233.01	4	N/A	53.06	85.25	75.59	51.5
	N/A	TRUE	9014	cid		N/A	LVPVPITNATLDQITGK_6_5_0_3	1161.01	4	N/A	47.35	97.67	82.58	21.8
	TRUE	TRUE	9015	hcd	1589	LVPVPITNATLDQITGK_6_5_0_3 Na0	LVPVPITNATLDQITGK_6_5_0_3	1161.01	4	113.1	47.35	97.67	82.58	21.8
	N/A	TRUE	9042	cid		N/A	LVPVPITNATLDQITGK_6_5_0_2	1450.65	3	N/A	71.06	96.27	88.71	29.46
	TRUE	TRUE	9043	hcd	1590	LVPVPITNATLDQITGK_6_5_0_2 Na0	LVPVPITNATLDQITGK_6_5_0_2	1450.65	3	58	71.06	96.27	88.71	29.46
	N/A	TRUE	9044	cid		N/A	LVPVPITNATLDQITGK_6_5_1_3	1197.52	4	N/A	0	95.55	66.89	43.28
	N/A	TRUE	9045	hcd		N/A	LVPVPITNATLDQITGK_6_5_1_3	1197.52	4	N/A	0	95.55	66.89	43.28
	N/A	TRUE	9058	cid		N/A	SVQEIQATFFYFTPNK_7_6_1_1	1178.24	4	N/A	5.23	79.45	57.18	45.33
	N/A	TRUE	9059	hcd		N/A	SVQEIQATFFYFTPNK_7_6_1_1	1178.24	4	N/A	5.23	79.45	57.18	45.33
	N/A	TRUE	9060	cid		N/A	SVQEIQATFFYFTPNK_8_7_0_1	1233.01	4	N/A	12.87	70.21	53.01	27.57
	N/A	TRUE	9061	hcd		N/A	SVQEIQATFFYFTPNK_8_7_0_1	1233.01	4	N/A	12.87	70.21	53.01	27.57
	N/A	TRUE	9064	cid		N/A	SVQEIQATFFYFTPNK_7_6_1_1	1570.65	3	N/A	0	86.83	60.78	50.16
	N/A	TRUE	9065	hcd		N/A	SVQEIQATFFYFTPNK_7_6_1_1	1570.65	3	N/A	0	86.83	60.78	50.16
	N/A	TRUE	9066	cid		N/A	LVPVPITNATLDQITGK_6_5_0_3	1547.68	3	N/A	0	97.02	67.91	18.11
	N/A	TRUE	9067	hcd		N/A	LVPVPITNATLDQITGK_6_5_0_3	1547.68	3	N/A	0	97.02	67.91	18.11
	N/A	TRUE	9069	cid		N/A	SVQEIQATFFYFTPNK_7_6_0_1	1141.73	4	N/A	34.01	96.74	77.92	41.32
	N/A	TRUE	9070	hcd		N/A	SVQEIQATFFYFTPNK_7_6_0_1	1141.73	4	N/A	34.01	96.74	77.92	41.32
	TRUE	TRUE	9073	cid	571	SVQEIQATFFYFTPNK_6_5_0_1 Na0	SVQEIQATFFYFTPNK_6_5_0_1	1400.26	3	197.9	41.39	100	82.42	41.64
	N/A	TRUE	9074	hcd		N/A	SVQEIQATFFYFTPNK_6_5_0_1	1400.26	3	N/A	41.39	100	82.42	41.64
	FALSE	N/A	9095	cid	574	QDQCIYNTTYLNVQR_11_2_1_0 Na0	N/A	1417.89	3	103.6
	N/A	TRUE	9097	cid		N/A	SVQEIQATFFYFTPNK_6_5_0_0	1303.22	3	N/A	66.03	100	89.81	64.54
	N/A	TRUE	9098	hcd		N/A	SVQEIQATFFYFTPNK_6_5_0_0	1303.22	3	N/A	66.03	100	89.81	64.54
	FALSE	N/A	9106	cid	575	CANLVPVPITNATLDR_7_4_0_2 Na1	N/A	1436.27	3	40
	TRUE	N/A	9110	cid	577	SVQEIQATFFYFTPNK_6_5_1_1 Na0	N/A	1448.95	3	247.8
	N/A	TRUE	9117	cid		N/A	LVPVPITNATLDQITGK_6_5_0_3	1161.01	4	N/A	10.43	75.06	55.67	13.42
	N/A	TRUE	9118	hcd		N/A	LVPVPITNATLDQITGK_6_5_0_3	1161.01	4	N/A	10.43	75.06	55.67	13.42
	N/A	TRUE	9126	cid		N/A	SVQEIQATFFYFTPNK_7_6_1_1	1178.24	4	N/A	0	64.52	45.17	33.24
	N/A	TRUE	9127	hcd		N/A	SVQEIQATFFYFTPNK_7_6_1_1	1178.24	4	N/A	0	64.52	45.17	33.24
	N/A	TRUE	9130	cid		N/A	SVQEIQATFFYFTPNK_7_6_1_1	1570.65	3	N/A	0	95.49	66.85	58.05
	N/A	TRUE	9131	hcd		N/A	SVQEIQATFFYFTPNK_7_6_1_1	1570.65	3	N/A	0	95.49	66.85	58.05
	N/A	TRUE	9132	cid		N/A	SVQEIQATFFYFTPNK_6_5_1_1	1086.96	4	N/A	72.07	75.12	74.21	56.84
	TRUE	TRUE	9133	hcd	1591	SVQEIQATFFYFTPNK_6_5_1_1 Na0	SVQEIQATFFYFTPNK_6_5_1_1	1086.96	4	227.7	72.07	75.12	74.21	56.84
	TRUE	TRUE	9135	cid	579	SVQEIQATFFYFTPNK_7_6_0_1 Na0	SVQEIQATFFYFTPNK_7_6_0_1	1141.73	4	141.1	28.43	99.15	77.93	49.19
	N/A	TRUE	9136	hcd		N/A	SVQEIQATFFYFTPNK_7_6_0_1	1141.73	4	N/A	28.43	99.15	77.93	49.19
	TRUE	TRUE	9137	cid	583	SVQEIQATFFYFTPNK_6_5_0_1 Na0	SVQEIQATFFYFTPNK_6_5_0_1	1400.26	3	220.7	71.78	99.23	90.99	56.93
	N/A	TRUE	9138	hcd		N/A	SVQEIQATFFYFTPNK_6_5_0_1	1400.26	3	N/A	71.78	99.23	90.99	56.93
	TRUE	TRUE	9148	cid	587	SVQEIQATFFYFTPNK_6_5_0_1 Na0	SVQEIQATFFYFTPNK_6_5_0_1	1050.45	4	216.4	87.09	92.84	91.12	65.21
	TRUE	TRUE	9149	hcd	1595	SVQEIQATFFYFTPNK_6_5_0_1 Na0	SVQEIQATFFYFTPNK_6_5_0_1	1050.45	4	284.6	87.09	92.84	91.12	65.21
	FALSE	N/A	9159	cid	590	QDQCIYNTTYLNVQR_11_2_1_0 Na0	N/A	1417.9	3	51.2
	N/A	FALSE	9161	cid		N/A	SVQEIQATFFYFTPNK_7_5_1_0	1405.93	3	N/A	0	54.15	37.9	18.82
	N/A	FALSE	9162	hcd		N/A	SVQEIQATFFYFTPNK_7_5_1_0	1405.93	3	N/A	0	54.15	37.9	18.82
	N/A	TRUE	9172	cid		N/A	SVQEIQATFFYFTPNK_6_5_1_1	1448.95	3	N/A	32.41	89.35	72.27	56.97
	N/A	TRUE	9173	hcd		N/A	SVQEIQATFFYFTPNK_6_5_1_1	1448.95	3	N/A	32.41	89.35	72.27	56.97
	N/A	TRUE	9176	cid		N/A	SVQEIQATFFYFTPNK_5_4_0_1	1278.55	3	N/A	64.55	88.12	81.05	46.39
	N/A	TRUE	9177	hcd		N/A	SVQEIQATFFYFTPNK_5_4_0_1	1278.55	3	N/A	64.55	88.12	81.05	46.39
	TRUE	TRUE	9201	cid	591	SVQEIQATFFYFTPNK_6_5_0_1 Na0	SVQEIQATFFYFTPNK_6_5_0_1	1400.26	3	194.9	36.45	99.16	80.35	41.88
	TRUE	TRUE	9202	hcd	1597	SVQEIQATFFYFTPNK_6_5_0_1 Na0	SVQEIQATFFYFTPNK_6_5_0_1	1400.26	3	37.8	36.45	99.16	80.35	41.88
	TRUE	TRUE	9214	cid	595	SVQEIQATFFYFTPNK_6_5_0_1 Na0	SVQEIQATFFYFTPNK_6_5_0_1	1050.45	4	135	44.5	90.21	76.5	49.78
	TRUE	TRUE	9215	hcd	1601	SVQEIQATFFYFTPNK_6_5_0_1 Na0	SVQEIQATFFYFTPNK_6_5_0_1	1050.45	4	115.2	44.5	90.21	76.5	49.78
	N/A	TRUE	9220	cid		N/A	LVPVPITNATLDQITGK_6_5_2_2	1161.26	4	N/A	40.94	97.88	80.8	50.81
	N/A	TRUE	9221	hcd		N/A	LVPVPITNATLDQITGK_6_5_2_2	1161.26	4	N/A	40.94	97.88	80.8	50.81
	TRUE	TRUE	9234	cid	599	SVQEIQATFFYFTPNK_5_4_0_1 Na0	SVQEIQATFFYFTPNK_5_4_0_1	1278.55	3	211.8	86.32	93.87	91.6	59.28
	TRUE	TRUE	9235	hcd	1605	SVQEIQATFFYFTPNK_5_4_0_1 Na0	SVQEIQATFFYFTPNK_5_4_0_1	1278.55	3	170.9	86.32	93.87	91.6	59.28
	N/A	FALSE	9271	cid		N/A	LVPVPITNATLDR_7_7_5_1	1247.29	4	N/A	11.65	93.83	69.18	48.99
	N/A	FALSE	9272	hcd		N/A	LVPVPITNATLDR_7_7_5_1	1247.29	4	N/A	11.65	93.83	69.18	48.99
	N/A	TRUE	9278	cid		N/A	LVPVPITNATLDR_9_8_1_2	1305.78	4	N/A	38.36	84.74	70.82	46.58
	N/A	TRUE	9279	hcd		N/A	LVPVPITNATLDR_9_8_1_2	1305.78	4	N/A	38.36	84.74	70.82	46.58
	TRUE	TRUE	9286	cid	605	SVQEIQATFFYFTPNK_6_5_0_1 Na0	SVQEIQATFFYFTPNK_6_5_0_1	1400.26	3	193.3	0	98.64	69.05	32.18
	N/A	TRUE	9287	hcd		N/A	SVQEIQATFFYFTPNK_6_5_0_1	1400.26	3	N/A	0	98.64	69.05	32.18
	TRUE	TRUE	9291	cid	609	SVQEIQATFFYFTPNK_4_4_0_1 Na0	SVQEIQATFFYFTPNK_4_4_0_1	1224.53	3	239.1	68.33	93.53	85.97	42.71
	TRUE	TRUE	9292	hcd	1611	SVQEIQATFFYFTPNK_4_4_0_1 Na0	SVQEIQATFFYFTPNK_4_4_0_1	1224.53	3	163.7	68.33	93.53	85.97	42.71
	N/A	TRUE	9293	cid		N/A	SVQEIQATFFYFTPNK_8_7_1_2	1342.3	4	N/A	0	90.14	63.1	46.76
	N/A	TRUE	9294	hcd		N/A	SVQEIQATFFYFTPNK_8_7_1_2	1342.3	4	N/A	0	90.14	63.1	46.76
	TRUE	TRUE	9300	cid	611	SVQEIQATFFYFTPNK_5_4_0_1 Na0	SVQEIQATFFYFTPNK_5_4_0_1	1278.55	3	271	63.07	92.58	83.73	47.55
	TRUE	TRUE	9301	hcd	1613	SVQEIQATFFYFTPNK_5_4_0_1 Na0	SVQEIQATFFYFTPNK_5_4_0_1	1278.55	3	123.4	63.07	92.58	83.73	47.55
	N/A	TRUE	9306	cid		N/A	SVQEIQATFFYFTPNK_7_6_0_1	1521.97	3	N/A	0	80.49	56.35	34.89
	N/A	TRUE	9307	hcd		N/A	SVQEIQATFFYFTPNK_7_6_0_1	1521.97	3	N/A	0	80.49	56.35	34.89
	N/A	FALSE	9308	cid		N/A	SVQEIQATFFYFTPNK_7_6_5_2	1397.07	4	N/A	0	76.01	53.2	45.74
	N/A	FALSE	9309	hcd		N/A	SVQEIQATFFYFTPNK_7_6_5_2	1397.07	4	N/A	0	76.01	53.2	45.74
	N/A	TRUE	9344	cid		N/A	SVQEIQATFFYFTPNK_8_7_0_2	1305.78	4	N/A	0	90.57	63.4	38.73
	N/A	TRUE	9345	hcd		N/A	SVQEIQATFFYFTPNK_8_7_0_2	1305.78	4	N/A	0	90.57	63.4	38.73
	N/A	TRUE	9388	cid		N/A	SVQEIQATFFYFTPNK_7_6_0_2	1214.5	4	N/A	0	99.09	69.37	23.21
	N/A	TRUE	9389	hcd		N/A	SVQEIQATFFYFTPNK_7_6_0_2	1214.5	4	N/A	0	99.09	69.37	23.21
	N/A	TRUE	9390	cid		N/A	SVQEIQATFFYFTPNK_7_6_1_2	1251.02	4	N/A	39.42	98.95	81.09	61.65
	N/A	TRUE	9391	hcd		N/A	SVQEIQATFFYFTPNK_7_6_1_2	1251.02	4	N/A	39.42	98.95	81.09	61.65
	N/A	TRUE	9403	cid		N/A	SVQEIQATFFYFTPNK_7_6_0_2	1619	3	N/A	0	91.01	63.71	34.35
	N/A	TRUE	9404	hcd		N/A	SVQEIQATFFYFTPNK_7_6_0_2	1619	3	N/A	0	91.01	63.71	34.35
	TRUE	N/A	9445	cid	615	SVQEIQATFFYFTPNK_6_5_0_1 Na0	N/A	1400.26	3	236.8
	TRUE	TRUE	9447	cid	619	SVQEIQATFFYFTPNK_6_5_0_2 Na0	SVQEIQATFFYFTPNK_6_5_0_2	1497.29	3	101.6	0	98.28	68.79	25.84
	N/A	TRUE	9448	hcd		N/A	SVQEIQATFFYFTPNK_6_5_0_2	1497.29	3	N/A	0	98.28	68.79	25.84
	TRUE	TRUE	9454	cid	871	SVQEIQATFFYFTPNK_7_6_0_2 Na0	SVQEIQATFFYFTPNK_7_6_0_2	1214.5	4	154.9	0	100	70	37.13
	N/A	TRUE	9455	hcd		N/A	SVQEIQATFFYFTPNK_7_6_0_2	1214.5	4	N/A	0	100	70	37.13
	N/A	TRUE	9462	cid		N/A	SVQEIQATFFYFTPNK_6_5_1_2	1159.73	4	N/A	32.91	71.73	60.08	38.68
	N/A	TRUE	9463	hcd		N/A	SVQEIQATFFYFTPNK_6_5_1_2	1159.73	4	N/A	32.91	71.73	60.08	38.68
	N/A	TRUE	9469	cid		N/A	SVQEIQATFFYFTPNK_7_6_0_2	1619	3	N/A	0	93.01	65.11	46.34
	N/A	TRUE	9470	hcd		N/A	SVQEIQATFFYFTPNK_7_6_0_2	1619	3	N/A	0	93.01	65.11	46.34
	TRUE	TRUE	9471	cid	621	SVQEIQATFFYFTPNK_6_5_0_2 Na0	SVQEIQATFFYFTPNK_6_5_0_2	1123.22	4	143	80.85	95.79	91.31	52.61
	TRUE	TRUE	9472	hcd	1617	SVQEIQATFFYFTPNK_6_5_0_2 Na0	SVQEIQATFFYFTPNK_6_5_0_2	1123.22	4	280.8	80.85	95.79	91.31	52.61
	N/A	FALSE	9493	cid		N/A	SVQEIQATFFYFTPNK_7_5_1_1	1127.48	4	N/A	47.52	36.66	39.92	38.46
	N/A	FALSE	9494	hcd		N/A	SVQEIQATFFYFTPNK_7_5_1_1	1127.48	4	N/A	47.52	36.66	39.92	38.46
	TRUE	TRUE	9500	cid	627	SVQEIQATFFYFTPNK_5_4_0_1 Na0	SVQEIQATFFYFTPNK_5_4_0_1	1278.55	3	264.8	59.25	94.89	84.2	40.22
	N/A	TRUE	9501	hcd		N/A	SVQEIQATFFYFTPNK_5_4_0_1	1278.55	3	N/A	59.25	94.89	84.2	40.22
	TRUE	TRUE	9506	cid	629	SVQEIQATFFYFTPNK_5_4_0_2 Na0	SVQEIQATFFYFTPNK_5_4_0_2	1375.58	3	206.6	7.25	79.26	57.66	19.64
	N/A	TRUE	9507	hcd		N/A	SVQEIQATFFYFTPNK_5_4_0_2	1375.58	3	N/A	7.25	79.26	57.66	19.64
	TRUE	TRUE	9509	cid	633	SVQEIQATFFYFTPNK_6_5_0_2 Na0	SVQEIQATFFYFTPNK_6_5_0_2	1497.29	3	141.8	15.99	100	74.8	28.19
	N/A	TRUE	9510	hcd		N/A	SVQEIQATFFYFTPNK_6_5_0_2	1497.29	3	N/A	15.99	100	74.8	28.19
	TRUE	TRUE	9511	cid	639	SVQEIQATFFYFTPNK_6_5_0_1 Na0	SVQEIQATFFYFTPNK_6_5_0_1	1400.26	3	210.2	76.28	94.98	89.37	47.44
	N/A	TRUE	9512	hcd		N/A	SVQEIQATFFYFTPNK_6_5_0_1	1400.26	3	N/A	76.28	94.98	89.37	47.44
	N/A	TRUE	9520	cid		N/A	SVQEIQATFFYFTPNK_7_6_0_2	1214.5	4	N/A	0	99.21	69.45	32.43
	N/A	TRUE	9521	hcd		N/A	SVQEIQATFFYFTPNK_7_6_0_2	1214.5	4	N/A	0	99.21	69.45	32.43
	FALSE	TRUE	9522	cid	644	SVQEIQATFFYFTPNK_6_5_3_1 Na0	SVQEIQATFFYFTPNK_6_5_1_2	1159.73	4	91.8	25.39	95.64	74.57	49.57
	N/A	TRUE	9523	hcd		N/A	SVQEIQATFFYFTPNK_6_5_1_2	1159.73	4	N/A	25.39	95.64	74.57	49.57
	N/A	TRUE	9524	cid		N/A	SVQEIQATFFYFTPNK_6_5_1_2	1545.98	3	N/A	61.05	94.82	84.69	73.56
	N/A	TRUE	9525	hcd		N/A	SVQEIQATFFYFTPNK_6_5_1_2	1545.98	3	N/A	61.05	94.82	84.69	73.56
	TRUE	TRUE	9533	cid	647	SVQEIQATFFYFTPNK_6_5_0_2 Na0	SVQEIQATFFYFTPNK_6_5_0_2	1123.22	4	138.6	54.58	94.58	82.58	41.37
	TRUE	TRUE	9534	hcd	1621	SVQEIQATFFYFTPNK_6_5_0_2 Na0	SVQEIQATFFYFTPNK_6_5_0_2	1123.22	4	122.1	54.58	94.58	82.58	41.37
	N/A	FALSE	9535	cid		N/A	LVPVPITNATLDR_8_7_1_2	1619	3	N/A	0	82.91	58.04	56.27
	N/A	FALSE	9536	hcd		N/A	LVPVPITNATLDR_8_7_1_2	1619	3	N/A	0	82.91	58.04	56.27
	N/A	FALSE	9550	cid		N/A	QDQCIYNTTYLNVQR_5_6_2_1	1132.71	4	N/A	27.7	61.03	51.03	41.75
	N/A	FALSE	9551	hcd		N/A	QDQCIYNTTYLNVQR_5_6_2_1	1132.71	4	N/A	27.7	61.03	51.03	41.75
	N/A	FALSE	9557	cid		N/A	SVQEIQATFFYFTPNK_7_5_1_1	1127.47	4	N/A	0	32.62	22.84	19.13
	N/A	FALSE	9558	hcd		N/A	SVQEIQATFFYFTPNK_7_5_1_1	1127.47	4	N/A	0	32.62	22.84	19.13
	TRUE	TRUE	9564	cid	649	SVQEIQATFFYFTPNK_5_4_0_2 Na0	SVQEIQATFFYFTPNK_5_4_0_2	1375.58	3	246.6	53.79	97.6	84.46	36.87
	TRUE	TRUE	9565	hcd	1623	SVQEIQATFFYFTPNK_5_4_0_2 Na0	SVQEIQATFFYFTPNK_5_4_0_2	1375.58	3	147.8	53.79	97.6	84.46	36.87
	TRUE	TRUE	9566	cid	653	SVQEIQATFFYFTPNK_5_4_0_2 Na0	SVQEIQATFFYFTPNK_5_4_0_2	1031.94	4	153.2	58.15	93.67	83.01	44.1
	TRUE	TRUE	9567	hcd	1627	SVQEIQATFFYFTPNK_5_4_0_2 Na0	SVQEIQATFFYFTPNK_5_4_0_2	1031.94	4	275.3	58.15	93.67	83.01	44.1
	TRUE	TRUE	9570	cid	659	SVQEIQATFFYFTPNK_5_4_0_1 Na0	SVQEIQATFFYFTPNK_5_4_0_1	1278.55	3	271.9	40.67	91.76	76.43	36.64
	TRUE	TRUE	9571	hcd	1633	SVQEIQATFFYFTPNK_5_4_0_1 Na0	SVQEIQATFFYFTPNK_5_4_0_1	1278.55	3	76	40.67	91.76	76.43	36.64
	N/A	FALSE	9572	cid		N/A	ENGTVSR_6_7_5_1	1393.22	3	N/A	0	82.55	57.78	14.75
	N/A	FALSE	9573	hcd		N/A	ENGTVSR_6_7_5_1	1393.22	3	N/A	0	82.55	57.78	14.75
	TRUE	TRUE	9575	cid	663	SVQEIQATFFYFTPNK_6_5_0_2 Na0	SVQEIQATFFYFTPNK_6_5_0_2	1497.29	3	175.5	31.94	98.86	78.79	32.51
	N/A	TRUE	9576	hcd		N/A	SVQEIQATFFYFTPNK_6_5_0_2	1497.29	3	N/A	31.94	98.86	78.79	32.51
	TRUE	TRUE	9579	cid	667	SVQEIQATFFYFTPNK_6_5_0_1 Na0	SVQEIQATFFYFTPNK_6_5_0_1	1400.26	3	205.6	38.29	74.85	63.88	40.31
	N/A	TRUE	9580	hcd		N/A	SVQEIQATFFYFTPNK_6_5_0_1	1400.26	3	N/A	38.29	74.85	63.88	40.31
	N/A	TRUE	9586	cid		N/A	SVQEIQATFFYFTPNK_7_6_0_2	1214.5	4	N/A	0	97.87	68.51	32.15
	N/A	TRUE	9587	hcd		N/A	SVQEIQATFFYFTPNK_7_6_0_2	1214.5	4	N/A	0	97.87	68.51	32.15
	TRUE	TRUE	9588	cid	673	SVQEIQATFFYFTPNK_4_3_0_1 Na0	SVQEIQATFFYFTPNK_4_3_0_1	1156.84	3	237.1	47.28	75.75	67.21	21.91
	TRUE	TRUE	9589	hcd	1637	SVQEIQATFFYFTPNK_4_3_0_1 Na0	SVQEIQATFFYFTPNK_4_3_0_1	1156.84	3	94.5	47.28	75.75	67.21	21.91
	TRUE	TRUE	9592	cid	675	SVQEIQATFFYFTPNK_5_5_0_2 Na0	SVQEIQATFFYFTPNK_5_5_0_2	1443.27	3	220.6	38.22	79.61	67.2	25.39
	N/A	TRUE	9593	hcd		N/A	SVQEIQATFFYFTPNK_5_5_0_2	1443.27	3	N/A	38.22	79.61	67.2	25.39
	TRUE	TRUE	9594	cid	679	SVQEIQATFFYFTPNK_5_4_1_2 Na0	SVQEIQATFFYFTPNK_5_4_1_2	1424.26	3	230.4	33.26	91.89	74.3	39.6
	N/A	TRUE	9595	hcd		N/A	SVQEIQATFFYFTPNK_5_4_1_2	1424.26	3	N/A	33.26	91.89	74.3	39.6
	N/A	TRUE	9599	cid		N/A	SVQEIQATFFYFTPNK_6_5_0_2	1123.22	4	N/A	31.78	95.83	76.61	36.95
	TRUE	TRUE	9600	hcd	1641	SVQEIQATFFYFTPNK_6_5_0_2 Na0	SVQEIQATFFYFTPNK_6_5_0_2	1123.22	4	60.9	31.78	95.83	76.61	36.95
	FALSE	N/A	9605	cid	876	SVQEIQATFFYFTPNK_8_7_0_3 Na0	N/A	1378.56	4	104.8
	N/A	TRUE	9614	cid		N/A	SVQEIQATFFYFTPNK_7_6_0_2	1619	3	N/A	0	70.62	49.44	44.84
	N/A	TRUE	9615	hcd		N/A	SVQEIQATFFYFTPNK_7_6_0_2	1619	3	N/A	0	70.62	49.44	44.84
	TRUE	TRUE	9630	cid	683	SVQEIQATFFYFTPNK_5_4_0_2 Na0	SVQEIQATFFYFTPNK_5_4_0_2	1375.58	3	196.3	43.21	96.38	80.43	40.33
	N/A	TRUE	9631	hcd		N/A	SVQEIQATFFYFTPNK_5_4_0_2	1375.58	3	N/A	43.21	96.38	80.43	40.33
	N/A	TRUE	9634	cid		N/A	SVQEIQATFFYFTPNK_5_4_0_2	1031.94	4	N/A	53	88	77.5	39.29
	TRUE	TRUE	9635	hcd	1645	SVQEIQATFFYFTPNK_5_4_0_2 Na0	SVQEIQATFFYFTPNK_5_4_0_2	1031.94	4	170.6	53	88	77.5	39.29
	TRUE	TRUE	9643	cid	685	SVQEIQATFFYFTPNK_6_5_0_2 Na0	SVQEIQATFFYFTPNK_6_5_0_2	1497.29	3	177.5	0	100	70	18.83
	N/A	TRUE	9644	hcd		N/A	SVQEIQATFFYFTPNK_6_5_0_2	1497.29	3	N/A	0	100	70	18.83
	N/A	TRUE	9654	cid		N/A	SVQEIQATFFYFTPNK_7_6_0_2	1214.5	4	N/A	0	97.63	68.34	33.55
	N/A	TRUE	9655	hcd		N/A	SVQEIQATFFYFTPNK_7_6_0_2	1214.5	4	N/A	0	97.63	68.34	33.55
	N/A	TRUE	9665	cid		N/A	SVQEIQATFFYFTPNK_8_7_0_3	1378.56	4	N/A	0	85.13	59.59	20.73
	N/A	TRUE	9666	hcd		N/A	SVQEIQATFFYFTPNK_8_7_0_3	1378.56	4	N/A	0	85.13	59.59	20.73
	TRUE	TRUE	9669	cid	689	SVQEIQATFFYFTPNK_6_5_0_2 Na0	SVQEIQATFFYFTPNK_6_5_0_2	1123.22	4	113.5	73.89	92.68	87.04	47.74
	TRUE	TRUE	9670	hcd	1647	SVQEIQATFFYFTPNK_6_5_0_2 Na0	SVQEIQATFFYFTPNK_6_5_0_2	1123.22	4	167.5	73.89	92.68	87.04	47.74
	FALSE	FALSE	9678	cid	695	SVQEIQATFFYFTPNK_4_4_0_2 Na0	LVPVPITNATLDR_5_5_1_2	1321.56	3	204	7.09	66.42	48.62	34.45
	FALSE	FALSE	9679	hcd	1653	SVQEIQATFFYFTPNK_4_4_0_2 Na0	LVPVPITNATLDR_5_5_1_2	1321.56	3	32.5	7.09	66.42	48.62	34.45
	N/A	FALSE	9693	cid		N/A	LVPVPITNATLDR_8_7_1_2	1619	3	N/A	0	71.05	49.73	49.33
	N/A	FALSE	9694	hcd		N/A	LVPVPITNATLDR_8_7_1_2	1619	3	N/A	0	71.05	49.73	49.33
	TRUE	TRUE	9698	cid	697	SVQEIQATFFYFTPNK_5_4_0_2 Na0	SVQEIQATFFYFTPNK_5_4_0_2	1375.58	3	197.3	26.87	90.62	71.5	24.07
	TRUE	TRUE	9699	hcd	1655	SVQEIQATFFYFTPNK_5_4_0_2 Na0	SVQEIQATFFYFTPNK_5_4_0_2	1375.58	3	35.7	26.87	90.62	71.5	24.07
	N/A	TRUE	9707	cid		N/A	SVQEIQATFFYFTPNK_6_5_0_2	1497.29	3	N/A	0	98.84	69.19	41.31
	N/A	TRUE	9708	hcd		N/A	SVQEIQATFFYFTPNK_6_5_0_2	1497.29	3	N/A	0	98.84	69.19	41.31
	FALSE	N/A	9709	cid	880	SVQEIQATFFYFTPNK_7_6_0_3 Na0	N/A	1287.03	4	178
	N/A	TRUE	9715	cid		N/A	SVQEIQATFFYFTPNK_6_5_0_1	1400.26	3	N/A	0	75.92	53.14	31.96
	N/A	TRUE	9716	hcd		N/A	SVQEIQATFFYFTPNK_6_5_0_1	1400.26	3	N/A	0	75.92	53.14	31.96
	N/A	TRUE	9722	cid		N/A	SVQEIQATFFYFTPNK_7_6_0_2	1214.5	4	N/A	0	96.23	67.36	29.04
	N/A	TRUE	9723	hcd		N/A	SVQEIQATFFYFTPNK_7_6_0_2	1214.5	4	N/A	0	96.23	67.36	29.04
	N/A	TRUE	9724	cid		N/A	SVQEIQATFFYFTPNK_7_6_1_3	1323.79	4	N/A	0	93.18	65.23	44.55
	N/A	TRUE	9725	hcd		N/A	SVQEIQATFFYFTPNK_7_6_1_3	1323.79	4	N/A	0	93.18	65.23	44.55
	N/A	TRUE	9731	cid		N/A	SVQEIQATFFYFTPNK_8_7_0_3	1378.56	4	N/A	0	83.74	58.62	20.3
	N/A	TRUE	9732	hcd		N/A	SVQEIQATFFYFTPNK_8_7_0_3	1378.56	4	N/A	0	83.74	58.62	20.3
	N/A	TRUE	9733	cid		N/A	SVQEIQATFFYFTPNK_6_5_0_2	1123.22	4	N/A	49.04	96.73	82.42	36.04
	N/A	TRUE	9734	hcd		N/A	SVQEIQATFFYFTPNK_6_5_0_2	1123.22	4	N/A	49.04	96.73	82.42	36.04
	N/A	TRUE	9740	cid		N/A	SVQEIQATFFYFTPNK_7_6_2_3	1360.3	4	N/A	46.39	92.23	78.48	59.84
	N/A	TRUE	9741	hcd		N/A	SVQEIQATFFYFTPNK_7_6_2_3	1360.3	4	N/A	46.39	92.23	78.48	59.84
	FALSE	N/A	9742	cid	701	CANLVPVPITNATLDQITGK_7_4_0_1 Na1	N/A	1462.98	3	45.3
	FALSE	N/A	9743	hcd	1659	CANLVPVPITNATLDQITGK_7_4_0_1 Na1	N/A	1462.98	3	10.4
	N/A	FALSE	9755	cid		N/A	CANLVPVPITNATLDR_6_7_0_1	1110.46	4	N/A	0	46.34	32.44	41.98
	N/A	FALSE	9756	hcd		N/A	CANLVPVPITNATLDR_6_7_0_1	1110.46	4	N/A	0	46.34	32.44	41.98
	FALSE	N/A	9758	hcd	1661	CANLVPVPITNATLDQITGK_7_4_0_1 Na1	N/A	1097.48	4	157.9
	TRUE	TRUE	9764	cid	703	SVQEIQATFFYFTPNK_5_4_0_2 Na0	SVQEIQATFFYFTPNK_5_4_0_2	1375.58	3	271.6	30.64	84.52	68.35	23.3
	N/A	TRUE	9765	hcd		N/A	SVQEIQATFFYFTPNK_5_4_0_2	1375.58	3	N/A	30.64	84.52	68.35	23.3
	TRUE	TRUE	9773	cid	884	SVQEIQATFFYFTPNK_7_6_0_3 Na0	SVQEIQATFFYFTPNK_7_6_0_3	1287.28	4	122.6	0	96.48	67.54	15.71
	N/A	TRUE	9774	hcd		N/A	SVQEIQATFFYFTPNK_7_6_0_3	1287.28	4	N/A	0	96.48	67.54	15.71
	N/A	TRUE	9775	cid		N/A	SVQEIQATFFYFTPNK_6_5_0_2	1497.29	3	N/A	29.67	98.21	77.65	26.65
	N/A	TRUE	9776	hcd		N/A	SVQEIQATFFYFTPNK_6_5_0_2	1497.29	3	N/A	29.67	98.21	77.65	26.65
	TRUE	TRUE	9781	cid	707	SVQEIQATFFYFTPNK_6_5_0_3 Na0	SVQEIQATFFYFTPNK_6_5_0_3	1594.32	3	193.2	0	93.88	65.71	22.19
	N/A	TRUE	9782	hcd		N/A	SVQEIQATFFYFTPNK_6_5_0_3	1594.32	3	N/A	0	93.88	65.71	22.19
	N/A	TRUE	9784	cid		N/A	SVQEIQATFFYFTPNK_7_6_1_3	1323.79	4	N/A	0	92.42	64.69	43.62
	N/A	TRUE	9785	hcd		N/A	SVQEIQATFFYFTPNK_7_6_1_3	1323.79	4	N/A	0	92.42	64.69	43.62
	TRUE	TRUE	9786	cid	709	SVQEIQATFFYFTPNK_6_5_0_3 Na0	SVQEIQATFFYFTPNK_6_5_0_3	1195.99	4	143.9	32.99	94.9	76.33	27.25
	N/A	TRUE	9787	hcd		N/A	SVQEIQATFFYFTPNK_6_5_0_3	1195.99	4	N/A	32.99	94.9	76.33	27.25
	TRUE	TRUE	9790	cid	890	SVQEIQATFFYFTPNK_7_6_0_2 Na0	SVQEIQATFFYFTPNK_7_6_0_2	1214.5	4	178.4	26.66	96.67	75.67	35.99
	N/A	TRUE	9791	hcd		N/A	SVQEIQATFFYFTPNK_7_6_0_2	1214.5	4	N/A	26.66	96.67	75.67	35.99
	TRUE	TRUE	9799	cid	892	SVQEIQATFFYFTPNK_6_5_1_3 Na0	SVQEIQATFFYFTPNK_6_5_1_3	1232.51	4	102.6	33.48	92.47	74.77	48.48
	N/A	TRUE	9800	hcd		N/A	SVQEIQATFFYFTPNK_6_5_1_3	1232.51	4	N/A	33.48	92.47	74.77	48.48
	FALSE	N/A	9812	cid	896	SVQEIQATFFYFTPNK_6_5_1_3 Na0	N/A	1643.01	3	158.7
	FALSE	N/A	9821	cid	713	CANLVPVPITNATLDQITGK_6_3_0_1 Na1	N/A	1341.26	3	106.7
	FALSE	N/A	9822	hcd	1663	CANLVPVPITNATLDQITGK_6_3_0_1 Na1	N/A	1341.26	3	132
	TRUE	TRUE	9830	cid	717	SVQEIQATFFYFTPNK_5_4_0_2 Na0	SVQEIQATFFYFTPNK_5_4_0_2	1375.58	3	176.2	51.59	88.31	77.29	33.56
	TRUE	TRUE	9831	hcd	1667	SVQEIQATFFYFTPNK_5_4_0_2 Na0	SVQEIQATFFYFTPNK_5_4_0_2	1375.58	3	106.3	51.59	88.31	77.29	33.56
	N/A	TRUE	9832	cid		N/A	SVQEIQATFFYFTPNK_7_6_0_3	1716.03	3	N/A	0	90	63	45.19
	N/A	TRUE	9833	hcd		N/A	SVQEIQATFFYFTPNK_7_6_0_3	1716.03	3	N/A	0	90	63	45.19
	N/A	FALSE	9834	cid		N/A	SVQEIQATFFYFTPNK_7_5_1_2	1200.25	4	N/A	0	35.09	24.56	34.79
	N/A	FALSE	9835	hcd		N/A	SVQEIQATFFYFTPNK_7_5_1_2	1200.25	4	N/A	0	35.09	24.56	34.79
	N/A	TRUE	9836	cid		N/A	SVQEIQATFFYFTPNK_6_5_0_2	1123.22	4	N/A	41.98	100	82.59	31.1
	TRUE	TRUE	9837	hcd	1669	SVQEIQATFFYFTPNK_6_5_0_2 Na0	SVQEIQATFFYFTPNK_6_5_0_2	1123.22	4	151.6	41.98	100	82.59	31.1
	FALSE	TRUE	9839	cid	900	QDQCIYNTTYLNVQR_9_8_1_0 Na0	SVQEIQATFFYFTPNK_7_6_0_3	1287.28	4	25.9	0	98.22	68.76	16.13
	N/A	TRUE	9840	hcd		N/A	SVQEIQATFFYFTPNK_7_6_0_3	1287.28	4	N/A	0	98.22	68.76	16.13
	N/A	TRUE	9841	cid		N/A	SVQEIQATFFYFTPNK_6_5_0_3	1594.32	3	N/A	58.18	97.38	85.62	29.8
	N/A	TRUE	9842	hcd		N/A	SVQEIQATFFYFTPNK_6_5_0_3	1594.32	3	N/A	58.18	97.38	85.62	29.8
	N/A	TRUE	9843	cid		N/A	SVQEIQATFFYFTPNK_6_5_0_2	1497.29	3	N/A	0	100	70	20.6
	N/A	TRUE	9844	hcd		N/A	SVQEIQATFFYFTPNK_6_5_0_2	1497.29	3	N/A	0	100	70	20.6
	N/A	FALSE	9847	cid		N/A	QDQCIYNTTYLNVQR_7_7_0_3	1337.02	4	N/A	0	24.62	17.23	27.55
	N/A	FALSE	9848	hcd		N/A	QDQCIYNTTYLNVQR_7_7_0_3	1337.02	4	N/A	0	24.62	17.23	27.55
	TRUE	TRUE	9850	cid	720	SVQEIQATFFYFTPNK_6_5_0_3 Na0	SVQEIQATFFYFTPNK_6_5_0_3	1195.99	4	191	22.37	95.72	73.71	27.59
	N/A	TRUE	9851	hcd		N/A	SVQEIQATFFYFTPNK_6_5_0_3	1195.99	4	N/A	22.37	95.72	73.71	27.59
	TRUE	TRUE	9854	cid	905	SVQEIQATFFYFTPNK_7_6_1_3 Na0	SVQEIQATFFYFTPNK_7_6_1_3	1323.79	4	155.1	51.97	95.48	82.42	52.61
	N/A	TRUE	9855	hcd		N/A	SVQEIQATFFYFTPNK_7_6_1_3	1323.79	4	N/A	51.97	95.48	82.42	52.61
	FALSE	TRUE	9861	cid	909	QDQCIYNTTYLNVQR_8_7_0_1 Na0	SVQEIQATFFYFTPNK_6_5_1_3	1232.51	4	58.3	54.03	95.14	82.8	49.09
	N/A	TRUE	9862	hcd		N/A	SVQEIQATFFYFTPNK_6_5_1_3	1232.51	4	N/A	54.03	95.14	82.8	49.09
	N/A	TRUE	9889	cid		N/A	SVQEIQATFFYFTPNK_7_6_0_2	1214.5	4	N/A	12.61	71.61	53.91	30.92
	N/A	TRUE	9890	hcd		N/A	SVQEIQATFFYFTPNK_7_6_0_2	1214.5	4	N/A	12.61	71.61	53.91	30.92
	N/A	TRUE	9896	cid		N/A	SVQEIQATFFYFTPNK_5_4_0_2	1375.58	3	N/A	45.63	88.71	75.79	25.31
	TRUE	TRUE	9897	hcd	1673	SVQEIQATFFYFTPNK_5_4_0_2 Na0	SVQEIQATFFYFTPNK_5_4_0_2	1375.58	3	52.8	45.63	88.71	75.79	25.31
	N/A	FALSE	9898	cid		N/A	SVQEIQATFFYFTPNK_7_5_1_2	1200.25	4	N/A	0	33.06	23.14	31.63
	N/A	FALSE	9899	hcd		N/A	SVQEIQATFFYFTPNK_7_5_1_2	1200.25	4	N/A	0	33.06	23.14	31.63
	TRUE	TRUE	9905	cid	912	SVQEIQATFFYFTPNK_7_6_0_3 Na0	SVQEIQATFFYFTPNK_7_6_0_3	1287.28	4	116.1	0	99.18	69.42	18.8
	N/A	TRUE	9906	hcd		N/A	SVQEIQATFFYFTPNK_7_6_0_3	1287.28	4	N/A	0	99.18	69.42	18.8
	TRUE	TRUE	9907	cid	723	SVQEIQATFFYFTPNK_6_5_0_3 Na0	SVQEIQATFFYFTPNK_6_5_0_3	1594.32	3	211.9	17.57	95	71.78	20.11
	N/A	TRUE	9908	hcd		N/A	SVQEIQATFFYFTPNK_6_5_0_3	1594.32	3	N/A	17.57	95	71.78	20.11
	TRUE	TRUE	9909	cid	725	SVQEIQATFFYFTPNK_6_5_0_2 Na0	SVQEIQATFFYFTPNK_6_5_0_2	1497.29	3	127.8	0	100	70	20.27
	N/A	TRUE	9910	hcd		N/A	SVQEIQATFFYFTPNK_6_5_0_2	1497.29	3	N/A	0	100	70	20.27
	TRUE	TRUE	9916	cid	729	SVQEIQATFFYFTPNK_6_5_0_3 Na0	SVQEIQATFFYFTPNK_6_5_0_3	1195.99	4	143.8	0	94.48	66.14	23.26
	N/A	TRUE	9917	hcd		N/A	SVQEIQATFFYFTPNK_6_5_0_3	1195.99	4	N/A	0	94.48	66.14	23.26
	TRUE	TRUE	9922	cid	914	SVQEIQATFFYFTPNK_7_6_1_3 Na0	SVQEIQATFFYFTPNK_7_6_1_3	1323.79	4	155.6	43.36	91.31	76.92	63.21
	N/A	TRUE	9923	hcd		N/A	SVQEIQATFFYFTPNK_7_6_1_3	1323.79	4	N/A	43.36	91.31	76.92	63.21
	TRUE	TRUE	9942	cid	918	SVQEIQATFFYFTPNK_6_5_1_3 Na0	SVQEIQATFFYFTPNK_6_5_1_3	1232.51	4	140.1	36.19	93.25	76.13	49.54
	TRUE	TRUE	9943	hcd	1712	SVQEIQATFFYFTPNK_6_5_1_3 Na0	SVQEIQATFFYFTPNK_6_5_1_3	1232.51	4	110.4	36.19	93.25	76.13	49.54
	TRUE	TRUE	9966	cid	734	SVQEIQATFFYFTPNK_5_4_0_2 Na0	SVQEIQATFFYFTPNK_5_4_0_2	1375.58	3	244.9	44.75	88.06	75.07	31.45
	N/A	TRUE	9967	hcd		N/A	SVQEIQATFFYFTPNK_5_4_0_2	1375.58	3	N/A	44.75	88.06	75.07	31.45
	FALSE	TRUE	9971	cid	921	QDQCIYNTTYLNVQR_9_8_1_0 Na0	SVQEIQATFFYFTPNK_7_6_0_3	1287.27	4	7.6	31.12	96.82	77.11	21.72
	N/A	TRUE	9972	hcd		N/A	SVQEIQATFFYFTPNK_7_6_0_3	1287.27	4	N/A	31.12	96.82	77.11	21.72
	TRUE	TRUE	9973	cid	736	SVQEIQATFFYFTPNK_6_5_0_3 Na0	SVQEIQATFFYFTPNK_6_5_0_3	1594.32	3	165.1	0	98.2	68.74	21.55
	N/A	TRUE	9974	hcd		N/A	SVQEIQATFFYFTPNK_6_5_0_3	1594.32	3	N/A	0	98.2	68.74	21.55
	TRUE	TRUE	9975	cid	738	SVQEIQATFFYFTPNK_6_5_0_2 Na0	SVQEIQATFFYFTPNK_6_5_0_2	1497.29	3	186.7	0	94.84	66.39	23.67
	N/A	TRUE	9976	hcd		N/A	SVQEIQATFFYFTPNK_6_5_0_2	1497.29	3	N/A	0	94.84	66.39	23.67
	N/A	TRUE	9977	cid		N/A	SVQEIQATFFYFTPNK_7_6_0_2	1214.5	4	N/A	13.36	87.97	65.59	30.95
	N/A	TRUE	9978	hcd		N/A	SVQEIQATFFYFTPNK_7_6_0_2	1214.5	4	N/A	13.36	87.97	65.59	30.95
	TRUE	TRUE	9979	cid	742	SVQEIQATFFYFTPNK_6_5_0_2 Na0	SVQEIQATFFYFTPNK_6_5_0_2	1123.22	4	150.7	33	90.24	73.07	40.49
	TRUE	TRUE	9980	hcd	1675	SVQEIQATFFYFTPNK_6_5_0_2 Na0	SVQEIQATFFYFTPNK_6_5_0_2	1123.22	4	153.2	33	90.24	73.07	40.49
	TRUE	TRUE	9982	cid	744	SVQEIQATFFYFTPNK_6_5_0_3 Na0	SVQEIQATFFYFTPNK_6_5_0_3	1195.99	4	117.9	20.86	95.1	72.83	28.2
	N/A	TRUE	9983	hcd		N/A	SVQEIQATFFYFTPNK_6_5_0_3	1195.99	4	N/A	20.86	95.1	72.83	28.2
	N/A	TRUE	9990	cid		N/A	SVQEIQATFFYFTPNK_7_6_1_3	1323.79	4	N/A	0	95.08	66.56	44.77
	N/A	TRUE	9991	hcd		N/A	SVQEIQATFFYFTPNK_7_6_1_3	1323.79	4	N/A	0	95.08	66.56	44.77
	FALSE	TRUE	10008	cid	922	QDQCIYNTTYLNVQR_8_7_0_1 Na0	SVQEIQATFFYFTPNK_6_5_1_3	1232.5	4	62.5	45.16	95.01	80.05	48.89
	N/A	TRUE	10009	hcd		N/A	SVQEIQATFFYFTPNK_6_5_1_3	1232.5	4	N/A	45.16	95.01	80.05	48.89
	N/A	FALSE	10015	cid		N/A	LVPVPITNATLDR_6_7_4_1	1170.26	4	N/A	0	68.31	47.81	44.57
	FALSE	FALSE	10016	hcd	1677	CANLVPVPITNATLDQITGK_7_4_0_2 Na1	LVPVPITNATLDR_6_7_4_1	1170.26	4	140.7	0	68.31	47.81	44.57
	FALSE	FALSE	10019	cid	747	CANLVPVPITNATLDQITGK_7_4_0_2 Na1	LVPVPITNATLDR_6_7_4_1	1560.01	3	12.9	5.96	51.14	37.59	28.27
	N/A	FALSE	10020	hcd		N/A	LVPVPITNATLDR_6_7_4_1	1560.01	3	N/A	5.96	51.14	37.59	28.27
	N/A	FALSE	10030	cid		N/A	QDQCIYNTTYLNVQR_5_7_2_1	1183.49	4	N/A	0	29.66	20.76	49.55
	N/A	FALSE	10031	hcd		N/A	QDQCIYNTTYLNVQR_5_7_2_1	1183.49	4	N/A	0	29.66	20.76	49.55
	TRUE	TRUE	10083	cid	749	SVQEIQATFFYFTPNK_6_5_0_3 Na0	SVQEIQATFFYFTPNK_6_5_0_3	1195.99	4	123.3	13.75	92.57	68.92	24.73
	N/A	TRUE	10084	hcd		N/A	SVQEIQATFFYFTPNK_6_5_0_3	1195.99	4	N/A	13.75	92.57	68.92	24.73
	N/A	FALSE	10085	cid		N/A	LVPVPITNATLDR_6_7_4_1	1560	3	N/A	0	45.52	31.86	31.05
	N/A	FALSE	10086	hcd		N/A	LVPVPITNATLDR_6_7_4_1	1560	3	N/A	0	45.52	31.86	31.05
	N/A	TRUE	10087	cid		N/A	SVQEIQATFFYFTPNK_7_6_0_3	1287.27	4	N/A	0	91.64	64.15	20.17
	N/A	TRUE	10088	hcd		N/A	SVQEIQATFFYFTPNK_7_6_0_3	1287.27	4	N/A	0	91.64	64.15	20.17
	N/A	FALSE	10094	cid		N/A	LVPVPITNATLDR_5_6_4_1	1438.3	3	N/A	0	22.06	15.44	31.59
	N/A	FALSE	10095	hcd		N/A	LVPVPITNATLDR_5_6_4_1	1438.3	3	N/A	0	22.06	15.44	31.59
	N/A	TRUE	10096	cid		N/A	SVQEIQATFFYFTPNK_6_5_0_2	1497.29	3	N/A	0	94.12	65.89	26.78
	N/A	TRUE	10097	hcd		N/A	SVQEIQATFFYFTPNK_6_5_0_2	1497.29	3	N/A	0	94.12	65.89	26.78
	N/A	FALSE	10098	cid		N/A	CANLVPVPITNATLDQITGK_6_7_3_3	1458.38	4	N/A	0	63.57	44.5	55.85
	N/A	FALSE	10099	hcd		N/A	CANLVPVPITNATLDQITGK_6_7_3_3	1458.38	4	N/A	0	63.57	44.5	55.85
	TRUE	N/A	10100	cid	753	SVQEIQATFFYFTPNK_6_5_0_3 Na0	N/A	1594.32	3	136.7
	N/A	FALSE	10118	cid		N/A	LVPVPITNATLDR_5_6_4_1	1078.97	4	N/A	2.1	29.36	21.18	27.72
	N/A	FALSE	10119	hcd		N/A	LVPVPITNATLDR_5_6_4_1	1078.97	4	N/A	2.1	29.36	21.18	27.72
	TRUE	TRUE	10122	cid	755	SVQEIQATFFYFTPNK_6_5_0_2 Na0	SVQEIQATFFYFTPNK_6_5_0_2	1123.22	4	245.9	30.16	86.95	69.91	38.71
	TRUE	TRUE	10123	hcd	1681	SVQEIQATFFYFTPNK_6_5_0_2 Na0	SVQEIQATFFYFTPNK_6_5_0_2	1123.22	4	146.3	30.16	86.95	69.91	38.71
	N/A	FALSE	10127	cid		N/A	CANLVPVPITNATLDQITGK_7_7_4_2	1462.63	4	N/A	0	27.63	19.34	35.6
	N/A	FALSE	10128	hcd		N/A	CANLVPVPITNATLDQITGK_7_7_4_2	1462.63	4	N/A	0	27.63	19.34	35.6
	TRUE	TRUE	10138	cid	761	SVQEIQATFFYFTPNK_5_4_0_2 Na0	SVQEIQATFFYFTPNK_5_4_0_2	1375.58	3	215.4	28.85	83.53	67.13	24.15
	TRUE	TRUE	10139	hcd	1687	SVQEIQATFFYFTPNK_5_4_0_2 Na0	SVQEIQATFFYFTPNK_5_4_0_2	1375.58	3	85.8	28.85	83.53	67.13	24.15
	FALSE	TRUE	10147	cid	923	QDQCIYNTTYLNVQR_9_8_1_0 Na0	SVQEIQATFFYFTPNK_7_6_0_3	1287.27	4	35.1	17	93.09	70.26	24.84
	N/A	TRUE	10148	hcd		N/A	SVQEIQATFFYFTPNK_7_6_0_3	1287.27	4	N/A	17	93.09	70.26	24.84
	TRUE	TRUE	10149	cid	763	SVQEIQATFFYFTPNK_6_5_0_3 Na0	SVQEIQATFFYFTPNK_6_5_0_3	1195.99	4	181.1	24.04	90	70.21	27.85
	TRUE	TRUE	10150	hcd	1689	SVQEIQATFFYFTPNK_6_5_0_3 Na0	SVQEIQATFFYFTPNK_6_5_0_3	1195.99	4	48.9	24.04	90	70.21	27.85
	TRUE	TRUE	10155	cid	925	SVQEIQATFFYFTPNK_6_5_1_3 Na0	SVQEIQATFFYFTPNK_6_5_1_3	1232.51	4	124.3	0	93.54	65.48	39.9
	N/A	TRUE	10156	hcd		N/A	SVQEIQATFFYFTPNK_6_5_1_3	1232.51	4	N/A	0	93.54	65.48	39.9
	N/A	FALSE	10160	cid		N/A	CANLVPVPITNATLDQITGK_6_7_3_3	1458.38	4	N/A	0	72.69	50.88	63
	N/A	FALSE	10161	hcd		N/A	CANLVPVPITNATLDQITGK_6_7_3_3	1458.38	4	N/A	0	72.69	50.88	63
	TRUE	TRUE	10164	cid	765	SVQEIQATFFYFTPNK_6_5_0_2 Na0	SVQEIQATFFYFTPNK_6_5_0_2	1497.29	3	159	36.9	90.7	74.56	27.86
	N/A	TRUE	10165	hcd		N/A	SVQEIQATFFYFTPNK_6_5_0_2	1497.29	3	N/A	36.9	90.7	74.56	27.86
	N/A	TRUE	10166	cid		N/A	SVQEIQATFFYFTPNK_6_5_0_3	1594.32	3	N/A	0	90.32	63.23	22.44
	N/A	TRUE	10167	hcd		N/A	SVQEIQATFFYFTPNK_6_5_0_3	1594.32	3	N/A	0	90.32	63.23	22.44
	N/A	TRUE	10177	cid		N/A	SVQEIQATFFYFTPNK_7_6_0_2	1214.5	4	N/A	0	88.79	62.15	25.55
	N/A	TRUE	10178	hcd		N/A	SVQEIQATFFYFTPNK_7_6_0_2	1214.5	4	N/A	0	88.79	62.15	25.55
	N/A	TRUE	10213	cid		N/A	SVQEIQATFFYFTPNK_7_6_0_3	1287.28	4	N/A	32.25	91.38	73.64	21.63
	N/A	TRUE	10214	hcd		N/A	SVQEIQATFFYFTPNK_7_6_0_3	1287.28	4	N/A	32.25	91.38	73.64	21.63
	N/A	TRUE	10215	cid		N/A	SVQEIQATFFYFTPNK_6_5_0_3	1195.99	4	N/A	48.29	91.83	78.77	35.71
	N/A	TRUE	10216	hcd		N/A	SVQEIQATFFYFTPNK_6_5_0_3	1195.99	4	N/A	48.29	91.83	78.77	35.71
	TRUE	TRUE	10228	cid	771	SVQEIQATFFYFTPNK_6_5_0_2 Na0	SVQEIQATFFYFTPNK_6_5_0_2	1497.29	3	179.7	24.38	96.08	74.57	27.04
	N/A	TRUE	10229	hcd		N/A	SVQEIQATFFYFTPNK_6_5_0_2	1497.29	3	N/A	24.38	96.08	74.57	27.04
	TRUE	TRUE	10232	cid	773	SVQEIQATFFYFTPNK_6_5_0_3 Na0	SVQEIQATFFYFTPNK_6_5_0_3	1594.32	3	178.4	0	96.72	67.7	21.19
	N/A	TRUE	10233	hcd		N/A	SVQEIQATFFYFTPNK_6_5_0_3	1594.32	3	N/A	0	96.72	67.7	21.19
	N/A	TRUE	10241	cid		N/A	SVQEIQATFFYFTPNK_5_4_0_2	1375.58	3	N/A	17.07	78.85	60.32	22.32
	N/A	TRUE	10242	hcd		N/A	SVQEIQATFFYFTPNK_5_4_0_2	1375.58	3	N/A	17.07	78.85	60.32	22.32
	N/A	FALSE	10246	cid		N/A	LVPVPITNATLDR_6_7_4_2	1243.03	4	N/A	0	76.8	53.76	51.89
	N/A	FALSE	10247	hcd		N/A	LVPVPITNATLDR_6_7_4_2	1243.03	4	N/A	0	76.8	53.76	51.89
	N/A	FALSE	10254	cid		N/A	QDQCIYNTTYLNVQR_5_7_2_2	1256.26	4	N/A	0	44.87	31.41	57.81
	N/A	FALSE	10255	hcd		N/A	QDQCIYNTTYLNVQR_5_7_2_2	1256.26	4	N/A	0	44.87	31.41	57.81
	N/A	FALSE	10261	cid		N/A	LVPVPITNATLDR_6_7_5_2	1279.55	4	N/A	0	76.99	53.89	43.98
	FALSE	FALSE	10262	hcd	1715	CANLVPVPITNATLDQITGK_9_6_0_1 Na1	LVPVPITNATLDR_6_7_5_2	1279.55	4	55.9	0	76.99	53.89	43.98
	N/A	TRUE	10265	cid		N/A	SVQEIQATFFYFTPNK_7_6_0_2	1214.5	4	N/A	0	91.82	64.28	25.37
	N/A	TRUE	10266	hcd		N/A	SVQEIQATFFYFTPNK_7_6_0_2	1214.5	4	N/A	0	91.82	64.28	25.37
	N/A	FALSE	10272	cid		N/A	QDQCIYNTTYLNVQR_5_7_3_2	1292.78	4	N/A	0	51.83	36.28	49.08
	N/A	FALSE	10273	hcd		N/A	QDQCIYNTTYLNVQR_5_7_3_2	1292.78	4	N/A	0	51.83	36.28	49.08
	N/A	FALSE	10274	cid		N/A	CANLVPVPITNATLDQITGK_6_5_1_3	1283.8	4	N/A	0	30.78	21.54	12.99
	N/A	FALSE	10275	hcd		N/A	CANLVPVPITNATLDQITGK_6_5_1_3	1283.8	4	N/A	0	30.78	21.54	12.99
	N/A	FALSE	10279	cid		N/A	LVPVPITNATLDR_8_7_1_3	1287.28	4	N/A	0	86.86	60.8	53.59
	N/A	FALSE	10280	hcd		N/A	LVPVPITNATLDR_8_7_1_3	1287.28	4	N/A	0	86.86	60.8	53.59
	FALSE	TRUE	10281	cid	775	QDQCIYNTTYLNVQR_8_7_1_0 Na0	SVQEIQATFFYFTPNK_6_5_0_3	1195.99	4	35.2	9.52	87.15	63.86	26.75
	N/A	TRUE	10282	hcd		N/A	SVQEIQATFFYFTPNK_6_5_0_3	1195.99	4	N/A	9.52	87.15	63.86	26.75
	N/A	FALSE	10287	cid		N/A	LVPVPITNATLDR_6_7_5_2	1705.73	3	N/A	0	52.76	36.93	31.55
	N/A	FALSE	10288	hcd		N/A	LVPVPITNATLDR_6_7_5_2	1705.73	3	N/A	0	52.76	36.93	31.55
	TRUE	TRUE	10296	cid	776	SVQEIQATFFYFTPNK_6_5_0_2 Na0	SVQEIQATFFYFTPNK_6_5_0_2	1497.29	3	179.9	0	88.93	62.25	18.87
	N/A	TRUE	10297	hcd		N/A	SVQEIQATFFYFTPNK_6_5_0_2	1497.29	3	N/A	0	88.93	62.25	18.87
	TRUE	N/A	10298	cid	778	SVQEIQATFFYFTPNK_6_5_0_3 Na0	N/A	1594.32	3	219.1
	N/A	FALSE	10314	cid		N/A	LVPVPITNATLDR_6_7_4_2	1243.03	4	N/A	0	77.06	53.94	48.63
	N/A	FALSE	10315	hcd		N/A	LVPVPITNATLDR_6_7_4_2	1243.03	4	N/A	0	77.06	53.94	48.63
	N/A	FALSE	10318	cid		N/A	LVPVPITNATLDR_6_7_4_2	1657.04	3	N/A	0	50.25	35.17	36.7
	N/A	FALSE	10319	hcd		N/A	LVPVPITNATLDR_6_7_4_2	1657.04	3	N/A	0	50.25	35.17	36.7
	N/A	FALSE	10320	cid		N/A	QDQCIYNTTYLNVQR_5_7_2_2	1256.26	4	N/A	0	35.69	24.98	69.5
	N/A	FALSE	10321	hcd		N/A	QDQCIYNTTYLNVQR_5_7_2_2	1256.26	4	N/A	0	35.69	24.98	69.5
	TRUE	TRUE	10342	cid	780	SVQEIQATFFYFTPNK_5_4_0_2 Na0	SVQEIQATFFYFTPNK_5_4_0_2	1375.58	3	234.3	26.6	73.72	59.58	22.97
	N/A	TRUE	10343	hcd		N/A	SVQEIQATFFYFTPNK_5_4_0_2	1375.58	3	N/A	26.6	73.72	59.58	22.97
	N/A	TRUE	10347	cid		N/A	SVQEIQATFFYFTPNK_7_6_0_3	1287.27	4	N/A	27.87	92.65	73.22	24.87
	N/A	TRUE	10348	hcd		N/A	SVQEIQATFFYFTPNK_7_6_0_3	1287.27	4	N/A	27.87	92.65	73.22	24.87
	FALSE	TRUE	10351	cid	784	QDQCIYNTTYLNVQR_8_7_1_0 Na0	SVQEIQATFFYFTPNK_6_5_0_3	1195.99	4	19.6	16.07	91.85	69.12	26.59
	N/A	TRUE	10352	hcd		N/A	SVQEIQATFFYFTPNK_6_5_0_3	1195.99	4	N/A	16.07	91.85	69.12	26.59
	TRUE	TRUE	10360	cid	786	SVQEIQATFFYFTPNK_6_5_0_2 Na0	SVQEIQATFFYFTPNK_6_5_0_2	1497.29	3	154.9	0	89.38	62.56	20.22
	N/A	TRUE	10361	hcd		N/A	SVQEIQATFFYFTPNK_6_5_0_2	1497.29	3	N/A	0	89.38	62.56	20.22
	N/A	TRUE	10375	cid		N/A	SVQEIQATFFYFTPNK_6_5_0_3	1594.32	3	N/A	0	89.06	62.34	19.65
	N/A	TRUE	10376	hcd		N/A	SVQEIQATFFYFTPNK_6_5_0_3	1594.32	3	N/A	0	89.06	62.34	19.65
	N/A	TRUE	10413	cid		N/A	SVQEIQATFFYFTPNK_7_6_0_3	1287.28	4	N/A	0	87.16	61.01	12.14
	N/A	TRUE	10414	hcd		N/A	SVQEIQATFFYFTPNK_7_6_0_3	1287.28	4	N/A	0	87.16	61.01	12.14
	N/A	TRUE	10415	cid		N/A	SVQEIQATFFYFTPNK_6_5_0_3	1195.99	4	N/A	11.1	84.28	62.32	26.97
	N/A	TRUE	10416	hcd		N/A	SVQEIQATFFYFTPNK_6_5_0_3	1195.99	4	N/A	11.1	84.28	62.32	26.97
	N/A	TRUE	10426	cid		N/A	SVQEIQATFFYFTPNK_6_5_0_2	1497.29	3	N/A	0	85.44	59.81	21.35
	N/A	TRUE	10427	hcd		N/A	SVQEIQATFFYFTPNK_6_5_0_2	1497.29	3	N/A	0	85.44	59.81	21.35
	N/A	TRUE	10430	cid		N/A	SVQEIQATFFYFTPNK_7_6_0_2	1214.5	4	N/A	34.33	88.82	72.47	49.78
	N/A	TRUE	10431	hcd		N/A	SVQEIQATFFYFTPNK_7_6_0_2	1214.5	4	N/A	34.33	88.82	72.47	49.78
	TRUE	TRUE	10439	cid	788	SVQEIQATFFYFTPNK_6_5_0_3 Na0	SVQEIQATFFYFTPNK_6_5_0_3	1594.32	3	188.3	0	86.21	60.35	19.02
	N/A	TRUE	10440	hcd		N/A	SVQEIQATFFYFTPNK_6_5_0_3	1594.32	3	N/A	0	86.21	60.35	19.02
	N/A	TRUE	10457	cid		N/A	SVQEIQATFFYFTPNK_7_6_0_4	1360.05	4	N/A	35.9	74.24	62.74	14.45
	N/A	TRUE	10458	hcd		N/A	SVQEIQATFFYFTPNK_7_6_0_4	1360.05	4	N/A	35.9	74.24	62.74	14.45
	FALSE	TRUE	10494	cid	791	QDQCIYNTTYLNVQR_8_7_1_0 Na0	SVQEIQATFFYFTPNK_6_5_0_3	1195.99	4	152.1	24.26	85.5	67.13	26
	N/A	TRUE	10495	hcd		N/A	SVQEIQATFFYFTPNK_6_5_0_3	1195.99	4	N/A	24.26	85.5	67.13	26
	N/A	TRUE	10512	cid		N/A	SVQEIQATFFYFTPNK_6_5_0_2	1497.29	3	N/A	14.64	84.91	63.83	25.15
	N/A	TRUE	10513	hcd		N/A	SVQEIQATFFYFTPNK_6_5_0_2	1497.29	3	N/A	14.64	84.91	63.83	25.15
	N/A	TRUE	10527	cid		N/A	SVQEIQATFFYFTPNK_7_6_0_4	1360.05	4	N/A	0	78.58	55	8.91
	N/A	TRUE	10528	hcd		N/A	SVQEIQATFFYFTPNK_7_6_0_4	1360.05	4	N/A	0	78.58	55	8.91
	N/A	TRUE	10536	cid		N/A	SVQEIQATFFYFTPNK_7_6_0_2	1214.5	4	N/A	0	79.65	55.75	29.73
	N/A	TRUE	10537	hcd		N/A	SVQEIQATFFYFTPNK_7_6_0_2	1214.5	4	N/A	0	79.65	55.75	29.73
	N/A	TRUE	10554	cid		N/A	SVQEIQATFFYFTPNK_7_6_0_3	1287.28	4	N/A	23.04	84.29	65.91	16.43
	N/A	TRUE	10555	hcd		N/A	SVQEIQATFFYFTPNK_7_6_0_3	1287.28	4	N/A	23.04	84.29	65.91	16.43
	N/A	TRUE	10556	cid		N/A	SVQEIQATFFYFTPNK_6_5_0_3	1195.99	4	N/A	19.47	87.08	66.79	25.55
	TRUE	TRUE	10557	hcd	1691	SVQEIQATFFYFTPNK_6_5_0_3 Na0	SVQEIQATFFYFTPNK_6_5_0_3	1195.99	4	97.9	19.47	87.08	66.79	25.55
	N/A	FALSE	10595	cid		N/A	LVPVPITNATLDR_8_7_1_4	1360.05	4	N/A	16.32	81.68	62.07	41.73
	N/A	FALSE	10596	hcd		N/A	LVPVPITNATLDR_8_7_1_4	1360.05	4	N/A	16.32	81.68	62.07	41.73
	N/A	TRUE	10613	cid		N/A	SVQEIQATFFYFTPNK_6_5_0_2	1497.29	3	N/A	0	82.47	57.73	15.02
	N/A	TRUE	10614	hcd		N/A	SVQEIQATFFYFTPNK_6_5_0_2	1497.29	3	N/A	0	82.47	57.73	15.02
	N/A	TRUE	10626	cid		N/A	SVQEIQATFFYFTPNK_7_6_0_3	1287.28	4	N/A	0	79.46	55.62	11.54
	N/A	TRUE	10627	hcd		N/A	SVQEIQATFFYFTPNK_7_6_0_3	1287.28	4	N/A	0	79.46	55.62	11.54
	N/A	FALSE	10637	cid		N/A	SVQEIQATFFYFTPNK_6_5_0_3	1195.99	4	N/A	0	34.94	24.46	40.3
	N/A	FALSE	10638	hcd		N/A	SVQEIQATFFYFTPNK_6_5_0_3	1195.99	4	N/A	0	34.94	24.46	40.3
	N/A	TRUE	10679	cid		N/A	SVQEIQATFFYFTPNK_7_6_0_4	1360.05	4	N/A	53.91	69.66	64.93	28.99
	N/A	TRUE	10680	hcd		N/A	SVQEIQATFFYFTPNK_7_6_0_4	1360.05	4	N/A	53.91	69.66	64.93	28.99
	N/A	TRUE	10683	cid		N/A	SVQEIQATFFYFTPNK_6_5_0_2	1497.29	3	N/A	0	75.42	52.8	15.28
	N/A	TRUE	10684	hcd		N/A	SVQEIQATFFYFTPNK_6_5_0_2	1497.29	3	N/A	0	75.42	52.8	15.28
	TRUE	TRUE	10694	cid	931	SVQEIQATFFYFTPNK_7_6_0_3 Na0	SVQEIQATFFYFTPNK_7_6_0_3	1287.28	4	193.3	7.97	81.68	59.57	13.87
	N/A	TRUE	10695	hcd		N/A	SVQEIQATFFYFTPNK_7_6_0_3	1287.28	4	N/A	7.97	81.68	59.57	13.87
	N/A	TRUE	10721	cid		N/A	LVPVPITNATLDR_7_6_1_3	1195.99	4	N/A	2.13	83.77	59.28	50.86
	N/A	TRUE	10722	hcd		N/A	LVPVPITNATLDR_7_6_1_3	1195.99	4	N/A	2.13	83.77	59.28	50.86
	N/A	FALSE	10745	cid		N/A	LVPVPITNATLDR_8_7_1_4	1360.05	4	N/A	0	80.19	56.13	33.99
	N/A	FALSE	10746	hcd		N/A	LVPVPITNATLDR_8_7_1_4	1360.05	4	N/A	0	80.19	56.13	33.99
	FALSE	N/A	10787	cid	792	SVQEIQATFFYFTPNK_6_5_0_3 Na0	N/A	1195.74	4	156.1
	N/A	TRUE	10820	cid		N/A	SVQEIQATFFYFTPNK_7_6_0_3	1287.28	4	N/A	0	73.61	51.53	12.28
	N/A	TRUE	10821	hcd		N/A	SVQEIQATFFYFTPNK_7_6_0_3	1287.28	4	N/A	0	73.61	51.53	12.28
	N/A	TRUE	10853	cid		N/A	SVQEIQATFFYFTPNK_6_5_0_3	1195.99	4	N/A	22.79	85.43	66.64	22.37
	N/A	TRUE	10854	hcd		N/A	SVQEIQATFFYFTPNK_6_5_0_3	1195.99	4	N/A	22.79	85.43	66.64	22.37
	N/A	FALSE	10870	cid		N/A	SVQEIQATFFYFTPNK_5_4_0_2	1375.58	3	N/A	20.63	66.43	52.69	16.65
	N/A	FALSE	10871	hcd		N/A	SVQEIQATFFYFTPNK_5_4_0_2	1375.58	3	N/A	20.63	66.43	52.69	16.65
	N/A	TRUE	10877	cid		N/A	SVQEIQATFFYFTPNK_7_6_0_4	1360.05	4	N/A	66.71	80.11	76.09	20.25
	N/A	TRUE	10878	hcd		N/A	SVQEIQATFFYFTPNK_7_6_0_4	1360.05	4	N/A	66.71	80.11	76.09	20.25
	N/A	TRUE	10886	cid		N/A	SVQEIQATFFYFTPNK_7_6_0_3	1287.28	4	N/A	0	79.02	55.31	12.32
	N/A	TRUE	10887	hcd		N/A	SVQEIQATFFYFTPNK_7_6_0_3	1287.28	4	N/A	0	79.02	55.31	12.32
	FALSE	TRUE	10888	cid	794	SVQEIQATFFYFTPNK_6_5_0_3 Na0	LVPVPITNATLDR_7_6_1_3	1594.32	3	204.8	0	75.87	53.11	45.19
	N/A	TRUE	10889	hcd		N/A	LVPVPITNATLDR_7_6_1_3	1594.32	3	N/A	0	75.87	53.11	45.19
	FALSE	N/A	10899	cid	796	SVQEIQATFFYFTPNK_6_5_0_2 Na0	N/A	1497.29	3	199
	FALSE	TRUE	10917	cid	800	QDQCIYNTTYLNVQR_8_7_1_0 Na0	LVPVPITNATLDR_7_6_1_3	1195.99	4	144.5	0	90.83	63.58	43.76
	N/A	TRUE	10918	hcd		N/A	LVPVPITNATLDR_7_6_1_3	1195.99	4	N/A	0	90.83	63.58	43.76
	N/A	TRUE	10948	cid		N/A	SVQEIQATFFYFTPNK_7_6_0_3	1287.28	4	N/A	5.14	74.31	53.56	7.87
	N/A	TRUE	10949	hcd		N/A	SVQEIQATFFYFTPNK_7_6_0_3	1287.28	4	N/A	5.14	74.31	53.56	7.87
	N/A	FALSE	10967	cid		N/A	LVPVPITNATLDR_7_6_1_2	1497.29	3	N/A	0	78.77	55.14	49
	N/A	FALSE	10968	hcd		N/A	LVPVPITNATLDR_7_6_1_2	1497.29	3	N/A	0	78.77	55.14	49
	N/A	FALSE	10987	cid		N/A	LVPVPITNATLDR_7_6_1_3	1195.99	4	N/A	12.88	84.69	63.14	46.18
	N/A	FALSE	10988	hcd		N/A	LVPVPITNATLDR_7_6_1_3	1195.99	4	N/A	12.88	84.69	63.14	46.18
	N/A	FALSE	11014	cid		N/A	LVPVPITNATLDR_8_7_1_3	1287.28	4	N/A	0	81.59	57.11	53.49
	N/A	FALSE	11015	hcd		N/A	LVPVPITNATLDR_8_7_1_3	1287.28	4	N/A	0	81.59	57.11	53.49
	N/A	FALSE	11055	cid		N/A	LVPVPITNATLDR_8_7_1_2	1214.51	4	N/A	3.09	52.65	37.78	28.95
	N/A	FALSE	11056	hcd		N/A	LVPVPITNATLDR_8_7_1_2	1214.51	4	N/A	3.09	52.65	37.78	28.95
	N/A	FALSE	11084	cid		N/A	LVPVPITNATLDR_8_7_1_3	1287.27	4	N/A	0	79.81	55.87	48.81
	N/A	FALSE	11085	hcd		N/A	LVPVPITNATLDR_8_7_1_3	1287.27	4	N/A	0	79.81	55.87	48.81
	N/A	TRUE	11099	cid		N/A	SVQEIQATFFYFTPNK_6_5_0_2	1123.22	4	N/A	0	91.62	64.14	25.03
	N/A	TRUE	11100	hcd		N/A	SVQEIQATFFYFTPNK_6_5_0_2	1123.22	4	N/A	0	91.62	64.14	25.03
	FALSE	N/A	11128	cid	803	SVQEIQATFFYFTPNK_6_5_0_3 Na0	N/A	1195.99	4	206.1
	FALSE	N/A	11172	cid	805	SVQEIQATFFYFTPNK_6_5_0_2 Na0	N/A	1497.29	3	207.2
	FALSE	N/A	11238	cid	807	SVQEIQATFFYFTPNK_6_5_0_2 Na0	N/A	1496.95	3	191.3
	FALSE	N/A	11269	cid	811	QDQCIYNTTYLNVQR_8_7_1_0 Na0	N/A	1195.99	4	107.4
	FALSE	N/A	11273	cid	812	SVQEIQATFFYFTPNK_5_4_0_2 Na0	N/A	1375.58	3	214.2
	N/A	TRUE	11278	cid		N/A	SVQEIQATFFYFTPNK_7_6_0_3	1287.28	4	N/A	9.48	76.37	56.3	8.67
	N/A	TRUE	11279	hcd		N/A	SVQEIQATFFYFTPNK_7_6_0_3	1287.28	4	N/A	9.48	76.37	56.3	8.67
	FALSE	N/A	11302	cid	815	SVQEIQATFFYFTPNK_6_5_0_2 Na0	N/A	1497.29	3	247.5
	FALSE	FALSE	11374	cid	817	SVQEIQATFFYFTPNK_6_5_0_2 Na0	SVQEIQATFFYFTPNK_6_5_2_1	1497.62	3	161.8	0	80.67	56.47	42.71
	N/A	FALSE	11375	hcd		N/A	SVQEIQATFFYFTPNK_6_5_2_1	1497.62	3	N/A	0	80.67	56.47	42.71
	N/A	TRUE	11401	cid		N/A	SVQEIQATFFYFTPNK_6_5_0_3	1196	4	N/A	0	90.15	63.11	14.86
	N/A	TRUE	11402	hcd		N/A	SVQEIQATFFYFTPNK_6_5_0_3	1196	4	N/A	0	90.15	63.11	14.86
	FALSE	N/A	11432	cid	821	SVQEIQATFFYFTPNK_6_5_0_2 Na0	N/A	1497.29	3	206.2
	N/A	TRUE	11537	cid		N/A	SVQEIQATFFYFTPNK_6_5_0_3	1195.99	4	N/A	8.02	87.46	63.63	16.79
	N/A	TRUE	11538	hcd		N/A	SVQEIQATFFYFTPNK_6_5_0_3	1195.99	4	N/A	8.02	87.46	63.63	16.79
	N/A	TRUE	11608	cid		N/A	SVQEIQATFFYFTPNK_7_6_0_3	1287.28	4	N/A	0	59.96	41.97	9.68
	N/A	TRUE	11609	hcd		N/A	SVQEIQATFFYFTPNK_7_6_0_3	1287.28	4	N/A	0	59.96	41.97	9.68
	N/A	TRUE	11610	cid		N/A	SVQEIQATFFYFTPNK_6_5_0_3	1196	4	N/A	0	86.19	60.33	12.46
	N/A	TRUE	11611	hcd		N/A	SVQEIQATFFYFTPNK_6_5_0_3	1196	4	N/A	0	86.19	60.33	12.46
	N/A	FALSE	11627	cid		N/A	LVPVPITNATLDR_8_7_1_2	1214.5	4	N/A	16.75	82.44	62.73	47.19
	N/A	FALSE	11628	hcd		N/A	LVPVPITNATLDR_8_7_1_2	1214.5	4	N/A	16.75	82.44	62.73	47.19
	N/A	FALSE	11722	cid		N/A	LVPVPITNATLDR_8_7_1_4	1360.05	4	N/A	0	73.2	51.24	28.81
	N/A	FALSE	11723	hcd		N/A	LVPVPITNATLDR_8_7_1_4	1360.05	4	N/A	0	73.2	51.24	28.81
	FALSE	N/A	11753	cid	823	SVQEIQATFFYFTPNK_6_5_0_3 Na0	N/A	1195.99	4	165.4
	N/A	FALSE	11790	cid		N/A	LVPVPITNATLDR_8_7_1_4	1360.05	4	N/A	0	80.08	56.06	29.6
	N/A	FALSE	11791	hcd		N/A	LVPVPITNATLDR_8_7_1_4	1360.05	4	N/A	0	80.08	56.06	29.6
	FALSE	N/A	11896	cid	825	SVQEIQATFFYFTPNK_6_5_0_2 Na0	N/A	1496.96	3	216.1
	FALSE	FALSE	11971	cid	829	SVQEIQATFFYFTPNK_6_5_0_2 Na0	SVQEIQATFFYFTPNK_6_5_2_1	1497.62	3	189.1	0	58.43	40.9	28.85
	N/A	FALSE	11972	hcd		N/A	SVQEIQATFFYFTPNK_6_5_2_1	1497.62	3	N/A	0	58.43	40.9	28.85
	N/A	TRUE	12239	cid		N/A	SVQEIQATFFYFTPNK_6_5_0_2	1497.29	3	N/A	0	58.85	41.19	13.59
	N/A	TRUE	12240	hcd		N/A	SVQEIQATFFYFTPNK_6_5_0_2	1497.29	3	N/A	0	58.85	41.19	13.59
	FALSE	N/A	12261	cid	831	QDQCIYNTTYLNVQR_8_7_1_0 Na0	N/A	1195.99	4	103.9
	FALSE	N/A	12301	cid	832	SVQEIQATFFYFTPNK_6_5_0_2 Na0	N/A	1496.96	3	243.2
	N/A	FALSE	12338	cid		N/A	LVPVPITNATLDR_7_6_1_3	1196	4	N/A	0	63.84	44.69	40.69
	N/A	FALSE	12339	hcd		N/A	LVPVPITNATLDR_7_6_1_3	1196	4	N/A	0	63.84	44.69	40.69
	FALSE	N/A	12378	cid	836	SVQEIQATFFYFTPNK_5_4_0_2 Na0	N/A	1375.58	3	161.9
	N/A	TRUE	12380	cid		N/A	SVQEIQATFFYFTPNK_6_5_0_2	1497.29	3	N/A	0	57.15	40.01	11.04
	N/A	TRUE	12381	hcd		N/A	SVQEIQATFFYFTPNK_6_5_0_2	1497.29	3	N/A	0	57.15	40.01	11.04
	FALSE	N/A	12402	cid	838	SVQEIQATFFYFTPNK_6_5_0_3 Na0	N/A	1195.99	4	186.8
	FALSE	N/A	12411	cid	942	QDQCIYNTTYLNVQR_9_8_1_0 Na0	N/A	1287.28	4	169.5
	N/A	TRUE	12840	cid		N/A	SVQEIQATFFYFTPNK_6_5_0_2	1497.29	3	N/A	0	58.13	40.69	8.01
	N/A	TRUE	12841	hcd		N/A	SVQEIQATFFYFTPNK_6_5_0_2	1497.29	3	N/A	0	58.13	40.69	8.01
	N/A	FALSE	13036	cid		N/A	LVPVPITNATLDR_6_5_1_2	1375.58	3	N/A	0	64.48	45.14	36.93
	N/A	FALSE	13037	hcd		N/A	LVPVPITNATLDR_6_5_1_2	1375.58	3	N/A	0	64.48	45.14	36.93
	N/A	TRUE	13201	cid		N/A	LVPVPITNATLDR_6_5_0_2	1326.91	3	N/A	19.53	89.71	68.66	23.3
	N/A	TRUE	13202	hcd		N/A	LVPVPITNATLDR_6_5_0_2	1326.91	3	N/A	19.53	89.71	68.66	23.3
	N/A : Not Available
