# Supplementary material for: Integrated GlycoProteome Analyzer (I-GPA) for Automated Identification and Quantitation of Site-Specific N-Glycosylation
Source: Sci Rep. 2016 Feb 17;6:21175. doi: 10.1038/srep21175 (PMC4756296; doi:10.1038/srep21175)
Supplement: Supplementary Excel 5 [file srep21175-s6.xlsx]

## Sheet: Identification
	Integrated GlycoProteome Analyzer (I-GPA) for Automated Identification and Quantitation of Site-Specific N-Glycosylation Gun Wook Park*, Jin Young Kim*, Heeyoun Hwang, Ju Yeon Lee, Young Hee Ahn, Hyun Kyoung Lee, Eun Sun Ji, Kwang Hoe Kim, Hoi Keun Jeong, Ki Na Yun, Yong-Sam Kim, Jeong-Heon Ko, Hyun Joo An, Jae Han Kim, Young-Ki Paik , and Jong Shin Yoo**
	Supplementary Excel 5 Identification of N-glycopeptides in α1-acid glycoprotein (AGP) standard sample without HILIC enrichment.
	RT	HCD_scan	M-score	MS_scan	N-Glycopeptides	calMass	Delta	mz	z	MS_intensity	PIP	S-score	S-score.Rank	HCDmatch	CID_scan	CIDmatch	Y-score
	68.82	7963	2.07	7957	CANLVPVPITNATLDR_6_5_0_2	4323.82	0.0032	1441.95	3	225167	0.92	99.82	1	29.1	7962	92.85	73.73
	70.24	8214	2.18	8210	CANLVPVPITNATLDR_6_5_0_3	4614.92	0.004	1538.98	3	91979.9	0.98	99.78	1	36.99	8213	92.59	75.91
	49.52	4733	2.02	4723	ENGTISR_5_4_0_1	2690.06	0.0047	1345.54	2	20055.3	0.96	99.97	1	78.31	4732	97.07	91.44
	50.22	4821	1.96	4811	ENGTISR_5_4_0_1	2690.06	0.0047	1345.54	2	60239.4	0.94	99.97	1	67.93	4820	82.27	77.96
	50.31	4832	2.13	4822	ENGTISR_5_4_0_2	2981.16	0.0008	994.391	3	28409.6	0.75	99.97	1	64.4	4831	93.34	84.66
	49.45	4725	2.07	4723	ENGTISR_6_5_0_1	3055.19	0.0026	1019.07	3	78089.4	0.95	99.84	1	100	4724	100	100
	51.17	4953	2.26	4943	ENGTISR_6_5_0_3	3637.38	0.004	1213.13	3	79700.6	0.96	98.89	1	66	4952	96.27	87.18
	49.48	4729	2.07	4723	ENGTISR_6_5_1_1	3201.25	0.0045	1067.76	3	30543.6	0.99	99.94	1	69.94	4728	96.19	88.31
	50.02	4795	2.21	4789	ENGTISR_6_5_1_2	3492.35	0.0049	1164.79	3	69242.9	0.92	99.82	1	67.65	4794	94.83	86.67
	49.27	4707	2.21	4701	ENGTISR_7_6_0_1	3420.32	0.0046	1140.78	3	31676.4	0.98	99.86	1	59.82	4706	98.43	86.85
	49.84	4771	2.09	4767	ENGTISR_7_6_0_2	3711.42	0.0047	1237.81	3	55087.1	0.88	99.93	1	86.44	4770	99.31	95.45
	50.62	4872	2.29	4866	ENGTISR_7_6_0_3	4002.51	0.0027	1334.84	3	25662.7	0.92	99.96	1	41.6	4871	100	82.48
	49.96	4788	2	4778	ENGTISR_7_6_1_2	3857.48	0.0029	1286.5	3	32365.4	0.9	99.68	1	75.59	4787	96.86	90.48
	70.07	8185	1.75	8177	LVPVPITNATLDQITGK_3_3_0_0	2875.41	0.0026	959.143	3	151249	0.55	99.93	1	74.22	8184	100	92.26
	72.74	8645	1.63	8639	LVPVPITNATLDQITGK_3_3_0_0	2875.41	0.0041	1438.21	2	1.28557e+06	0.92	99.77	1	75.59	8644	79.71	78.48
	71.57	8445	1.6	8441	LVPVPITNATLDQITGK_4_3_0_0	3037.47	0.0055	1519.24	2	407832	1	99.81	1	77.25	8444	81.49	80.22
	71.48	8429	2.15	8419	LVPVPITNATLDQITGK_4_3_0_1	3328.56	0.0049	1664.79	2	240651	0.97	99.52	1	71.21	8428	94.53	87.54
	71.54	8440	2.13	8430	LVPVPITNATLDQITGK_4_3_0_1	3328.56	0.0025	1110.19	3	253242	0.88	99.71	1	59.93	8439	100	87.98
	72	8517	2.01	8507	LVPVPITNATLDQITGK_4_3_0_1	3328.56	0.004	1110.19	3	96767	0.77	99.91	1	36.55	8516	98.55	79.95
	71.67	8462	2.09	8452	LVPVPITNATLDQITGK_4_4_0_1	3531.64	0.0025	1177.89	3	216396	0.93	99.97	1	51.9	8461	81.54	72.65
	69.62	8110	1.91	8100	LVPVPITNATLDQITGK_5_4_0_0	3402.6	0.0001	1134.87	3	172506	0.86	99.71	1	76.76	8109	98.53	92
	69.65	8115	1.91	8111	LVPVPITNATLDQITGK_5_4_0_0	3402.6	0.0033	1701.8	2	191253	1	99.88	1	71.25	8114	91.21	85.22
	69.74	8130	1.72	8122	LVPVPITNATLDQITGK_5_4_0_0	3402.6	0	851.405	4	252403	0.9	99.84	1	39.29	8129	87.11	72.76
	71.17	8374	1.74	8364	LVPVPITNATLDQITGK_5_4_0_0	3402.6	0.0023	1134.87	3	846356	0.99	99.71	1	45.1	8373	100	83.53
	71.21	8381	2.1	8375	LVPVPITNATLDQITGK_5_4_0_0	3402.6	0.0059	1701.81	2	802566	0.95	99.6	1	59.48	8380	88.95	80.11
	71.1	8361	1.97	8353	LVPVPITNATLDQITGK_5_4_0_1	3693.69	0.0012	1231.9	3	700231	0.96	99.76	1	54.21	8360	98.99	85.56
	71.32	8401	2.16	8397	LVPVPITNATLDQITGK_5_4_0_1	3693.69	0.005	924.18	4	604373	0.94	99.95	1	55.85	8400	100	86.76
	71.43	8421	2.03	8419	LVPVPITNATLDQITGK_5_4_0_1	3693.69	0.0066	1231.9	3	9395222	1	99.98	1	38.99	8420	100	81.7
	71.7	8467	2.09	8463	LVPVPITNATLDQITGK_5_4_0_1	3693.69	0.0022	924.179	4	185132	0.95	99.98	1	52.81	8466	94.52	82.01
	71.83	8489	2.03	8485	LVPVPITNATLDQITGK_5_4_0_1	3693.69	0.0078	1231.9	3	245940	0.89	99.89	1	20.7	8488	94.86	72.61
	72.7	8638	2.02	8628	LVPVPITNATLDQITGK_5_4_0_1	3693.69	0.0018	1231.9	3	717282	0.93	99.83	1	65.24	8637	100	89.57
	73.12	8713	1.93	8705	LVPVPITNATLDQITGK_5_4_0_1	3693.69	0.0069	1231.9	3	1.05238e+06	0.97	99.94	1	78.21	8712	99.18	92.89
	72.64	8627	2.24	8617	LVPVPITNATLDQITGK_5_4_0_2	3984.79	0.0031	1328.93	3	470961	0.86	99.56	1	21.71	8626	99.19	75.95
	72.97	8685	2.07	8683	LVPVPITNATLDQITGK_5_4_0_2	3984.79	0.0013	1328.93	3	1.91682e+06	0.97	99.91	1	40.21	8684	100	82.06
	73.04	8698	2.23	8694	LVPVPITNATLDQITGK_5_4_0_2	3984.79	0.0032	996.953	4	1.55997e+06	0.99	99.97	1	58.52	8697	84.6	76.77
	73.34	8751	2.21	8749	LVPVPITNATLDQITGK_5_4_0_2	3984.79	0.0031	1328.93	3	2.44713e+06	0.98	99.97	1	0	8750	100	70
	74.19	8898	2.14	8892	LVPVPITNATLDQITGK_5_4_0_2	3984.79	0.0055	1328.94	3	1.07705e+06	0.98	99.96	1	58.19	8897	100	87.46
	74.55	8964	2.2	8958	LVPVPITNATLDQITGK_5_4_0_2	3984.79	0.001	1328.93	3	671251	0.94	99.88	1	15.81	8963	100	74.74
	71.25	8388	2.03	8386	LVPVPITNATLDQITGK_5_5_0_1	3896.77	0.0012	1299.59	3	549034	0.94	99.95	1	48.15	8387	98.71	83.54
	72.95	8682	2.05	8672	LVPVPITNATLDQITGK_5_5_0_2	4187.87	0.0004	1396.63	3	494977	0.89	99.91	1	35.78	8681	96.09	78
	69.38	8066	1.77	8056	LVPVPITNATLDQITGK_6_5_0_0	3767.73	0.0021	1256.58	3	866731	0.97	99.88	1	60.3	8065	100	88.09
	69.47	8082	1.83	8078	LVPVPITNATLDQITGK_6_5_0_0	3767.73	0.0012	942.688	4	851645	0.87	99.66	1	39.42	8081	92.92	76.87
	71.15	8370	1.77	8364	LVPVPITNATLDQITGK_6_5_0_0	3767.73	0.0033	1256.58	3	1033600	0.75	99.66	1	36.38	8369	95.54	77.79
	71.04	8350	2.36	8342	LVPVPITNATLDQITGK_6_5_0_1	4058.82	0.0058	1015.46	4	544766	0.99	99.81	1	65.64	8349	98.24	88.46
	71.13	8366	1.98	8364	LVPVPITNATLDQITGK_6_5_0_1	4058.82	0.0019	1353.61	3	26758710	1	99.98	1	79.05	8365	100	93.71
	71.38	8412	2.06	8408	LVPVPITNATLDQITGK_6_5_0_1	4058.82	0.0022	1015.46	4	471280	0.87	99.95	1	35.65	8411	98.08	79.35
	72.25	8559	2.13	8551	LVPVPITNATLDQITGK_6_5_0_1	4058.82	0.0016	1353.61	3	94735.4	0.69	99.1	1	0	8558	100	70
	72.98	8687	1.83	8683	LVPVPITNATLDQITGK_6_5_0_1	4058.82	0.0004	1353.61	3	1.76212e+06	0.98	99.89	1	0	8686	100	70
	68.1	7835	2.12	7825	LVPVPITNATLDQITGK_6_5_0_2	4349.92	0.0059	1450.65	3	115090	0.9	99.43	1	30.62	7834	97.41	77.37
	72.66	8630	2.2	8628	LVPVPITNATLDQITGK_6_5_0_2	4349.92	0.0071	1450.65	3	5040379	0.99	99.95	1	56.09	8629	97.45	85.05
	72.72	8641	2.21	8639	LVPVPITNATLDQITGK_6_5_0_2	4349.92	0.0068	1088.24	4	8810284	1	99.96	1	57.77	8640	98.55	86.32
	73.03	8696	2.11	8694	LVPVPITNATLDQITGK_6_5_0_2	4349.92	0.0098	1450.65	3	7710782	0.99	99.94	1	20.02	8695	98.27	74.79
	73.09	8707	2.37	8705	LVPVPITNATLDQITGK_6_5_0_2	4349.92	0.01	1088.24	4	1.5731e+06	0.98	99.91	1	44.8	8706	97.21	81.49
	73.8	8830	2.09	8826	LVPVPITNATLDQITGK_6_5_0_2	4349.92	0.0041	1450.65	3	151835	0.96	99.94	1	68.5	8829	98.42	89.45
	73.84	8836	2.24	8826	LVPVPITNATLDQITGK_6_5_0_2	4349.92	0.004	1088.24	4	80961.5	0.87	99.93	1	38.91	8835	87.06	72.62
	74.33	8924	2.2	8914	LVPVPITNATLDQITGK_6_5_0_2	4349.92	0.0016	1088.24	4	270106	0.98	99.49	1	35.23	8923	96.89	78.39
	75.02	9043	2.05	9035	LVPVPITNATLDQITGK_6_5_0_2	4349.92	0.0065	1450.65	3	47638.9	0.92	99.86	1	71.06	9042	96.27	88.71
	74.12	8885	2.34	8881	LVPVPITNATLDQITGK_6_5_0_3	4641.01	0.0032	1161.01	4	1.05164e+06	0.97	99.83	1	47.9	8884	99.5	84.02
	74.47	8949	2.32	8947	LVPVPITNATLDQITGK_6_5_0_3	4641.01	0.0096	1161.01	4	10840182	1	99.97	1	35.27	8948	98.98	79.87
	74.85	9015	2.35	9013	LVPVPITNATLDQITGK_6_5_0_3	4641.01	0.0088	1161.01	4	254509	0.96	99.81	1	47.35	9014	97.67	82.58
	69.28	8047	1.81	8045	LVPVPITNATLDQITGK_6_5_1_0	3913.79	0.0079	1305.27	3	691751	0.99	99.8	1	79.88	8046	97.86	92.47
	70.89	8324	2.11	8320	LVPVPITNATLDQITGK_6_5_1_1	4204.88	0.0026	1402.3	3	234245	0.97	99.87	1	84.21	8323	97.43	93.47
	72.55	8610	2.29	8606	LVPVPITNATLDQITGK_6_5_1_2	4495.98	0.0046	1124.75	4	558987	0.99	99.88	1	57.15	8609	97.36	85.3
	72.92	8676	2.23	8672	LVPVPITNATLDQITGK_6_5_1_2	4495.98	0.0022	1124.75	4	1.29839e+06	0.93	99.57	1	31.3	8675	96.51	76.95
	74.13	8887	2.17	8881	LVPVPITNATLDQITGK_6_5_1_3	4787.07	0.0076	1596.36	3	600389	0.99	99.89	1	49.19	8886	99.46	84.38
	74.5	8955	2.34	8947	LVPVPITNATLDQITGK_6_5_1_3	4787.07	0.0012	1197.52	4	979673	0.91	99.89	1	15.14	8954	98.89	73.77
	74.56	8966	2.2	8958	LVPVPITNATLDQITGK_6_5_1_3	4787.07	0.0073	1596.36	3	300689	0.97	99.81	1	0	8965	99.37	69.56
	76.08	9221	2.38	9211	LVPVPITNATLDQITGK_6_5_2_2	4642.03	0.0278	1161.26	4	163804	0.84	98.45	2	40.94	9220	97.88	80.8
	70.58	8271	2.06	8265	LVPVPITNATLDQITGK_7_6_0_1	4423.95	0.0075	1475.33	3	146448	0.91	99.87	1	48.92	8270	98.13	83.36
	72.06	8526	2.03	8518	LVPVPITNATLDQITGK_7_6_0_2	4715.05	0.0136	1572.36	3	159261	1	99.43	1	43.78	8525	98.54	82.11
	72.41	8586	2.14	8584	LVPVPITNATLDQITGK_7_6_0_2	4715.05	0.0106	1572.36	3	382802	0.99	99.88	1	69.43	8585	97.44	89.04
	73.56	8788	2.35	8782	LVPVPITNATLDQITGK_7_6_0_3	5006.15	0.006	1252.29	4	173254	0.93	98.98	1	35.89	8787	98.75	79.89
	73.93	8852	2.29	8848	LVPVPITNATLDQITGK_7_6_0_3	5006.15	0.0088	1252.29	4	172998	0.96	99.82	1	31.14	8851	98.81	78.51
	70.72	8295	2.08	8287	LVPVPITNATLDQITGK_7_6_1_1	4570.01	0.0056	1143.26	4	108384	0.89	99.82	1	61.62	8294	94.25	84.46
	72.22	8553	2.31	8551	LVPVPITNATLDQITGK_7_6_1_2	4861.11	0.0078	1216.03	4	197753	0.94	99.35	1	48.54	8552	94.44	80.67
	73.7	8812	2.33	8804	LVPVPITNATLDQITGK_7_6_1_3	5152.2	0.0044	1288.81	4	117987	0.93	99.36	1	54.59	8811	94.57	82.57
	71.79	8482	2.23	8474	LVPVPITNATLDQITGK_8_7_0_2	5080.18	0.0134	1270.8	4	85476.2	0.83	99.42	1	48.83	8481	86.24	75.02
	73.29	8742	2.18	8738	LVPVPITNATLDQITGK_8_7_0_3	5371.28	0.0086	1343.57	4	97585.1	0.65	99.62	1	47.95	8741	85	73.88
	63.81	7050	1.67	7044	LVPVPITNATLDR_3_3_0_0	2504.21	0.0015	1252.61	2	413938	0.95	99.98	1	68.18	7049	76.99	74.35
	64.77	7228	1.66	7220	LVPVPITNATLDR_3_3_0_0	2504.21	0.0037	1252.61	2	2.13747e+06	0.84	99.9	1	65.37	7227	75.71	72.6
	65.1	7288	1.64	7286	LVPVPITNATLDR_3_3_0_0	2504.21	0.0019	1252.61	2	964790	0.83	99.89	1	67.32	7287	73.66	71.76
	66.14	7477	1.63	7473	LVPVPITNATLDR_3_3_0_0	2504.21	0.0011	1252.61	2	2.62018e+06	0.84	99.97	1	76.12	7476	74.84	75.22
	64.84	7241	1.64	7231	LVPVPITNATLDR_4_3_0_0	2666.26	0.0003	1333.63	2	1534245	0.97	99.8	1	61.49	7240	81.5	75.5
	65.12	7292	2.04	7286	LVPVPITNATLDR_4_3_0_1	2957.36	0.0043	1479.18	2	798782	0.92	99.98	1	62.14	7291	94.69	84.92
	66.35	7516	1.7	7506	LVPVPITNATLDR_4_3_0_1	2957.36	0.0017	1479.18	2	1.1016e+06	0.91	99.96	1	25.64	7515	94.96	74.17
	65.32	7327	2.08	7319	LVPVPITNATLDR_4_4_0_1	3160.43	0.0022	1054.15	3	314310	0.85	99.77	1	62.57	7326	89.01	81.08
	63.35	6966	1.59	6956	LVPVPITNATLDR_5_4_0_0	3031.39	0.0019	1516.2	2	1093228	0.97	99.8	1	58.38	6965	90.73	81.02
	63.38	6973	1.71	6967	LVPVPITNATLDR_5_4_0_0	3031.39	0.0014	1011.14	3	964693	0.95	99.72	1	50.34	6972	90	78.1
	64.78	7230	1.75	7220	LVPVPITNATLDR_5_4_0_0	3031.39	0.0003	1516.2	2	1.67146e+06	0.89	99.96	1	49.3	7229	92.07	79.24
	65.13	7294	1.55	7286	LVPVPITNATLDR_5_4_0_0	3031.39	0.0047	1516.2	2	842781	0.99	99.96	1	34.22	7293	89.23	72.73
	64.8	7233	1.86	7231	LVPVPITNATLDR_5_4_0_1	3322.49	0.0049	1661.75	2	2.61954e+06	1	99.95	1	66.14	7232	91.34	83.78
	64.89	7250	1.99	7242	LVPVPITNATLDR_5_4_0_1	3322.49	0.0009	1108.17	3	1201596	0.97	99.94	1	48.58	7249	100	84.57
	65.08	7285	2.11	7275	LVPVPITNATLDR_5_4_0_1	3322.49	0.004	831.378	4	508570	0.97	99.92	1	68.71	7284	100	90.61
	65.23	7310	1.97	7308	LVPVPITNATLDR_5_4_0_1	3322.49	0.0057	1108.17	3	7.71607e+06	1	99.99	1	60.31	7309	100	88.09
	66.13	7475	1.82	7473	LVPVPITNATLDR_5_4_0_1	3322.49	0.0017	1661.75	2	2.28614e+06	0.96	99.91	1	100	7474	95.53	96.87
	66.15	7479	1.91	7473	LVPVPITNATLDR_5_4_0_1	3322.49	0.0024	1108.17	3	1.40129e+06	0.97	99.86	1	50.68	7478	100	85.2
	66.23	7494	2.15	7484	LVPVPITNATLDR_5_4_0_2	3613.58	0.002	1205.2	3	1.29269e+06	0.92	99.36	1	43.15	7493	90	75.95
	66.55	7552	2.16	7550	LVPVPITNATLDR_5_4_0_2	3613.58	0.0097	1205.2	3	10873653	0.99	99.9	1	59.5	7551	90	80.85
	67.52	7730	2.2	7726	LVPVPITNATLDR_5_4_0_2	3613.58	0.002	1205.2	3	1.50927e+06	0.96	99.92	1	46.21	7729	90	76.86
	64.93	7257	2.02	7253	LVPVPITNATLDR_5_5_0_1	3525.57	0.0009	1175.86	3	1.01846e+06	0.91	99.87	1	37.38	7256	98.95	80.48
	66.4	7525	2.03	7517	LVPVPITNATLDR_5_5_0_2	3816.66	0.0002	1272.89	3	1.95245e+06	0.94	99.78	1	45.77	7524	92.91	78.76
	63.07	6914	1.81	6912	LVPVPITNATLDR_6_5_0_0	3396.52	0.0048	1132.85	3	1931494	0.99	99.94	1	74.2	6913	100	92.26
	64.83	7239	1.76	7231	LVPVPITNATLDR_6_5_0_0	3396.52	0.0045	1132.85	3	1.15101e+06	0.95	99.81	1	62.59	7238	100	88.78
	64.68	7211	2.04	7209	LVPVPITNATLDR_6_5_0_1	3687.62	0.0014	1229.88	3	4.0785e+06	0.97	99.96	1	42.71	7210	100	82.81
	64.71	7217	2.17	7209	LVPVPITNATLDR_6_5_0_1	3687.62	0.0012	922.66	4	537386	0.97	99.3	1	55.56	7216	98.39	85.54
	65.04	7277	2.26	7275	LVPVPITNATLDR_6_5_0_1	3687.62	0.0043	1229.88	3	4.16133e+06	0.95	99.9	1	55.22	7276	100	86.57
	65.05	7279	2.04	7275	LVPVPITNATLDR_6_5_0_1	3687.62	0.004	922.661	4	653801	0.96	99.83	1	43.96	7278	96.41	80.68
	66.05	7461	1.98	7451	LVPVPITNATLDR_6_5_0_1	3687.62	0.0046	1229.88	3	551409	0.9	99.88	1	78.62	7460	100	93.59
	66.38	7521	1.93	7517	LVPVPITNATLDR_6_5_0_1	3687.62	0.002	1229.88	3	2.02505e+06	0.97	99.94	1	59.45	7520	100	87.84
	66.03	7457	2.29	7451	LVPVPITNATLDR_6_5_0_2	3978.71	0.0022	995.434	4	807297	0.92	99.91	1	47.38	7456	97.75	82.64
	66.19	7486	2.13	7484	LVPVPITNATLDR_6_5_0_2	3978.71	0.0023	1326.91	3	60668008	1	99.96	1	46.82	7485	100	84.05
	66.37	7519	2.22	7517	LVPVPITNATLDR_6_5_0_2	3978.71	0.0006	995.434	4	9771497	0.99	99.98	1	31.09	7518	97.93	77.88
	66.59	7560	2.06	7550	LVPVPITNATLDR_6_5_0_2	3978.71	0.0077	1326.91	3	1451693	0.99	99.87	1	49.85	7559	100	84.95
	66.96	7629	2.17	7627	LVPVPITNATLDR_6_5_0_2	3978.71	0.0032	1326.91	3	384363	0.94	99.92	1	41.13	7628	100	82.34
	67.42	7712	2.1	7704	LVPVPITNATLDR_6_5_0_2	3978.71	0.0023	1326.91	3	1.5566e+06	0.84	99.9	1	61.4	7711	100	88.42
	67.77	7776	2.17	7770	LVPVPITNATLDR_6_5_0_2	3978.71	0.0005	1326.91	3	1.5658e+06	0.99	99.96	1	69.16	7775	100	90.75
	67.35	7699	2.26	7693	LVPVPITNATLDR_6_5_0_3	4269.81	0.0016	1068.21	4	1.39566e+06	0.95	99.93	1	56.62	7698	99.57	86.69
	67.63	7750	2.24	7748	LVPVPITNATLDR_6_5_0_3	4269.81	0.0042	1423.94	3	36855540	1	99.99	1	0	7749	100	70
	67.69	7761	2.16	7759	LVPVPITNATLDR_6_5_0_3	4269.81	0.0008	1068.21	4	7.94275e+06	0.99	99.97	1	45.49	7760	98.6	82.66
	68.01	7818	2.15	7814	LVPVPITNATLDR_6_5_0_3	4269.81	0.0018	1423.94	3	313810	0.85	99.87	1	80.27	7817	100	94.08
	68.09	7833	2.33	7825	LVPVPITNATLDR_6_5_0_3	4269.81	0.0004	1068.21	4	133914	0.96	99.8	1	47.69	7832	97.53	82.58
	63.01	6903	1.93	6901	LVPVPITNATLDR_6_5_1_0	3542.58	0.0034	1181.53	3	835862	0.82	99.86	1	47.65	6902	100	84.29
	64.57	7191	2.13	7187	LVPVPITNATLDR_6_5_1_1	3833.68	0.0032	1278.56	3	1.16437e+06	0.86	99.94	1	55.58	7190	99.28	86.17
	64.65	7206	2.24	7198	LVPVPITNATLDR_6_5_1_1	3833.68	0.0034	959.175	4	852363	0.99	99.74	1	56.78	7205	96.42	84.52
	65.96	7444	2.33	7440	LVPVPITNATLDR_6_5_1_2	4124.77	0.0012	1031.95	4	660175	0.98	99.89	1	64.48	7443	97.79	87.8
	66.25	7497	2.06	7495	LVPVPITNATLDR_6_5_1_2	4124.77	0.0015	1375.59	3	8272260	0.99	99.98	1	57.09	7496	98.74	86.24
	66.33	7512	2.32	7506	LVPVPITNATLDR_6_5_1_2	4124.77	0	1031.95	4	677714	0.85	99.5	1	40.09	7511	93.69	77.61
	67.33	7695	2.15	7693	LVPVPITNATLDR_6_5_1_3	4415.87	0.007	1472.63	3	3.03294e+06	0.98	99.95	1	40.2	7694	99.49	81.7
	67.45	7717	2.17	7715	LVPVPITNATLDR_6_5_1_3	4415.87	0.0018	1104.72	4	7754193	0.99	99.96	1	48.51	7716	99.39	84.13
	62.93	6889	1.9	6879	LVPVPITNATLDR_7_6_0_0	3761.66	0.0047	1254.56	3	196803	0.9	99.94	1	70.93	6888	100	91.28
	65.51	7362	2.02	7352	LVPVPITNATLDR_7_6_0_2	4343.85	0.0073	1448.62	3	247115	0.86	99.66	1	52.27	7361	98	84.28
	65.72	7400	2.29	7396	LVPVPITNATLDR_7_6_0_2	4343.85	0.0004	1086.72	4	368573	0.97	99.56	1	42.94	7399	98.02	81.5
	65.83	7420	1.92	7418	LVPVPITNATLDR_7_6_0_2	4343.85	0.0061	1448.62	3	1.2987e+06	0.98	99.88	1	54.35	7419	100	86.31
	67.03	7642	2.34	7638	LVPVPITNATLDR_7_6_0_3	4634.94	0.0014	1159.49	4	199887	0.89	99.64	1	34.48	7641	96.88	78.16
	67.05	7646	2.11	7638	LVPVPITNATLDR_7_6_0_3	4634.94	0.0086	1545.65	3	186131	0.99	99.33	1	0	7645	100	70
	65.78	7411	2.28	7407	LVPVPITNATLDR_7_6_1_2	4489.9	0.0036	1123.23	4	390062	0.83	99.93	1	46.49	7410	99.69	83.73
	76.41	9279	2.34	9277	LVPVPITNATLDR_9_8_1_2	5220.17	0.051	1305.78	4	150396	0.94	98.5	2	38.36	9278	84.74	70.82
	49.38	4718	1.99	4712	NEEYNK_4_3_0_1	2344.89	0.0025	1172.95	2	31392.2	0.94	99.8	1	38.16	4717	85.78	71.49
	48.58	4628	1.72	4624	NEEYNK_5_4_0_0	2418.93	0.0049	1209.97	2	4901	0.9	98.93	1	89.39	4627	85.56	86.71
	49.14	4692	2.08	4690	NEEYNK_5_4_0_1	2710.02	0.0029	904.013	3	78447.8	0.98	99.94	1	75.13	4691	100	92.54
	49.16	4694	1.99	4690	NEEYNK_5_4_0_1	2710.02	0.0029	1355.52	2	81118	0.99	99.93	1	71.55	4693	97.37	89.62
	49.82	4769	2.22	4767	NEEYNK_5_4_0_2	3001.11	0.0021	1001.04	3	98286.5	0.92	99.93	1	75.45	4768	98.19	91.36
	49.95	4786	2.02	4778	NEEYNK_5_4_0_2	3001.11	0.0031	1501.06	2	59991.3	0.99	99.89	1	91.35	4785	98.52	96.37
	49.21	4700	2.27	4690	NEEYNK_6_5_0_1	3075.15	0.0034	1025.72	3	31491.4	0.9	99.28	1	100	4699	84.38	89.06
	49.76	4762	2.32	4756	NEEYNK_6_5_0_2	3366.25	0.0001	1122.75	3	31111.7	0.88	99.94	1	86	4761	100	95.8
	50.43	4848	2.13	4844	NEEYNK_6_5_0_3	3657.34	0.0033	1219.79	3	42998	0.87	99.76	1	68.81	4847	95.77	87.69
	49.29	4709	2.02	4701	NEEYNK_6_5_1_1	3221.21	0.0022	1074.41	3	10901.8	0.91	99.1	1	79.18	4708	86.65	84.41
	63.28	6953	1.97	6945	QDQCIYNTTYLNVQR_6_5_0_1	4194.7	0.0019	1398.91	3	1.31156e+06	0.78	99.6	1	0	6952	100	70
	64.49	7175	2.23	7165	QDQCIYNTTYLNVQR_6_5_0_2	4485.79	0.0035	1495.94	3	305515	0.64	98.68	1	42.87	7174	100	82.86
	64.52	7182	2.27	7176	QDQCIYNTTYLNVQR_6_5_0_2	4485.79	0.0017	1122.2	4	826802	0.86	99.7	1	45.71	7181	95.91	80.85
	65.68	7393	2.29	7385	QDQCIYNTTYLNVQR_6_5_0_3	4776.89	0.0001	1194.98	4	483676	0.84	99.88	1	43.8	7392	94.45	79.26
	64.47	7171	2.01	7165	QDQCIYNTTYLNVQR_6_5_1_2	4631.85	0.0036	1544.62	3	661224	0.76	99.45	1	36.95	7170	95.87	78.19
	61.73	6674	1.71	6670	QDQCIYNTTYLNVQR_7_6_0_0	4268.74	0.0092	1423.59	3	683538	0.74	99.95	1	0	6673	100	70
	62.98	6898	1.97	6890	QDQCIYNTTYLNVQR_7_6_0_1	4559.83	0.0069	1520.62	3	265694	0.81	99.93	1	60.8	6897	100	88.24
	62.99	6900	2.08	6890	QDQCIYNTTYLNVQR_7_6_0_1	4559.83	0.0069	1140.71	4	232978	0.77	99.56	1	100	6899	100	100
	64.31	7142	1.81	7132	QDQCIYNTTYLNVQR_7_6_0_2	4850.93	0.0016	1617.65	3	363656	0.81	99.54	1	23.02	7141	95.82	73.98
	64.35	7149	2.15	7143	QDQCIYNTTYLNVQR_7_6_0_2	4850.93	0.0043	1213.49	4	449141	0.79	99.7	1	10.76	7148	100	73.23
	76.49	9292	2.06	9288	SVQEIQATFFYFTPNK_4_4_0_1	3671.57	0.0025	1224.53	3	195017	0.98	99.96	1	68.33	9291	93.53	85.97
	75.83	9177	1.82	9167	SVQEIQATFFYFTPNK_5_4_0_1	3833.62	0.0026	1278.55	3	288871	0.98	99.93	1	64.55	9176	88.12	81.05
	76.16	9235	1.93	9233	SVQEIQATFFYFTPNK_5_4_0_1	3833.62	0.0002	1278.55	3	2.24707e+06	1	99.98	1	86.32	9234	93.87	91.6
	76.55	9301	1.89	9299	SVQEIQATFFYFTPNK_5_4_0_1	3833.62	0.0044	1278.55	3	138999	0.93	99.88	1	63.07	9300	92.58	83.73
	77.67	9501	1.99	9497	SVQEIQATFFYFTPNK_5_4_0_1	3833.62	0.0001	1278.55	3	289290	0.94	99.59	1	59.25	9500	94.89	84.2
	78.08	9571	1.82	9563	SVQEIQATFFYFTPNK_5_4_0_1	3833.62	0.0034	1278.55	3	171553	0.9	99.75	1	40.67	9570	91.76	76.43
	78.05	9565	2.06	9563	SVQEIQATFFYFTPNK_5_4_0_2	4124.72	0.0009	1375.58	3	1.47235e+06	1	99.98	1	53.79	9564	97.6	84.46
	78.06	9567	2.26	9563	SVQEIQATFFYFTPNK_5_4_0_2	4124.72	0.0014	1031.94	4	257342	0.98	99.63	1	58.15	9566	93.67	83.01
	78.44	9631	2.06	9629	SVQEIQATFFYFTPNK_5_4_0_2	4124.72	0.0054	1375.58	3	556939	0.96	99.94	1	43.21	9630	96.38	80.43
	78.46	9635	2.23	9629	SVQEIQATFFYFTPNK_5_4_0_2	4124.72	0.0046	1031.94	4	139263	0.96	99.84	1	53	9634	88	77.5
	78.86	9699	2.13	9695	SVQEIQATFFYFTPNK_5_4_0_2	4124.72	0.003	1375.58	3	122646	0.79	99.72	1	26.87	9698	90.62	71.5
	79.68	9831	2.01	9827	SVQEIQATFFYFTPNK_5_4_0_2	4124.72	0.0027	1375.58	3	180814	0.89	99.66	1	51.59	9830	88.31	77.29
	80.08	9897	2.05	9893	SVQEIQATFFYFTPNK_5_4_0_2	4124.72	0.0018	1375.58	3	171316	0.91	99.87	1	45.63	9896	88.71	75.79
	80.51	9967	2.01	9959	SVQEIQATFFYFTPNK_5_4_0_2	4124.72	0.0012	1375.58	3	82639.1	0.92	99.9	1	44.75	9966	88.06	75.07
	78.22	9595	2.17	9585	SVQEIQATFFYFTPNK_5_4_1_2	4270.78	0.0028	1424.26	3	113212	0.96	98.98	1	33.26	9594	91.89	74.3
	73.54	8786	1.77	8782	SVQEIQATFFYFTPNK_6_5_0_0	3907.66	0.0036	1303.23	3	256812	0.88	99.86	1	51.54	8785	100	85.46
	73.92	8850	1.76	8848	SVQEIQATFFYFTPNK_6_5_0_0	3907.66	0.0063	1303.23	3	627407	0.84	99.94	1	44.65	8849	97.44	81.6
	75.37	9098	1.62	9090	SVQEIQATFFYFTPNK_6_5_0_0	3907.66	0.0009	1303.22	3	128200	0.92	99.49	1	66.03	9097	100	89.81
	75.23	9074	1.83	9068	SVQEIQATFFYFTPNK_6_5_0_1	4198.76	0.0044	1400.26	3	108358	0.96	99.86	1	41.39	9073	100	82.42
	75.61	9138	1.88	9134	SVQEIQATFFYFTPNK_6_5_0_1	4198.76	0.0043	1400.26	3	610320	0.97	99.89	1	71.78	9137	99.23	90.99
	75.67	9149	2.21	9145	SVQEIQATFFYFTPNK_6_5_0_1	4198.76	0.0054	1050.45	4	287491	0.92	99.86	1	87.09	9148	92.84	91.12
	75.97	9202	1.85	9200	SVQEIQATFFYFTPNK_6_5_0_1	4198.76	0.0022	1400.26	3	712489	0.96	99.95	1	36.45	9201	99.16	80.35
	76.05	9215	2.11	9211	SVQEIQATFFYFTPNK_6_5_0_1	4198.76	0.0054	1050.45	4	221324	0.86	99.47	1	44.5	9214	90.21	76.5
	77.74	9512	1.94	9508	SVQEIQATFFYFTPNK_6_5_0_1	4198.76	0.0005	1400.26	3	482782	0.96	99.9	1	76.28	9511	94.98	89.37
	77.51	9472	2.21	9464	SVQEIQATFFYFTPNK_6_5_0_2	4489.85	0.0012	1123.22	4	428438	0.98	99.97	1	80.85	9471	95.79	91.31
	77.73	9510	1.91	9508	SVQEIQATFFYFTPNK_6_5_0_2	4489.85	0.0041	1497.29	3	2725160	0.99	99.94	1	15.99	9509	100	74.8
	77.86	9534	2.09	9530	SVQEIQATFFYFTPNK_6_5_0_2	4489.85	0.0076	1123.22	4	2.44094e+06	1	99.95	1	54.58	9533	94.58	82.58
	78.11	9576	2.16	9574	SVQEIQATFFYFTPNK_6_5_0_2	4489.85	0.0077	1497.29	3	619578	0.99	99.96	1	31.94	9575	98.86	78.79
	78.25	9600	2.13	9596	SVQEIQATFFYFTPNK_6_5_0_2	4489.85	0.0032	1123.22	4	389480	0.97	99.94	1	31.78	9599	95.83	76.61
	78.52	9644	2.21	9640	SVQEIQATFFYFTPNK_6_5_0_2	4489.85	0.0026	1497.29	3	179212	0.99	99.86	1	0	9643	100	70
	78.67	9670	2.21	9662	SVQEIQATFFYFTPNK_6_5_0_2	4489.85	0.0064	1123.22	4	107337	0.91	99.82	1	73.89	9669	92.68	87.04
	79.09	9734	2.33	9728	SVQEIQATFFYFTPNK_6_5_0_2	4489.85	0.0028	1123.22	4	46755.6	0.8	99.67	1	49.04	9733	96.73	82.42
	79.36	9776	2.21	9772	SVQEIQATFFYFTPNK_6_5_0_2	4489.85	0.0071	1497.29	3	415476	0.98	99.59	1	29.67	9775	98.21	77.65
	79.72	9837	2.19	9827	SVQEIQATFFYFTPNK_6_5_0_2	4489.85	0.0004	1123.22	4	75718.6	0.87	99.89	1	41.98	9836	100	82.59
	79.76	9844	1.94	9838	SVQEIQATFFYFTPNK_6_5_0_2	4489.85	0.0077	1497.29	3	294859	0.96	99.92	1	0	9843	100	70
	80.16	9910	2.01	9904	SVQEIQATFFYFTPNK_6_5_0_2	4489.85	0.0035	1497.29	3	147382	0.95	99.89	1	0	9909	100	70
	80.59	9980	2.16	9970	SVQEIQATFFYFTPNK_6_5_0_2	4489.85	0.0028	1123.22	4	30049.1	0.76	99.11	1	33	9979	90.24	73.07
	81.46	10123	2.19	10113	SVQEIQATFFYFTPNK_6_5_0_2	4489.85	0.0072	1123.22	4	21302.5	0.82	99.53	1	30.16	10122	86.95	69.91
	81.74	10165	1.95	10157	SVQEIQATFFYFTPNK_6_5_0_2	4489.85	0.002	1497.29	3	25608	0.79	99.72	1	36.9	10164	90.7	74.56
	82.17	10229	2.29	10223	SVQEIQATFFYFTPNK_6_5_0_2	4489.85	0.0059	1497.29	3	34498.9	0.95	99.03	1	24.38	10228	96.08	74.57
	79.42	9787	2.29	9783	SVQEIQATFFYFTPNK_6_5_0_3	4780.95	0.0002	1195.99	4	158995	0.97	99.86	1	32.99	9786	94.9	76.33
	79.75	9842	2.07	9838	SVQEIQATFFYFTPNK_6_5_0_3	4780.95	0.0054	1594.32	3	396258	0.99	99.91	1	58.18	9841	97.38	85.62
	79.8	9851	2.26	9849	SVQEIQATFFYFTPNK_6_5_0_3	4780.95	0.0002	1195.99	4	1073205	0.99	99.98	1	22.37	9850	95.72	73.71
	80.15	9908	2.17	9904	SVQEIQATFFYFTPNK_6_5_0_3	4780.95	0.0051	1594.32	3	302388	0.98	99.8	1	17.57	9907	95	71.78
	80.61	9983	2.26	9981	SVQEIQATFFYFTPNK_6_5_0_3	4780.95	0.0006	1195.99	4	264546	0.98	99.92	1	20.86	9982	95.1	72.83
	81.64	10150	2.32	10146	SVQEIQATFFYFTPNK_6_5_0_3	4780.95	0.0014	1195.99	4	58387.4	0.89	99.79	1	24.04	10149	90	70.21
	82.09	10216	2.26	10212	SVQEIQATFFYFTPNK_6_5_0_3	4780.95	0.0082	1195.99	4	64305.6	0.87	99.39	1	48.29	10215	91.83	78.77
	73.75	8821	1.79	8815	SVQEIQATFFYFTPNK_6_5_1_0	4053.72	0.0009	1351.91	3	97226.2	0.71	99.77	1	60.75	8820	77.1	72.19
	75.58	9133	2.15	9123	SVQEIQATFFYFTPNK_6_5_1_1	4344.81	0.0078	1086.96	4	88108.3	0.7	99.53	1	72.07	9132	75.12	74.21
	75.81	9173	1.85	9167	SVQEIQATFFYFTPNK_6_5_1_1	4344.81	0.0085	1448.95	3	193847	0.86	99.86	1	32.41	9172	89.35	72.27
	77.8	9523	2.2	9519	SVQEIQATFFYFTPNK_6_5_1_2	4635.91	0.002	1159.73	4	344090	0.88	99.95	1	25.39	9522	95.64	74.57
	77.81	9525	2.04	9519	SVQEIQATFFYFTPNK_6_5_1_2	4635.91	0.0044	1545.98	3	414562	0.94	99.66	1	61.05	9524	94.82	84.69
	79.5	9800	2.28	9794	SVQEIQATFFYFTPNK_6_5_1_3	4927	0.0046	1232.51	4	121599	0.94	99.89	1	33.48	9799	92.47	74.77
	79.87	9862	2.18	9860	SVQEIQATFFYFTPNK_6_5_1_3	4927	0.001	1232.51	4	219975	0.94	99.58	1	54.03	9861	95.14	82.8
	80.36	9943	2.3	9937	SVQEIQATFFYFTPNK_6_5_1_3	4927	0.003	1232.51	4	38524.7	0.85	99.81	1	36.19	9942	93.25	76.13
	80.78	10009	2.32	10003	SVQEIQATFFYFTPNK_6_5_1_3	4927	0.0062	1232.5	4	39272.1	0.79	99.79	1	45.16	10008	95.01	80.05
	75.2	9070	2.22	9068	SVQEIQATFFYFTPNK_7_6_0_1	4563.89	0.0018	1141.73	4	154347	0.93	99.9	1	34.01	9069	96.74	77.92
	75.6	9136	2.11	9134	SVQEIQATFFYFTPNK_7_6_0_1	4563.89	0.0058	1141.73	4	1.46434e+06	0.99	99.98	1	28.43	9135	99.15	77.93
	77.42	9455	2	9453	SVQEIQATFFYFTPNK_7_6_0_2	4854.98	0.0024	1214.5	4	2.80685e+06	0.99	99.96	1	0	9454	100	70
	79.45	9791	2.18	9783	SVQEIQATFFYFTPNK_7_6_0_2	4854.98	0.0012	1214.5	4	76309.5	0.93	99.58	1	26.66	9790	96.67	75.67
	83.65	10431	2.07	10421	SVQEIQATFFYFTPNK_7_6_0_2	4854.98	0.0076	1214.5	4	5627.8	0.72	99.39	1	34.33	10430	88.82	72.47
	80.54	9972	2.3	9970	SVQEIQATFFYFTPNK_7_6_0_3	5146.08	0.0008	1287.27	4	223329	0.98	99.95	1	31.12	9971	96.82	77.11
	81.63	10148	2.31	10146	SVQEIQATFFYFTPNK_7_6_0_3	5146.08	0.0028	1287.27	4	62380.6	0.94	99.94	1	17	10147	93.09	70.26
	82.08	10214	2.22	10212	SVQEIQATFFYFTPNK_7_6_0_3	5146.08	0.0048	1287.28	4	50285.3	0.96	99.77	1	32.25	10213	91.38	73.64
	83.02	10348	2.21	10344	SVQEIQATFFYFTPNK_7_6_0_3	5146.08	0.0028	1287.27	4	42014.3	0.96	99.58	1	27.87	10347	92.65	73.22
	87.2	10878	2.3	10872	SVQEIQATFFYFTPNK_7_6_0_4	5437.17	0.0034	1360.05	4	10539.2	0.84	99.54	1	66.71	10877	80.11	76.09
	77.06	9391	2.11	9387	SVQEIQATFFYFTPNK_7_6_1_2	5001.04	0.0046	1251.02	4	255559	0.97	99.62	1	39.42	9390	98.95	81.09
	79.82	9855	2.17	9849	SVQEIQATFFYFTPNK_7_6_1_3	5292.14	0.006	1323.79	4	130928	0.9	99.84	1	51.97	9854	95.48	82.42
	80.24	9923	2.11	9915	SVQEIQATFFYFTPNK_7_6_1_3	5292.14	0.002	1323.79	4	66959.7	0.85	99.48	1	43.36	9922	91.31	76.92
	79.14	9741	2.24	9739	SVQEIQATFFYFTPNK_7_6_2_3	5438.19	0.0028	1360.3	4	45934	0.94	99.54	1	46.39	9740	92.23	78.48
	74.74	8997	2.02	8991	SVQEIQATFFYFTPNK_8_7_0_1	4929.02	0.0008	1233.01	4	94181.2	0.75	99.47	1	53.06	8996	85.25	75.59
