# Supplementary material for: Integrated GlycoProteome Analyzer (I-GPA) for Automated Identification and Quantitation of Site-Specific N-Glycosylation
Source: Sci Rep. 2016 Feb 17;6:21175. doi: 10.1038/srep21175 (PMC4756296; doi:10.1038/srep21175)
Supplement: Supplementary Excel 6 [file srep21175-s7.xlsx]

## Sheet: Sheet1
	Integrated GlycoProteome Analyzer (I-GPA) for Automated Identification and Quantitation of Site-Specific N-Glycosylation Gun Wook Park*, Jin Young Kim*, Heeyoun Hwang, Ju Yeon Lee, Young Hee Ahn, Hyun Kyoung Lee, Eun Sun Ji, Kwang Hoe Kim, Hoi Keun Jeong, Ki Na Yun, Yong-Sam Kim, Jeong-Heon Ko, Hyun Joo An, Jae Han Kim, Young-Ki Paik , and Jong Shin Yoo**
	Supplementary Excel 6 Identification of N-glycopeptides in standard mixture sample using GPA-DB-Mixture.
	RT	HCD_scan	AT	M-score	MS_scan	N-Glycopeptides	calMass	Delta	mz	z	MS_intensity	PIP	S-score	S-score.Rank	HCDmatch	CID_scan	CIDmatch	Y-score
	47.02	4491	hcd	1.88	4489	NLTK_5_2_0_0	1691.71	0.0003	846.358	2	9380.5	0.98	99.99	1	95.54	4490	95.79	95.71
	47.36	4524	hcd	1.98	4522	NLTK_6_2_0_0	1853.76	0.0011	927.384	2	18858.6	0.99	99.99	1	98.21	4523	97.04	97.39
	47.38	4526	hcd	1.94	4522	NLTK_4_2_0_0	1529.65	0.0011	765.332	2	4147.3	1	99.87	1	75.61	4525	92.32	87.31
	47.4	4528	hcd	2.03	4522	NLTK_7_2_0_0	2015.81	0.0005	1008.41	2	3690.9	0.97	99.13	1	68.16	4527	88.74	82.56
	47.56	4543	hcd	1.57	4533	NLTK_5_2_0_0	1691.71	0.0005	846.357	2	25499.7	1	99.94	1	95.43	4542	87.44	89.84
	47.7	4557	hcd	2.08	4555	NLTK_5_2_0_0	1691.71	0.0009	846.357	2	22607.9	1	99.97	1	91.26	4556	96.89	95.2
	48.15	4601	hcd	1.78	4599	NLTK_5_4_1_0	2243.92	0.0007	1122.47	2	4089.7	0.99	99.86	1	49.2	4600	85.45	74.58
	50	4788	hcd	2.07	4786	NEEYNK_4_3_0_1	2344.89	0.0071	1172.95	2	13252	0.94	99.95	1	82.33	4787	95.72	91.71
	50.37	4827	hcd	1.96	4819	TKPREEQYNSTYR_3_3_1_0	2913.26	0.0073	971.76	3	69176	0.96	99.91	1	3.05	4826	93.5	66.36
	51.75	5019	hcd	1.74	5017	EEQYNSTYR_5_4_1_0	2958.15	0.0097	1479.58	2	8045478	0.97	99.97	1	58.28	5018	88.31	79.3
	51.76	5021	hcd	1.68	5017	EEQYNSTYR_4_3_1_0	2593.01	0.0091	1297.02	2	4.00408e+06	1	99.96	3	74.04	5020	87.47	83.44
	51.77	5023	hcd	2.04	5017	EEQYNSTYR_5_4_1_0	2958.15	0.0095	986.724	3	1.59082e+06	1	99.91	1	83.49	5022	90	88.05
	51.78	5025	hcd	1.79	5017	EEQYNSTYR_4_4_1_0	2796.09	0.0101	1398.56	2	1.62652e+06	1	99.96	1	73.43	5024	72.7	72.92
	51.79	5027	hcd	1.76	5017	EEQYNSTYR_3_3_1_0	2430.96	0.0077	1215.99	2	1.63423e+06	0.94	99.96	2	79.45	5026	83.51	82.29
	51.81	5030	hcd	1.87	5028	EEQYNSTYR_4_4_1_0	2796.09	0.0034	932.704	3	2.01862e+06	0.99	99.94	1	81.23	5029	86.73	85.08
	51.82	5032	hcd	1.63	5028	EEQYNSTYR_4_4_1_0	2796.09	0.0029	1398.55	2	16895834	0.98	99.98	1	69.32	5031	74.87	73.2
	51.89	5045	hcd	1.88	5039	EEQYNSTYR_3_4_1_0	2634.04	0.0037	1317.53	2	2.03537e+06	1	99.99	3	76.34	5044	83.45	81.32
	51.93	5052	hcd	1.64	5050	EEQYNSTYR_4_5_1_0	2999.17	0.0031	1500.09	2	3.37977e+06	0.99	99.98	2	74.19	5051	75.96	75.43
	51.95	5056	hcd	1.7	5050	EEQYNSTYR_3_4_1_0	2634.04	0.0014	878.686	3	1.14123e+06	0.99	99.99	3	80.08	5055	70.63	73.46
	51.96	5058	hcd	1.81	5050	EEQYNSTYR_3_4_1_0	2634.04	0.0009	1317.53	2	15811015	1	100	3	66.45	5057	82.85	77.93
	52	5065	hcd	1.57	5061	EEQYNSTYR_5_4_0_0	2812.09	0.0023	1406.55	2	891572	0.99	99.98	1	68.24	5064	77.83	74.95
	52.01	5067	hcd	1.76	5061	EEQYNSTYR_3_5_1_0	2837.12	0.0013	1419.06	2	844653	0.98	99.91	3	73.11	5066	65.14	67.53
	52.02	5069	hcd	1.59	5061	EEQYNSTYR_4_3_0_0	2446.96	0.0013	1223.98	2	486741	1	99.97	1	75.06	5068	90.27	85.71
	52.03	5071	hcd	1.86	5061	EEQYNSTYR_4_5_1_0	2999.17	0.0019	1000.4	3	332237	0.99	99.9	2	73.27	5070	87.82	83.46
	52.05	5074	hcd	1.65	5072	EEQYNSTYR_4_4_0_0	2650.04	0.0009	1325.52	2	1.81305e+06	1	99.96	1	71.59	5073	87.57	82.78
	52.06	5076	hcd	1.63	5072	EEQYNSTYR_3_5_1_0	2837.12	0.0008	946.379	3	554034	0.98	99.97	3	75.03	5075	71.07	72.26
	52.08	5080	hcd	1.88	5072	EEQYNSTYR_3_3_0_0	2284.91	0.0013	1142.96	2	529507	1	99.97	1	77.05	5079	88.25	84.89
	52.16	5093	hcd	1.91	5083	EEQYNSTYR_3_4_0_0	2487.98	0.0025	1244.5	2	608760	0.93	99.26	2	76.12	5092	83.76	81.47
	52.19	5098	hcd	1.84	5094	EEQYNSTYR_3_3_1_0	2430.96	0.0005	1215.99	2	267297	0.98	99.94	2	77.47	5097	86.32	83.66
	52.2	5100	hcd	1.63	5094	EEQYNSTYR_4_3_1_0	2593.01	0.0017	1297.01	2	242548	1	99.98	3	75.24	5099	86.07	82.82
	52.82	5208	hcd	2.17	5204	EEQYNSTYR_5_4_1_1	3249.24	0.0019	1625.13	2	715358	0.99	99.87	3	100	5207	91.6	94.12
	52.83	5210	hcd	1.9	5204	EEQYNSTYR_5_4_1_1	3249.24	0.0045	1083.75	3	90730.5	1	99.56	3	82.84	5209	88.81	87.02
	52.95	5228	hcd	1.94	5226	EEQYNSTYR_4_4_1_1	3087.19	0.0035	1544.1	2	154323	1	99.75	3	67.68	5227	82.28	77.9
	54.35	5465	hcd	1.95	5457	EEQFNSTYR_4_4_1_0	2780.1	0.0075	1390.56	2	137421	0.99	99.83	3	52.51	5464	78.79	70.91
	54.45	5481	hcd	1.81	5479	EEQFNSTYR_3_4_1_0	2618.05	0.0025	1309.53	2	444551	1	99.95	1	71.45	5480	82.44	79.15
	56.76	5899	hcd	1.57	5897	EEQFNSTFR_5_4_1_0	2926.16	0.0039	1463.58	2	6048909	0.99	99.98	3	68.97	5898	91.33	84.62
	56.8	5907	hcd	1.77	5897	EEQFNSTFR_4_3_1_0	2561.03	0.0029	1281.02	2	1.28205e+06	1	99.87	3	78.21	5906	87.75	84.89
	56.82	5910	hcd	1.88	5908	EEQFNSTFR_4_4_1_0	2764.11	0.0009	1382.56	2	10564949	1	99.97	3	67.16	5909	82.85	78.14
	56.84	5914	hcd	1.75	5908	EEQFNSTFR_3_3_1_0	2398.97	0.0009	1199.99	2	2.19123e+06	0.64	99.94	1	74.92	5913	79.77	78.32
	56.85	5916	hcd	1.65	5908	EEQFNSTFR_4_5_1_0	2967.18	0.0013	1484.1	2	1.16015e+06	1	99.97	1	66.88	5915	75.24	72.73
	56.86	5918	hcd	2.01	5908	EEQFNSTFR_4_4_1_0	2764.11	0.0013	922.04	3	1.26054e+06	0.95	99.89	3	85.6	5917	79.92	81.62
	56.93	5929	hcd	1.66	5919	EEQFNSTFR_4_4_1_0	2764.11	0.0035	1382.56	2	17962420	0.99	99.98	2	43.56	5928	84.77	72.41
	56.95	5934	hcd	1.9	5930	EEQFNSTFR_3_4_1_0	2602.05	0.0017	1301.53	2	8.35475e+06	1	99.99	1	77.61	5933	81.68	80.46
	57	5943	hcd	1.78	5941	EEQFNSTFR_3_5_1_0	2805.13	0.0031	1403.07	2	1.98066e+06	0.99	99.97	1	69.67	5942	64.3	65.91
	57.03	5949	hcd	1.71	5941	EEQFNSTFR_3_4_1_0	2602.05	0.003	868.023	3	921245	0.99	99.97	1	52.1	5948	68.63	63.67
	57.04	5951	hcd	1.83	5941	EEQFNSTFR_3_4_1_0	2602.05	0.0033	1301.53	2	15109095	1	99.98	1	74.1	5950	83.35	80.58
	57.34	6004	hcd	1.82	5996	EEQFNSTFR_3_4_0_0	2455.99	0.0057	1228.5	2	481513	0.99	99.88	1	59.28	6003	65.68	63.76
	58.19	6158	hcd	2.29	6150	EEQFNSTFR_5_4_1_1	3217.25	0.0019	1609.13	2	1324147	1	99.95	2	91.96	6157	91.7	91.77
	58.22	6163	hcd	1.95	6161	EEQFNSTFR_5_4_1_1	3217.25	0.0049	1073.09	3	1.52589e+06	0.97	99.95	1	65.37	6162	88.96	81.88
	58.35	6187	hcd	1.93	6183	EEQFNSTFR_4_4_1_1	3055.2	0.0049	1528.11	2	2.49176e+06	0.99	99.97	1	72.86	6186	89.2	84.3
	58.37	6191	hcd	2.02	6183	EEQFNSTFR_4_4_1_1	3055.2	0.0042	1019.07	3	978396	0.98	99.94	1	74.75	6190	89.21	84.87
	58.38	6193	hcd	1.82	6183	EEQFNSTFR_3_3_1_0	2398.97	0.0027	1199.99	2	795987	0.91	99.87	1	78.24	6192	79.98	79.46
	66.6	7694	hcd	2.22	7690	LVPVPITNATLDR_6_5_0_2	3978.71	0.0026	1326.91	3	603187	0.92	99.9	1	64.05	7693	100	89.22
	66.67	7707	hcd	2.14	7701	LVPVPITNATLDR_6_5_1_2	4124.77	0.0036	1375.6	3	307691	0.91	99.64	1	52.53	7706	85.26	75.44
	66.99	7764	hcd	2.21	7756	LVPVPITNATLDR_5_4_0_2	3613.58	0.0043	1205.2	3	700245	0.98	99.96	1	58.65	7763	100	87.6
	69.05	8128	hcd	2.31	8126	LVPVPITNATLDR_6_5_0_3	4269.81	0.0004	1068.21	4	667216	0.86	99.9	1	64.5	8127	93.75	84.98
	69.06	8130	hcd	2.15	8126	LVPVPITNATLDR_6_5_0_3	4269.81	0.0018	1423.94	3	547543	0.99	99.86	1	70.79	8129	99.04	90.57
	69.07	8132	hcd	2.22	8126	LVPVPITNATLDR_6_5_0_2	3978.71	0.002	1326.91	3	163754	0.98	99.63	1	55.64	8131	98.98	85.98
	69.2	8154	hcd	2.09	8146	LVPVPITNATLDR_6_5_1_2	4124.77	0.0015	1375.6	3	183858	1	99.66	1	63.67	8153	96.53	86.67
	69.25	8163	hcd	2.16	8157	LVPVPITNATLDR_5_4_0_2	3613.58	0.001	1205.2	3	234852	0.96	99.63	1	54.96	8162	100	86.49
	69.27	8167	hcd	2.15	8157	LVPVPITNATLDR_4_3_0_1	2957.36	0.0013	1479.18	2	233314	0.52	98.86	1	57.71	8166	92.08	81.77
	69.42	8192	hcd	2.21	8190	LVPVPITNATLDR_6_5_0_3	4269.81	0.0057	1423.94	3	1.7264e+06	1	99.91	1	52.38	8191	100	85.72
	69.43	8194	hcd	2.32	8190	LVPVPITNATLDR_6_5_0_3	4269.81	0.0052	1068.21	4	871676	0.93	99.9	1	47.32	8193	98.14	82.89
	69.44	8196	hcd	2.04	8190	LVPVPITNATLDR_6_5_0_2	3978.71	0.0041	1326.91	3	303992	0.98	99.78	1	56.38	8195	100	86.91
	72.92	8814	hcd	2.07	8804	LVPVPITNATLDQITGK_6_5_0_2	4349.92	0.0089	1450.65	3	512857	1	99.93	1	64.58	8813	97.61	87.7
	72.97	8823	hcd	2.23	8815	LVPVPITNATLDQITGK_6_5_0_2	4349.92	0.0032	1088.24	4	411742	0.99	99.93	1	58.91	8822	98.64	86.72
	73.21	8865	hcd	2.15	8859	LVPVPITNATLDQITGK_5_4_0_2	3984.79	0.0058	1328.94	3	374781	0.99	99.93	1	59.32	8864	100	87.8
	73.27	8876	hcd	2.29	8870	LVPVPITNATLDQITGK_5_4_0_2	3984.79	0.0048	996.953	4	655512	0.9	99.67	1	55.13	8875	82.83	74.52
	73.32	8885	hcd	1.92	8881	LVPVPITNATLDQITGK_4_3_0_1	3328.56	0.0027	1664.79	2	544103	0.95	99.75	1	61.42	8884	89.56	81.12
	73.57	8929	hcd	2.25	8925	LVPVPITNATLDQITGK_5_4_0_2	3984.79	0.0043	1328.94	3	542592	0.98	99.9	1	61.19	8928	100	88.36
	75.04	9188	hcd	2.16	9178	LVPVPITNATLDQITGK_6_5_0_3	4641.01	0.0028	1547.68	3	455334	0.99	99.4	1	67.34	9187	99.32	89.73
	75.08	9195	hcd	2.23	9189	LVPVPITNATLDQITGK_6_5_1_3	4787.07	0.0002	1596.36	3	810812	0.99	99.86	1	29.08	9194	99.49	78.37
	75.14	9206	hcd	2.24	9200	LVPVPITNATLDQITGK_6_5_1_3	4787.07	0.0016	1197.52	4	543159	0.98	99.73	1	51.24	9205	95.76	82.4
	75.38	9248	hcd	2.16	9244	LVPVPITNATLDQITGK_6_5_0_3	4641.01	0.0034	1547.68	3	1.74594e+06	0.99	99.92	1	62.99	9247	99.16	88.31
	75.75	9316	hcd	2.1	9310	LVPVPITNATLDQITGK_6_5_0_3	4641.01	0.0055	1547.68	3	427620	0.99	99.76	1	28.43	9315	95.76	75.56
	77.9	9699	hcd	1.95	9695	SVQEIQATFFYFTPNK_6_5_0_2	4489.85	0.0086	1497.29	3	131190	0.9	99.64	1	44.21	9698	85.33	72.99
	78.24	9758	hcd	2.15	9750	SVQEIQATFFYFTPNK_5_4_0_2	4124.72	0.0021	1375.58	3	196700	0.88	99.39	1	61.58	9757	93.82	84.15
	78.29	9765	hcd	2.12	9761	SVQEIQATFFYFTPNK_6_5_0_2	4489.85	0.0035	1497.29	3	144953	0.88	99.7	1	51.16	9764	91.03	79.07
	78.6	9818	hcd	2.09	9816	SVQEIQATFFYFTPNK_5_4_0_2	4124.72	0.0054	1375.58	3	317561	0.73	99.62	1	69.65	9817	73.93	72.65
	78.84	9859	hcd	2.14	9849	SVQEIQATFFYFTPNK_6_5_0_2	4489.85	0.0032	1497.29	3	51736.5	0.83	99.79	1	14.95	9858	86.55	65.07
	79.02	9890	hcd	2.05	9882	SVQEIQATFFYFTPNK_5_4_0_2	4124.72	0.0042	1375.58	3	168624	0.71	99.56	1	48.23	9889	83.21	72.72
	81.49	10304	hcd	2.23	10294	SVQEIQATFFYFTPNK_6_5_0_3	4780.95	0.003	1195.99	4	44894.8	0.6	99.35	1	28.59	10303	91.88	72.89
	81.75	10348	hcd	2.02	10338	SVQEIQATFFYFTPNK_6_5_0_2	4489.85	0.0089	1497.29	3	75211.8	0.71	99.59	1	72.57	10347	76.92	75.62
	82.12	10410	hcd	2.12	10404	SVQEIQATFFYFTPNK_6_5_0_3	4780.95	0.0111	1594.32	3	72846.2	0.89	99.3	1	71.63	10409	76.84	75.27
	82.15	10414	hcd	2.33	10404	SVQEIQATFFYFTPNK_6_5_0_3	4780.95	0.0102	1195.99	4	87586.8	0.76	99.43	1	30.51	10413	92.01	73.56
	82.26	10432	hcd	2.27	10426	SVQEIQATFFYFTPNK_7_6_0_3	5146.08	0.0088	1287.28	4	35469.9	0.64	98.96	1	15.41	10431	90.69	68.11
	82.29	10436	hcd	2.24	10426	SVQEIQATFFYFTPNK_5_4_0_2	4124.72	0.0048	1375.58	3	45951.8	0.64	99.86	1	33.06	10435	76.72	63.62
	82.53	10474	hcd	2.22	10470	SVQEIQATFFYFTPNK_6_5_0_3	4780.95	0.0118	1195.99	4	38554.9	0.46	99.76	1	22.66	10473	90.49	70.14
	83.39	10619	hcd	1.99	10613	SVQEIQATFFYFTPNK_6_5_0_2	4489.85	0.002	1497.29	3	55884.8	0.54	99.78	1	66.93	10618	63.5	64.53
	84.5	10797	hcd	2.11	10789	SVQEIQATFFYFTPNK_6_5_0_2	4489.85	0.0041	1497.29	3	46139.6	0.58	99.05	1	83.99	10796	74.68	77.47
	84.9	10863	hcd	2.12	10855	SVQEIQATFFYFTPNK_6_5_0_3	4780.95	0.0198	1594.33	3	46021.5	0.46	99.39	1	54.13	10862	79.36	71.79
	84.92	10865	hcd	1.96	10855	SVQEIQATFFYFTPNK_6_5_0_2	4489.85	0.017	1497.29	3	63479.5	0.58	98.63	1	56.52	10864	67.35	64.1
	85.25	10918	hcd	2.23	10910	SVQEIQATFFYFTPNK_7_6_0_3	5146.08	0.0144	1287.28	4	46594.3	0.72	99.73	1	32.36	10917	83.41	68.1
	85.3	10925	hcd	2.12	10921	SVQEIQATFFYFTPNK_6_5_0_3	4780.95	0.0051	1594.32	3	52416.5	0.69	99.88	1	30.21	10924	80.02	65.08
	85.31	10927	hcd	1.9	10921	SVQEIQATFFYFTPNK_6_5_0_2	4489.85	0.0083	1497.29	3	63272.8	0.48	98.65	1	43.71	10926	71.52	63.18
	85.38	10938	hcd	2.19	10932	SVQEIQATFFYFTPNK_6_5_0_3	4780.95	0.0054	1195.99	4	43739.4	0.64	99.17	1	44.1	10937	74.89	65.66
	85.73	10989	hcd	2.1	10987	SVQEIQATFFYFTPNK_6_5_0_3	4780.95	0.0219	1594.33	3	39520.6	0.49	99.31	1	49.72	10988	71.98	65.3
	86.23	11063	hcd	2	11053	SVQEIQATFFYFTPNK_6_5_0_2	4489.85	0.0137	1497.29	3	42437.5	0.59	99.13	1	64.5	11062	89.06	81.69
	86.3	11074	hcd	2.18	11064	SVQEIQATFFYFTPNK_6_5_0_3	4780.95	0.0074	1195.99	4	40708.2	0.7	99.05	1	21.83	11073	85.85	66.64
	86.38	11085	hcd	2.08	11075	SVQEIQATFFYFTPNK_5_4_0_2	4124.72	0.0042	1375.58	3	35309.2	0.56	99.44	1	41.16	11084	74.47	64.48
	86.4	11088	hcd	2.24	11086	SVQEIQATFFYFTPNK_7_6_0_3	5146.08	0.014	1287.28	4	26741.4	0.73	99.91	1	27.55	11087	88.13	69.96
	86.75	11136	hcd	2.11	11130	SVQEIQATFFYFTPNK_6_5_0_3	4780.95	0.0142	1196	4	33723.4	0.74	99.51	1	57.28	11135	86.52	77.75
	87.13	11189	hcd	2.15	11185	SVQEIQATFFYFTPNK_6_5_0_3	4780.95	0.0099	1594.32	3	29194	0.75	98.24	1	47.29	11188	72.17	64.71
	87.16	11193	hcd	2.06	11185	SVQEIQATFFYFTPNK_6_5_0_2	4489.85	0.0149	1497.29	3	31972.6	0.66	99.89	1	61.73	11192	76.12	71.81
	87.23	11204	hcd	2.1	11196	SVQEIQATFFYFTPNK_6_5_0_3	4780.95	0.0086	1195.99	4	18425.3	0.62	99.42	1	22.62	11203	85.04	66.31
	87.39	11226	hcd	2.22	11218	SVQEIQATFFYFTPNK_7_6_0_3	5146.08	0.0056	1287.28	4	26164	0.7	99.73	1	25.52	11225	88.48	69.59
	87.61	11255	hcd	2.08	11251	SVQEIQATFFYFTPNK_6_5_0_2	4489.85	0.0161	1497.29	3	34217.5	0.46	99.39	1	24.43	11254	78.93	62.58
	88.08	11323	hcd	2.25	11317	SVQEIQATFFYFTPNK_6_5_0_3	4780.95	0.0096	1594.32	3	39317.1	0.68	99.84	1	50.1	11322	82.02	72.45
	88.61	11402	hcd	2.07	11394	SVQEIQATFFYFTPNK_6_5_0_2	4489.85	0.0035	1497.29	3	22181.2	0.61	99.65	1	82.78	11401	68.63	72.88
	88.68	11413	hcd	2.26	11405	SVQEIQATFFYFTPNK_6_5_0_3	4780.95	0.007	1195.99	4	16042.7	0.65	99.52	1	35	11412	87.41	71.68
	89.14	11479	hcd	2.25	11471	SVQEIQATFFYFTPNK_6_5_0_3	4780.95	0.0126	1196	4	17786.7	0.64	99.37	1	38.73	11478	88.14	73.32
	89.57	11541	hcd	2.12	11537	SVQEIQATFFYFTPNK_6_5_0_2	4489.85	0.0089	1497.29	3	21591.4	0.55	99.2	1	36.53	11540	75.35	63.7
	89.65	11554	hcd	2.19	11548	SVQEIQATFFYFTPNK_6_5_0_3	4780.95	0.0162	1594.33	3	56597.7	0.6	98.47	1	51.7	11553	75.28	68.2
	90.3	11646	hcd	2.33	11636	SVQEIQATFFYFTPNK_6_5_0_3	4780.95	0.0114	1195.99	4	24986	0.58	99.72	1	32.19	11645	87.76	71.09
	90.98	11739	hcd	2.06	11735	SVQEIQATFFYFTPNK_6_5_0_2	4489.85	0.0071	1497.29	3	21897.9	0.56	99.83	1	23.08	11738	84.32	65.95
	91.48	11807	hcd	1.95	11801	SVQEIQATFFYFTPNK_6_5_0_2	4489.85	0.0221	1497.3	3	19296.3	0.44	99.67	1	48.3	11806	79.19	69.92
	92.44	11939	hcd	2.25	11933	SVQEIQATFFYFTPNK_6_5_0_2	4489.85	0.0077	1497.29	3	16631.4	0.47	99.75	1	29.33	11938	80.72	65.3
	92.5	11948	hcd	2.1	11944	SVQEIQATFFYFTPNK_6_5_0_3	4780.95	0.0114	1594.32	3	19551.5	0.59	99.4	1	45.09	11947	80.32	69.75
	92.62	11965	hcd	2.28	11955	SVQEIQATFFYFTPNK_6_5_0_3	4780.95	0.0098	1195.99	4	13216.8	0.59	98.43	1	34.17	11964	87.54	71.53
	93.1	12031	hcd	2.29	12021	SVQEIQATFFYFTPNK_6_5_0_3	4780.95	0.0198	1196	4	11487.2	0.63	99.41	1	36.62	12030	86.39	71.46
	93.95	12146	hcd	2.08	12142	SVQEIQATFFYFTPNK_6_5_0_3	4780.95	0.0072	1594.32	3	26256.5	0.58	99.88	1	50.96	12145	68.44	63.19
	94.41	12210	hcd	2.09	12208	SVQEIQATFFYFTPNK_6_5_0_3	4780.95	0.0129	1594.32	3	27921.3	0.54	99.37	1	50.23	12209	78.02	69.68
	95.19	12317	hcd	2.3	12307	SVQEIQATFFYFTPNK_6_5_0_3	4780.95	0.0062	1195.99	4	14796.6	0.59	99.11	1	12.21	12316	90.01	66.67
	95.28	12328	hcd	2.22	12318	SVQEIQATFFYFTPNK_7_6_0_3	5146.08	0.0068	1287.28	4	15412.5	0.5	98.32	1	23.29	12327	82.99	65.08
	95.33	12335	hcd	1.92	12329	SVQEIQATFFYFTPNK_6_5_0_2	4489.85	0.0062	1497.29	3	20443.5	0.42	99.9	1	61.03	12334	80.73	74.82
	95.38	12342	hcd	2.16	12340	SVQEIQATFFYFTPNK_6_5_0_3	4780.95	0.0066	1594.32	3	26720.7	0.63	99.96	1	31.38	12341	79.72	65.21
	96.78	12535	hcd	2.19	12527	SVQEIQATFFYFTPNK_6_5_0_2	4489.85	0.0134	1497.29	3	27131.7	0.48	99.81	1	20.17	12534	82.61	63.88
	96.83	12542	hcd	2.14	12538	SVQEIQATFFYFTPNK_6_5_0_3	4780.95	0.0087	1594.32	3	33084.6	0.49	99.85	1	34.53	12541	78.69	65.44
	97.01	12566	hcd	2.22	12560	SVQEIQATFFYFTPNK_6_5_0_3	4780.95	0.0102	1195.99	4	17111	0.56	99.16	1	25.09	12565	83.88	66.25
	98.29	12740	hcd	2.1	12736	SVQEIQATFFYFTPNK_6_5_0_3	4780.95	0.003	1594.32	3	20810.9	0.54	99.97	1	33.02	12739	80.56	66.29
	98.48	12766	hcd	2.29	12758	SVQEIQATFFYFTPNK_6_5_0_3	4780.95	0.0098	1195.99	4	12694.5	0.5	98.62	1	17.6	12765	89.33	67.81
	98.78	12806	hcd	2.1	12802	SVQEIQATFFYFTPNK_6_5_0_3	4780.95	0.0174	1594.33	3	22223.3	0.57	99.81	1	53.99	12805	76.93	70.05
	99.86	12953	hcd	1.99	12945	SVQEIQATFFYFTPNK_6_5_0_2	4489.85	0.0161	1497.29	3	30432.2	0.42	99.88	1	31.81	12952	80.4	65.82
	101.22	13138	hcd	2.11	13132	SVQEIQATFFYFTPNK_6_5_0_3	4780.95	0.0033	1594.32	3	31577.5	0.46	98.41	1	65	13137	77.83	73.98
	102.76	13349	hcd	2.19	13341	SVQEIQATFFYFTPNK_6_5_0_3	4780.95	0.0129	1594.32	3	21883.2	0.54	99.18	1	62.29	13348	78.05	73.32
	103.81	13490	hcd	2.08	13484	SVQEIQATFFYFTPNK_6_5_0_3	4780.95	0.0081	1594.32	3	17311.7	0.4	99.43	1	52.21	13489	78.17	70.38
	105.27	13690	hcd	2.13	13682	SVQEIQATFFYFTPNK_6_5_0_3	4780.95	0.0132	1594.32	3	33299.7	0.47	98.68	1	26.53	13689	80.78	64.51
