# Supplementary material for: Integrated GlycoProteome Analyzer (I-GPA) for Automated Identification and Quantitation of Site-Specific N-Glycosylation
Source: Sci Rep. 2016 Feb 17;6:21175. doi: 10.1038/srep21175 (PMC4756296; doi:10.1038/srep21175)
Supplement: Supplementary Excel 8 [file srep21175-s9.xlsx]

## Sheet: Sheet1
	Integrated GlycoProteome Analyzer (I-GPA) for Automated Identification and Quantitation of Site-Specific N-Glycosylation Gun Wook Park*, Jin Young Kim*, Heeyoun Hwang, Ju Yeon Lee, Young Hee Ahn, Hyun Kyoung Lee, Eun Sun Ji, Kwang Hoe Kim, Hoi Keun Jeong, Ki Na Yun, Yong-Sam Kim, Jeong-Heon Ko, Hyun Joo An, Jae Han Kim, Young-Ki Paik , and Jong Shin Yoo**
	Supplementary Excel 8 Quantification of N-glycopeptides in α1-acid glycoprotein (AGP) standard sample without HILIC enrichment.
	N-Glycopeptides	mz	RT	XIC	1TIQ	2TIQ	3TIQ	5TIQ	7TIQ
	CANLVPVPITNATLDR_6_5_0_2(3+)	1441.95	68.85	2833357	3.43412e+06	3.43412e+06	3.43412e+06	3.43412e+06	ND
	CANLVPVPITNATLDR_6_5_0_3(3+)	1538.98	70.28	1438179	1.80736e+06	1.80736e+06	1.80736e+06	1.80736e+06	ND
	ENGTISR_5_4_0_1(2+)	1345.54	50.14	1193237	183941	346889	493187	605860	ND
	ENGTISR_5_4_0_2(3+)	994.391	50.22	532308	253685	253685	253685	ND	ND
	ENGTISR_6_5_0_1(3+)	1019.07	49.53	2740671	1.01855e+06	1261583	1.33648e+06	1.43323e+06	ND
	ENGTISR_6_5_0_3(3+)	1213.13	51.03	3455562	411216	775923	1115553	1.68596e+06	2.09559e+06
	ENGTISR_6_5_1_1(3+)	1067.76	49.63	577428	287696	287696	287696	287696	ND
	ENGTISR_6_5_1_2(3+)	1164.79	50.14	2241442	446741	742494	999915	1.41213e+06	1.55528e+06
	ENGTISR_7_6_0_1(3+)	1140.78	49.32	581804	293152	293152	293152	ND	ND
	ENGTISR_7_6_0_2(3+)	1237.81	49.97	2757504	1.38384e+06	1.38384e+06	1.38384e+06	1.38384e+06	1.38384e+06
	ENGTISR_7_6_0_3(3+)	1334.84	50.66	1097270	242617	478573	633720	ND	ND
	ENGTISR_7_6_1_2(3+)	1286.5	49.97	802791	392168	392168	392168	392168	392168
	LVPVPITNATLDQITGK_3_3_0_0(2+)	1438.21	71.17	23596868	5.1568e+06	10070803	1.28882e+07	1.67376e+07	1.9216e+07
	LVPVPITNATLDQITGK_3_3_0_0(3+)	959.143	71.17	3118608	476782	660677	820439	ND	ND
	LVPVPITNATLDQITGK_4_3_0_0(2+)	1519.24	71.17	22676345	3.96802e+06	7.4611e+06	9917026	1.41374e+07	1.7891e+07
	LVPVPITNATLDQITGK_4_3_0_1(2+)	1664.78	73.07	11226452	3577853	6.52354e+06	8.80142e+06	1.30877e+07	1.70343e+07
	LVPVPITNATLDQITGK_4_3_0_1(3+)	1110.19	73.13	7565668	3.26122e+06	5.74728e+06	7.07556e+06	8.64731e+06	9.06166e+06
	LVPVPITNATLDQITGK_4_4_0_1(3+)	1177.88	72.89	8314623	1.53858e+06	3044639	4.43649e+06	6.18879e+06	7.68137e+06
	LVPVPITNATLDQITGK_5_4_0_0(2+)	1701.8	69.44	5769952	1.51922e+06	2.52411e+06	3.41254e+06	4.80297e+06	5.62945e+06
	LVPVPITNATLDQITGK_5_4_0_0(3+)	1134.87	69.69	23388020	8.94822e+06	1.53416e+07	1.9635e+07	2.23351e+07	2.44145e+07
	LVPVPITNATLDQITGK_5_4_0_0(4+)	851.405	69.69	2124470	1132212	1.88085e+06	2.40512e+06	ND	ND
	LVPVPITNATLDQITGK_5_4_0_1(3+)	1231.9	71.41	172968367	44977783	86550378	121802403	172369991	1.9342e+08
	LVPVPITNATLDQITGK_5_4_0_1(4+)	924.178	71.41	32181089	2.71831e+07	2.71831e+07	2.71831e+07	2.71831e+07	2.71831e+07
	LVPVPITNATLDQITGK_5_4_0_2(3+)	1328.93	73.13	250194816	108943556	198683270	246527483	303013600	3.27656e+08
	LVPVPITNATLDQITGK_5_4_0_2(4+)	996.952	73.13	64085756	31836776	59163117	7.30162e+07	8.86276e+07	9.42791e+07
	LVPVPITNATLDQITGK_5_5_0_1(3+)	1299.6	71.29	13924101	4.05644e+06	8.02012e+06	10418275	1.46608e+07	1.80384e+07
	LVPVPITNATLDQITGK_5_5_0_2(3+)	1396.63	73.01	15764295	5.59604e+06	1.06481e+07	14029930	2.03775e+07	2.34926e+07
	LVPVPITNATLDQITGK_6_5_0_0(3+)	1256.58	69.44	40161490	22705409	3.64231e+07	4.42059e+07	5.26702e+07	5.40106e+07
	LVPVPITNATLDQITGK_6_5_0_1(3+)	1353.61	71.17	316513177	149327652	290293476	378310038	4.58347e+08	4.73656e+08
	LVPVPITNATLDQITGK_6_5_0_1(4+)	1015.46	71.17	105804048	50526821	100897767	131486081	1.58635e+08	1.63952e+08
	LVPVPITNATLDQITGK_6_5_0_2(3+)	1450.64	72.83	564891435	213828680	424034880	587758028	830533684	917622139
	LVPVPITNATLDQITGK_6_5_0_2(4+)	1088.23	72.83	279217097	124665800	238424672	313143460	426543038	472811067
	LVPVPITNATLDQITGK_6_5_0_3(4+)	1161.01	74.39	282743813	115705908	210433786	288361712	409507644	471104086
	LVPVPITNATLDQITGK_6_5_1_0(3+)	1305.27	69.27	6220762	4.16308e+06	7.10515e+06	8.18815e+06	ND	ND
	LVPVPITNATLDQITGK_6_5_1_1(3+)	1402.3	71.05	70040953	38823008	69915995	95072020	110609952	1.15032e+08
	LVPVPITNATLDQITGK_6_5_1_2(4+)	1124.75	72.71	90060646	40572665	79797926	105134522	147477646	1.60584e+08
	LVPVPITNATLDQITGK_6_5_1_3(3+)	1596.36	74.27	64317696	43381216	79165982	99960218	1.19263e+08	1.27606e+08
	LVPVPITNATLDQITGK_6_5_1_3(4+)	1197.52	74.21	101915346	64517498	121765860	155492860	1.87055e+08	2.01827e+08
	LVPVPITNATLDQITGK_6_5_2_2(4+)	1161.26	76.08	5338851	1.50905e+06	3.00502e+06	3.77835e+06	ND	ND
	LVPVPITNATLDQITGK_7_6_0_1(3+)	1475.32	70.87	8319609	4.627e+06	8.06511e+06	9.47349e+06	1.15387e+07	ND
	LVPVPITNATLDQITGK_7_6_0_2(3+)	1572.36	72.46	12484837	4277139	8.49679e+06	1.13873e+07	1.57469e+07	1.84107e+07
	LVPVPITNATLDQITGK_7_6_0_3(4+)	1252.29	74.03	12018419	3.53083e+06	6.83171e+06	1.00944e+07	1.40549e+07	ND
	LVPVPITNATLDQITGK_7_6_1_1(4+)	1143.26	70.74	2134798	2.73565e+06	2.73565e+06	2.73565e+06	ND	ND
	LVPVPITNATLDQITGK_7_6_1_2(4+)	1216.03	72.33	6914259	3.45492e+06	6.33317e+06	7745521	9.80184e+06	1.12066e+07
	LVPVPITNATLDQITGK_7_6_1_3(4+)	1288.81	73.96	5694552	2.2721e+06	3.55686e+06	4.83942e+06	7.03842e+06	8.83456e+06
	LVPVPITNATLDQITGK_8_7_0_2(4+)	1270.8	71.8	2948078	673351	1.33137e+06	1.98145e+06	3.21858e+06	4.09408e+06
	LVPVPITNATLDQITGK_8_7_0_3(4+)	1343.57	73.39	2798263	1.15229e+06	2.10782e+06	2.98927e+06	ND	ND
	LVPVPITNATLDR_3_3_0_0(2+)	1252.61	64.84	64138222	1.11292e+07	2.16405e+07	2.86444e+07	3.86146e+07	4.46866e+07
	LVPVPITNATLDR_4_3_0_0(2+)	1333.63	65.09	26761628	8.96142e+06	1.49737e+07	19999662	2.92675e+07	3.41962e+07
	LVPVPITNATLDR_4_3_0_1(2+)	1479.18	66.59	20072433	6.32048e+06	1.12404e+07	1.46056e+07	1.9151e+07	2.08354e+07
	LVPVPITNATLDR_4_4_0_1(3+)	1054.15	65.46	9974414	2.10564e+06	3.72468e+06	5.21802e+06	7.84168e+06	9.19437e+06
	LVPVPITNATLDR_5_4_0_0(2+)	1516.2	64.84	53190874	1.39577e+07	2.64565e+07	34373747	4.41301e+07	4.97962e+07
	LVPVPITNATLDR_5_4_0_0(3+)	1011.14	64.84	8965658	1.76286e+06	3.44283e+06	4.57328e+06	6591747	7.99317e+06
	LVPVPITNATLDR_5_4_0_1(2+)	1661.75	66.23	66861479	15317664	2.94506e+07	4.24126e+07	6.08351e+07	6.85973e+07
	LVPVPITNATLDR_5_4_0_1(3+)	1108.17	65.09	206287023	58676571	111036106	146171487	1.92546e+08	207137386
	LVPVPITNATLDR_5_4_0_1(4+)	831.377	65.09	11059679	9.36044e+06	9.36044e+06	9.36044e+06	9.36044e+06	9.36044e+06
	LVPVPITNATLDR_5_4_0_2(3+)	1205.2	66.59	198653190	71737322	120422949	156468814	2.00561e+08	2.24314e+08
	LVPVPITNATLDR_5_5_0_1(3+)	1175.86	65.03	28999577	7.14251e+06	14199942	1.93921e+07	2.72642e+07	3.09277e+07
	LVPVPITNATLDR_5_5_0_2(3+)	1272.89	66.41	27950062	1.02426e+07	1.80892e+07	2.22313e+07	2.79442e+07	3.18503e+07
	LVPVPITNATLDR_6_5_0_0(3+)	1132.85	63.12	32014370	15193746	2.68741e+07	3.5041e+07	3.62418e+07	ND
	LVPVPITNATLDR_6_5_0_1(3+)	1229.88	64.84	579470667	221320244	417156332	549113992	695347847	7.32012e+08
	LVPVPITNATLDR_6_5_0_1(4+)	922.66	64.84	89979946	3.53898e+07	6.89284e+07	8.99971e+07	1.12582e+08	118144734
	LVPVPITNATLDR_6_5_0_2(3+)	1326.91	66.23	1141084555	377355624	696450456	1003446680	1412284304	1601483336
	LVPVPITNATLDR_6_5_0_2(4+)	995.434	66.23	295078411	101776916	188607934	266078026	367555951	4.14444e+08
	LVPVPITNATLDR_6_5_0_3(3+)	1423.94	67.56	604894583	228728772	455003112	588965788	810308300	932509651
	LVPVPITNATLDR_6_5_0_3(4+)	1068.21	67.56	248386925	89443970	178086554	239226540	333848210	3.88163e+08
	LVPVPITNATLDR_6_5_1_0(3+)	1181.53	63.05	10019526	7.3696e+06	1.23104e+07	1.31154e+07	1.37725e+07	ND
	LVPVPITNATLDR_6_5_1_1(3+)	1278.56	64.67	142620870	60760575	117413884	149811207	1.90204e+08	2.01035e+08
	LVPVPITNATLDR_6_5_1_1(4+)	959.174	64.67	18880235	2.21098e+07	2.21098e+07	2.21098e+07	2.21098e+07	ND
	LVPVPITNATLDR_6_5_1_2(3+)	1375.6	66.12	322032026	134232676	259137192	339640238	463457631	5.00792e+08
	LVPVPITNATLDR_6_5_1_2(4+)	1031.95	66.12	80495384	84579635	84579635	84579635	84579635	84579635
	LVPVPITNATLDR_6_5_1_3(3+)	1472.63	67.43	183581066	111419784	187415568	253616426	2.94778e+08	6.59303e+06
	LVPVPITNATLDR_6_5_1_3(4+)	1104.72	67.43	79694083	49558207	82687532	112842701	1.30272e+08	1.3602e+08
	LVPVPITNATLDR_7_6_0_0(3+)	1254.56	62.93	3765412	4.47563e+06	4.47563e+06	4.47563e+06	ND	ND
	LVPVPITNATLDR_7_6_0_2(3+)	1448.62	65.88	34686827	10897233	2.13101e+07	2.89756e+07	3.97072e+07	4.66267e+07
	LVPVPITNATLDR_7_6_0_2(4+)	1086.72	65.88	22175303	17677975	17677975	17677975	17677975	17677975
	LVPVPITNATLDR_7_6_0_3(3+)	1545.65	67.19	9017768	7.41615e+06	7.41615e+06	7.41615e+06	7.41615e+06	7.41615e+06
	LVPVPITNATLDR_7_6_0_3(4+)	1159.49	67.19	9574822	3.00989e+06	5.62798e+06	8.20881e+06	1.24357e+07	1.631e+07
	LVPVPITNATLDR_7_6_1_2(4+)	1123.23	65.82	7064681	7.82322e+06	7.82322e+06	7.82322e+06	7.82322e+06	ND
	LVPVPITNATLDR_9_8_1_2(4+)	1305.8	76.53	8432451	2.96137e+06	3.51674e+06	ND	ND	ND
	NEEYNK_4_3_0_1(2+)	1172.95	49.89	968461	83359.6	142558	174690	ND	ND
	NEEYNK_5_4_0_0(2+)	1209.97	48.65	96144	64751.3	113737	134075	ND	ND
	NEEYNK_5_4_0_1(2+)	1355.51	49.22	1125197	268959	503101	589472	625047	ND
	NEEYNK_5_4_0_1(3+)	904.012	49.22	1096212	533110	533110	533110	ND	ND
	NEEYNK_5_4_0_2(2+)	1501.06	49.89	925120	198101	334929	452908	ND	ND
	NEEYNK_5_4_0_2(3+)	1001.04	49.89	3846105	1.30671e+06	1.70149e+06	2.05916e+06	ND	ND
	NEEYNK_6_5_0_1(3+)	1025.72	49.32	1297740	659918	659918	659918	ND	ND
	NEEYNK_6_5_0_2(3+)	1122.75	49.97	5181297	2.88313e+06	2.88313e+06	2.88313e+06	2.88313e+06	ND
	NEEYNK_6_5_0_3(3+)	1219.79	50.57	2310128	445582	875650	1.20954e+06	1.71865e+06	ND
	NEEYNK_6_5_1_1(3+)	1074.41	49.22	425031	178515	178515	178515	178515	ND
	QDQCIYNTTYLNVQR_6_5_0_1(3+)	1398.9	63.23	16085493	7.85798e+06	1.41666e+07	1.68384e+07	2.10918e+07	2.38843e+07
	QDQCIYNTTYLNVQR_6_5_0_2(3+)	1495.94	64.55	39814963	28289778	4.68157e+07	59593274	6.92421e+07	ND
	QDQCIYNTTYLNVQR_6_5_0_2(4+)	1122.2	64.55	14657782	2.06621e+07	2.06621e+07	2.06621e+07	ND	ND
	QDQCIYNTTYLNVQR_6_5_0_3(4+)	1194.98	65.76	20983745	1.54601e+07	2.63581e+07	3.49053e+07	4.15246e+07	ND
	QDQCIYNTTYLNVQR_6_5_1_2(3+)	1544.62	64.49	9071773	4.71102e+06	9.21138e+06	1.30972e+07	1.61814e+07	ND
	QDQCIYNTTYLNVQR_7_6_0_0(3+)	1423.58	61.71	4442731	3.90245e+06	6.38087e+06	6.65275e+06	ND	ND
	QDQCIYNTTYLNVQR_7_6_0_1(3+)	1520.62	63.05	17858515	1.5092e+07	2.751e+07	2.94924e+07	ND	ND
	QDQCIYNTTYLNVQR_7_6_0_1(4+)	1140.71	62.99	11656015	2.04336e+07	2.04336e+07	2.04336e+07	ND	ND
	QDQCIYNTTYLNVQR_7_6_0_2(3+)	1617.65	64.37	13812172	1.16262e+07	1.94458e+07	2.69072e+07	3.44349e+07	1.42654e+07
	QDQCIYNTTYLNVQR_7_6_0_2(4+)	1213.49	64.37	14526968	1.13643e+07	2.01191e+07	2.73901e+07	3.48815e+07	ND
	SVQEIQATFFYFTPNK_4_4_0_1(3+)	1224.53	76.46	3077919	937966	1.80656e+06	2.42613e+06	3.13536e+06	ND
	SVQEIQATFFYFTPNK_5_4_0_1(3+)	1278.55	76.21	38195602	1.24725e+07	2.31517e+07	3.14305e+07	4.46241e+07	5.0989e+07
	SVQEIQATFFYFTPNK_5_4_0_2(3+)	1375.58	78.16	63759525	22347048	3.82371e+07	54049176	7.20786e+07	8.23294e+07
	SVQEIQATFFYFTPNK_5_4_0_2(4+)	1031.93	78.16	12910413	4.6505e+06	8.74085e+06	1.23231e+07	1.62069e+07	1.82338e+07
	SVQEIQATFFYFTPNK_5_4_1_2(3+)	1424.26	78.16	1531276	513093	979010	1.30139e+06	1.78411e+06	ND
	SVQEIQATFFYFTPNK_6_5_0_0(3+)	1303.22	73.9	8029772	3.6419e+06	7.14489e+06	9.14712e+06	1.14212e+07	ND
	SVQEIQATFFYFTPNK_6_5_0_1(3+)	1400.26	75.77	63396583	19924282	3.81893e+07	5.21622e+07	6.41156e+07	7.39281e+07
	SVQEIQATFFYFTPNK_6_5_0_1(4+)	1050.44	75.77	16343410	7.47713e+06	1.24408e+07	1.67551e+07	2.04773e+07	2.33264e+07
	SVQEIQATFFYFTPNK_6_5_0_2(3+)	1497.29	77.77	104446780	2.27803e+07	44027858	6.38589e+07	99788361	1.29872e+08
	SVQEIQATFFYFTPNK_6_5_0_2(4+)	1123.22	77.77	69642941	1.64578e+07	3.21963e+07	46978268	7.29004e+07	92709183
	SVQEIQATFFYFTPNK_6_5_0_3(3+)	1594.32	79.85	23707750	5.53239e+06	9.85547e+06	1.37918e+07	2.00855e+07	2.50662e+07
	SVQEIQATFFYFTPNK_6_5_0_3(4+)	1195.99	79.85	45731787	9.93811e+06	1.81055e+07	2.60355e+07	3.96277e+07	4.9194e+07
	SVQEIQATFFYFTPNK_6_5_1_0(3+)	1351.91	73.71	832816	588143	1.00533e+06	1.25149e+06	ND	ND
	SVQEIQATFFYFTPNK_6_5_1_1(3+)	1448.94	75.65	9265654	2.57662e+06	4870669	6.62318e+06	9.8002e+06	11940332
	SVQEIQATFFYFTPNK_6_5_1_1(4+)	1086.96	75.65	3948530	3.53406e+06	3.53406e+06	3.53406e+06	3.53406e+06	3.53406e+06
	SVQEIQATFFYFTPNK_6_5_1_2(3+)	1545.97	77.71	15490123	3.34694e+06	6.6933e+06	9.48939e+06	1.47425e+07	1.90152e+07
	SVQEIQATFFYFTPNK_6_5_1_2(4+)	1159.73	77.65	14145817	3.21084e+06	6.33288e+06	9.4248e+06	1.4711e+07	1.87484e+07
	SVQEIQATFFYFTPNK_6_5_1_3(4+)	1232.51	79.65	10437921	2.51668e+06	4.91012e+06	7.18036e+06	1.12501e+07	1.44686e+07
	SVQEIQATFFYFTPNK_7_6_0_1(4+)	1141.73	75.46	41843548	1.31816e+07	2.46545e+07	3.60858e+07	5.67523e+07	7.01673e+07
	SVQEIQATFFYFTPNK_7_6_0_2(4+)	1214.5	77.4	68647650	23457277	44033751	59170653	8.26506e+07	1.02279e+08
	SVQEIQATFFYFTPNK_7_6_0_3(4+)	1287.28	79.53	54478775	9.35211e+06	1.86926e+07	2.78323e+07	4.51161e+07	6.0288e+07
	SVQEIQATFFYFTPNK_7_6_0_4(4+)	1360.05	ND	ND	147768	275257	454164	ND	ND
	SVQEIQATFFYFTPNK_7_6_1_2(4+)	1251.02	77.1	4381442	3.25426e+06	6.20306e+06	7.88104e+06	ND	ND
	SVQEIQATFFYFTPNK_7_6_1_3(4+)	1323.79	79.33	14781162	3.44717e+06	6278305	8.85168e+06	1.315e+07	1.61912e+07
	SVQEIQATFFYFTPNK_7_6_2_3(4+)	1360.3	79.26	1913013	706420	1.302e+06	1.88205e+06	2.91916e+06	3.67755e+06
	SVQEIQATFFYFTPNK_8_7_0_1(4+)	1233.01	74.9	4411949	4.20237e+06	4.20237e+06	4.20237e+06	4.20237e+06	4.20237e+06
