# Supplementary material for: Integrated GlycoProteome Analyzer (I-GPA) for Automated Identification and Quantitation of Site-Specific N-Glycosylation
Source: Sci Rep. 2016 Feb 17;6:21175. doi: 10.1038/srep21175 (PMC4756296; doi:10.1038/srep21175)
Supplement: Supplementary Excel 9 [file srep21175-s10.xlsx]

## Sheet: Sheet1
	Integrated GlycoProteome Analyzer (I-GPA) for Automated Identification and Quantitation of Site-Specific N-Glycosylation Gun Wook Park*, Jin Young Kim*, Heeyoun Hwang, Ju Yeon Lee, Young Hee Ahn, Hyun Kyoung Lee, Eun Sun Ji, Kwang Hoe Kim, Hoi Keun Jeong, Ki Na Yun, Yong-Sam Kim, Jeong-Heon Ko, Hyun Joo An, Jae Han Kim, Young-Ki Paik , and Jong Shin Yoo**
	Supplementary Excel 9 Quantification of N-glycopeptides in α1-acid glycoprotein (AGP) standard samples with HILIC enrichment.
	Glycoproteins	N-Glycopeptides	z	Cal.mz	Exp.mz	RT1	RT2	RT3	3TIQ using q-GPA			Manual Extraction			Statical Analysis after Global Normalization
									3TIQ #1	3TIQ #2	3TIQ #3	XIC1	XIC2	XIC3	AVG.3TIQ(log2)	CV.3TIQ	AVG.XIC(log2)	CV.XIC
	P02763	CANLVPVPITNATLDQITGK_5_4_0_2	3	1443.97	1443.97	74.59	74.7	74.61	6.5991e+06	9.99155e+06	1.28854e+07	6141350	7362822	9983238	9.97466	2.34745	9.69528	1.75429
	P02763	CANLVPVPITNATLDQITGK_5_4_0_2	4	1083.23	1083.23	74.59	74.7	74.61	1.48001e+06	2.91678e+06	3.21434e+06	1209482	2203628	2490323	7.99595	4.28397	7.66604	3.42823
	P02763	CANLVPVPITNATLDQITGK_5_4_1_2	3	1492.66	1492.66	75.81	75.88	75.85	698668	1.12543e+06	1.38562e+06	636659	1306561	1211631	6.77234	3.60748	6.75961	4.37651
	P02763	CANLVPVPITNATLDQITGK_5_5_0_2	3	1511.66	1511.67	74.51	74.63	74.54	319229	743705	896127	291949	612032	648976	5.98686	8.78641	5.71974	6.12668
	P02763	CANLVPVPITNATLDQITGK_6_5_0_3	3	1662.71	1662.71	75.95	76.01	75.98	9.20959e+06	1.6963e+07	2.1733e+07	6512698	12246832	14801997	10.6409	3.5092	10.1576	3.20992
	P02763	CANLVPVPITNATLDQITGK_6_5_0_3	4	1247.29	1247.29	75.95	76.01	75.98	2.41243e+07	4.19595e+07	49934523	20184404	33336572	36765471	11.9396	2.35985	11.6207	1.45727
	P02763	CANLVPVPITNATLDQITGK_6_5_1_3	3	1711.4	1711.4	75.81	75.94	75.85	2.89753e+06	5.05398e+06	6.21978e+06	1778237	2979047	3130279	8.90082	3.42677	8.10637	1.97907
	P02763	CANLVPVPITNATLDQITGK_6_5_1_3	4	1283.8	1283.8	75.81	75.88	75.85	1.21334e+07	2.16957e+07	2.52061e+07	7362714	12990441	14299304	10.9631	2.64401	10.2283	2.18148
	P02763	CANLVPVPITNATLDQITGK_6_5_2_2	4	1247.54	1247.53	76.76	76.81	76.7	1.49636e+06	2.30969e+06	2.81149e+06	1773252	2254620	3133318	7.82461	2.61688	7.9715	2.42199
	P02763	CANLVPVPITNATLDQITGK_6_5_3_2	4	1284.06	1284.05	76.61	76.67	76.63	633040	1.17417e+06	1.40482e+06	590757	993224	1128440	6.75191	4.98317	6.55756	3.0465
	P19652	CANLVPVPITNATLDR_5_4_0_2	3	1320.24	1320.24	68.86	68.9	68.86	1.13549e+07	16421792	1.5334e+07	11662275	16252937	14744214	10.5583	0.887034	10.572	1.25004
	P19652	CANLVPVPITNATLDR_5_5_0_2	3	1387.93	1387.93	68.72	68.71	68.74	1.374e+06	1.90948e+06	1.89532e+06	1278393	2029904	1654748	7.50245	0.652017	7.45663	2.65056
	P19652	CANLVPVPITNATLDR_6_5_0_2	3	1441.95	1441.95	68.52	68.52	68.54	1.58745e+07	23496204	2.29582e+07	15031436	21216419	21961726	11.0858	0.719947	11.0138	0.248288
	P19652	CANLVPVPITNATLDR_6_5_0_2	4	1081.71	1081.71	68.46	68.52	68.54	4.1094e+06	7.55141e+06	6.39273e+06	3868262	6767775	5700093	9.27515	2.56712	9.16296	2.20994
	P19652	CANLVPVPITNATLDR_6_5_0_3	3	1538.98	1538.98	69.95	69.95	69.98	4.90668e+07	7.40876e+07	84263493	43033124	66889614	72053178	12.806	1.10716	12.6432	0.85268
	P19652	CANLVPVPITNATLDR_6_5_0_3	4	1154.48	1154.49	69.95	69.95	69.98	27464081	4.79501e+07	4.57173e+07	25653101	41766410	38654452	12.0237	1.63169	11.8685	1.13422
	P19652	CANLVPVPITNATLDR_6_5_1_2	4	1118.23	1118.23	68.39	68.39	68.42	1.60826e+06	2.60155e+06	2.23829e+06	1493536	1933121	1574440	7.80687	2.15965	7.48401	3.41221
	P19652	CANLVPVPITNATLDR_6_5_1_3	3	1587.66	1587.67	69.82	69.83	69.85	1.53055e+07	25448136	2.67574e+07	10769691	16420646	17424120	11.1802	1.61397	10.619	0.807369
	P19652	CANLVPVPITNATLDR_6_5_1_3	4	1191	1191	69.82	69.83	69.85	1.11514e+07	1.79581e+07	1.84613e+07	7946070	12161792	13140593	10.6818	1.36829	10.1927	0.944987
	P19652	CANLVPVPITNATLDR_6_5_2_2	3	1539.32	1539.31	70.74	70.73	70.82	2.0926e+06	2.57822e+06	2.99957e+06	3136107	4878664	4626415	8.06992	0.88612	8.80429	1.18377
	P19652	CANLVPVPITNATLDR_6_5_2_2	4	1154.74	1154.73	70.74	70.81	70.75	1.57225e+06	2.49778e+06	2.46847e+06	2207903	3414132	3912299	7.82348	1.62937	8.38325	1.64477
	P19652	CANLVPVPITNATLDR_6_5_3_2	4	1191.26	1191.25	70.61	70.59	70.61	725735	1.01246e+06	1.07799e+06	750962	1109968	1161920	6.61902	0.595831	6.74046	0.838498
	P02763	ENGTISR_5_4_0_1	2	1345.54	1345.54	49.97	49.86	49.95	434943	427514	704695	1619887	1285954	2241007	5.75379	5.65097	7.4968	5.75653
	P02763	ENGTISR_5_4_0_2	2	1491.08	1491.08	50.85	50.81	50.78	848251	742424	1.39344e+06	4374315	3742510	7293654	6.66829	6.39325	9.05574	5.01649
	P02763	ENGTISR_5_4_0_2	3	994.391	994.392	49.97	49.95	49.95	1.40663e+06	1.21253e+06	2.07558e+06	2927523	2252167	4143371	7.33904	5.20054	8.34644	5.58124
	P02763	ENGTISR_5_4_1_2	3	1043.08	1043.08	49.97	49.95	50.03	329776	292496	435391	605129	525178	805021	5.20659	6.03756	6.10027	5.67529
	P02763	ENGTISR_5_5_0_2	3	1062.08	1062.08	49.97	49.95	50.03	377645	330011	498065	566357	652037	1107623	5.39448	6.04811	6.32593	5.30465
	P02763	ENGTISR_6_5_0_2	3	1116.1	1116.1	49.88	49.86	49.95	3.55231e+06	3.02252e+06	4.94006e+06	6481575	6177839	10652618	8.6408	4.24526	9.66804	3.70631
	P02763	ENGTISR_6_5_0_3	3	1213.13	1213.13	50.85	50.81	50.85	1.00615e+07	8.18778e+06	1.57586e+07	31465012	26782053	49037085	10.1786	4.51107	11.8674	3.56632
	P02763	ENGTISR_6_5_1_2	3	1164.79	1164.79	49.88	49.86	49.86	779537	666723	1.16283e+06	1803268	1518649	2874856	6.48895	6.06226	7.74814	5.72213
	P02763	ENGTISR_6_5_1_3	3	1261.82	1261.82	50.58	50.55	50.51	2.70171e+06	2380649	4.75738e+06	7789573	7481975	11746483	8.37625	5.53356	9.89555	3.10491
	P02763	ENGTISR_7_5_0_2	3	1170.12	1170.12	56.88	56.78	56.85	ND	727773	594075	581833	827760	671344	5.97379	4.48559	6.21287	3.50902
	P02763	ENGTISR_7_6_0_3	3	1334.84	1334.84	50.48	50.46	50.51	1.40804e+06	1.32803e+06	2.47775e+06	4180629	3613665	6917288	7.46845	5.49327	8.99164	4.91195
	P02763	ENGTISR_7_6_1_3	3	1383.53	1383.53	50.48	50.37	50.51	482701	478047	860707	989245	1304836	1992621	5.95379	6.41779	7.21015	3.89222
	P02763	LVPVPITNATLDQITGK_3_3_0_0	2	1438.21	1438.21	72.51	72.56	72.55	6.45428e+06	8.06974e+06	9756966	12725403	19747860	24104330	9.72752	0.965371	10.944	1.68234
	P02763	LVPVPITNATLDQITGK_4_3_0_0	2	1519.24	1519.24	71.11	71.15	71.09	4121437	6.05887e+06	7.10208e+06	3817441	4076024	5787272	9.22126	1.54348	8.92006	2.48793
	P02763	LVPVPITNATLDQITGK_4_3_0_1	2	1664.78	1664.79	72.82	72.87	72.85	7.8481e+06	1.40115e+07	1.67596e+07	12954466	20184629	22901256	10.347	2.95426	10.9385	1.2583
	P02763	LVPVPITNATLDQITGK_4_3_0_1	3	1110.19	1110.19	72.76	72.87	72.85	5.78645e+06	8.05579e+06	9838677	6498884	9082418	10224534	9.67817	1.43245	9.83492	0.524623
	P02763	LVPVPITNATLDQITGK_4_4_0_1	3	1177.88	1177.89	71.32	71.35	71.37	2.05795e+06	2.54313e+06	2.97312e+06	2774279	3269620	3957571	8.05105	0.909661	8.47779	1.35565
	P02763	LVPVPITNATLDQITGK_5_4_0_0	3	1134.87	1134.87	71.11	71.15	71.09	949015	1.6168e+06	1.37225e+06	1607014	1849667	2150333	7.08918	2.76587	7.64791	1.6385
	P02763	LVPVPITNATLDQITGK_5_4_0_1	2	1847.35	1847.35	74	74.07	73.93	1.84634e+06	2.52326e+06	4.19839e+06	5154470	6086612	6418806	8.16105	4.72097	9.3071	1.40266
	P02763	LVPVPITNATLDQITGK_5_4_0_1	3	1231.9	1231.9	71.11	71.15	71.09	2.99904e+07	4.06192e+07	4.33537e+07	34032552	42167570	51832541	11.9606	0.135724	12.1501	0.841496
	P02763	LVPVPITNATLDQITGK_5_4_0_1	4	924.178	924.178	71.11	71.15	71.16	4.77356e+06	6.99103e+06	7.80052e+06	5169427	6932040	8764092	9.40583	1.12344	9.5208	1.36304
	P02763	LVPVPITNATLDQITGK_5_4_0_2	3	1328.93	1328.93	72.76	72.87	72.85	288063761	412519000	463741796	258894851	374881545	419309386	15.303	0.610625	15.182	0.46999
	P02763	LVPVPITNATLDQITGK_5_4_0_2	4	996.952	996.953	72.82	72.87	72.85	6.4769e+07	8.44795e+07	105623116	58331255	75986707	93056615	13.1113	0.978707	12.9738	0.749061
	P02763	LVPVPITNATLDQITGK_5_4_1_1	3	1280.59	1280.59	72.39	72.5	72.43	818334	2148376	1.48999e+06	2594664	3685685	4472727	7.19422	6.87178	8.56205	1.42131
	P02763	LVPVPITNATLDQITGK_5_4_1_2	3	1377.62	1377.62	73.88	73.95	73.87	1.13138e+07	1.34531e+07	1.46361e+07	8475476	11963118	11530800	10.4382	0.829189	10.1529	0.776703
	P02763	LVPVPITNATLDQITGK_5_5_0_1	3	1299.6	1299.6	71.04	71.08	71.03	3.82603e+06	4.73584e+06	5108828	3642221	4519463	5758724	8.9086	0.628898	8.94475	1.39945
	P02763	LVPVPITNATLDQITGK_5_5_0_1	4	974.948	974.947	71.04	71.08	71.03	563461	758358	981196	646256	919508	946335	6.3131	2.67892	6.47902	0.508351
	P02763	LVPVPITNATLDQITGK_5_5_0_2	3	1396.63	1396.63	72.7	72.8	72.73	2.52635e+07	3.31019e+07	3.58897e+07	25661078	34324487	37660372	11.6889	0.13834	11.7617	0.165558
	P02763	LVPVPITNATLDQITGK_5_5_0_2	4	1047.72	1047.72	72.7	72.8	72.73	6.29778e+06	8.81826e+06	1.0737e+07	6247165	8372512	10868051	9.8044	1.42276	9.80614	1.54406
	P02763	LVPVPITNATLDQITGK_5_5_1_1	3	1348.28	1348.28	70.88	70.94	70.89	1.07428e+06	1111144	1.72784e+06	1261596	1722762	1929632	7.07924	3.95935	7.44527	0.478663
	P02763	LVPVPITNATLDQITGK_5_5_1_2	3	1445.31	1445.31	72.57	72.74	72.67	7.83573e+06	10084292	1.24559e+07	7929627	10649906	14815572	10.0454	1.13963	10.1855	2.05833
	P02763	LVPVPITNATLDQITGK_6_5_0_0	3	1256.58	1256.58	70.88	70.94	70.89	1.20807e+06	1.43704e+06	1.85875e+06	1139408	1418582	1841211	7.2945	1.96165	7.2803	1.89671
	P02763	LVPVPITNATLDQITGK_6_5_0_1	3	1353.61	1353.61	70.88	70.94	70.89	2.43472e+07	3.24913e+07	4.42768e+07	22044852	28937545	37176864	11.7632	1.77367	11.6004	1.17926
	P02763	LVPVPITNATLDQITGK_6_5_0_1	4	1015.46	1015.46	70.88	70.94	70.89	6261830	8.65127e+06	1.23523e+07	5699369	7274499	10088253	9.85985	2.66967	9.65859	1.9896
	P02763	LVPVPITNATLDQITGK_6_5_0_2	3	1450.64	1450.65	72.51	72.62	72.55	288619688	395736356	459655004	248575094	357008663	419313020	15.2797	0.58403	15.1389	0.674581
	P02763	LVPVPITNATLDQITGK_6_5_0_2	4	1088.23	1088.24	72.51	72.62	72.55	9.96635e+07	131277343	163789656	87905170	120969994	147580871	13.7415	0.94604	13.6164	0.808047
	P02763	LVPVPITNATLDQITGK_6_5_0_3	3	1547.68	1547.68	74	74.13	74.05	496597776	630582256	643126108	487488730	649663440	668511049	15.9263	0.400609	15.975	0.308146
	P02763	LVPVPITNATLDQITGK_6_5_0_3	4	1161.01	1161.01	74	74.13	74.05	430401196	506954108	564339500	405320564	521796753	558654614	15.6897	0.572732	15.6945	0.329998
	P02763	LVPVPITNATLDQITGK_6_5_0_3	5	929.008	929.008	73.94	74.07	74.05	1.0114e+07	9.84776e+06	1.69457e+07	6595716	8337780	8920354	10.3048	3.43182	9.73527	0.691041
	P02763	LVPVPITNATLDQITGK_6_5_1_1	3	1402.3	1402.3	70.74	70.81	70.75	6.81339e+06	9.46727e+06	11783771	6404004	8570420	9928241	9.92113	1.54204	9.7858	0.588977
	P02763	LVPVPITNATLDQITGK_6_5_1_2	3	1499.33	1499.33	72.39	72.5	72.43	9.42856e+07	141097387	160873593	73749650	112085849	130067335	13.7409	0.99303	13.4346	0.989945
	P02763	LVPVPITNATLDQITGK_6_5_1_2	4	1124.75	1124.75	72.39	72.5	72.43	3.64262e+07	5.35363e+07	6.10567e+07	28804745	44300818	49835713	12.3516	0.994603	12.0747	1.01092
	P02763	LVPVPITNATLDQITGK_6_5_1_3	3	1596.36	1596.36	73.88	73.95	73.87	189854980	249452719	240115636	125252229	155120452	156685935	14.5441	0.605014	13.9351	0.83551
	P02763	LVPVPITNATLDQITGK_6_5_1_3	4	1197.52	1197.52	73.88	73.95	73.87	190204822	240775456	250442942	119014075	164865915	165975303	14.5482	0.366727	13.9675	0.344045
	P02763	LVPVPITNATLDQITGK_7_6_0_1	3	1475.32	1475.33	70.53	70.59	70.54	1936286	2512098	3.30785e+06	1574819	2319591	2438020	8.06714	2.10018	7.80743	0.698523
	P02763	LVPVPITNATLDQITGK_7_6_0_1	4	1106.74	1106.75	70.61	70.59	70.54	1.21308e+06	1.60942e+06	1.91057e+06	940267	1399662	1467993	7.36419	1.24048	7.07253	0.884913
	P02763	LVPVPITNATLDQITGK_7_6_0_2	3	1572.36	1572.36	72.13	72.24	72.18	1.31851e+07	2.1435e+07	2.39068e+07	10709276	18319700	18738059	10.9718	1.72742	10.7038	1.58226
	P02763	LVPVPITNATLDQITGK_7_6_0_2	4	1179.52	1179.52	72.13	72.24	72.18	1.40356e+07	1.95736e+07	2.45275e+07	12657624	19217243	21997566	10.9705	1.46291	10.8844	1.12988
	P02763	LVPVPITNATLDQITGK_7_6_0_3	3	1669.39	1669.39	73.63	73.7	73.62	5.01004e+06	6.92157e+06	8.14959e+06	6396727	11180160	11376644	9.44533	1.10739	9.97858	1.85937
	P02763	LVPVPITNATLDQITGK_7_6_0_3	4	1252.29	1252.29	73.63	73.57	73.62	1.71293e+07	2.64979e+07	29671413	23422324	37914519	42791109	11.3035	1.33956	11.8271	1.39694
	P02763	LVPVPITNATLDQITGK_7_6_0_4	4	1325.07	1325.07	75.36	75.47	75.37	6.70215e+06	1.27932e+07	1.08514e+07	6661081	11670221	10374896	10.0184	2.61353	9.97436	1.86063
	P02763	LVPVPITNATLDQITGK_7_6_0_4	5	1060.25	1060.25	75.44	75.47	75.37	524526	865238	915288	506265	645768	849445	6.30863	2.79396	6.13972	2.44399
	P02763	LVPVPITNATLDQITGK_7_6_1_1	3	1524.01	1524.01	70.46	70.45	70.48	463123	703415	890559	298439	570374	703278	6.13602	3.62199	5.73506	6.12038
	P02763	LVPVPITNATLDQITGK_7_6_1_1	4	1143.26	1143.26	70.46	70.52	70.48	376904	462110	632143	280021	464795	545275	5.67008	3.28911	5.48362	3.80089
	P02763	LVPVPITNATLDQITGK_7_6_1_2	3	1621.04	1621.04	72.06	72.11	72.05	3.76748e+06	5.86937e+06	6.01559e+06	3095935	5016529	4835372	9.08295	1.30127	8.83274	1.39087
	P02763	LVPVPITNATLDQITGK_7_6_1_2	4	1216.03	1216.03	72.06	72.11	72.05	5.4823e+06	7.85465e+06	9.12766e+06	3911566	6400541	7224947	9.60397	1.22611	9.25548	1.88087
	P02763	LVPVPITNATLDQITGK_7_6_1_3	3	1718.07	1718.07	73.49	73.57	73.56	1.69127e+06	3.42211e+06	3.24679e+06	1714671	3248629	3765486	8.14179	3.82922	8.21937	3.75155
	P02763	LVPVPITNATLDQITGK_7_6_1_3	4	1288.81	1288.81	73.49	73.57	73.49	8.81903e+06	1.62844e+07	1.62194e+07	10838849	17827129	20359662	10.4597	2.3841	10.7364	1.72245
	P02763	LVPVPITNATLDQITGK_7_6_1_4	4	1361.58	1361.58	75.2	75.32	75.23	2.73269e+06	5.17691e+06	5.54811e+06	2303041	4165632	3595022	8.82925	3.36418	8.45853	2.49378
	P02763	LVPVPITNATLDQITGK_7_6_2_3	4	1325.32	1325.32	73.36	73.5	73.43	2149377	4.05946e+06	4.1041e+06	1884944	3420981	3723785	8.45187	3.22303	8.28441	2.91421
	P02763	LVPVPITNATLDQITGK_8_7_0_3	4	1343.57	1343.57	73.02	73.11	72.98	4.98761e+06	1.01415e+07	1.01025e+07	5171119	8512855	8408463	9.73018	3.37773	9.59983	1.38752
	P02763	LVPVPITNATLDQITGK_8_7_0_4	4	1416.35	1416.35	74.59	74.7	74.54	2.52783e+06	4.62518e+06	4.91692e+06	2283878	3135600	3647377	8.67951	3.04891	8.32487	0.832856
	P19652	LVPVPITNATLDR_3_3_0_0	2	1252.61	1252.61	65.86	65.84	65.85	1.52462e+07	1.7495e+07	1.90961e+07	32732709	43201526	41765709	10.8359	1.05926	12.0391	0.86896
	P19652	LVPVPITNATLDR_4_3_0_0	2	1333.63	1333.63	64.75	64.7	64.76	5.23083e+06	5.93013e+06	6.58646e+06	8764237	9069332	10590768	9.28932	1.29566	9.99496	2.07083
	P19652	LVPVPITNATLDR_4_3_0_1	2	1479.18	1479.18	66.16	66.26	66.27	2.67315e+07	31011916	2.9811e+07	41441569	54987978	57239045	11.5954	1.4864	12.4202	0.352128
	P19652	LVPVPITNATLDR_4_4_0_1	2	1580.72	1580.72	67.08	67.12	67.13	6.52857e+06	8.23048e+06	8.06763e+06	11239721	16445155	16124492	9.65108	1.01592	10.6029	0.629513
	P19652	LVPVPITNATLDR_4_4_0_1	3	1054.15	1054.15	65.01	64.95	65.01	2.1154e+06	2.08581e+06	1568279	3190775	3495142	2730715	7.66136	6.0883	8.39869	4.65459
	P19652	LVPVPITNATLDR_5_4_0_0	3	1011.14	1011.14	64.69	64.7	64.76	611955	680229	810265	1104982	1447819	1446640	6.20847	2.13343	7.15938	1.16018
	P19652	LVPVPITNATLDR_5_4_0_1	2	1661.75	1661.75	65.86	65.84	65.85	2.12247e+07	2.29941e+07	2.45063e+07	31577120	43850984	47842109	11.2464	1.51936	12.0944	0.190705
	P19652	LVPVPITNATLDR_5_4_0_1	3	1108.17	1108.17	64.75	64.7	64.76	3.999e+07	4.54974e+07	46292193	50133146	55260683	58097252	12.1851	1.25137	12.5213	1.51075
	P19652	LVPVPITNATLDR_5_4_0_1	4	831.377	831.376	64.75	64.7	64.82	1793843	2.07315e+06	2.23852e+06	2091474	2282794	2582898	7.75026	1.44836	7.96395	2.1446
	P19652	LVPVPITNATLDR_5_4_0_2	3	1205.2	1205.2	66.16	66.26	66.21	277766688	378899392	344809140	311124858	425195823	413301027	15.1021	0.79278	15.324	0.536285
	P19652	LVPVPITNATLDR_5_4_0_2	4	904.151	904.151	66.16	66.2	66.21	3.11469e+07	4.16746e+07	50226875	34951821	46665510	56320168	12.0619	0.890898	12.2516	0.736506
	P19652	LVPVPITNATLDR_5_4_1_2	3	1253.88	1253.89	66.1	66.2	66.14	7.39573e+06	8.64647e+06	8.39591e+06	9909256	14681097	12710010	9.75395	1.63704	10.3734	1.50151
	P19652	LVPVPITNATLDR_5_5_0_1	3	1175.86	1175.86	64.63	64.57	64.64	5.66778e+06	7144413	6.72279e+06	8437370	9839162	10176584	9.42734	1.37811	9.99668	1.50802
	P19652	LVPVPITNATLDR_5_5_0_2	3	1272.89	1272.89	66.04	66.14	66.08	3.31295e+07	3.56401e+07	3.79056e+07	40012711	46621426	46780310	11.8811	1.49455	12.2269	1.37985
	P19652	LVPVPITNATLDR_5_5_0_2	4	954.921	954.919	66.1	66.08	66.08	4234557	5.93272e+06	5437781	5484375	6978350	7626314	9.09576	1.18372	9.48557	0.577683
	P19652	LVPVPITNATLDR_5_5_1_2	3	1321.58	1321.58	65.92	65.96	65.96	1.11828e+07	1.05242e+07	1.08156e+07	12354085	14550375	17021051	10.1691	2.99098	10.6156	1.02781
	P19652	LVPVPITNATLDR_6_5_0_0	3	1132.85	1132.85	63	63.05	63	649934	801132	926898	633384	866956	958315	6.38077	1.07543	6.44709	0.396525
	P19652	LVPVPITNATLDR_6_5_0_1	3	1229.88	1229.88	64.5	64.45	64.51	4.02358e+07	5.28148e+07	5.90891e+07	42536399	50427310	56459913	12.3771	0.315394	12.3845	0.860493
	P19652	LVPVPITNATLDR_6_5_0_1	4	922.66	922.661	64.5	64.45	64.51	4.77042e+06	6.20497e+06	8.56559e+06	5171150	6683232	7820344	9.39315	2.22982	9.4486	0.681208
	P19652	LVPVPITNATLDR_6_5_0_2	3	1326.91	1326.91	65.86	65.9	65.9	476985148	528200584	572435052	470606557	584466551	584163241	15.7657	0.928543	15.8424	0.765734
	P19652	LVPVPITNATLDR_6_5_0_2	4	995.434	995.434	65.86	65.84	65.9	8.19233e+07	1.00592e+08	1.09383e+08	81584071	111280054	114597958	13.3251	0.455715	13.4187	0.260679
	P19652	LVPVPITNATLDR_6_5_0_3	3	1423.94	1423.94	67.13	67.12	67.13	1132405200	1303785016	1318807304	1313005092	1634757453	1606066834	17.0173	0.85864	17.3168	0.758793
	P19652	LVPVPITNATLDR_6_5_0_3	4	1068.21	1068.21	67.13	67.12	67.13	379264154	427066972	458683740	421146495	551262446	536581042	15.4467	0.878598	15.72	0.662637
	P19652	LVPVPITNATLDR_6_5_1_1	3	1278.56	1278.56	64.38	64.33	64.39	11769616	1.53884e+07	1.5607e+07	11145759	15081362	15111552	10.5527	0.454297	10.5261	0.585303
	P19652	LVPVPITNATLDR_6_5_1_2	3	1375.6	1375.59	65.74	65.72	65.79	165353531	219869213	241610776	141999135	204974374	202693128	14.4199	0.193757	14.2532	0.414128
	P19652	LVPVPITNATLDR_6_5_1_2	4	1031.95	1031.95	65.74	65.72	65.79	26821151	4.18163e+07	4.3293e+07	23936116	37534001	35631369	11.9202	1.02036	11.7446	0.915503
	P19652	LVPVPITNATLDR_6_5_1_3	3	1472.63	1472.63	66.96	66.94	67.01	460013800	578959104	532995808	350431719	431772316	410552385	15.7581	0.941118	15.3854	1.0567
	P19652	LVPVPITNATLDR_6_5_1_3	4	1104.72	1104.72	66.96	66.94	67.01	159010007	218727077	186998207	116468988	155174038	152532824	14.2754	1.18122	13.8873	0.61726
	P19652	LVPVPITNATLDR_7_6_0_1	3	1351.59	1351.59	64.2	64.2	64.21	3.58823e+06	4.85046e+06	4.52075e+06	2961173	4872887	4190542	8.83043	1.16572	8.72854	1.95118
	P19652	LVPVPITNATLDR_7_6_0_2	3	1448.62	1448.62	65.55	65.54	65.54	26067753	3.95559e+07	3.94003e+07	25355728	36297273	37859580	11.8345	0.791363	11.7854	0.274656
	P19652	LVPVPITNATLDR_7_6_0_2	4	1086.72	1086.72	65.55	65.54	65.54	1.3184e+07	1.99196e+07	1.87672e+07	13028796	16835029	16978823	10.8201	0.943095	10.7101	0.799977
	P19652	LVPVPITNATLDR_7_6_0_3	3	1545.65	1545.65	66.66	66.63	66.64	2.07784e+07	3.01829e+07	2.81138e+07	27637980	43601611	40403710	11.4331	0.838471	11.9463	1.00145
	P19652	LVPVPITNATLDR_7_6_0_3	4	1159.49	1159.49	66.72	66.7	66.7	1.93618e+07	2.8651e+07	2.61432e+07	25391168	35304539	40311078	11.3391	0.985793	11.8029	0.509561
	P19652	LVPVPITNATLDR_7_6_0_4	4	1232.26	1232.26	68.08	68.15	68.11	5.94073e+06	8.89046e+06	8.85747e+06	4272255	7006687	5880913	9.68771	0.864656	9.24243	1.97908
	P19652	LVPVPITNATLDR_7_6_1_2	4	1123.23	1123.23	65.43	65.41	65.48	3.64006e+06	5.81577e+06	5.6426e+06	2734665	4059327	4462086	9.03121	1.44877	8.63262	0.925669
	P19652	LVPVPITNATLDR_7_6_1_3	3	1594.34	1594.34	66.6	66.57	66.58	9.19476e+06	14659356	1.39904e+07	9817342	13239011	12378820	10.3581	1.25559	10.3065	1.16964
	P19652	LVPVPITNATLDR_7_6_1_3	4	1196.01	1196	66.53	66.57	66.58	9.81025e+06	1.64798e+07	1.56797e+07	12007084	17305585	17586496	10.5004	1.59124	10.701	0.407068
	P19652	LVPVPITNATLDR_7_6_2_3	3	1643.02	1643.03	66.53	66.51	66.51	ND	2.6845e+06	2.68795e+06	821208	1625491	1928115	8.00423	0.74432	7.21047	4.94826
	P19652	LVPVPITNATLDR_7_6_2_3	4	1232.52	1232.52	66.53	66.51	66.51	2.22109e+06	3.56177e+06	3.83722e+06	1325294	2313742	2889201	8.37242	1.91904	7.80491	3.68941
	P19652	LVPVPITNATLDR_8_7_0_3	4	1250.77	1250.77	66.16	66.2	66.14	4.29508e+06	7.00947e+06	6851808	5057084	5455961	5421325	9.29394	1.58153	9.1641	2.57987
	P02763,P19652	NEEYNK_5_4_0_1	2	1355.51	1355.51	49.63	49.62	49.62	1.17051e+06	1.33781e+06	2.03341e+06	3461050	3676171	5504440	7.28809	3.5655	8.79918	2.86131
	P02763,P19652	NEEYNK_5_4_0_1	3	904.012	904.012	49.02	49.01	49.03	162842	216473	287619	511164	639161	782926	4.52313	4.11106	6.10019	1.61276
	P02763,P19652	NEEYNK_5_4_0_2	2	1501.06	1501.06	49.63	49.62	49.62	1.68606e+06	1.80427e+06	2.6898e+06	5690897	5572877	8925463	7.74197	3.20914	9.47084	3.27951
	P02763,P19652	NEEYNK_5_4_0_2	3	1001.04	1001.04	49.63	49.62	49.62	7.33439e+06	7.78773e+06	1.10263e+07	13923520	14649455	21021690	9.8307	2.22805	10.7779	2.15384
	P02763,P19652	NEEYNK_5_4_1_2	3	1049.73	1049.73	49.71	49.62	49.69	615424	470621	941894	995780	927303	1522639	6.10643	8.16642	6.9197	4.9062
	P02763,P19652	NEEYNK_5_5_0_2	3	1068.74	1068.74	49.71	49.7	49.78	289420	233222	395195	515161	432013	837638	4.98833	8.12107	5.94806	7.68453
	P02763,P19652	NEEYNK_6_5_0_2	3	1122.75	1122.76	49.71	49.7	49.69	2.49972e+06	1.96987e+06	3.45394e+06	5005094	3749415	7270263	8.09382	5.29001	9.11986	5.46201
	P02763,P19652	NEEYNK_6_5_0_3	3	1219.79	1219.79	50.32	50.29	50.36	1.08386e+07	9.09579e+06	1.80518e+07	24046807	20576531	39331136	10.3302	4.53301	11.5053	3.85618
	P02763,P19652	NEEYNK_6_5_1_2	3	1171.44	1171.44	49.63	49.53	49.62	436111	412163	753050	1031065	1063728	1805330	5.76941	6.86891	7.08435	4.72168
	P02763,P19652	NEEYNK_6_5_1_3	3	1268.47	1268.47	50.24	50.21	50.28	2.25613e+06	2.30954e+06	3934130	5287715	5588079	8489378	8.18362	4.17814	9.41273	2.7761
	P02763	QDQCIYNTTYLNVQR_5_4_0_1	3	1277.19	1277.2	63.22	63.19	63.2	2471157	2.86186e+06	3.21803e+06	2046135	2746664	3290150	8.23389	1.23664	8.15875	1.04899
	P02763	QDQCIYNTTYLNVQR_5_4_0_2	3	1374.23	1374.23	64.44	64.39	64.45	2.94002e+07	3.9876e+07	3.78842e+07	23758140	30911570	30495282	11.8774	0.724169	11.5728	0.842592
	P02763	QDQCIYNTTYLNVQR_5_4_0_2	4	1030.92	1030.92	64.44	64.39	64.45	2.18788e+06	3.64033e+06	4.25436e+06	1862917	2209016	2830770	8.4253	2.7938	7.93656	1.72162
	P02763	QDQCIYNTTYLNVQR_5_5_0_1	3	1344.89	1344.89	63.07	63.12	63.13	909019	1.53735e+06	1424237	1154658	1758242	1889797	7.06212	2.44184	7.40245	1.21205
	P02763	QDQCIYNTTYLNVQR_5_5_0_2	3	1441.92	1441.92	64.38	64.33	64.33	8.64046e+06	1.25689e+07	1.11251e+07	7069610	10018438	9612440	10.144	1.2924	9.89288	0.826304
	P02763	QDQCIYNTTYLNVQR_6_5_0_1	3	1398.9	1398.9	63	62.98	63	6.85612e+06	1.20208e+07	1.31068e+07	6490834	9255709	9711599	10.0901	2.38275	9.81866	0.298534
	P02763	QDQCIYNTTYLNVQR_6_5_0_1	4	1049.43	1049.43	62.93	62.98	63	ND	890508	1.29961e+06	650243	836171	1044304	6.68404	4.85858	6.48366	1.71059
	P02763	QDQCIYNTTYLNVQR_6_5_0_2	3	1495.94	1495.94	64.2	64.2	64.21	82370605	124479160	115731138	63596811	94163658	93279996	13.4573	0.80013	13.1197	0.498418
	P02763	QDQCIYNTTYLNVQR_6_5_0_2	4	1122.2	1122.2	64.2	64.2	64.21	2.6504e+07	3.84061e+07	3.88326e+07	17211520	25826565	27031379	11.8213	0.513144	11.2734	0.608319
	P02763	QDQCIYNTTYLNVQR_6_5_0_3	3	1592.97	1592.97	65.31	65.29	65.3	176810967	232160906	240294932	141254490	196502098	188781657	14.4757	0.202015	14.1962	0.600864
	P02763	QDQCIYNTTYLNVQR_6_5_0_3	4	1194.98	1194.98	65.31	65.29	65.3	162160460	219877716	214151714	101117465	155372159	149550072	14.3526	0.457664	13.8105	0.673232
	P02763	QDQCIYNTTYLNVQR_6_5_1_1	3	1447.59	1447.59	62.86	62.86	62.87	1.55438e+06	2.57389e+06	2.64819e+06	1286640	2007987	2170645	7.86621	2.15316	7.585	1.48632
	P02763	QDQCIYNTTYLNVQR_6_5_1_2	3	1544.62	1544.62	64.14	64.08	64.09	1.94457e+07	2.89128e+07	2.68036e+07	13435487	20057258	20719896	11.3576	0.91306	10.9048	0.574026
	P02763	QDQCIYNTTYLNVQR_6_5_1_2	4	1158.72	1158.72	64.14	64.08	64.09	9.03831e+06	1.44035e+07	1.36257e+07	6184282	9390420	9183876	10.3287	1.26596	9.77547	0.8355
	P02763	QDQCIYNTTYLNVQR_6_5_1_3	4	1231.49	1231.49	65.25	65.17	65.18	5.75966e+07	81497509	89452391	32325020	42333029	49925800	12.9577	0.526675	12.1092	0.570134
	P02763	QDQCIYNTTYLNVQR_7_6_0_1	3	1520.62	1520.62	62.8	62.79	62.8	13420050	2.41831e+07	2.47987e+07	8501346	15677762	15161159	11.0559	2.15474	10.4161	2.09491
	P02763	QDQCIYNTTYLNVQR_7_6_0_1	4	1140.71	1140.71	62.8	62.79	62.74	8.14042e+06	1.21918e+07	1.34798e+07	4785954	7033976	8525350	10.193	1.15686	9.47748	1.49265
	P02763	QDQCIYNTTYLNVQR_7_6_0_2	3	1617.65	1617.65	64.02	63.96	63.97	4.90014e+07	8.88273e+07	7.57202e+07	31428526	53909175	47423865	12.8412	1.77969	12.1872	1.45443
	P02763	QDQCIYNTTYLNVQR_7_6_0_2	4	1213.49	1213.49	64.02	63.96	63.97	1.58628e+07	136015260	136232456	53503742	84482975	84557583	12.7862	11.9425	12.9372	0.795142
	P02763	QDQCIYNTTYLNVQR_7_6_0_3	4	1286.26	1286.26	65.13	65.05	65.07	178602391	240562986	255373526	103816976	154130469	155489537	14.5269	0.0611103	13.838	0.438913
	P02763	QDQCIYNTTYLNVQR_7_6_0_4	4	1359.03	1359.03	66.16	66.08	66.08	192210818	234174756	248450576	133744366	172233758	186199230	14.5361	0.515559	14.0999	0.339566
	P02763	QDQCIYNTTYLNVQR_7_6_1_2	4	1250	1250	63.9	63.91	63.91	2.55905e+07	3.69693e+07	3.94212e+07	14570618	21963647	23178741	11.7933	0.586441	11.0414	0.674554
	P02763	QDQCIYNTTYLNVQR_7_6_1_3	4	1322.78	1322.77	65.07	64.95	65.01	68995768	9.23318e+07	ND	34254559	48824216	49188997	13.1475	0.0322137	12.1985	0.371399
	P02763	QDQCIYNTTYLNVQR_7_6_2_4	4	1432.06	1432.06	66.04	65.96	65.96	1.84359e+07	1.78179e+07	ND	8553383	9826642	10193062	11.0087	2.97726	10.0034	1.61457
	P02763	QDQCIYNTTYLNVQR_8_7_0_2	4	1304.77	1304.77	63.43	63.39	63.39	10086352	1.45235e+07	1.64643e+07	6827360	10868285	10259051	10.4764	0.986608	9.94658	1.17537
	P02763	QDQCIYNTTYLNVQR_8_7_0_3	4	1377.54	1377.54	64.5	64.45	64.51	1.7623e+07	81766436	85769048	38093246	56249276	57968278	12.3695	8.36048	12.3966	0.439595
	P02763	QDQCIYNTTYLNVQR_8_7_1_2	4	1341.28	1341.28	63.43	63.32	63.39	1.5079e+06	4002416	3.1578e+06	1827940	2721456	3273439	8.14856	6.11875	8.09764	1.78088
	P02763	QDQCIYNTTYLNVQR_8_7_1_3	4	1414.06	1414.06	64.44	64.39	64.45	4.32348e+06	2.48479e+07	2.43628e+07	10226516	12412928	13743863	10.5157	11.2752	10.3454	0.869172
	P02763,P19652	SVQEIQATFFYFTPNK_4_3_0_1	3	1156.84	1156.83	77.88	77.89	77.88	196656	587414	1.01887e+06	410089	1104349	1525120	5.70217	16.5831	6.57788	10.5431
	P02763,P19652	SVQEIQATFFYFTPNK_4_4_0_1	3	1224.53	1224.53	79.43	79.22	79.09	315080	830577	1.19622e+06	964117	2262537	4416889	6.1726	11.814	7.84526	10.4723
	P02763,P19652	SVQEIQATFFYFTPNK_5_4_0_1	3	1278.55	1278.55	75.88	76.01	75.92	800092	1.73575e+06	3803419	1014030	2334242	5036345	7.53148	11.6828	7.94765	11.1057
	P02763,P19652	SVQEIQATFFYFTPNK_5_4_0_2	3	1375.58	1375.58	77.88	77.89	77.88	17491177	3.90194e+07	67803999	19835840	41929139	76650266	11.8971	6.11251	12.0759	5.79367
	P02763,P19652	SVQEIQATFFYFTPNK_5_4_0_2	4	1031.93	1031.94	77.88	77.89	77.88	1.94947e+06	5023230	9.21527e+06	2335520	5492553	11194631	8.89636	9.7962	9.14449	9.34837
	P02763,P19652	SVQEIQATFFYFTPNK_6_5_0_1	3	1400.26	1400.26	77.04	77.14	77.1	2.67123e+06	5725930	1.09426e+07	4712024	9433188	18009964	9.19341	8.35821	9.97078	6.9742
	P02763,P19652	SVQEIQATFFYFTPNK_6_5_0_2	3	1497.29	1497.29	77.41	77.47	77.42	9.31064e+06	2.25879e+07	3.71572e+07	16439839	37556095	60526091	11.0418	6.80258	11.819	5.62573
	P02763,P19652	SVQEIQATFFYFTPNK_6_5_0_2	4	1123.22	1123.22	77.41	77.54	77.55	4.63548e+06	9493141	1.76146e+07	6289356	14149274	25107245	9.93055	7.19786	10.4644	6.89846
	P02763,P19652	SVQEIQATFFYFTPNK_6_5_0_3	3	1594.32	1594.32	79.43	79.48	79.33	2.33783e+07	51061822	74712823	34108080	87042816	125356094	12.2126	4.84971	12.9244	5.23131
	P02763,P19652	SVQEIQATFFYFTPNK_6_5_0_3	4	1195.99	1195.99	79.43	79.48	79.33	2.71432e+07	59897365	101189640	44504931	108342309	167296423	12.5071	5.59024	13.2964	5.14524
	P02763,P19652	SVQEIQATFFYFTPNK_6_5_1_2	3	1545.97	1545.97	77.34	77.34	77.35	1.42764e+06	4.00087e+06	6.0203e+06	1952415	7045205	9507162	8.43238	9.54441	9.09948	10.0913
	P02763,P19652	SVQEIQATFFYFTPNK_6_5_1_2	4	1159.73	1159.73	77.34	77.34	77.29	1.17217e+06	2.45468e+06	4.19243e+06	1569582	2930788	5774272	7.92862	8.43977	8.33294	8.09443
	P02763,P19652	SVQEIQATFFYFTPNK_6_5_1_3	3	1643.01	1643.01	79.22	79.29	29.15	3.92134e+06	1.02546e+07	17980631	5931119	14267287	19811813	9.89709	8.60173	10.3263	5.87544
	P02763,P19652	SVQEIQATFFYFTPNK_6_5_1_3	4	1232.51	1232.51	79.22	79.22	79.21	8.20699e+06	1.96272e+07	3.50686e+07	11074658	26534181	40027922	10.8857	7.32938	11.2631	5.82857
	P02763,P19652	SVQEIQATFFYFTPNK_7_6_0_1	4	1141.73	1141.73	75.05	75.19	75.16	1205907	2.81752e+06	4.86186e+06	1149339	2475765	5287739	8.0798	9.35828	8.05962	10.2994
	P02763,P19652	SVQEIQATFFYFTPNK_7_6_0_2	3	1619	1619	77.04	77.14	77.1	6.39731e+06	1.44294e+07	2.62392e+07	7074574	16486619	26172443	10.4785	7.32828	10.6145	6.30732
	P02763,P19652	SVQEIQATFFYFTPNK_7_6_0_2	4	1214.5	1214.5	77.04	77.14	77.1	1.82452e+07	3.67638e+07	68343419	19013927	38602425	65660402	11.8926	5.92876	11.9414	5.17483
	P02763,P19652	SVQEIQATFFYFTPNK_7_6_0_2	5	971.802	971.803	77.04	77.14	77.1	ND	738177	1.22081e+06	263637	518042	1178933	6.50359	6.9551	5.87759	13.9535
	P02763,P19652	SVQEIQATFFYFTPNK_7_6_0_3	3	1716.03	1716.03	79.16	79.16	79.09	3.76975e+06	9.29672e+06	1.57247e+07	5589044	13492999	19884711	9.7665	8.01216	10.2726	6.29975
	P02763,P19652	SVQEIQATFFYFTPNK_7_6_0_3	4	1287.28	1287.28	79.16	79.16	79.09	2.78086e+07	66160641	109235012	43627123	96508457	156689297	12.6033	5.86298	13.1997	4.89539
	P02763,P19652	SVQEIQATFFYFTPNK_7_6_0_3	5	1030.02	1030.02	79.16	79.16	79.09	653160	1.63761e+06	3.51512e+06	986172	2683958	4877561	7.36801	13.0874	7.98599	11.006
	P02763,P19652	SVQEIQATFFYFTPNK_7_6_0_4	4	1360.05	1360.05	82.41	82.36	81.75	3.98038e+06	1.2914e+07	22917328	15622517	47573854	62882439	10.1318	10.1121	11.9266	6.44063
	P02763,P19652	SVQEIQATFFYFTPNK_7_6_1_2	4	1251.02	1251.01	76.9	77.01	76.96	3.73968e+06	7.94105e+06	1.28495e+07	3675452	7364513	11609207	9.58975	6.67807	9.52108	5.8077
	P02763,P19652	SVQEIQATFFYFTPNK_7_6_1_3	4	1323.79	1323.79	78.94	78.97	78.9	6388093	1.57368e+07	2.77322e+07	10901700	23793872	34781882	10.5461	7.68123	11.1356	5.06446
	P02763,P19652	SVQEIQATFFYFTPNK_7_6_1_4	4	1396.56	1396.56	82.49	82.36	81.54	1.20811e+06	4.05836e+06	7.6003e+06	4024280	11755657	18381118	8.47102	12.8278	10.0106	8.33303
	P02763,P19652	SVQEIQATFFYFTPNK_7_6_2_3	4	1360.3	1360.3	78.78	78.83	78.83	1.9373e+06	4.19685e+06	6799715	2827745	4603790	8375544	8.66073	7.57462	9.01206	5.85684
	P02763,P19652	SVQEIQATFFYFTPNK_8_7_0_2	4	1305.78	1305.78	76.26	76.37	76.34	1.91866e+06	4.11806e+06	5.52525e+06	2108556	5315001	7106055	8.54715	6.11417	8.86097	7.01089
	P02763,P19652	SVQEIQATFFYFTPNK_8_7_0_3	4	1378.56	1378.56	78.21	78.25	78.22	8.14978e+06	1.53834e+07	2.27836e+07	10585572	22053114	32206306	10.5578	4.65441	11.0479	4.77865
	P02763,P19652	SVQEIQATFFYFTPNK_8_7_0_3	5	1103.05	1103.05	78.3	78.55	78.15	322871	688452	1.20126e+06	325232	697525	898844	6.09612	11.4438	5.99118	7.84017
	P02763,P19652	SVQEIQATFFYFTPNK_8_7_1_3	4	1415.07	1415.07	78.13	78.18	78.15	2.23726e+06	3.95453e+06	5.82493e+06	2498273	4945601	7223733	8.62694	5.10535	8.91578	5.49408
