# Supplementary material for: Integrated GlycoProteome Analyzer (I-GPA) for Automated Identification and Quantitation of Site-Specific N-Glycosylation
Source: Sci Rep. 2016 Feb 17;6:21175. doi: 10.1038/srep21175 (PMC4756296; doi:10.1038/srep21175)
Supplement: Supplementary Excel 10 [file srep21175-s11.xlsx]

## Sheet: Sheet1
	Integrated GlycoProteome Analyzer (I-GPA) for Automated Identification and Quantitation of Site-Specific N-Glycosylation Gun Wook Park*, Jin Young Kim*, Heeyoun Hwang, Ju Yeon Lee, Young Hee Ahn, Hyun Kyoung Lee, Eun Sun Ji, Kwang Hoe Kim, Hoi Keun Jeong, Ki Na Yun, Yong-Sam Kim, Jeong-Heon Ko, Hyun Joo An, Jae Han Kim, Young-Ki Paik , and Jong Shin Yoo**
	Supplementary Excel 10 Identification of N-glycopeptides in depleted human plasma.
	Genes	Glycoproteins	Descriptors	N-Glycopeptides	m/z		Top-Score				Number of Tandem Spectra							Retention Time (q-GPA Result)							3TIQ by q-GPA
							M-score	S-score	Y-score		NOR1	NOR2	NOR3	HCC1	HCC2	HCC3		NOR1	NOR2	NOR3	HCC1	HCC2	HCC3		NOR1	NOR2	NOR3	HCC1	HCC2	HCC3
	A1BG	P04217	Alpha-1B-glycoprotein	EGDHEFLEVPEAQEDVEATFPVHQPGNYSCSYR_5_4_0_1(4+)	1438.34		2.18	99.47	93.92		1	1	ND	1	1	1		83.22	83.11	ND	82.8	83.05	82.89		4697438	1.16861e+07	ND	8.3635e+06	1.20592e+07	1.50521e+07
	A1BG	P04217	Alpha-1B-glycoprotein	EGDHEFLEVPEAQEDVEATFPVHQPGNYSCSYR_5_4_0_1(5+)	1150.88		2.28	99.45	87.22		1	1	1	1	1	1		83.3	83.15	82.96	82.88	83.12	82.95		None	6.29098e+06	5.00956e+06	None	None	5.39835e+06
	A1BG	P04217	Alpha-1B-glycoprotein	EGDHEFLEVPEAQEDVEATFPVHQPGNYSCSYR_5_4_0_2(4+)	1511.12		2.25	99.44	93		3	2	1	2	2	2		85.34	85.23	85.07	84.64	85.2	84.97		2.30155e+07	2.9718e+07	4.11539e+07	3.69939e+07	45283261	51661493
	A1BG	P04217	Alpha-1B-glycoprotein	EGDHEFLEVPEAQEDVEATFPVHQPGNYSCSYR_5_4_0_2(5+)	1209.09		2.28	99.42	87.43		2	1	1	2	1	2		84.99	85.22	85.08	84.65	85.13	84.96		2.31756e+07	4.27016e+07	5.37522e+07	3.74115e+07	4.99e+07	6.02375e+07
	A1BG	P04217	Alpha-1B-glycoprotein	EGDHEFLEVPEAQEDVEATFPVHQPGNYSCSYR_5_4_0_2(6+)	1007.75		2.32	99.38	85.27		ND	ND	ND	1	ND	1		ND	ND	ND	84.78	ND	84.74		ND	ND	ND	2.76144e+06	ND	4.45947e+06
	A2M	P01023	Alpha-2-macroglobulin	GCVLLSYLNETVTVSASLESVR_5_4_0_1(3+)	1437.64		1.97	99.4	84.25		ND	ND	ND	ND	1	ND		ND	ND	ND	ND	107.97	ND		ND	ND	ND	ND	946480	ND
	A2M	P01023	Alpha-2-macroglobulin	SLGNVNFTVSAEALESQELCGTEVPSVPEHGR_4_3_0_1(4+)	1241.3		2.3	99.6	90.32		ND	2	1	2	6	13		ND	88.51	88.42	88.65	88.73	88.72		ND	6.40561e+06	8.06806e+06	1.18605e+07	1.58681e+07	2.02617e+07
	A2M	P01023	Alpha-2-macroglobulin	SLGNVNFTVSAEALESQELCGTEVPSVPEHGR_4_4_0_1(4+)	1292.07		2.23	99.57	82.85		1	1	1	2	4	2		88.36	88.34	88.23	88.08	88.17	88.49		2997016	7.73425e+06	10940622	1.03226e+07	1.43631e+07	1.65596e+07
	A2M	P01023	Alpha-2-macroglobulin	SLGNVNFTVSAEALESQELCGTEVPSVPEHGR_4_4_0_1(5+)	1033.86		2.17	98.64	80.56		ND	ND	1	ND	ND	1		ND	ND	88.35	ND	ND	88.33		ND	ND	1.38733e+06	ND	ND	2.00562e+06
	A2M	P01023	Alpha-2-macroglobulin	SLGNVNFTVSAEALESQELCGTEVPSVPEHGR_5_2_0_0(4+)	1158.27		2.25	99.76	79.13		ND	1	1	5	5	1		ND	151.88	151.02	86.17	86.33	141.29		ND	112034	125831	65741110	83684253	421466
	A2M	P01023	Alpha-2-macroglobulin	SLGNVNFTVSAEALESQELCGTEVPSVPEHGR_5_3_0_0(4+)	1209.04		1.94	99.55	83.68		ND	ND	ND	ND	ND	1		ND	ND	ND	ND	ND	85.86		ND	ND	ND	ND	ND	6.17536e+06
	A2M	P01023	Alpha-2-macroglobulin	SLGNVNFTVSAEALESQELCGTEVPSVPEHGR_5_3_0_1(4+)	1281.81		2.26	99.73	89.67		1	2	2	2	11	6		88.4	88.31	88.19	88.06	88.23	88.47		5.47646e+06	1.32321e+07	1.79706e+07	3.05783e+07	4.1368e+07	4.86645e+07
	A2M	P01023	Alpha-2-macroglobulin	SLGNVNFTVSAEALESQELCGTEVPSVPEHGR_5_3_0_1(5+)	1025.65		2.22	99.33	80.41		ND	ND	ND	ND	1	ND		ND	ND	ND	ND	88.25	ND		ND	ND	ND	ND	3.82309e+06	ND
	A2M	P01023	Alpha-2-macroglobulin	SLGNVNFTVSAEALESQELCGTEVPSVPEHGR_5_4_0_1(4+)	1332.58		2.27	99.81	90.54		1	4	2	11	28	58		87.96	87.98	88.2	88.07	88.16	87.72		5.25402e+06	1.59492e+07	1.99082e+07	28407030	38876619	4.5438e+07
	A2M	P01023	Alpha-2-macroglobulin	SLGNVNFTVSAEALESQELCGTEVPSVPEHGR_5_4_0_1(5+)	1066.27		2.22	99.62	88.59		ND	1	1	1	2	2		ND	88.06	87.85	87.75	87.85	88.12		ND	4114110	5.81656e+06	7.27293e+06	1.01656e+07	1.15484e+07
	A2M	P01023	Alpha-2-macroglobulin	SLGNVNFTVSAEALESQELCGTEVPSVPEHGR_5_4_0_2(4+)	1405.35		2.15	98.75	85.3		ND	ND	ND	1	ND	ND		ND	ND	ND	90.14	ND	ND		ND	ND	ND	1.40214e+06	ND	ND
	A2M	P01023	Alpha-2-macroglobulin	SLGNVNFTVSAEALESQELCGTEVPSVPEHGR_6_3_0_1(4+)	1322.32		2.3	99.85	92.02		1	10	5	31	57	85		88.13	88.43	88.28	88.18	88.28	88.16		5.19722e+06	1.76618e+07	2.08707e+07	4.1834e+07	5.55866e+07	5.83962e+07
	A2M	P01023	Alpha-2-macroglobulin	SLGNVNFTVSAEALESQELCGTEVPSVPEHGR_6_3_0_1(5+)	1058.06		2.29	99.38	84.22		ND	1	1	2	2	2		ND	88.17	87.98	87.87	87.97	88.23		ND	2.80759e+06	3.80326e+06	7.2982e+06	8.21346e+06	9170686
	A2M	P01023	Alpha-2-macroglobulin	VSNQTLSLFFTVLQDVPVR_4_3_0_0(3+)	1140.88		1.87	99.75	85.82		ND	ND	ND	ND	1	1		ND	ND	ND	ND	114.63	114.63		ND	ND	ND	ND	918376	951122
	A2M	P01023	Alpha-2-macroglobulin	VSNQTLSLFFTVLQDVPVR_4_3_0_1(3+)	1237.91		2.11	99.68	89.83		ND	ND	ND	1	1	1		ND	ND	ND	118.41	118.65	118.73		ND	ND	ND	1.08074e+06	1.06872e+06	1.37508e+06
	A2M	P01023	Alpha-2-macroglobulin	VSNQTLSLFFTVLQDVPVR_4_3_1_0(3+)	1189.57		1.8	99.83	74.26		ND	ND	ND	1	ND	ND		ND	ND	ND	114.8	ND	ND		ND	ND	ND	793892	ND	ND
	A2M	P01023	Alpha-2-macroglobulin	VSNQTLSLFFTVLQDVPVR_5_4_0_1(3+)	1359.62		2.17	99.74	100		1	1	2	3	2	3		114.48	114.58	114.21	114.55	114.51	114.55		4063595	2.56286e+06	9.36194e+06	1.8249e+07	2.99443e+07	2.93989e+07
	A2M	P01023	Alpha-2-macroglobulin	VSNQTLSLFFTVLQDVPVR_5_4_0_1(4+)	1019.97		2.26	99.79	82.43		1	1	1	2	2	1		114.58	114.67	114.26	114.32	114.43	114.5		1.13226e+06	708929	2.39927e+06	4.52508e+06	7220812	7.91075e+06
	A2M	P01023	Alpha-2-macroglobulin	VSNQTLSLFFTVLQDVPVR_5_4_0_2(3+)	1456.65		2.22	99.66	90.66		ND	ND	2	4	3	3		ND	ND	118.79	118.77	118.99	119.03		ND	ND	7.74906e+06	3.09632e+07	3.22274e+07	3.37271e+07
	A2M	P01023	Alpha-2-macroglobulin	VSNQTLSLFFTVLQDVPVR_5_4_1_0(3+)	1311.28		2.02	99.65	100		ND	ND	ND	1	2	1		ND	ND	ND	110.65	110.58	110.79		ND	ND	ND	1.05172e+06	1.92297e+06	2.27387e+06
	A2M	P01023	Alpha-2-macroglobulin	VSNQTLSLFFTVLQDVPVR_5_4_1_1(3+)	1408.31		2.09	99.78	97.69		1	1	2	3	3	3		114.98	115.08	114.56	114.63	114.58	114.7		5.97284e+06	4.40213e+06	1.42886e+07	1.90482e+07	2.75434e+07	2.87609e+07
	A2M	P01023	Alpha-2-macroglobulin	VSNQTLSLFFTVLQDVPVR_5_4_1_1(4+)	1056.48		2.26	99.83	87.76		2	1	2	2	1	1		114.99	114.55	114.66	114.64	114.65	114.71		2.55741e+06	2.02699e+06	5.99335e+06	7.56624e+06	1.13604e+07	1.22878e+07
	A2M	P01023	Alpha-2-macroglobulin	VSNQTLSLFFTVLQDVPVR_5_4_1_2(3+)	1505.34		2.24	99.65	84.95		ND	ND	1	1	1	1		ND	ND	119.29	118.04	118.31	119.5		ND	ND	871384	1.60132e+06	1.59117e+06	1.54589e+06
	A2M	P01023	Alpha-2-macroglobulin	VSNQTLSLFFTVLQDVPVR_5_4_1_2(4+)	1129.26		2.28	99.63	78.71		ND	ND	1	1	1	1		ND	ND	119.19	119.18	119.37	119.49		ND	ND	955725	1.66323e+06	1.76685e+06	1.93232e+06
	A2M	P01023	Alpha-2-macroglobulin	VSNQTLSLFFTVLQDVPVR_5_4_2_1(3+)	1456.99		2.07	99.5	83.57		ND	ND	1	ND	1	1		ND	ND	114.07	ND	114.23	114.25		ND	ND	552414	ND	948198	824797
	A2M	P01023	Alpha-2-macroglobulin	VSNQTLSLFFTVLQDVPVR_5_4_2_1(4+)	1093		2.27	99.53	75.89		ND	ND	1	1	ND	ND		ND	ND	114.16	114.25	ND	ND		ND	ND	369560	477007	ND	ND
	A2M	P01023	Alpha-2-macroglobulin	VSNQTLSLFFTVLQDVPVR_5_5_1_0(3+)	1378.97		1.88	99.7	91.21		ND	ND	1	1	1	ND		ND	ND	110.63	110.67	110.62	ND		ND	ND	427721	925463	1.61379e+06	ND
	A2M	P01023	Alpha-2-macroglobulin	VSNQTLSLFFTVLQDVPVR_5_5_1_1(3+)	1476		2.05	99.34	92.42		ND	ND	ND	1	1	1		ND	ND	ND	114.28	114.31	114.4		ND	ND	ND	725386	1.0723e+06	915935
	A2M	P01023	Alpha-2-macroglobulin	VSNQTLSLFFTVLQDVPVR_5_5_1_1(4+)	1107.25		2.02	99.75	75.84		ND	ND	ND	1	ND	ND		ND	ND	ND	114.22	ND	ND		ND	ND	ND	1.75862e+06	ND	ND
	A2M	P01023	Alpha-2-macroglobulin	VSNQTLSLFFTVLQDVPVR_6_4_0_1(3+)	1413.64		1.97	98.99	94.7		ND	ND	ND	ND	1	ND		ND	ND	ND	ND	114.28	ND		ND	ND	ND	ND	893670	ND
	A2M	P01023	Alpha-2-macroglobulin	VSNQTLSLFFTVLQDVPVR_6_5_0_1(3+)	1481.33		1.82	99.48	88.32		ND	ND	ND	ND	1	ND		ND	ND	ND	ND	113.97	ND		ND	ND	ND	ND	925229	ND
	A2M	P01023	Alpha-2-macroglobulin	VSNQTLSLFFTVLQDVPVR_6_5_0_1(4+)	1111.25		2.28	99.25	82.87		ND	ND	1	1	ND	ND		ND	ND	113.86	113.85	ND	ND		ND	ND	402007	1.2487e+06	ND	ND
	A2M	P01023	Alpha-2-macroglobulin	VSNQTLSLFFTVLQDVPVR_6_5_0_2(4+)	1184.03		2.31	99.65	80.83		ND	ND	ND	2	2	1		ND	ND	ND	117.83	118.01	118.18		ND	ND	ND	2.74058e+06	2288045	2.97479e+06
	A2M	P01023	Alpha-2-macroglobulin	VSNQTLSLFFTVLQDVPVR_6_5_0_3(4+)	1256.8		2.27	99.46	73.69		ND	ND	ND	1	ND	ND		ND	ND	ND	121.58	ND	ND		ND	ND	ND	2.17989e+06	ND	ND
	A2M	P01023	Alpha-2-macroglobulin	VSNQTLSLFFTVLQDVPVR_6_5_1_1(3+)	1530.02		1.93	98.87	77.71		ND	ND	ND	ND	ND	1		ND	ND	ND	ND	ND	113.83		ND	ND	ND	ND	ND	1.10904e+06
	A2M	P01023	Alpha-2-macroglobulin	VSNQTLSLFFTVLQDVPVR_6_5_1_1(4+)	1147.77		2.23	99.58	90.55		ND	ND	ND	1	2	1		ND	ND	ND	114.13	114.19	114.14		ND	ND	ND	2803553	3.79269e+06	4.00731e+06
	A2M	P01023	Alpha-2-macroglobulin	VSNQTLSLFFTVLQDVPVR_6_5_1_2(4+)	1220.54		2.24	99.54	76.72		ND	ND	ND	1	1	ND		ND	ND	ND	117.73	118.38	ND		ND	ND	ND	4.22467e+06	3.9416e+06	ND
	A2M	P01023	Alpha-2-macroglobulin	VSNQTLSLFFTVLQDVPVR_6_5_2_1(4+)	1184.28		2.17	99.44	77.61		ND	ND	ND	1	1	ND		ND	ND	ND	113.44	113.95	ND		ND	ND	ND	411688	554286	ND
	ACE	P12821	Angiotensin-converting enzyme	QQYNALLSNMSR_4_3_0_1(2+)	1487.12		2.18	99.65	80		1	1	ND	ND	ND	ND		77.7	77.4	ND	ND	ND	ND		1.07096e+06	1.54428e+06	ND	ND	ND	ND
	ACE	P12821	Angiotensin-converting enzyme	QQYNALLSNMSR_5_4_0_2(3+)	1210.49		2.29	99.71	85.5		1	2	2	1	1	1		77.55	77.2	77.5	77.02	77.33	77.26		2.73447e+07	3.53887e+07	4.88826e+07	2.1327e+07	2.13085e+07	2.63389e+07
	AFM	P43652	Afamin	DIENFNSTQK_4_3_0_1(2+)	1372.55		2.1	99.91	79.79		1	1	ND	ND	ND	ND		61.82	61.45	ND	ND	ND	ND		4.41832e+06	6.11709e+06	ND	ND	ND	ND
	AFM	P43652	Afamin	DIENFNSTQK_5_4_0_2(2+)	1700.67		2.14	99.87	94.64		1	1	ND	1	ND	ND		61.89	61.44	ND	61.38	ND	ND		3.30581e+06	5.41312e+06	ND	4.85249e+06	ND	ND
	AFM	P43652	Afamin	HNFSHCCSK_4_3_0_0(2+)	1217.46		1.7	99.67	74.5		1	ND	ND	ND	ND	ND		50.16	ND	ND	ND	ND	ND		641832	ND	ND	ND	ND	ND
	AFM	P43652	Afamin	HNFSHCCSK_4_3_0_1(2+)	1363.01		2.19	99.92	88.76		1	1	1	1	1	1		50.12	49.93	49.87	49.79	49.84	49.82		936238	2156828	1.80373e+06	2.058e+06	2788336	2.173e+06
	AFM	P43652	Afamin	HNFSHCCSK_4_3_0_1(3+)	909.007		2.15	99.9	86.3		1	1	1	1	1	1		50.02	49.91	49.79	49.78	49.87	49.78		2.59595e+06	3.05318e+06	3.31789e+06	2.65769e+06	2.84532e+06	3.43146e+06
	AFM	P43652	Afamin	HNFSHCCSK_5_4_0_1(3+)	1030.72		2.34	99.92	83.13		2	2	2	2	2	2		50.05	49.89	49.77	48.9	49.8	48.95		5.94899e+06	7.81973e+06	8414395	6.20425e+06	7.81515e+06	8.40444e+06
	AFM	P43652	Afamin	HNFSHCCSK_5_4_0_2(3+)	1127.75		2.34	99.9	79.94		2	ND	1	2	1	ND		49.98	ND	50.09	49.69	49.73	ND		4.75454e+07	ND	7.94295e+07	6.84409e+07	7.33253e+07	ND
	AFM	P43652	Afamin	HNFSHCCSK_5_4_0_2(4+)	846.064		2.38	99.91	79.99		1	1	1	1	1	1		50	49.87	49.76	49.71	49.79	49.74		9.76363e+06	1.03608e+07	1.28932e+07	9160838	9.84504e+06	1.28266e+07
	AFM	P43652	Afamin	NCCNTENPPGCYR_5_4_0_2(3+)	1282.8		2.29	99.8	80.09		2	2	2	3	3	1		57.85	57.47	57.53	57.4	57.62	57.56		1.79525e+07	2.03394e+07	2.4155e+07	2.30833e+07	2.22042e+07	2.46517e+07
	AFP	P02771	Alpha-fetoprotein	VNFTEIQK_5_4_0_2(3+)	1061.77		2.31	99.69	82.73		ND	ND	ND	1	ND	ND		ND	ND	ND	67.23	ND	ND		ND	ND	ND	3.12251e+06	ND	ND
	AGT	P01019	Angiotensinogen	VYIHPFHLVIHNESTCEQLAK_5_4_0_1(4+)	1112.99		2.31	99.68	79.77		1	1	ND	1	1	ND		71.55	71	ND	70.85	71.13	ND		3.70929e+06	9.47658e+06	ND	7.30736e+06	7.12588e+06	ND
	AGT	P01019	Angiotensinogen	VYIHPFHLVIHNESTCEQLAK_5_4_0_2(4+)	1185.77		2.27	99.63	77.16		1	1	1	1	1	ND		73.81	73.31	73.34	73.23	73.27	ND		7.31562e+06	2.16167e+07	1.92103e+07	1.60938e+07	1.41777e+07	ND
	AHSG	P02765	Alpha-2-HS-glycoprotein	AALAAFNAQNNGSNFQLEEISR_4_3_0_1(3+)	1305.24		2.1	99.79	95.26		1	1	1	1	1	1		83.75	83.63	83.47	83.4	83.63	83.5		3.25094e+06	5.26443e+06	5.17287e+06	3.23331e+06	4.29976e+06	4.81124e+06
	AHSG	P02765	Alpha-2-HS-glycoprotein	AALAAFNAQNNGSNFQLEEISR_5_4_0_1(3+)	1426.95		2.14	99.63	98.44		1	1	1	1	ND	1		83.78	83.64	83.55	83.42	ND	83.55		2.52467e+06	3.65615e+06	5.78052e+06	3.49033e+06	ND	5.68579e+06
	AHSG	P02765	Alpha-2-HS-glycoprotein	AALAAFNAQNNGSNFQLEEISR_5_4_0_2(3+)	1523.98		2.2	99.8	97.5		2	4	4	4	2	3		83.68	83.93	83.41	83.65	83.91	83.42		4.10651e+07	91047092	103022739	7.34694e+07	7.75476e+07	85451014
	AHSG	P02765	Alpha-2-HS-glycoprotein	AALAAFNAQNNGSNFQLEEISR_5_4_0_2(4+)	1143.23		2.33	99.71	90.26		4	14	4	4	2	3		83.67	83.56	83.71	83.64	83.9	83.73		5.9615e+07	8.8106e+07	104761279	75746072	8.89957e+07	1.00665e+08
	AHSG	P02765	Alpha-2-HS-glycoprotein	AALAAFNAQNNGSNFQLEEISR_5_4_1_2(3+)	1572.66		2.03	99.53	95.76		ND	ND	ND	1	ND	ND		ND	ND	ND	83.23	ND	ND		ND	ND	ND	6.80772e+06	ND	ND
	AHSG	P02765	Alpha-2-HS-glycoprotein	AALAAFNAQNNGSNFQLEEISR_5_4_1_2(4+)	1179.75		2.29	99.78	91.25		1	1	1	2	2	1		83.62	83.51	83.36	83.22	83.78	83.36		6.88807e+06	1.05199e+07	1.18704e+07	10570200	1.44046e+07	1.75785e+07
	AHSG	P02765	Alpha-2-HS-glycoprotein	AALAAFNAQNNGSNFQLEEISR_6_5_0_3(4+)	1307.29		2.35	99.61	90.46		2	2	2	2	2	2		85.49	85.68	85.49	85.42	85.26	85.46		4.82751e+06	8.11872e+06	1.01342e+07	4.92585e+06	5.98596e+06	6.40603e+06
	AHSG	P02765	Alpha-2-HS-glycoprotein	AALAAFNAQNNGSNFQLEEISR_6_5_1_3(4+)	1343.81		2.22	99.34	73.9		ND	ND	ND	1	ND	ND		ND	ND	ND	85.29	ND	ND		ND	ND	ND	5.70565e+06	ND	ND
	AHSG	P02765	Alpha-2-HS-glycoprotein	VCQDCPLLAPLNDTR_4_3_0_1(2+)	1660.7		2.06	99.69	95.96		ND	1	ND	1	1	1		ND	80.62	ND	80.46	80.62	80.81		ND	4.67769e+06	ND	3.11605e+06	2.07671e+06	2778585
	AHSG	P02765	Alpha-2-HS-glycoprotein	VCQDCPLLAPLNDTR_4_3_0_1(3+)	1107.47		2.11	99.36	78.85		1	ND	ND	ND	ND	ND		81.13	ND	ND	ND	ND	ND		2.14694e+06	ND	ND	ND	ND	ND
	AHSG	P02765	Alpha-2-HS-glycoprotein	VCQDCPLLAPLNDTR_5_4_0_1(3+)	1229.18		2.27	99.84	89.99		3	3	2	3	3	2		77.82	77.81	77.8	77.59	77.49	77.75		1.1783e+07	1.60004e+07	1.75456e+07	1.79065e+07	1.60021e+07	2.26009e+07
	AHSG	P02765	Alpha-2-HS-glycoprotein	VCQDCPLLAPLNDTR_5_4_0_2(3+)	1326.21		2.33	99.9	90.09		10	9	8	12	10	10		81.03	80.78	80.69	80.57	80.93	80.83		271170848	305624726	380718356	311598144	342618458	392472796
	AHSG	P02765	Alpha-2-HS-glycoprotein	VCQDCPLLAPLNDTR_5_4_0_2(4+)	994.909		2.33	99.73	77.23		3	3	2	2	3	ND		81.34	80.59	80.57	80.39	80.74	ND		2.99317e+07	3.77751e+07	4.31623e+07	3.1457e+07	2.90205e+07	ND
	AHSG	P02765	Alpha-2-HS-glycoprotein	VCQDCPLLAPLNDTR_5_4_1_2(3+)	1374.89		2.2	99.78	85.38		ND	ND	1	2	2	1		ND	ND	80.46	79.95	80.37	80.52		ND	ND	8965135	1.42231e+07	1.26788e+07	1.53187e+07
	AHSG	P02765	Alpha-2-HS-glycoprotein	VCQDCPLLAPLNDTR_6_5_0_2(3+)	1447.92		2.12	98.96	87.47		ND	1	ND	1	ND	1		ND	80.19	ND	79.86	ND	80.07		ND	1.40387e+06	ND	1.72284e+06	ND	2.06796e+06
	AHSG	P02765	Alpha-2-HS-glycoprotein	VCQDCPLLAPLNDTR_6_5_0_3(3+)	1544.95		2.23	99.69	83.95		1	2	1	1	ND	2		83.24	83.38	82.71	82.83	ND	82.79		4.64579e+06	7.18686e+06	6.96669e+06	4.66419e+06	ND	4.57114e+06
	AHSG	P02765	Alpha-2-HS-glycoprotein	VCQDCPLLAPLNDTR_6_5_0_3(4+)	1158.96		2.36	99.71	80.11		2	3	1	3	2	1		83.43	83.06	83.03	82.75	83.09	82.99		9.23349e+06	1.47277e+07	1.21936e+07	8.70775e+06	8.33077e+06	9.42287e+06
	AHSG	P02765	Alpha-2-HS-glycoprotein	VCQDCPLLAPLNDTR_6_5_1_3(3+)	1593.64		2.07	98.75	82.95		ND	ND	1	ND	ND	ND		ND	ND	82.77	ND	ND	ND		ND	ND	2285771	ND	ND	ND
	AHSG	P02765	Alpha-2-HS-glycoprotein	VCQDCPLLAPLNDTR_6_5_1_3(4+)	1195.48		2.36	99.73	78.33		ND	1	ND	2	1	ND		ND	82.66	ND	82.63	82.97	ND		ND	4.50617e+06	ND	1.107e+07	9935433	ND
	APCS	P02743	Serum amyloid P-component	ESVTDHVNLITPLEKPLQNFTLCFR_5_4_0_2(4+)	1294.83		2.28	99.55	82.25		2	2	2	2	1	1		98.2	98.45	98.15	98.26	97.71	97.75		7.41568e+06	5.69451e+06	2.47676e+07	8.00473e+06	1.38697e+07	1.70339e+07
	APCS	P02743	Serum amyloid P-component	ESVTDHVNLITPLEKPLQNFTLCFR_5_4_0_2(5+)	1036.07		2.36	99.51	83.57		ND	ND	1	1	1	ND		ND	ND	97.9	97.99	97.88	ND		ND	ND	2.50311e+06	753550	1.05329e+06	ND
	APOC4	P55056	Apolipoprotein C-IV	ELLETVVNR_5_4_0_2(3+)	1093.13		2.29	99.59	82.46		ND	1	ND	ND	ND	ND		ND	71.07	ND	ND	ND	ND		ND	2.65133e+06	ND	ND	ND	ND
	APOD	P05090	Apolipoprotein D	ADGTVNQIEGEATPVNLTEPAK_5_4_0_1(3+)	1389.93		2.04	99.53	88.18		ND	1	ND	1	ND	ND		ND	72.28	ND	72.16	ND	ND		ND	7.26655e+06	ND	6.71576e+06	ND	ND
	APOD	P05090	Apolipoprotein D	ADGTVNQIEGEATPVNLTEPAK_5_4_1_0(3+)	1341.59		1.91	99.68	90.42		1	1	1	ND	ND	1		70.42	69.94	70	ND	ND	70.09		2.47535e+06	5.88725e+06	5.87129e+06	ND	ND	8.09583e+06
	APOD	P05090	Apolipoprotein D	ADGTVNQIEGEATPVNLTEPAK_5_4_1_1(3+)	1438.62		2.22	99.66	90.24		1	1	ND	1	1	1		72.31	71.96	ND	71.84	72.1	72.07		8.35143e+06	9.21179e+06	ND	9.64911e+06	1.01715e+07	8.20857e+06
	APOD	P05090	Apolipoprotein D	ADGTVNQIEGEATPVNLTEPAK_5_4_1_2(3+)	1535.65		2.16	99.55	80.1		ND	1	1	ND	ND	ND		ND	73.83	73.81	ND	ND	ND		ND	4.68085e+06	4.79611e+06	ND	ND	ND
	APOD	P05090	Apolipoprotein D	CIQANYSLMENGK_6_5_0_2(3+)	1366.54		2.31	99.78	92.8		1	1	1	1	1	ND		69.71	69.18	69.31	69.12	69.59	ND		3.82455e+06	5.9661e+06	5889088	5.49886e+06	5061700	ND
	APOH	P02749	Beta-2-glycoprotein 1	LGNWSAMPSCK_4_3_0_1(2+)	1400.06		2.17	99.9	80.06		2	1	1	1	1	1		70.62	70.05	70.15	70.02	70.36	70.32		9.82284e+06	1.72661e+07	1.41827e+07	9.50253e+06	1.15235e+07	1.19538e+07
	APOH	P02749	Beta-2-glycoprotein 1	LGNWSAMPSCK_5_4_0_1(2+)	1582.62		2.33	99.76	92.93		ND	1	1	ND	1	1		ND	67.81	68.02	ND	68.2	68.18		ND	5505914	5.78743e+06	ND	4.97591e+06	5.05076e+06
	APOH	P02749	Beta-2-glycoprotein 1	LGNWSAMPSCK_5_4_0_1(3+)	1055.42		2.2	99.86	88.21		1	1	1	1	1	1		68.43	67.73	67.89	67.74	68.06	68.07		7.46194e+06	25234511	3.3378e+07	2.26257e+07	2.24837e+07	2.36145e+07
	APOH	P02749	Beta-2-glycoprotein 1	LGNWSAMPSCK_5_4_0_2(2+)	1728.17		2.22	99.68	96.05		1	ND	1	1	1	1		70.71	ND	70.25	70.12	70.41	70.4		4.80332e+06	ND	6417141	3.68976e+06	4.92544e+06	5.2723e+06
	APOH	P02749	Beta-2-glycoprotein 1	LGNWSAMPSCK_5_4_0_2(3+)	1152.45		2.34	99.91	85.67		3	3	4	4	3	3		70.74	70.3	70.21	70.07	70.59	70.61		175408179	192339250	203878759	141174436	160395799	151462847
	APOH	P02749	Beta-2-glycoprotein 1	LGNWSAMPSCK_5_4_1_2(3+)	1201.13		2.28	99.82	76.09		1	1	1	ND	1	ND		70.31	69.71	69.83	ND	70.37	ND		2.65027e+06	5.15107e+06	6.3678e+06	ND	5.87399e+06	ND
	APOH	P02749	Beta-2-glycoprotein 1	LGNWSAMPSCK_6_5_0_1(3+)	1177.13		2.02	98.07	84.26		ND	ND	ND	ND	ND	1		ND	ND	ND	ND	ND	67.76		ND	ND	ND	ND	ND	2.98612e+06
	APOH	P02749	Beta-2-glycoprotein 1	LGNWSAMPSCK_6_5_0_2(3+)	1274.16		2.37	99.78	77.87		1	1	ND	1	ND	ND		70.35	69.76	ND	69.73	ND	ND		2.81495e+06	5.45085e+06	ND	4.03551e+06	ND	ND
	APOH	P02749	Beta-2-glycoprotein 1	LGNWSAMPSCK_6_5_0_3(3+)	1371.19		2.32	99.68	82.12		1	1	1	1	ND	1		72.32	71.7	71.74	71.73	ND	71.99		5.48163e+06	8463856	8.90964e+06	4.05634e+06	ND	4.5658e+06
	APOH	P02749	Beta-2-glycoprotein 1	LGNWSAMPSCK_6_5_1_3(3+)	1419.88		2.29	99.64	87.24		ND	1	1	1	1	1		ND	71.62	71.67	71.54	71.91	71.89		ND	5.3888e+06	6.69351e+06	7.64811e+06	5.58745e+06	7.41307e+06
	APOH	P02749	Beta-2-glycoprotein 1	VYKPSAGNNSLYR_4_3_0_1(2+)	1509.15		1.95	99.85	82.2		1	ND	ND	ND	ND	ND		60.83	ND	ND	ND	ND	ND		3542452	ND	ND	ND	ND	ND
	APOH	P02749	Beta-2-glycoprotein 1	VYKPSAGNNSLYR_5_4_0_1(3+)	1128.15		2.14	99.84	85.54		1	1	1	1	1	1		59.38	58.98	59.08	58.92	59.17	59.1		8.97224e+06	1.86799e+07	2.01971e+07	1.45369e+07	1.69949e+07	2.1674e+07
	APOH	P02749	Beta-2-glycoprotein 1	VYKPSAGNNSLYR_5_4_0_2(3+)	1225.18		2.31	99.88	87.62		3	3	3	3	2	2		60.74	60.31	60.78	60.25	60.87	60.5		344847406	452401020	512869806	406517254	424245684	463417374
	APOH	P02749	Beta-2-glycoprotein 1	VYKPSAGNNSLYR_5_4_0_2(4+)	919.136		2.36	99.77	84.36		1	1	1	1	1	1		60.86	60.37	60.47	60.32	60.57	60.57		2.01052e+07	2.51093e+07	35029231	2.53882e+07	1.84078e+07	2.48403e+07
	APOH	P02749	Beta-2-glycoprotein 1	VYKPSAGNNSLYR_5_4_1_1(3+)	1176.83		2.12	99.81	84.54		1	1	1	1	1	ND		59.48	59.13	59.16	59	59.24	ND		2.00472e+06	3.81626e+06	3.63392e+06	4.82886e+06	5.5054e+06	ND
	APOH	P02749	Beta-2-glycoprotein 1	VYKPSAGNNSLYR_5_4_1_2(3+)	1273.86		2.28	99.8	79.9		2	1	1	1	1	ND		60.75	60.32	60.43	60.26	60.52	ND		6.18963e+07	1.04645e+08	1.25662e+08	1.1418e+08	127501579	ND
	APOH	P02749	Beta-2-glycoprotein 1	VYKPSAGNNSLYR_6_5_0_2(3+)	1346.89		2.13	99.77	86.06		ND	1	ND	1	1	1		ND	61.62	ND	61.62	60.45	60.46		ND	5.80483e+06	ND	6.48737e+06	7.06772e+06	8.29743e+06
	APOH	P02749	Beta-2-glycoprotein 1	VYKPSAGNNSLYR_6_5_0_3(3+)	1443.92		2.33	99.69	84.47		1	1	1	1	1	1		61.98	61.53	61.65	61.45	61.71	61.71		6.19932e+07	7.52101e+07	6.71577e+07	61624028	61977289	7.18105e+07
	APOH	P02749	Beta-2-glycoprotein 1	VYKPSAGNNSLYR_6_5_0_3(4+)	1083.19		2.35	99.76	76.87		1	ND	1	ND	1	ND		62.07	ND	61.7	ND	61.8	ND		21554950	ND	2.76171e+07	ND	2.1596e+07	ND
	APOH	P02749	Beta-2-glycoprotein 1	VYKPSAGNNSLYR_6_5_1_3(3+)	1492.61		2.25	99.68	85.19		1	1	1	1	1	ND		61.91	61.43	61.58	61.39	61.65	ND		2.43995e+07	2.63746e+07	3.29846e+07	3.65105e+07	4.031e+07	ND
	APOH	P02749	Beta-2-glycoprotein 1	VYKPSAGNNSLYR_6_5_1_3(4+)	1119.71		2.45	99.71	83.88		1	1	1	1	1	1		61.94	61.47	61.63	61.4	61.69	61.67		11020536	14358399	1.88123e+07	1.84409e+07	1.90667e+07	17767950
	APOH	P02749	Beta-2-glycoprotein 1	VYKPSAGNNSLYR_6_5_2_3(3+)	1541.29		2.24	99.64	78.55		1	ND	ND	1	ND	1		62	ND	ND	61.47	ND	61.73		None	ND	ND	5.24248e+06	ND	4.24114e+06
	APOM	O95445	Apolipoprotein M	TELFSSSCPGGIMLNETGQGYQR_5_3_0_1(3+)	1414.92		2.13	99.37	91.08		1	ND	1	1	ND	ND		80.81	ND	80.54	80.37	ND	ND		2.42556e+06	ND	3.55823e+06	2.32783e+06	ND	ND
	APOM	O95445	Apolipoprotein M	TELFSSSCPGGIMLNETGQGYQR_5_4_0_1(3+)	1482.61		2.09	99.75	98.76		1	1	1	1	ND	ND		80.49	80.25	80.15	80.05	ND	ND		3.16413e+06	4.41455e+06	4.29836e+06	None	ND	ND
	APOM	O95445	Apolipoprotein M	TELFSSSCPGGIMLNETGQGYQR_5_4_0_2(3+)	1579.64		1.93	99.36	92.78		ND	ND	ND	1	ND	ND		ND	ND	ND	82.46	ND	ND		ND	ND	ND	2.4477e+06	ND	ND
	AZGP1	P25311	Zinc-alpha-2-glycoprotein	FGCEIENNR_5_4_0_1(3+)	1018.06		1.94	99.5	72.94		ND	ND	ND	ND	1	ND		ND	ND	ND	ND	58.53	ND		ND	ND	ND	ND	2.55519e+06	ND
	BCHE	P06276	Cholinesterase	DNNSIITR_5_4_0_1(2+)	1423.58		1.97	99.73	88.34		ND	1	1	ND	ND	ND		ND	57.03	57.01	ND	ND	ND		ND	1.76817e+06	1.83599e+06	ND	ND	ND
	BCHE	P06276	Cholinesterase	DNNSIITR_5_4_0_1(3+)	949.389		2.04	99.78	79.34		ND	1	ND	ND	ND	ND		ND	57.11	ND	ND	ND	ND		ND	1.3091e+06	ND	ND	ND	ND
	BCHE	P06276	Cholinesterase	ENETEIIK_6_5_1_1(3+)	1134.12		2.21	99.97	74.47		ND	2	ND	ND	ND	ND		ND	49.1	ND	ND	ND	ND		ND	4337161	ND	ND	ND	ND
	BCHE	P06276	Cholinesterase	ENETEIIK_7_7_1_1(3+)	1323.53		2.11	98.98	80.8		ND	ND	ND	1	ND	ND		ND	ND	ND	73.02	ND	ND		ND	ND	ND	3.18925e+06	ND	ND
	BCHE	P06276	Cholinesterase	NATVLIWIYGGGFQTGTSSLHVYDGK_5_4_1_2(4+)	1284.56		2.32	99.36	74.28		1	1	ND	ND	ND	ND		91.72	91.8	ND	ND	ND	ND		1.81623e+06	3.2026e+06	ND	ND	ND	ND
	BPIFB2	Q8N4F0	BPI fold-containing family B member 2	LLAAANFTFK_6_5_1_2(3+)	1271.2		2.2	99.74	75.24		ND	1	ND	1	1	ND		ND	61.07	ND	60.93	61.2	ND		ND	8.59422e+06	ND	1.24599e+07	1.33004e+07	ND
	BPIFB2	Q8N4F0	BPI fold-containing family B member 2	SDDNLLNTSALGR_7_6_3_2(3+)	1583.63		2.18	99.29	73.03		ND	1	ND	ND	ND	ND		ND	99.19	ND	ND	ND	ND		ND	618049	ND	ND	ND	ND
	BTD	P43251	Biotinidase	DVQIIVFPEDGIHGFNFTR_5_4_0_2(3+)	1470.3		1.97	99.47	96.33		ND	1	ND	ND	1	1		ND	98.17	ND	ND	97.86	97.87		ND	1.15631e+06	ND	ND	None	2.88173e+06
	BTD	P43251	Biotinidase	DVQIIVFPEDGIHGFNFTR_5_4_0_2(4+)	1102.97		2.25	99.46	84.61		1	ND	1	1	1	ND		98.04	ND	97.99	98.03	97.91	ND		678345	ND	1687487	None	1.34195e+06	ND
	BTD	P43251	Biotinidase	FNDTEVLQR_6_5_0_1(4+)	850.846		2.11	99.9	72.64		ND	ND	ND	1	ND	ND		ND	ND	ND	48.91	ND	ND		ND	ND	ND	2.18926e+06	ND	ND
	BTD	P43251	Biotinidase	NPVGLIGAENATGETDPSHSK_5_4_0_2(3+)	1433.6		2.13	99.59	91.11		ND	1	ND	ND	ND	ND		ND	66.78	ND	ND	ND	ND		ND	2.16798e+06	ND	ND	ND	ND
	C1QA	P02745	Complement C1q subcomponent subunit A	NPPMGGNVVIFDTVITNQEEPYQNHSGR_5_4_0_1(4+)	1257.54		2.09	99.54	83.06		ND	1	ND	1	ND	1		ND	86.91	ND	86.57	ND	86.59		ND	2.54318e+06	ND	3.97804e+06	ND	6.97205e+06
	C1QA	P02745	Complement C1q subcomponent subunit A	NPPMGGNVVIFDTVITNQEEPYQNHSGR_5_4_1_1(4+)	1294.06		2.18	99.57	80.65		ND	2	ND	2	2	2		ND	86.56	ND	86.61	86.45	86.36		ND	1.55068e+07	ND	1.58907e+07	24763913	2.71206e+07
	C1QA	P02745	Complement C1q subcomponent subunit A	NPPMGGNVVIFDTVITNQEEPYQNHSGR_5_4_1_2(4+)	1366.83		2.27	99.34	80.7		1	1	1	ND	ND	ND		89.16	89.02	88.93	ND	ND	ND		3.37304e+06	9.74533e+06	8.09426e+06	ND	ND	ND
	C1QA	P02745	Complement C1q subcomponent subunit A	NPPMGGNVVIFDTVITNQEEPYQNHSGR_5_4_1_2(5+)	1093.66		2.27	99.33	79.47		ND	1	ND	ND	ND	ND		ND	89.09	ND	ND	ND	ND		ND	1.64776e+06	ND	ND	ND	ND
	C2	P06681	Complement C2	QSVPAHFVALNGSK_5_2_0_0(3+)	891.07		2.36	99.86	79.61		1	1	ND	1	1	ND		63.34	62.9	ND	62.81	63.14	ND		2.68876e+06	None	ND	8.33876e+06	7.88539e+06	ND
	C2	P06681	Complement C2	QSVPAHFVALNGSK_6_2_0_0(3+)	945.087		2.41	99.86	75.15		ND	1	ND	ND	ND	ND		ND	62.73	ND	ND	ND	ND		ND	2.1913e+07	ND	ND	ND	ND
	C2	P06681	Complement C2	QSVPAHFVALNGSK_6_3_0_1(3+)	1109.81		2.26	99.59	75.57		ND	1	ND	ND	1	ND		ND	64.6	ND	ND	64.84	ND		ND	3.30741e+06	ND	ND	None	ND
	C2	P06681	Complement C2	QSVPAHFVALNGSK_7_2_0_0(3+)	999.105		2.19	99.86	72.41		ND	ND	ND	1	ND	ND		ND	ND	ND	62.5	ND	ND		ND	ND	ND	2.3529e+07	ND	ND
	C2	P06681	Complement C2	TMFPNLTDVR_5_4_0_2(3+)	1133.46		2.3	99.91	92.06		1	1	1	1	ND	ND		82.5	82.29	82.18	82.05	ND	ND		5.5491e+06	8.73952e+06	1.02735e+07	8.94039e+06	ND	ND
	C3	P01024	Complement C3	TVLTPATNHMGNVTFTIPANR_5_3_0_1(3+)	1322.59		2.2	99.8	83.54		ND	1	1	ND	ND	ND		ND	77.24	77.17	ND	ND	ND		ND	3.65649e+06	3.58721e+06	ND	ND	ND
	C3	P01024	Complement C3	TVLTPATNHMGNVTFTIPANR_6_2_1_0(3+)	1265.9		2.23	99.5	78.56		1	ND	ND	ND	1	ND		74.75	ND	ND	ND	74.92	ND		6.16595e+07	ND	ND	ND	188835044	ND
	C3	P01024	Complement C3	TVLTPATNHMGNVTFTIPANR_6_3_0_1(3+)	1376.61		2.19	99.54	86.7		ND	1	1	1	1	1		ND	77.04	76.95	76.78	77.03	77.04		ND	8.45204e+06	9.56964e+06	6.2758e+06	5.88347e+06	None
	C3	P01024	Complement C3	TVLTPATNHMGNVTFTIPANR_7_6_1_4(5+)	1184.49		2.28	99.28	74.94		ND	ND	ND	ND	1	ND		ND	ND	ND	ND	94.37	ND		ND	ND	ND	ND	3.78496e+06	ND
	C7	P10643	Complement component C7	INNDFNYEFYNSTWSYVK_5_2_0_0(3+)	1174.15		2.11	99.83	85.39		ND	ND	ND	ND	1	1		ND	ND	ND	ND	86.59	86.46		ND	ND	ND	ND	1.01292e+07	1.1568e+07
	C7	P10643	Complement component C7	NYTLTGR_5_4_1_1(2+)	1442.58		1.92	99.81	76.35		ND	ND	ND	1	1	ND		ND	ND	ND	58.38	58.58	ND		ND	ND	ND	1.11923e+07	1.1256e+07	ND
	C7	P10643	Complement component C7	NYTLTGR_5_4_1_2(2+)	1588.13		2.3	99.92	85.19		ND	ND	ND	1	1	1		ND	ND	ND	60.15	60.48	60.41		ND	ND	ND	7.19131e+06	7.69665e+06	7.91076e+06
	C7	P10643	Complement component C7	NYTLTGR_5_4_1_2(3+)	1059.09		2.29	99.89	85.62		1	1	ND	2	1	2		60.78	60.34	ND	60.36	60.27	60.56		4.52037e+06	6.39507e+06	ND	2.61457e+07	2.61881e+07	2.93302e+07
	C8A	P07357	Complement component C8 alpha chain	GGSSGWSGGLAQNR_5_4_0_2(3+)	1180.13		2.31	99.85	91.67		2	1	2	1	1	1		63.8	63.27	63.41	63.25	63.57	63.5		28750253	3.62811e+07	4.33236e+07	3.08307e+07	2.99408e+07	3.56229e+07
	C9	P02748	Complement component C9	AVNITSENLIDDVVSLIR_5_4_0_2(3+)	1392.62		2.2	99.53	85.32		ND	ND	ND	ND	1	1		ND	ND	ND	ND	123.17	123.2		ND	ND	ND	ND	2.22249e+06	3.5927e+06
	C9	P02748	Complement component C9	AVNITSENLIDDVVSLIR_5_4_0_2(4+)	1044.72		2.3	99.53	82.91		ND	ND	1	ND	1	ND		ND	ND	123.09	ND	123.31	ND		ND	ND	305832	ND	420313	ND
	CD14	P08571	Monocyte differentiation antigen CD14	NVSWATGR_6_5_1_3(3+)	1299.84		2.34	99.59	75.11		ND	1	ND	ND	ND	ND		ND	56.79	ND	ND	ND	ND		ND	6.01937e+06	ND	ND	ND	ND
	CD14	P08571	Monocyte differentiation antigen CD14	NVSWATGR_6_5_2_3(3+)	1348.52		2.37	99.59	74.38		ND	1	ND	ND	ND	ND		ND	56.49	ND	ND	ND	ND		ND	3.3033e+06	ND	ND	ND	ND
	CEACAM5	P06731	Carcinoembryonic antigen-related cell adhesion molecule 5	TLTLFNVTR_6_6_1_3(3+)	1425.59		2.04	99.49	78.09		ND	ND	ND	1	ND	ND		ND	ND	ND	67.57	ND	ND		ND	ND	ND	3.49842e+07	ND	ND
	CFHR1, 2	P36980,Q03591	Complement factor H-related protein 1, 2	LQNNENNISCVER_5_4_0_2(3+)	1265.51		2.34	99.8	91.32		1	1	1	1	1	1		60.58	60.14	60.25	60.08	60.34	60.34		1.59082e+07	3.4005e+07	3.32039e+07	2.66095e+07	2.9165e+07	3.15271e+07
	CFHR3	Q02985	Complement factor H-related protein 3	FVQGNSTEVACHPGYGLPK_5_4_0_2(3+)	1422.59		2.14	99.62	84.24		ND	1	1	ND	ND	ND		ND	66.71	66.88	ND	ND	ND		ND	3.7101e+06	4.01191e+06	ND	ND	ND
	CFHR3	Q02985	Complement factor H-related protein 3	LGYNANTSILSFQAVCR_5_4_0_1(3+)	1276.55		2.13	99.86	94.7		1	ND	1	ND	ND	1		83.86	ND	83.5	ND	ND	83.59		2.91258e+06	ND	5.58256e+06	ND	ND	4.766e+06
	CFHR3	Q02985	Complement factor H-related protein 3	LGYNANTSILSFQAVCR_5_4_0_2(3+)	1373.58		2.19	99.91	79.56		ND	1	1	2	2	1		ND	86.85	86.64	86.23	86.49	86.38		ND	6.06625e+06	6.62095e+06	4649491	4.9951e+06	5.02565e+06
	CFI	P05156	Complement factor I	FLNNGTCTAEGK_5_4_0_1(2+)	1613.14		2.28	99.7	92.4		1	1	1	ND	ND	ND		57.58	57.24	57.28	ND	ND	ND		None	886042	957133	ND	ND	ND
	CFI	P05156	Complement factor I	FLNNGTCTAEGK_5_4_0_1(3+)	1075.76		2.35	99.84	90.51		1	1	1	1	1	1		57.45	57.15	57.2	57.07	57.29	57.25		5.41945e+06	7588454	10088168	8.79903e+06	7.28452e+06	9.11764e+06
	CFI	P05156	Complement factor I	FLNNGTCTAEGK_5_4_0_2(3+)	1172.79		2.35	99.82	89.38		1	2	2	2	2	2		58.84	58.49	58.9	58.42	58.99	58.61		3.92454e+07	5.49839e+07	6.65069e+07	5.24939e+07	58420199	6.51653e+07
	CFI	P05156	Complement factor I	LSDLSINSTECLHVHCR_5_4_0_2(4+)	1062.19		2.35	99.65	74.34		ND	1	ND	ND	1	ND		ND	68.44	ND	ND	68.7	ND		ND	4.04405e+06	ND	ND	3.47695e+06	ND
	CFI	P05156	Complement factor I	NGTAVCATNR_5_4_0_2(3+)	1090.09		2.24	99.36	81.75		ND	ND	1	ND	ND	ND		ND	ND	52.53	ND	ND	ND		ND	ND	810228	ND	ND	ND
	CFI	P05156	Complement factor I	SIPACVPWSPYLFQPNDTCIVSGWGR_5_4_0_2(4+)	1303.8		2.25	99.36	77.66		ND	1	ND	ND	ND	1		ND	106.06	ND	ND	ND	106.06		ND	1.99111e+06	ND	ND	ND	3.51612e+06
	CLU	P10909	Clusterin	EDALNETR_4_3_0_1(2+)	1248.5		2.1	99.82	86.29		1	ND	ND	ND	ND	ND		56.97	ND	ND	ND	ND	ND		1.07454e+06	ND	ND	ND	ND	ND
	CLU	P10909	Clusterin	EDALNETR_5_4_0_2(2+)	1576.61		2.15	99.84	89.94		1	1	1	1	1	ND		56.93	56.52	56.58	56.57	56.78	ND		1.28793e+06	2.55522e+06	2.36482e+06	1.5023e+06	1.4349e+06	ND
	CLU	P10909	Clusterin	EDALNETR_5_4_0_2(3+)	1051.41		2.27	99.86	92.89		1	1	1	1	1	1		56.86	56.47	56.46	56.45	56.64	56.61		7.33735e+06	1.12934e+07	1.09694e+07	6.82854e+06	6.43362e+06	7.79332e+06
	CLU	P10909	Clusterin	EDALNETR_6_5_0_3(3+)	1270.15		2.36	99.83	89.6		4	3	4	1	1	1		59	58.82	59.02	58.88	59.08	59.32		5.7534e+06	7.06939e+06	7.77229e+06	4.2941e+06	4383103	5.03326e+06
	CLU	P10909	Clusterin	EDALNETR_6_5_1_3(3+)	1318.84		2.29	99.67	77.73		ND	ND	ND	ND	ND	1		ND	ND	ND	ND	ND	58.64		ND	ND	ND	ND	ND	4.4287e+06
	CLU	P10909	Clusterin	EILSVDCSTNNPSQAK_5_4_1_1(3+)	1274.86		2.08	99.72	89.4		ND	1	ND	ND	ND	ND		ND	71.88	ND	ND	ND	ND		ND	4.72617e+07	ND	ND	ND	ND
	CLU	P10909	Clusterin	ELPGVCNETMMALWEECKPCLK_6_5_0_3(4+)	1389.81		2.3	99.49	73.09		ND	2	ND	ND	ND	ND		ND	94.03	ND	ND	ND	ND		ND	1.38777e+07	ND	ND	ND	ND
	CLU	P10909	Clusterin	HNSTGCLR_4_3_0_1(2+)	1246.99		2.13	99.86	94.89		2	1	1	ND	ND	ND		51.65	50.86	50.71	ND	ND	ND		1.30885e+06	3.35326e+06	3.73069e+06	ND	ND	ND
	CLU	P10909	Clusterin	HNSTGCLR_5_4_0_1(2+)	1429.56		1.83	99.85	85.53		ND	2	ND	ND	ND	ND		ND	49.83	ND	ND	ND	ND		ND	1.76005e+06	ND	ND	ND	ND
	CLU	P10909	Clusterin	HNSTGCLR_5_4_0_1(3+)	953.375		2.15	99.84	87.61		ND	1	1	ND	ND	ND		ND	49.81	49.67	ND	ND	ND		ND	2.66905e+06	2.14313e+06	ND	ND	ND
	CLU	P10909	Clusterin	HNSTGCLR_5_4_0_2(2+)	1575.11		2.2	99.7	89.93		1	ND	ND	ND	ND	ND		50.98	ND	ND	ND	ND	ND		2.21911e+06	ND	ND	ND	ND	ND
	CLU	P10909	Clusterin	HNSTGCLR_5_4_0_2(3+)	1050.41		2.34	99.89	87.44		1	2	1	1	1	1		50.96	50.77	50.67	50.69	50.75	50.69		1.16784e+07	3.2017e+07	2.04917e+07	6.26256e+06	6.32432e+06	9.46104e+06
	CLU	P10909	Clusterin	HNSTGCLR_5_4_1_1(3+)	1002.06		2.14	99.84	86.36		ND	1	ND	ND	ND	ND		ND	50.22	ND	ND	ND	ND		ND	454812	ND	ND	ND	ND
	CLU	P10909	Clusterin	HNSTGCLR_6_5_0_2(3+)	1172.12		2.44	99.78	84.55		1	1	1	ND	ND	1		50.74	50.56	50.43	ND	ND	50.47		246196	641506	689255	ND	ND	467330
	CLU	P10909	Clusterin	HNSTGCLR_6_5_0_3(3+)	1269.15		2.34	99.68	88.51		ND	1	ND	ND	ND	ND		ND	51.79	ND	ND	ND	ND		ND	771829	ND	ND	ND	ND
	CLU	P10909	Clusterin	LANLTQGEDQYYLR_4_3_0_1(2+)	1616.69		2.08	99.52	94.35		1	ND	ND	ND	ND	ND		75.69	ND	ND	ND	ND	ND		736050	ND	ND	ND	ND	ND
	CLU	P10909	Clusterin	LANLTQGEDQYYLR_5_4_0_2(3+)	1296.87		2.32	99.79	94.23		2	2	1	2	2	2		75.56	75.48	75.48	74.99	75.77	75.3		4.53066e+07	85250621	98444339	7.01393e+07	81239962	5.36822e+07
	CLU	P10909	Clusterin	LANLTQGEDQYYLR_5_4_0_2(4+)	972.905		2.35	99.79	89.67		1	1	1	1	1	1		75.73	75.31	75.3	75.19	75.53	75.44		2.45783e+06	3.96273e+06	4.94158e+06	3128595	3.92078e+06	2.63898e+06
	CLU	P10909	Clusterin	LANLTQGEDQYYLR_5_4_1_2(3+)	1345.56		2.28	99.52	86.09		1	ND	ND	2	ND	ND		75.79	ND	ND	75.15	ND	ND		2.92456e+06	ND	ND	5.05551e+06	ND	ND
	CLU	P10909	Clusterin	LANLTQGEDQYYLR_6_5_0_3(3+)	1515.61		2.23	99.6	92.49		1	1	1	1	1	1		77.56	77.03	77.01	76.88	77.18	77.15		5.55436e+06	8.42795e+06	1.12834e+07	5.55923e+06	6.15776e+06	5.8858e+06
	CLU	P10909	Clusterin	LANLTQGEDQYYLR_6_5_0_3(4+)	1136.96		2.35	99.8	83.11		1	1	1	ND	ND	ND		77.53	77.08	76.98	ND	ND	ND		2.57738e+06	5.54514e+06	8.61689e+06	ND	ND	ND
	CLU	P10909	Clusterin	LANLTQGEDQYYLR_6_5_1_3(3+)	1564.3		2.22	99.13	80.06		ND	ND	ND	1	ND	ND		ND	ND	ND	76.8	ND	ND		ND	ND	ND	4.91299e+06	ND	ND
	CLU	P10909	Clusterin	LANLTQGEDQYYLR_6_5_1_3(4+)	1173.48		2.29	99.62	87.04		ND	ND	ND	1	1	ND		ND	ND	ND	76.76	77.07	ND		ND	ND	ND	4.64155e+06	5.76672e+06	ND
	CLU	P10909	Clusterin	QLEEFLNQSSPFYFWMNGDR_5_4_0_2(4+)	1178.98		2.25	98.74	83.94		ND	ND	1	ND	ND	ND		ND	ND	108.58	ND	ND	ND		ND	ND	319980	ND	ND	ND
	CNDP1	Q96KN2	Beta-Ala-His dipeptidase	LVPHMNVSAVEK_5_4_0_2(3+)	1176.83		2.26	99.77	80.27		1	1	1	ND	ND	ND		67.49	67.07	67.18	ND	ND	ND		2.92354e+06	4.09967e+06	5415376	ND	ND	ND
	CNTN1	Q12860	Contactin-1	ANSTGTLVITDPTR_5_5_0_1(3+)	1188.17		2.17	99.99	91.6		1	2	2	ND	ND	1		71.02	70.89	70.93	ND	ND	70.76		1.90778e+06	6.97632e+06	6.79818e+06	ND	ND	4.63618e+06
	CP	P00450	Ceruloplasmin	AGLQAFFQVQECNK_4_3_0_1(2+)	1594.67		1.98	99.6	91.92		1	ND	ND	ND	ND	ND		86.44	ND	ND	ND	ND	ND		450138	ND	ND	ND	ND	ND
	CP	P00450	Ceruloplasmin	AGLQAFFQVQECNK_5_4_0_1(3+)	1185.16		2.04	99.5	77.25		ND	ND	1	1	1	ND		ND	ND	82.94	82.9	83.32	ND		ND	ND	2.71199e+06	2.7931e+06	2.97156e+06	ND
	CP	P00450	Ceruloplasmin	AGLQAFFQVQECNK_5_4_0_2(3+)	1282.19		2.32	99.86	94.04		4	6	7	6	6	6		86.62	86.37	86.18	86.11	86.32	86.21		58145368	8.77499e+07	97721737	9.75756e+07	97340621	118706830
	CP	P00450	Ceruloplasmin	AGLQAFFQVQECNK_5_4_0_2(4+)	961.895		2.31	99.68	82.39		ND	1	ND	ND	1	ND		ND	86.2	ND	ND	86.23	ND		ND	5.41179e+06	ND	ND	4.4779e+06	ND
	CP	P00450	Ceruloplasmin	AGLQAFFQVQECNK_5_4_1_2(3+)	1330.88		2.28	99.75	92.74		ND	1	1	3	2	1		ND	86.12	85.93	85.86	86.21	85.96		ND	6.68423e+06	7.49742e+06	1.15784e+07	1.33728e+07	1.50843e+07
	CP	P00450	Ceruloplasmin	EHEGAIYPDNTTDFQR_5_4_0_1(3+)	1269.51		2.08	99.82	91.53		2	2	3	2	2	3		64.05	63.47	65.41	63.44	63.78	65.51		6.39206e+06	9.59814e+06	1.03271e+07	1.16119e+07	1.27614e+07	1.57243e+07
	CP	P00450	Ceruloplasmin	EHEGAIYPDNTTDFQR_5_4_0_2(3+)	1366.54		2.1	99.54	74.86		1	ND	ND	ND	ND	ND		65.97	ND	ND	ND	ND	ND		204733977	ND	ND	ND	ND	ND
	CP	P00450	Ceruloplasmin	EHEGAIYPDNTTDFQR_5_4_1_1(3+)	1318.19		2.02	99.65	92.51		1	1	ND	1	1	1		63.84	63.28	ND	63.21	63.52	63.44		2.52388e+06	3434945	ND	7.13873e+06	7.02852e+06	9.37771e+06
	CP	P00450	Ceruloplasmin	EHEGAIYPDNTTDFQR_5_4_1_2(3+)	1415.23		2.34	99.76	85.58		2	2	2	2	2	2		65.34	65.13	64.96	65.1	65.1	65.39		2.26925e+07	7.20119e+07	8.71546e+07	140735745	155353447	161603700
	CP	P00450	Ceruloplasmin	EHEGAIYPDNTTDFQR_5_4_1_2(4+)	1061.67		2.35	99.78	77.89		ND	1	1	1	1	ND		ND	64.9	65.15	64.85	65.18	ND		ND	8.62405e+06	1.06291e+07	1.50279e+07	1.69664e+07	ND
	CP	P00450	Ceruloplasmin	EHEGAIYPDNTTDFQR_6_5_0_3(3+)	1585.28		2.19	99.52	79.23		ND	ND	ND	1	ND	ND		ND	ND	ND	66.61	ND	ND		ND	ND	ND	1.47957e+07	ND	ND
	CP	P00450	Ceruloplasmin	EHEGAIYPDNTTDFQR_6_5_0_3(4+)	1189.21		2.37	99.8	82.82		1	1	1	2	2	2		67.21	66.62	66.79	66.58	66.91	66.86		1.40391e+07	1.98183e+07	2.51617e+07	2.33079e+07	2.45537e+07	2.34644e+07
	CP	P00450	Ceruloplasmin	EHEGAIYPDNTTDFQR_6_5_1_3(4+)	1225.73		2.37	99.69	79.95		ND	1	ND	1	1	1		ND	66.44	ND	66.76	67	66.97		ND	2.30118e+07	ND	4.54631e+07	4.643e+07	5.34598e+07
	CP	P00450	Ceruloplasmin	ELHHLQEQNVSNAFLDK_4_3_0_1(3+)	1190.85		2.19	99.79	81.42		1	1	1	1	1	1		69.11	68.54	68.67	68.51	68.81	68.83		5.07266e+06	8.29812e+06	8.13287e+06	7.53343e+06	9.83154e+06	1.07994e+07
	CP	P00450	Ceruloplasmin	ELHHLQEQNVSNAFLDK_5_4_0_1(3+)	1312.56		2.23	99.69	84.57		ND	2	1	2	2	2		ND	66.64	68.65	68.5	68.79	68.82		ND	1.3683e+07	1.24706e+07	1.11035e+07	1.51018e+07	1.84378e+07
	CP	P00450	Ceruloplasmin	ELHHLQEQNVSNAFLDK_5_4_0_2(3+)	1409.6		2.21	99.75	77.76		1	2	1	1	ND	ND		69.44	68.79	68.55	68.38	ND	ND		119485679	151581532	153871979	197110970	ND	ND
	CP	P00450	Ceruloplasmin	ELHHLQEQNVSNAFLDK_5_4_0_2(4+)	1057.45		2.37	99.72	81.78		2	2	2	2	2	1		69.46	68.48	68.61	68.76	68.74	68.77		1.00663e+08	1.12781e+08	126407564	147112279	1.20031e+08	154274829
	CP	P00450	Ceruloplasmin	ELHHLQEQNVSNAFLDK_5_4_1_1(3+)	1361.25		2.04	99.66	82.78		1	ND	ND	1	ND	ND		68.84	ND	ND	68.12	ND	ND		2.23351e+06	ND	ND	2.70868e+06	ND	ND
	CP	P00450	Ceruloplasmin	ELHHLQEQNVSNAFLDK_5_4_1_2(3+)	1458.28		2.22	99.6	75.39		ND	ND	ND	ND	2	ND		ND	ND	ND	ND	68.75	ND		ND	ND	ND	ND	6.53719e+07	ND
	CP	P00450	Ceruloplasmin	ELHHLQEQNVSNAFLDK_5_4_1_2(4+)	1093.96		2.36	99.77	81.42		2	2	2	2	2	ND		69.19	68.09	68.63	68.44	68.76	ND		2.80568e+07	3.30373e+07	4.59473e+07	2.28427e+07	6.49753e+07	ND
	CP	P00450	Ceruloplasmin	ELHHLQEQNVSNAFLDK_6_5_0_2(4+)	1148.73		2.27	99.41	72.7		ND	ND	ND	1	ND	ND		ND	ND	ND	68.29	ND	ND		ND	ND	ND	5.04001e+06	ND	ND
	CP	P00450	Ceruloplasmin	ELHHLQEQNVSNAFLDK_6_5_0_3(4+)	1221.5		2.3	99.57	73.4		1	1	ND	ND	ND	ND		71.25	70.25	ND	ND	ND	ND		3.23584e+07	85523693	ND	ND	ND	ND
	CP	P00450	Ceruloplasmin	ELHHLQEQNVSNAFLDK_6_5_1_2(4+)	1185.24		2.32	99.49	75.63		1	ND	ND	1	1	ND		68.83	ND	ND	68.26	68.44	ND		2.11365e+06	ND	ND	8.07083e+06	1.10285e+07	ND
	CP	P00450	Ceruloplasmin	ELHHLQEQNVSNAFLDK_6_5_1_3(4+)	1258.02		2.35	99.65	74.93		ND	1	ND	1	1	ND		ND	70.24	ND	70.15	70.47	ND		ND	6.49412e+07	ND	105313409	123743842	ND
	CP	P00450	Ceruloplasmin	ENLTAPGSDSAVFFEQGTTR_4_3_0_1(3+)	1225.85		2.08	99.8	91.91		ND	1	ND	1	1	ND		ND	80.44	ND	80.19	80.58	ND		ND	2.01015e+06	ND	None	1.94239e+06	ND
	CP	P00450	Ceruloplasmin	ENLTAPGSDSAVFFEQGTTR_5_4_0_1(3+)	1347.56		2.13	99.68	97.55		ND	1	1	1	1	1		ND	77.97	77.92	77.74	78.21	78		ND	7.93609e+06	8164767	9.4238e+06	7.70128e+06	1.19018e+07
	CP	P00450	Ceruloplasmin	ENLTAPGSDSAVFFEQGTTR_5_4_0_2(3+)	1444.59		2.27	99.8	97.35		2	3	3	4	2	3		80.83	80.53	80.51	80.33	80.68	80.59		122369265	128045034	138675435	159002802	143025056	192228874
	CP	P00450	Ceruloplasmin	ENLTAPGSDSAVFFEQGTTR_5_4_0_2(4+)	1083.7		2.25	99.86	92.39		1	2	2	2	1	2		80.52	80.6	80.2	80.41	80.69	80.6		4.43347e+07	4.47712e+07	4.87444e+07	5.53393e+07	4.8493e+07	63315044
	CP	P00450	Ceruloplasmin	ENLTAPGSDSAVFFEQGTTR_5_4_1_2(3+)	1493.28		2.22	99.74	95.78		1	1	1	1	1	2		80.4	80.06	80.09	80.27	80.23	80.48		7.2234e+06	8.53846e+06	8.42318e+06	1.59113e+07	1.18996e+07	1.7126e+07
	CP	P00450	Ceruloplasmin	ENLTAPGSDSAVFFEQGTTR_5_4_1_2(4+)	1120.21		2.28	99.69	89.55		1	1	1	1	1	1		80.44	80.11	80.11	79.89	80.24	80.17		3671801	5.10701e+06	4.4201e+06	7.67863e+06	7014698	8.63113e+06
	CP	P00450	Ceruloplasmin	ENLTAPGSDSAVFFEQGTTR_6_5_0_3(4+)	1247.75		2.3	99.71	88.49		1	2	1	1	1	1		82.65	82.39	81.92	81.75	82.06	81.99		1.15737e+07	1.53905e+07	14202261	1.85005e+07	1.93385e+07	1.95025e+07
	CP	P00450	Ceruloplasmin	ENLTAPGSDSAVFFEQGTTR_6_5_1_3(4+)	1284.27		2.28	99.72	81.81		ND	1	1	1	1	1		ND	82.03	81.93	81.86	82.11	81.96		ND	9.5974e+06	8.95574e+06	1.73232e+07	1.76971e+07	1.89562e+07
	DSC2	Q02487	Desmocollin-2	ANYTILK_4_3_0_1(2+)	1186.01		2.15	99.92	92.51		1	1	ND	ND	ND	ND		67.83	67.41	ND	ND	ND	ND		2.51181e+06	3.77134e+06	ND	ND	ND	ND
	DSC2	Q02487	Desmocollin-2	ANYTILK_5_4_0_2(2+)	1514.12		2.19	99.86	93.36		1	1	1	1	1	1		67.78	67.32	67.49	67.36	67.67	67.62		2.61856e+06	5.4808e+06	5.70244e+06	4.4695e+06	5019908	5.35767e+06
	DSC2	Q02487	Desmocollin-2	ANYTILK_5_4_0_2(3+)	1009.75		2.37	99.84	92.01		1	1	1	1	1	1		67.72	67.19	67.35	67.15	67.48	67.48		1.10106e+07	2.02819e+07	2.47007e+07	2.09009e+07	1.93533e+07	2.40853e+07
	DSG1	Q02413	Desmoglein-1	TGEINITSIVDR_7_4_1_2(3+)	1331.55		2.25	99.96	75.19		1	ND	1	ND	ND	ND		80.19	ND	79.89	ND	ND	ND		5.24316e+06	ND	5.6188e+06	ND	ND	ND
	ERAP2	Q6P179	Endoplasmic reticulum aminopeptidase 2	DLEITNATLQSEEDSR_5_4_0_1(3+)	1245.51		2.2	99.45	73.3		ND	1	ND	ND	ND	ND		ND	69.08	ND	ND	ND	ND		ND	5.17968e+06	ND	ND	ND	ND
	ERAP2	Q6P179	Endoplasmic reticulum aminopeptidase 2	DLEITNATLQSEEDSR_5_4_0_2(3+)	1342.54		2.3	99.8	82.21		2	2	2	2	1	1		71.69	71.49	71.2	71.39	71.4	71.37		149726224	120691633	178682547	157701825	161335595	178679152
	ERAP2	Q6P179	Endoplasmic reticulum aminopeptidase 2	DLEITNATLQSEEDSR_5_4_0_2(4+)	1007.16		2.25	99.64	76.56		ND	ND	ND	ND	1	ND		ND	ND	ND	ND	71.55	ND		ND	ND	ND	ND	8.74055e+06	ND
	ERAP2	Q6P179	Endoplasmic reticulum aminopeptidase 2	DLEITNATLQSEEDSR_5_4_1_2(3+)	1391.23		2.27	99.73	81.93		ND	1	1	2	1	1		ND	70.99	71.42	70.9	71.21	71.18		ND	1.39901e+07	1.57656e+07	2.41981e+07	1.92505e+07	2.44961e+07
	F11	P03951	Coagulation factor XI	GINYNSSVAK_5_4_1_2(3+)	1135.13		2.33	99.93	76.57		1	1	1	1	ND	ND		69.64	69.05	69.2	69.02	ND	ND		1.83607e+07	2.83312e+07	2.90087e+07	2.07054e+07	ND	ND
	F11	P03951	Coagulation factor XI	LETTVNYTDSQRPICLPSK_5_4_0_2(3+)	1476.3		2.15	99.55	75.55		ND	1	ND	ND	ND	ND		ND	70.76	ND	ND	ND	ND		ND	4.34381e+06	ND	ND	ND	ND
	F11	P03951	Coagulation factor XI	LSSNGSPTK_5_4_1_2(2+)	1621.14		2.18	99.85	79.29		ND	1	ND	ND	ND	ND		ND	55.24	ND	ND	ND	ND		ND	1.38886e+06	ND	ND	ND	ND
	F11	P03951	Coagulation factor XI	LSSNGSPTK_5_4_1_2(3+)	1081.1		2.32	99.86	75.73		ND	1	1	ND	ND	ND		ND	55.01	54.94	ND	ND	ND		ND	1.16348e+07	1.05068e+07	ND	ND	ND
	F11	P03951	Coagulation factor XI	LSSNGSPTK_6_5_1_3(3+)	1299.84		2.33	99.75	77.61		1	1	ND	1	1	1		56.79	56.43	ND	56.75	56.57	56.92		3.99223e+06	6.01937e+06	ND	4.83508e+06	4.51537e+06	5.87362e+06
	F11	P03951	Coagulation factor XI	LSSNGSPTK_6_5_2_3(3+)	1348.53		2.22	99.81	73.15		ND	ND	ND	1	ND	ND		ND	ND	ND	56.35	ND	ND		ND	ND	ND	4.09247e+06	ND	ND
	F11	P03951	Coagulation factor XI	VYSGILNQSEIK_5_4_0_2(3+)	1185.84		2.27	99.73	87.51		1	1	1	ND	ND	ND		73.39	72.97	72.98	ND	ND	ND		None	4.75537e+06	5.22931e+06	ND	ND	ND
	F12	P00748	Coagulation factor XII	NHSCEPCQTLAVR_5_4_0_2(3+)	1259.49		2.26	99.81	81.66		1	1	1	1	1	1		60.48	60.06	60.19	60.01	60.26	60.38		3.14431e+07	5.67748e+07	6.58276e+07	4.87547e+07	5.65985e+07	5.27835e+07
	F12	P00748	Coagulation factor XII	NHSCEPCQTLAVR_5_4_0_2(4+)	944.873		2.32	99.18	78.77		ND	1	1	1	ND	ND		ND	60.15	60.26	60.1	ND	ND		ND	4.82505e+06	7.26027e+06	3.87771e+06	ND	ND
	F2	P00734	Prothrombin	GHVNITR_4_3_0_0(2+)	1027.45		1.96	99.91	89.45		1	ND	ND	1	1	1		52.35	ND	ND	53.73	53.8	53.78		2.50344e+06	ND	ND	2.06614e+06	2.11871e+06	2.81459e+06
	F2	P00734	Prothrombin	GHVNITR_4_3_0_1(2+)	1173		2.19	99.94	94.54		3	3	3	2	3	2		53.83	53.7	53.62	53.57	53.71	53.66		3.13888e+07	5.16514e+07	5.05837e+07	2.72612e+07	2.84873e+07	3.59141e+07
	F2	P00734	Prothrombin	GHVNITR_4_4_0_1(2+)	1274.54		1.99	99.82	81.72		ND	1	ND	ND	ND	1		ND	53.84	ND	ND	ND	53.77		ND	3.94014e+06	ND	ND	ND	2.95346e+06
	F2	P00734	Prothrombin	GHVNITR_5_4_0_0(2+)	1210.01		1.75	99.9	80.75		1	ND	ND	ND	ND	ND		52.38	ND	ND	ND	ND	ND		1.56462e+06	ND	ND	ND	ND	ND
	F2	P00734	Prothrombin	GHVNITR_5_4_0_1(2+)	1355.56		2.22	99.9	91.72		1	1	1	1	1	1		52.42	52.22	52.12	52.11	52.19	52.14		1.54727e+07	2.67947e+07	2.47985e+07	1.30471e+07	1.46382e+07	1.83262e+07
	F2	P00734	Prothrombin	GHVNITR_5_4_0_1(3+)	904.043		2.37	99.93	90.02		2	3	2	2	1	2		53.97	53.76	53.69	53.66	52.17	53.76		4.86216e+06	8.1644e+06	7.93036e+06	4707161	5.89448e+06	5.54596e+06
	F2	P00734	Prothrombin	GHVNITR_5_4_0_2(2+)	1501.11		2.27	99.94	93.46		3	4	3	3	3	3		53.94	53.77	53.67	53.62	53.74	53.71		6.05188e+07	1.01187e+08	98179266	7.05108e+07	73538810	8.3553e+07
	F2	P00734	Prothrombin	GHVNITR_5_4_0_2(3+)	1001.08		2.43	99.93	87.8		3	7	7	3	4	3		53.84	53.85	53.56	53.88	53.65	53.62		180750286	258299603	284117820	1.89688e+08	191095750	210371881
	F2	P00734	Prothrombin	GHVNITR_5_4_1_2(3+)	1049.76		2.33	99.88	93.99		1	1	1	1	1	1		53.99	53.83	53.81	53.7	53.83	53.81		2.68299e+06	7.01771e+06	6.24908e+06	5817125	7.97987e+06	7.60715e+06
	F2	P00734	Prothrombin	NFTENDLLVR_5_4_0_2(3+)	1142.47		2.32	99.88	90.74		1	1	1	1	1	1		76.33	75.82	75.84	75.69	76.07	75.99		7.34963e+06	7.86175e+06	9.56045e+06	5.78026e+06	3.90299e+06	5.91159e+06
	FCGBP	Q9Y6R7	IgGFc-binding protein	VVTVAALGTNISIHK_5_4_0_1(3+)	1146.19		2.1	99.68	93.84		ND	ND	ND	1	1	1		ND	ND	ND	73.04	73.34	73.24		ND	ND	ND	2.15956e+06	2.40206e+06	3.63484e+06
	FCN3	O75636	Ficolin-3	VELEDFNGNR_5_4_1_1(3+)	1084.77		2.07	99.91	88.57		ND	1	1	ND	ND	ND		ND	65.28	65.47	ND	ND	ND		ND	4.23509e+06	3.69773e+06	ND	ND	ND
	FCN3	O75636	Ficolin-3	VELEDFNGNR_5_4_1_2(3+)	1181.8		2.33	99.83	90.96		1	2	2	2	2	2		67.59	67.33	67.52	67.34	67.66	67.68		5.0225e+06	8.99443e+06	8.80169e+06	5.9029e+06	4.8273e+06	6.77354e+06
	FETUB	Q9UGM5	Fetuin-B	VLYLAAYNCTLRPVSK_5_4_0_1(3+)	1261.23		2.2	99.71	91.02		1	1	1	1	1	ND		76.11	75.73	75.74	75.56	75.86	ND		4.09667e+06	4.71663e+06	5032920	4.51642e+06	4.14966e+06	ND
	FETUB	Q9UGM5	Fetuin-B	VLYLAAYNCTLRPVSK_5_4_0_2(3+)	1358.26		2.21	99.37	78.82		ND	1	ND	1	1	ND		ND	78.49	ND	78.23	78.54	ND		ND	6.34432e+06	ND	9.00276e+06	7.5599e+06	ND
	FGA	P02671	Fibrinogen alpha chain	MDGSLNFNR_5_4_0_2(3+)	1086.75		2.23	99.77	79.05		ND	ND	ND	1	1	ND		ND	ND	ND	66.86	67.15	ND		ND	ND	ND	2.54937e+06	2.40546e+06	ND
	FGB	P02675	Fibrinogen beta chain	GTAGNALMDGASQLMGENR_5_4_0_1(3+)	1269.52		2.2	99.8	76.27		2	1	ND	1	2	ND		82.71	81.22	ND	81	81.73	ND		181648768	346911058	ND	388153112	332121654	ND
	FGB	P02675	Fibrinogen beta chain	GTAGNALMDGASQLMGENR_5_4_0_1(4+)	952.388		2.3	99.76	75.81		1	ND	1	1	1	ND		81.59	ND	81.18	81.06	81.43	ND		3.38811e+07	ND	104874591	63819176	5.3146e+07	ND
	FGB	P02675	Fibrinogen beta chain	GTAGNALMDGASQLMGENR_5_4_0_2(3+)	1366.55		2.17	99.8	74.87		ND	2	ND	ND	ND	ND		ND	83.69	ND	ND	ND	ND		ND	278654450	ND	ND	ND	ND
	FGB	P02675	Fibrinogen beta chain	GTAGNALMDGASQLMGENR_5_4_0_2(4+)	1025.16		2.28	99.75	73.92		1	ND	ND	1	ND	ND		84.01	ND	ND	83.52	ND	ND		6.54836e+07	ND	ND	90732971	ND	ND
	FGB	P02675	Fibrinogen beta chain	GTAGNALMDGASQLMGENR_5_4_1_1(3+)	1318.2		2.13	99.33	76.84		1	ND	ND	ND	ND	ND		81.57	ND	ND	ND	ND	ND		1.83287e+06	ND	ND	ND	ND	ND
	FGB	P02675	Fibrinogen beta chain	GTAGNALMDGASQLMGENR_5_4_2_1(3+)	1366.89		2.09	99.16	72.31		ND	ND	ND	1	ND	ND		ND	ND	ND	80.83	ND	ND		ND	ND	ND	4.12087e+06	ND	ND
	FSHB	P01225	Follitropin subunit beta	AICCNSCELTNITIAIEK_5_4_0_2(3+)	1438.93		2.16	99.66	90.38		1	1	1	1	ND	1		76.88	76.46	76.48	76.33	ND	76.57		7.93957e+06	1.31412e+07	9.18995e+06	8.36892e+06	ND	1.24848e+07
	HP	P00738	Haptoglobin	MVSHHNLTTGATLINEQWLLTTAK_5_4_0_1(3+)	1531.69		1.74	99.4	75.83		ND	ND	ND	ND	1	ND		ND	ND	ND	ND	83.34	ND		ND	ND	ND	ND	2.89239e+06	ND
	HP	P00738	Haptoglobin	MVSHHNLTTGATLINEQWLLTTAK_5_4_0_1(4+)	1149.02		2.19	99.78	79.4		1	1	1	ND	1	ND		83.46	83.32	83.16	ND	83.28	ND		3.15665e+06	11187024	14002258	ND	1.44577e+07	ND
	HP	P00738	Haptoglobin	MVSHHNLTTGATLINEQWLLTTAK_5_4_0_2(4+)	1221.8		2.21	99.32	73.31		ND	1	ND	1	ND	ND		ND	86.57	ND	86.33	ND	ND		ND	2.73256e+07	ND	2.75167e+07	ND	ND
	HP	P00738	Haptoglobin	VVLHPNYSQVDIGLIK_5_4_0_1(3+)	1236.9		2.21	99.76	83.45		1	ND	ND	ND	ND	1		81.49	ND	ND	ND	ND	78.64		908428	ND	ND	ND	ND	3.733e+06
	HP	P00738	Haptoglobin	VVLHPNYSQVDIGLIK_5_4_0_2(3+)	1333.93		2.33	99.84	88.03		1	1	2	1	1	1		81.44	81.21	81.12	80.94	81.31	81.14		3.65443e+07	3.13543e+07	6.81938e+07	8.54375e+07	9.06752e+07	95416185
	HP	P00738	Haptoglobin	VVLHPNYSQVDIGLIK_5_4_0_2(4+)	1000.7		2.32	99.68	82.57		1	1	1	1	1	1		81.36	81.23	81.07	80.97	81.2	81.17		6.109e+06	5799455	1.10772e+07	1.22576e+07	12875103	1.22448e+07
	HP	P00738	Haptoglobin	VVLHPNYSQVDIGLIK_6_5_0_3(4+)	1164.76		2.36	99.53	78.59		ND	ND	ND	ND	1	1		ND	ND	ND	ND	83.57	83.44		ND	ND	ND	ND	3.07825e+06	3.23882e+06
	HPX	P02790	Hemopexin	ALPQPQNVTSLLGCTH_4_3_0_1(2+)	1642.71		2.14	99.74	82.69		2	1	ND	1	1	1		84.33	84.18	ND	84.02	84.29	84.55		4.01199e+06	8.45647e+06	ND	5.81077e+06	5598833	6.22192e+06
	HPX	P02790	Hemopexin	ALPQPQNVTSLLGCTH_4_3_0_1(3+)	1095.48		2.15	99.6	74.21		ND	1	ND	ND	ND	ND		ND	84.36	ND	ND	ND	ND		ND	4.49771e+06	ND	ND	ND	ND
	HPX	P02790	Hemopexin	ALPQPQNVTSLLGCTH_5_4_0_1(3+)	1217.19		2.16	99.85	99.3		5	5	5	4	3	5		81.65	81.53	81.36	81.37	81.49	81.57		4.65798e+07	7.50814e+07	8.13425e+07	51917815	4.42733e+07	6.6705e+07
	HPX	P02790	Hemopexin	ALPQPQNVTSLLGCTH_5_4_0_2(3+)	1314.22		2.3	99.88	94.11		25	20	19	20	14	11		84.16	84.53	84.32	84.26	84.45	84.41		482670280	593055504	582062040	437063344	505422212	539444896
	HPX	P02790	Hemopexin	ALPQPQNVTSLLGCTH_5_4_0_2(4+)	985.917		2.36	99.79	81.96		1	3	3	3	2	2		84.24	84.41	84.26	84.2	84.46	84.34		3.40374e+07	44754529	3.65425e+07	2.16091e+07	2.67478e+07	29429699
	HPX	P02790	Hemopexin	ALPQPQNVTSLLGCTH_5_4_1_1(3+)	1265.87		2.13	99.69	84.02		ND	ND	ND	1	1	ND		ND	ND	ND	81.03	81.21	ND		ND	ND	ND	1.07504e+07	9.60369e+06	ND
	HPX	P02790	Hemopexin	ALPQPQNVTSLLGCTH_5_4_1_2(3+)	1362.91		2.31	99.8	99.53		1	3	2	2	3	3		84.39	83.72	84.48	83.33	84.47	84.37		5.03957e+06	6.57354e+06	6.31758e+06	10465218	11742679	1.23028e+07
	HPX	P02790	Hemopexin	ALPQPQNVTSLLGCTH_6_5_0_2(3+)	1435.93		2.02	98.63	85.3		ND	ND	ND	1	ND	ND		ND	ND	ND	83.73	ND	ND		ND	ND	ND	2.9899e+06	ND	ND
	HPX	P02790	Hemopexin	ALPQPQNVTSLLGCTH_6_5_0_3(3+)	1532.96		2.29	99.81	84.53		1	ND	1	ND	1	ND		86.53	ND	86.57	ND	86.89	ND		6.31177e+06	ND	7.26363e+06	ND	3.87281e+06	ND
	HPX	P02790	Hemopexin	ALPQPQNVTSLLGCTH_6_5_0_3(4+)	1149.97		2.36	99.7	77.13		1	ND	1	1	ND	ND		86.52	ND	86.25	86.14	ND	ND		5.75747e+06	ND	7.72231e+06	4.20872e+06	ND	ND
	HPX	P02790	Hemopexin	CSDGWSFDATTLDDNGTMLFFK_5_4_0_2(4+)	1183.96		2.32	99.69	78.15		1	1	1	1	1	ND		103.81	103.79	104.06	103.73	103.54	ND		872841	2.03877e+06	4.57353e+06	2.48388e+06	3.07326e+06	ND
	HPX	P02790	Hemopexin	SWPAVGNCSSALR_4_3_0_1(2+)	1477.11		2.13	99.91	91.9		3	2	2	2	2	1		72.73	72.25	72.03	72.23	72.52	72.16		3.4105e+07	2.97212e+07	1.9016e+07	17283982	1.56223e+07	2.0393e+07
	HPX	P02790	Hemopexin	SWPAVGNCSSALR_5_4_0_1(2+)	1659.67		2.31	99.72	90.47		1	ND	ND	ND	1	ND		72.47	ND	ND	ND	72.42	ND		4.54232e+06	ND	ND	ND	1.9542e+06	ND
	HPX	P02790	Hemopexin	SWPAVGNCSSALR_5_4_0_1(3+)	1106.79		1.98	99.64	76.04		1	ND	ND	ND	ND	ND		72.53	ND	ND	ND	ND	ND		1.65527e+07	ND	ND	ND	ND	ND
	HPX	P02790	Hemopexin	SWPAVGNCSSALR_5_4_0_2(3+)	1203.82		2.36	99.93	91.52		7	7	8	9	6	6		72.49	72.19	72.22	71.89	72.39	72.41		410092964	477732492	602124744	459147574	542961098	548606524
	HPX	P02790	Hemopexin	SWPAVGNCSSALR_5_4_0_2(4+)	903.114		2.35	99.73	86.51		1	1	1	ND	ND	ND		72.52	72.16	72.19	ND	ND	ND		3.58286e+06	4.2163e+06	6.02482e+06	ND	ND	ND
	HPX	P02790	Hemopexin	SWPAVGNCSSALR_5_4_1_1(3+)	1155.47		2.11	99.81	91.93		1	1	1	1	1	1		70.08	69.57	69.64	69.49	69.69	69.72		3087892	2.96258e+06	4.12829e+06	5.67325e+06	6.45425e+06	6.65981e+06
	HPX	P02790	Hemopexin	SWPAVGNCSSALR_5_4_1_2(3+)	1252.5		2.33	99.85	90.07		2	3	3	2	2	2		72.61	72.06	72.09	72.02	72.26	72.29		6.65863e+07	9.14123e+07	1.05954e+08	9.81657e+07	93501372	1.04266e+08
	HPX	P02790	Hemopexin	SWPAVGNCSSALR_6_3_0_1(3+)	1093.11		2.26	99.76	86.82		1	ND	1	ND	ND	ND		70.24	ND	69.91	ND	ND	ND		2.38832e+06	ND	4.02558e+06	ND	ND	ND
	HPX	P02790	Hemopexin	SWPAVGNCSSALR_6_5_0_2(3+)	1325.53		2.28	99.71	94.58		2	2	2	1	1	1		72.03	71.58	72	71.46	71.8	71.75		4.5636e+06	1.66294e+07	1.78611e+07	1.62656e+07	1.63687e+07	1.82782e+07
	HPX	P02790	Hemopexin	SWPAVGNCSSALR_6_5_0_3(3+)	1422.56		2.31	99.76	89.51		2	2	3	1	2	2		74.42	73.92	73.95	73.76	74.12	74.03		4.86641e+07	5.81385e+07	61899615	3.18916e+07	2.5106e+07	3.42676e+07
	HPX	P02790	Hemopexin	SWPAVGNCSSALR_6_5_0_3(4+)	1067.17		2.37	99.64	88.32		1	1	1	1	1	1		74.26	73.71	73.72	73.52	74.01	73.8		6.53567e+06	7.9628e+06	8.68269e+06	4.74332e+06	3.74912e+06	5.32038e+06
	HPX	P02790	Hemopexin	SWPAVGNCSSALR_6_5_1_2(3+)	1374.21		2.21	99.78	93.05		ND	1	1	1	1	1		ND	71.53	71.55	71.28	71.59	71.58		ND	3.43554e+06	4.00572e+06	1.62772e+07	1.32464e+07	17754674
	HPX	P02790	Hemopexin	SWPAVGNCSSALR_6_5_1_3(3+)	1471.24		2.34	99.63	90.84		1	1	2	2	2	2		73.99	73.55	73.9	73.7	74.06	73.67		1.01127e+07	1.37836e+07	1.82157e+07	2.80979e+07	1.37998e+07	2.79343e+07
	HRG	P04196	Histidine-rich glycoprotein	HSHNNNSSDLHPHK_3_3_0_0(3+)	907.048		1.71	99.86	74.63		ND	1	ND	ND	ND	ND		ND	47.75	ND	ND	ND	ND		ND	795161	ND	ND	ND	ND
	HRG	P04196	Histidine-rich glycoprotein	HSHNNNSSDLHPHK_4_3_0_0(3+)	961.066		1.74	99.65	75.95		1	ND	ND	ND	ND	ND		47.73	ND	ND	ND	ND	ND		617434	ND	ND	ND	ND	ND
	HRG	P04196	Histidine-rich glycoprotein	HSHNNNSSDLHPHK_5_4_0_0(3+)	1082.78		2	99.77	84.37		1	1	1	1	1	1		48.44	48.32	48.23	48.21	48.23	48.27		473582	1.56992e+06	1.73783e+06	879103	1.04596e+06	1.39773e+06
	HRG	P04196	Histidine-rich glycoprotein	HSHNNNSSDLHPHK_5_4_0_0(4+)	812.334		1.83	99.79	74.59		ND	ND	ND	1	1	ND		ND	ND	ND	47.59	47.6	ND		ND	ND	ND	308203	306054	ND
	HRG	P04196	Histidine-rich glycoprotein	HSHNNNSSDLHPHK_5_4_0_1(3+)	1179.81		2.24	99.79	84.32		1	1	ND	ND	1	ND		48.39	48.4	ND	ND	47.54	ND		1.46907e+06	4.74393e+06	ND	ND	3.48561e+06	ND
	HRG	P04196	Histidine-rich glycoprotein	HSHNNNSSDLHPHK_5_4_0_1(4+)	885.108		2.29	99.83	81.04		1	2	1	1	2	1		48.7	48.38	47.75	48.1	48.13	47.57		2.63532e+06	9.17495e+06	1.14202e+07	6031050	6.58464e+06	6.75691e+06
	HRG	P04196	Histidine-rich glycoprotein	HSHNNNSSDLHPHK_5_4_0_2(4+)	957.881		2.41	99.8	79.38		1	2	1	1	1	ND		48.33	48.62	48.08	48.39	48.07	ND		7.70168e+06	3.31832e+07	4.42859e+07	2.36482e+07	2.6844e+07	ND
	HRG	P04196	Histidine-rich glycoprotein	HSHNNNSSDLHPHK_5_4_1_1(4+)	921.622		2.2	99.77	77.61		ND	1	1	1	ND	1		ND	48.48	48.29	48.33	ND	47.46		ND	963078	1.18299e+06	863405	ND	771817
	HRG	P04196	Histidine-rich glycoprotein	HSHNNNSSDLHPHK_5_4_1_2(4+)	994.396		2.42	99.65	77.25		ND	ND	ND	ND	1	ND		ND	ND	ND	ND	48.18	ND		ND	ND	ND	ND	5.58674e+06	ND
	HRG	P04196	Histidine-rich glycoprotein	HSHNNNSSDLHPHK_5_4_2_1(4+)	958.136		2.42	99.81	77.92		1	1	ND	ND	1	ND		48.9	49.09	ND	ND	48.99	ND		3.43349e+06	1.17579e+07	ND	ND	1.03841e+07	ND
	HRG	P04196	Histidine-rich glycoprotein	HSHNNNSSDLHPHK_6_5_0_2(4+)	1049.16		2.18	99.36	79.57		ND	ND	ND	1	ND	1		ND	ND	ND	48.06	ND	48.04		ND	ND	ND	213662	ND	153941
	HRG	P04196	Histidine-rich glycoprotein	HSHNNNSSDLHPHK_6_5_0_3(4+)	1121.94		2.45	99.63	76.91		1	ND	ND	1	ND	ND		49.06	ND	ND	48.77	ND	ND		938235	ND	ND	1.61703e+06	ND	ND
	HRG	P04196	Histidine-rich glycoprotein	HSHNNNSSDLHPHK_6_5_0_3(5+)	897.752		2.45	99.68	76.43		1	1	1	1	ND	ND		49.1	48.96	48.84	48.86	ND	ND		None	1.89275e+06	2.69083e+06	862061	ND	ND
	HRG	P04196	Histidine-rich glycoprotein	HSHNNNSSDLHPHK_6_5_1_3(4+)	1158.45		2.43	99.54	75.43		ND	1	ND	1	1	ND		ND	48.81	ND	48.66	48.69	ND		ND	1.01952e+06	ND	1.31075e+06	1.7814e+06	ND
	HRG	P04196	Histidine-rich glycoprotein	VIDFNCTTSSVSSALANTK_4_3_0_1(3+)	1188.51		2.11	99.75	88.45		1	ND	ND	ND	ND	ND		81.54	ND	ND	ND	ND	ND		880771	ND	ND	ND	ND	ND
	HRG	P04196	Histidine-rich glycoprotein	VIDFNCTTSSVSSALANTK_5_3_0_1(3+)	1242.53		2.25	99.68	88.86		1	ND	1	1	1	1		79.62	ND	79.21	79.07	79.43	79.31		3.90955e+06	ND	4.84538e+06	6.72276e+06	5.40941e+06	7.60547e+06
	HRG	P04196	Histidine-rich glycoprotein	VIDFNCTTSSVSSALANTK_5_4_0_1(3+)	1310.22		2.19	99.74	98.95		3	2	2	2	1	1		79.54	78.86	78.77	78.69	79	78.91		1.86329e+07	68755978	6.88299e+07	5.63523e+07	4.05257e+07	6.83632e+07
	HRG	P04196	Histidine-rich glycoprotein	VIDFNCTTSSVSSALANTK_5_4_0_1(4+)	982.917		2.31	99.71	97.09		1	1	1	1	1	1		79.23	78.93	78.83	78.74	79.03	79		3.87754e+06	1.43179e+07	1.37198e+07	1.10143e+07	7034829	1.32748e+07
	HRG	P04196	Histidine-rich glycoprotein	VIDFNCTTSSVSSALANTK_5_4_0_2(3+)	1407.25		2.28	99.68	93.31		1	2	1	1	1	1		81.33	81.46	80.98	80.85	81.18	81.11		2.62244e+07	4.53756e+07	86533522	65927725	5.39988e+07	68067656
	HRG	P04196	Histidine-rich glycoprotein	VIDFNCTTSSVSSALANTK_5_4_0_2(4+)	1055.69		2.33	99.67	90.9		1	1	1	1	1	1		81.38	81.16	81.01	80.96	81.26	81.16		1.03591e+07	1.96591e+07	3.13189e+07	2.19567e+07	1.6387e+07	2.16492e+07
	HRG	P04196	Histidine-rich glycoprotein	VIDFNCTTSSVSSALANTK_5_4_1_1(3+)	1358.91		2.09	99.66	92.92		ND	ND	ND	1	1	1		ND	ND	ND	78.58	78.91	78.85		ND	ND	ND	4.93323e+06	4.70317e+06	5.98903e+06
	HRG	P04196	Histidine-rich glycoprotein	VIDFNCTTSSVSSALANTK_6_3_0_1(3+)	1296.55		2.22	99.62	86.79		ND	ND	ND	1	1	1		ND	ND	ND	78.92	79.23	79.12		ND	ND	ND	3.6514e+06	4.59859e+06	4.66165e+06
	HSP90B1	P14625	Endoplasmin	HNNDTQHIWESDSNEFSVIADPR_6_5_1_3(4+)	1430.32		2.25	99.86	75.12		ND	1	ND	1	1	ND		ND	89.45	ND	89.22	89.38	ND		ND	1.77485e+06	ND	2.27111e+06	2.11629e+06	ND
	ICAM2	P13598	Intercellular adhesion molecule 2	GSLEVNCSTTCNQPEVGGLETSLDK_6_5_0_3(4+)	1389.81		2.33	99.32	74.3		ND	ND	ND	ND	1	ND		ND	ND	ND	ND	93.84	ND		ND	ND	ND	ND	6.34613e+06	ND
	ICOSLG	O75144	ICOS ligand	LFNVTPQDEQK_5_2_0_0(2+)	1268.05		2.11	99.98	85.99		1	1	ND	1	1	1		61.93	61.48	ND	61.41	61.66	61.66		5.85155e+06	6.67197e+06	ND	8.63139e+06	9.32412e+06	9305749
	ICOSLG	O75144	ICOS ligand	LFNVTPQDEQK_6_2_0_0(2+)	1349.07		2	99.68	79.15		ND	ND	ND	ND	ND	1		ND	ND	ND	ND	ND	61.57		ND	ND	ND	ND	ND	6.59371e+06
	IGHA2	P01877	Ig alpha-2 chain C region	TPLTANITK_4_3_1_1(2+)	1327.08		2.15	99.98	85.24		2	1	1	1	1	1		68.04	67.57	67.7	67.54	67.84	67.85		1.37223e+07	1.79498e+07	15691164	1.21177e+07	1.15472e+07	1.39551e+07
	IGHA2	P01877	Ig alpha-2 chain C region	TPLTANITK_5_4_1_1(2+)	1509.65		2.14	99.69	79.29		1	ND	ND	ND	ND	ND		68.12	ND	ND	ND	ND	ND		3.17241e+06	ND	ND	ND	ND	ND
	IGHA2	P01877	Ig alpha-2 chain C region	TPLTANITK_5_4_1_1(3+)	1006.77		2.05	99.9	86.03		1	ND	ND	ND	ND	ND		66.01	ND	ND	ND	ND	ND		2.9911e+06	ND	ND	ND	ND	ND
	IGHA2	P01877	Ig alpha-2 chain C region	TPLTANITK_5_4_1_2(2+)	1655.19		2.22	99.96	89.74		1	1	1	1	1	1		68.07	67.59	67.71	67.58	67.89	67.86		6.34288e+06	1.32674e+07	1.11773e+07	8.13683e+06	8857319	10005746
	IGHA2	P01877	Ig alpha-2 chain C region	TPLTANITK_5_4_1_2(3+)	1103.8		2.32	99.97	87.74		3	4	6	2	2	2		68.28	67.85	67.64	67.5	67.75	67.95		103774705	191183696	182581638	130134182	138106626	160571113
	IGHA2	P01877	Ig alpha-2 chain C region	TPLTANITK_6_5_1_2(3+)	1225.51		2.16	99.95	72.45		ND	ND	ND	1	ND	ND		ND	ND	ND	60.97	ND	ND		ND	ND	ND	2.34525e+07	ND	ND
	IGHM	P01871	Ig mu chain C region	GLTFQQNASSMCVPDQDTAIR_5_4_1_1(3+)	1466.94		2.12	99.76	93.47		ND	ND	ND	1	ND	1		ND	ND	ND	74.33	ND	74.62		ND	ND	ND	5.61025e+06	ND	6.95871e+06
	IGHM	P01871	Ig mu chain C region	GLTFQQNASSMCVPDQDTAIR_5_5_1_1(3+)	1534.63		1.99	99.22	92.63		ND	ND	ND	1	ND	1		ND	ND	ND	74.29	ND	74.56		ND	ND	ND	4174129	ND	5.04827e+06
	IGHM	P01871	Ig mu chain C region	GLTFQQNASSMCVPDQDTAIR_5_5_1_1(4+)	1151.23		2.17	99.66	84.13		1	1	ND	1	1	ND		74.84	74.45	ND	74.26	74.56	ND		3.45894e+06	3.31115e+06	ND	1.07771e+07	1.10611e+07	ND
	IGJ	P01591	Immunoglobulin J chain	ENISDPTSPLR_5_4_0_1(3+)	1048.1		2.18	99.86	85.18		ND	ND	ND	1	1	1		ND	ND	ND	63.72	63.95	63.94		ND	ND	ND	2.4622e+06	2.37781e+06	2.85308e+06
	IL6ST	P40189	Interleukin-6 receptor subunit beta	EQYTIINR_6_5_1_3(3+)	1348.54		2.27	99.79	72.36		ND	ND	ND	1	ND	ND		ND	ND	ND	56.76	ND	ND		ND	ND	ND	4.09247e+06	ND	ND
	IL6ST	P40189	Interleukin-6 receptor subunit beta	LTVNLTNDR_6_6_2_3(3+)	1467.92		1.82	99.5	74.64		1	ND	ND	ND	ND	ND		84.61	ND	ND	ND	ND	ND		3.02955e+07	ND	ND	ND	ND	ND
	ITIH1	P19827	Inter-alpha-trypsin inhibitor heavy chain H1	ICDLLVANNHFAHFFAPQNLTNMNK_5_4_0_2(4+)	1284.3		2.18	99.5	74.26		1	1	ND	ND	1	ND		92.28	92.64	ND	ND	92.52	ND		3.12228e+07	57593870	ND	ND	3.11189e+07	ND
	ITIH1	P19827	Inter-alpha-trypsin inhibitor heavy chain H1	ICDLLVANNHFAHFFAPQNLTNMNK_5_4_0_2(5+)	1027.64		2.32	99.51	73.48		ND	1	ND	1	1	ND		ND	92.45	ND	92.4	92.3	ND		ND	1.13864e+07	ND	2.92613e+06	3.10957e+06	ND
	ITIH1	P19827	Inter-alpha-trypsin inhibitor heavy chain H1	ICDLLVANNHFAHFFAPQNLTNMNK_5_4_1_2(4+)	1320.82		2.26	99.39	73.64		1	ND	ND	ND	1	ND		92.21	ND	ND	ND	92.09	ND		2.34797e+06	ND	ND	ND	3.25057e+06	ND
	ITIH2	P19823	Inter-alpha-trypsin inhibitor heavy chain H2	GAFISNFSMTVDGK_5_4_0_1(3+)	1129.8		2.02	99.59	82.68		ND	1	1	ND	ND	ND		ND	79.74	79.67	ND	ND	ND		ND	1.87956e+06	2694585	ND	ND	ND
	ITIH2	P19823	Inter-alpha-trypsin inhibitor heavy chain H2	GAFISNFSMTVDGK_5_4_0_2(3+)	1226.83		2.31	99.82	89.39		2	3	3	2	2	3		82.87	83	82.85	82.79	83.13	82.93		3.16199e+06	1.07827e+07	1.57803e+07	5.86873e+06	5.60077e+06	8.90087e+06
	ITIH3	Q06033	Inter-alpha-trypsin inhibitor heavy chain H3	ENLTAR_5_4_0_2(3+)	970.052		2.16	99.83	92.99		ND	1	ND	ND	ND	ND		ND	54.57	ND	ND	ND	ND		ND	1.54456e+06	ND	ND	ND	ND
	ITIH4	Q14624	Inter-alpha-trypsin inhibitor heavy chain H4	LPTQNITFQTESSVAEQEAEFQSPK_5_4_0_2(4+)	1254.29		2.31	99.67	86.25		2	2	2	2	2	2		84.23	84.06	83.89	83.45	84.02	83.85		1.70826e+07	4.8087e+07	59613150	2.416e+07	3.44993e+07	4.05008e+07
	KLKB1	P03952	Plasma kallikrein	GVNFNVSK_4_3_0_1(2+)	1207		2.13	99.95	93.83		1	1	1	1	1	1		64.6	64.13	64.29	64.1	64.4	64.36		4.1262e+06	4.30799e+06	5.00375e+06	3.04801e+06	3168885	3.70885e+06
	KLKB1	P03952	Plasma kallikrein	GVNFNVSK_5_4_0_1(3+)	926.715		2.1	99.78	83.46		1	1	1	ND	ND	ND		62.57	62.11	62.25	ND	ND	ND		3.18677e+06	4.04811e+06	4.66078e+06	ND	ND	ND
	KLKB1	P03952	Plasma kallikrein	GVNFNVSK_5_4_0_2(2+)	1535.12		2.19	99.87	95.48		1	1	1	1	1	1		64.55	64.08	64.25	64.07	64.38	64.31		6.64548e+06	8174643	9.1042e+06	5.3819e+06	5.26023e+06	5.611e+06
	KLKB1	P03952	Plasma kallikrein	GVNFNVSK_5_4_0_2(3+)	1023.75		2.34	99.83	82.56		1	ND	ND	1	1	1		64.5	ND	ND	64.01	64.27	64.35		2.63694e+07	ND	ND	2.2251e+07	2.17744e+07	2.35914e+07
	KLKB1	P03952	Plasma kallikrein	IVGGTNSSWGEWPWQVSLQVK_5_4_0_2(3+)	1521.66		1.97	99.4	80.61		ND	1	ND	ND	ND	ND		ND	102.87	ND	ND	ND	ND		ND	366626	ND	ND	ND	ND
	KLKB1	P03952	Plasma kallikrein	IYPGVDFGGEELNVTFVK_5_3_0_0(3+)	1135.17		1.96	99.92	82.44		2	ND	ND	ND	ND	1		97.33	ND	ND	ND	ND	94.21		1.7969e+06	ND	ND	ND	ND	5.18211e+06
	KLKB1	P03952	Plasma kallikrein	IYPGVDFGGEELNVTFVK_5_3_0_1(3+)	1232.2		2.15	99.92	74.52		ND	4	ND	2	3	ND		ND	97.27	ND	97.54	97	ND		ND	212801696	ND	187777142	245399304	ND
	KLKB1	P03952	Plasma kallikrein	IYPGVDFGGEELNVTFVK_5_4_0_1(3+)	1299.9		1.95	98.93	76.23		ND	1	ND	ND	ND	ND		ND	91.42	ND	ND	ND	ND		ND	1.59917e+06	ND	ND	ND	ND
	KLKB1	P03952	Plasma kallikrein	IYPGVDFGGEELNVTFVK_5_4_0_2(3+)	1396.93		2.14	99.67	80.43		ND	1	1	1	1	1		ND	94.45	94.28	94.33	94.32	94.27		ND	5.54035e+06	6.92555e+06	2.86297e+06	3.84089e+06	4.62152e+06
	KLKB1	P03952	Plasma kallikrein	IYPGVDFGGEELNVTFVK_6_3_0_1(3+)	1286.22		2.16	99.89	72.93		ND	1	ND	ND	ND	ND		ND	97.3	ND	ND	ND	ND		ND	1.96136e+06	ND	ND	ND	ND
	KLKB1	P03952	Plasma kallikrein	IYSGILNLSDITK_5_4_0_1(3+)	1117.49		2.31	99.8	95.32		1	1	1	1	1	ND		88.82	88.72	88.6	88.62	88.69	ND		1.41774e+06	4.1031e+06	4.92036e+06	2.13823e+06	2.44149e+06	ND
	KLKB1	P03952	Plasma kallikrein	IYSGILNLSDITK_5_4_0_2(3+)	1214.53		2.31	99.8	90.71		1	1	1	1	1	1		92.39	92.52	92.31	92.29	92.36	92.31		1.27994e+07	1.73172e+07	1.96858e+07	9.01461e+06	9.33449e+06	1.22987e+07
	KLKB1	P03952	Plasma kallikrein	LQAPLNYTEFQKPICLPSK_5_4_0_1(3+)	1387.62		2.02	99.4	82.28		ND	1	ND	ND	ND	ND		ND	81.81	ND	ND	ND	ND		ND	3994724	ND	ND	ND	ND
	KLKB1	P03952	Plasma kallikrein	LQAPLNYTEFQKPICLPSK_5_4_0_2(3+)	1484.65		2.07	99.46	85.7		ND	ND	1	ND	1	ND		ND	ND	84.34	ND	84.49	ND		ND	ND	1.47489e+07	ND	9.20861e+06	ND
	KLKB1	P03952	Plasma kallikrein	LQAPLNYTEFQKPICLPSK_5_4_0_2(4+)	1113.74		2.31	99.55	77.33		1	1	1	1	ND	ND		84.49	84.5	84.29	84.34	ND	ND		1.10704e+07	1.75381e+07	1.73537e+07	7838228	ND	ND
	KLKB1	P03952	Plasma kallikrein	LQAPLNYTEFQKPICLPSK_6_5_0_3(4+)	1277.8		2.29	99.2	75.08		1	1	ND	ND	ND	ND		86.77	86.83	ND	ND	ND	ND		2.33889e+06	3.23422e+06	ND	ND	ND	ND
	KNG1	P01042	Kininogen-1	HGIQYFNNNTQHSSLFMLNEVK_5_4_0_2(4+)	1207.26		2.29	99.65	90.89		1	2	2	2	1	2		81.77	81.54	81.37	81.25	81.57	81.44		2.63667e+07	3.97904e+07	3.89678e+07	2.83202e+07	2.65247e+07	4.18658e+07
	KNG1	P01042	Kininogen-1	HGIQYFNNNTQHSSLFMLNEVK_6_5_1_3(4+)	1407.83		2.4	99.54	80.78		1	1	1	1	1	1		83.9	83.78	83.61	83.5	83.71	83.56		4.4794e+06	1.02551e+07	1.21308e+07	1.01762e+07	1.33273e+07	1.56934e+07
	KNG1	P01042	Kininogen-1	ITYSIVQTNCSK_5_4_0_2(3+)	1206.83		2.29	99.82	92.38		2	2	2	2	1	ND		66.81	66.38	66.51	66.65	66.75	ND		5.12268e+07	6.02504e+07	66537322	6.11443e+07	5.00276e+07	ND
	KNG1	P01042	Kininogen-1	ITYSIVQTNCSK_6_5_0_2(3+)	1328.54		2.26	99.76	85.31		1	1	1	1	1	1		66.58	66.05	66.24	66.02	66.3	66.27		2.56523e+06	2.72491e+06	4.22409e+06	4.5444e+06	5.06287e+06	5.92597e+06
	KNG1	P01042	Kininogen-1	ITYSIVQTNCSK_6_5_0_3(3+)	1425.57		2.26	99.71	94.57		2	2	2	1	2	2		68.48	67.68	67.83	67.92	68.23	67.89		1.99217e+07	2.66811e+07	2.92768e+07	3.49842e+07	3.3936e+07	3.69269e+07
	KNG1	P01042	Kininogen-1	ITYSIVQTNCSK_6_5_0_3(4+)	1069.43		2.32	99.65	79.37		1	1	ND	1	1	1		68.26	67.93	ND	67.63	67.96	67.98		3.53664e+06	5.13968e+06	ND	4.43534e+06	5.21586e+06	7.48881e+06
	KNG1	P01042	Kininogen-1	ITYSIVQTNCSK_6_5_1_2(3+)	1377.22		2.17	99.62	76.61		ND	ND	ND	1	ND	ND		ND	ND	ND	65.85	ND	ND		ND	ND	ND	6.1794e+06	ND	ND
	KNG1	P01042	Kininogen-1	ITYSIVQTNCSK_6_5_1_3(3+)	1474.26		2.33	99.58	91.66		1	1	1	1	2	2		68.09	67.64	67.77	67.52	67.83	67.83		9.26114e+06	14643458	1.54863e+07	2.54122e+07	26221348	2.88682e+07
	KNG1	P01042	Kininogen-1	LNAENNATFYFK_5_4_0_2(3+)	1212.82		2.3	99.81	86.53		2	ND	ND	ND	ND	ND		75.54	ND	ND	ND	ND	ND		4.68524e+07	ND	ND	ND	ND	ND
	KNG1	P01042	Kininogen-1	LNAENNATFYFK_5_4_1_2(3+)	1261.51		2.32	99.73	92.66		1	1	1	1	1	1		75.13	74.54	74.58	74.45	74.81	74.77		4.02576e+06	8.09134e+06	7.65643e+06	8.36515e+06	6.36411e+06	7.2588e+06
	KNG1	P01042	Kininogen-1	LNAENNATFYFK_6_5_0_3(3+)	1431.57		2.25	99.78	98.14		ND	3	2	1	1	2		ND	76.94	77.21	76.51	76.94	76.91		ND	1.27486e+07	1.37594e+07	9.05743e+06	9.4438e+06	9.59003e+06
	KNG1	P01042	Kininogen-1	LNAENNATFYFK_6_5_1_2(3+)	1383.22		2.12	99.65	84.03		ND	ND	ND	1	ND	1		ND	ND	ND	74.11	ND	74.44		ND	ND	ND	3.17586e+06	ND	4.05436e+06
	KNG1	P01042	Kininogen-1	LNAENNATFYFK_6_5_1_3(3+)	1480.25		2.23	99.61	90.31		ND	1	1	1	ND	ND		ND	76.54	76.56	76.39	ND	ND		ND	1.10812e+07	1.01701e+07	1.26756e+07	ND	ND
	KNG1	P01042	Kininogen-1	YNSQNQSNNQFVLYR_5_4_0_2(3+)	1360.55		2.24	99.69	86.98		1	1	1	1	1	1		72.95	72.37	72.46	72.34	72.66	72.63		1.32253e+07	2.27783e+07	23708852	1.92258e+07	1.80618e+07	2.17512e+07
	LAMC1	P11047	Laminin subunit gamma-1	IPAINQTITEANEK_6_6_0_3(3+)	1535.97		2.19	99.79	76.7		ND	1	ND	1	ND	ND		ND	79.93	ND	79.78	ND	ND		ND	3.31625e+06	ND	1.47549e+06	ND	ND
	LAMP1	P11279	Lysosome-associated membrane glycoprotein 1	NATR_6_5_1_2(3+)	1059.74		2.19	99.93	75.64		ND	ND	2	ND	ND	ND		ND	ND	51.18	ND	ND	ND		ND	ND	10845241	ND	ND	ND
	LAMP2	P13473	Lysosome-associated membrane glycoprotein 2	WQMNFTVR_5_5_1_1(3+)	1115.45		2.35	99.47	82.39		1	1	ND	1	2	1		51.52	51.39	ND	51.25	51.27	51.24		None	7.80199e+06	ND	2.55707e+07	None	1.56047e+07
	LAMP2	P13473	Lysosome-associated membrane glycoprotein 2	WQMNFTVR_5_6_1_1(4+)	887.609		2.22	99.13	74.54		ND	ND	ND	ND	1	ND		ND	ND	ND	ND	51.58	ND		ND	ND	ND	ND	1.98817e+06	ND
	LAMP2	P13473	Lysosome-associated membrane glycoprotein 2	WQMNFTVR_6_4_0_1(3+)	1053.09		2.25	99.39	76.64		ND	ND	ND	1	ND	ND		ND	ND	ND	51.2	ND	ND		ND	ND	ND	720048	ND	ND
	LAMP2	P13473	Lysosome-associated membrane glycoprotein 2	WQMNFTVR_6_4_1_1(3+)	1101.77		2.28	99.4	78.2		ND	ND	ND	ND	1	1		ND	ND	ND	ND	51.28	51.21		ND	ND	ND	ND	990489	1.43196e+06
	LBP	P18428	Lipopolysaccharide-binding protein	LSVATNVSATLTFNTSK_5_4_0_2(3+)	1320.24		2.11	99.07	79.35		ND	1	ND	ND	ND	ND		ND	81.67	ND	ND	ND	ND		ND	4.33747e+06	ND	ND	ND	ND
	LGALS3BP	Q08380	Galectin-3-binding protein	ALGFENATQALGR_6_5_1_3(3+)	1452.26		2.2	98.51	80.88		ND	ND	ND	1	ND	ND		ND	ND	ND	79.67	ND	ND		ND	ND	ND	1.87987e+06	ND	ND
	LGALS3BP	Q08380	Galectin-3-binding protein	DAGVVCTNETR_5_5_0_1(2+)	1669.65		2.29	99.96	74.17		ND	1	ND	ND	ND	ND		ND	59.62	ND	ND	ND	ND		ND	2.93618e+06	ND	ND	ND	ND
	LGALS3BP	Q08380	Galectin-3-binding protein	DAGVVCTNETR_5_5_0_1(3+)	1113.44		2.19	99.89	77.75		ND	1	1	1	ND	ND		ND	59.53	59.63	59.47	ND	ND		ND	1.7779e+07	18709767	1.22846e+07	ND	ND
	LGALS3BP	Q08380	Galectin-3-binding protein	DAGVVCTNETR_5_5_0_2(3+)	1210.47		2.31	99.84	72.42		ND	1	ND	ND	ND	ND		ND	60.89	ND	ND	ND	ND		ND	127382392	ND	ND	ND	ND
	LGALS3BP	Q08380	Galectin-3-binding protein	DAGVVCTNETR_5_5_1_1(3+)	1162.12		2.24	99.92	80.13		ND	ND	ND	1	1	1		ND	ND	ND	59.33	59.59	59.52		ND	ND	ND	9.8943e+06	1.01951e+07	9.48336e+06
	LGALS3BP	Q08380	Galectin-3-binding protein	GLNLTEDTYKPR_7_6_1_3(3+)	1593.64		2.19	99.56	77.01		ND	ND	ND	ND	ND	1		ND	ND	ND	ND	ND	82.76		ND	ND	ND	ND	ND	4.3674e+06
	LGALS3BP	Q08380	Galectin-3-binding protein	GLNLTEDTYKPR_7_6_1_3(4+)	1195.48		2.33	99.9	79.11		ND	1	ND	ND	ND	1		ND	83.09	ND	ND	ND	82.87		ND	4.50617e+06	ND	ND	ND	1.16194e+07
	LRG1	P02750	Leucine-rich alpha-2-glycoprotein	LPPGLLANFTLLR_4_3_0_1(2+)	1487.2		1.95	99.82	86.41		1	1	1	1	1	1		101.86	101.99	101.83	101.78	101.67	101.77		257806	429505	410739	445878	752304	753259
	LRG1	P02750	Leucine-rich alpha-2-glycoprotein	LPPGLLANFTLLR_5_4_0_1(3+)	1113.52		1.93	98.95	73.83		1	ND	ND	ND	ND	ND		101.9	ND	ND	ND	ND	ND		204010	ND	ND	ND	ND	ND
	LRG1	P02750	Leucine-rich alpha-2-glycoprotein	LPPGLLANFTLLR_5_4_0_2(3+)	1210.55		2.25	99.88	92.01		2	2	3	4	3	3		101.6	102.22	101.97	102.07	101.97	101.89		1.06704e+07	1.05965e+07	1.30377e+07	15094449	1.60587e+07	19956650
	LRG1	P02750	Leucine-rich alpha-2-glycoprotein	LPPGLLANFTLLR_5_4_0_2(4+)	908.163		2.37	99.76	89.65		1	2	2	2	1	1		101.71	102.34	101.64	102.15	101.57	101.74		864433	904362	1.1226e+06	1.28514e+06	1.347e+06	1.70069e+06
	LRG1	P02750	Leucine-rich alpha-2-glycoprotein	LPPGLLANFTLLR_5_4_1_2(3+)	1259.23		2.19	99.75	85.1		ND	ND	ND	2	2	1		ND	ND	ND	101.08	100.97	101.55		ND	ND	ND	631728	930268	1.06564e+06
	LRG1	P02750	Leucine-rich alpha-2-glycoprotein	MFSQNDTR_4_3_0_1(2+)	1273.99		1.94	99.92	87		1	ND	ND	ND	ND	ND		58.01	ND	ND	ND	ND	ND		820278	ND	ND	ND	ND	ND
	LRG1	P02750	Leucine-rich alpha-2-glycoprotein	MFSQNDTR_5_4_0_2(2+)	1602.11		2.16	99.79	79.05		ND	ND	ND	1	1	ND		ND	ND	ND	57.58	57.79	ND		ND	ND	ND	1.87265e+06	2.1071e+06	ND
	LRG1	P02750	Leucine-rich alpha-2-glycoprotein	MFSQNDTR_5_4_0_2(3+)	1068.41		2.32	99.91	93.34		1	1	1	1	1	1		57.92	57.51	57.56	57.45	57.65	57.64		5.82693e+06	8.50959e+06	1.02063e+07	9.02241e+06	1.18531e+07	1.06387e+07
	LRP1	Q07954	Prolow-density lipoprotein receptor-related protein 1	IETILLNGTDR_5_5_1_0(3+)	1072.8		1.77	99.73	80.61		ND	ND	ND	ND	ND	1		ND	ND	ND	ND	ND	71.6		ND	ND	ND	ND	ND	5913402
	LRP1	Q07954	Prolow-density lipoprotein receptor-related protein 1	IETILLNGTDR_5_5_1_1(3+)	1169.84		2.18	99.74	90.28		1	1	1	2	1	2		74.3	74.24	73.89	74.07	74.04	74.33		2.52572e+07	4.68712e+07	4.8668e+07	9.39735e+07	5.61725e+07	137406374
	LRP1	Q07954	Prolow-density lipoprotein receptor-related protein 1	IETILLNGTDR_5_5_1_2(3+)	1266.87		2.31	99.72	80.3		1	1	1	1	1	1		76.94	76.55	76.54	76.27	76.64	76.5		3.11111e+06	3.88823e+06	4.02696e+06	1.396e+07	1.57385e+07	1.53297e+07
	LRP1	Q07954	Prolow-density lipoprotein receptor-related protein 1	IETILLNGTDR_5_5_2_0(3+)	1121.49		1.96	99.59	80.49		ND	ND	ND	1	ND	1		ND	ND	ND	70.72	ND	70.96		ND	ND	ND	4.76812e+06	ND	6746114
	LRP1	Q07954	Prolow-density lipoprotein receptor-related protein 1	IETILLNGTDR_6_4_1_1(3+)	1156.16		2.23	99.73	80.29		1	1	ND	1	1	ND		74.51	74.14	ND	73.9	74.2	ND		3031276	3.7458e+06	ND	8.97179e+06	8.35743e+06	ND
	LRP1	Q07954	Prolow-density lipoprotein receptor-related protein 1	IETILLNGTDR_6_5_0_1(3+)	1175.17		2.15	99.76	73.24		ND	ND	ND	1	ND	ND		ND	ND	ND	65.76	ND	ND		ND	ND	ND	1.39797e+07	ND	ND
	LRP1	Q07954	Prolow-density lipoprotein receptor-related protein 1	IETILLNGTDR_7_5_0_1(3+)	1229.18		2.05	99.43	84.57		ND	ND	ND	ND	ND	1		ND	ND	ND	ND	ND	80.72		ND	ND	ND	ND	ND	2.26009e+07
	LRP1	Q07954	Prolow-density lipoprotein receptor-related protein 1	IETILLNGTDR_7_5_0_2(3+)	1326.22		2.22	99.79	80.48		2	3	ND	ND	1	ND		111.09	83.1	ND	ND	81.33	ND		162672	305624726	ND	ND	342618458	ND
	LRP1	Q07954	Prolow-density lipoprotein receptor-related protein 1	IETILLNGTDR_7_5_1_2(3+)	1374.9		2.06	99.57	76.86		ND	1	ND	ND	ND	ND		ND	80.54	ND	ND	ND	ND		ND	9.36279e+06	ND	ND	ND	ND
	LUM	P51884	Lumican	AFENVTDLQWLILDHNLLENSK_7_6_1_2(4+)	1424.11		2.2	99.31	77.49		ND	ND	ND	ND	ND	1		ND	ND	ND	ND	ND	102.66		ND	ND	ND	ND	ND	2.38545e+06
	LUM	P51884	Lumican	LHINHNNLTESVGPLPK_5_4_1_1(3+)	1314.92		2.2	99.81	80.38		ND	1	1	1	1	ND		ND	65.81	66.02	65.78	66.07	ND		ND	7.58892e+06	8.43217e+06	1.61632e+07	1.74484e+07	ND
	LUM	P51884	Lumican	LHINHNNLTESVGPLPK_5_4_1_2(3+)	1411.95		2.17	99.61	74.46		ND	ND	ND	1	1	ND		ND	ND	ND	67.97	68.25	ND		ND	ND	ND	1.2813e+07	1.61706e+07	ND
	MPO	P05164	Myeloperoxidase	DFVNCSTLPALNLASWR_5_4_1_2(3+)	1438.94		2.21	99.75	91.27		ND	ND	ND	ND	1	ND		ND	ND	ND	ND	76.69	ND		ND	ND	ND	ND	8.91276e+06	ND
	MPO	P05164	Myeloperoxidase	SCPACPGSNITIR_5_4_0_2(3+)	1213.15		2.33	99.66	80.83		ND	ND	1	ND	ND	ND		ND	ND	74.29	ND	ND	ND		ND	ND	9.23951e+07	ND	ND	ND
	MPO	P05164	Myeloperoxidase	SYNDSVDPR_5_4_0_2(3+)	1086.42		2.25	99.42	87.06		ND	1	2	ND	ND	ND		ND	58.04	57.71	ND	ND	ND		ND	958100	5.42138e+07	ND	ND	ND
	MST1	P26927	Hepatocyte growth factor-like protein	GTANTTTAGVPCQR_5_4_0_2(3+)	1213.49		2.29	99.84	91.95		1	1	1	1	1	1		56.78	56.39	56.42	56.31	56.51	56.47		1.6386e+06	8168719	9.66046e+06	9.68224e+06	9.27495e+06	1.08978e+07
	NID2	Q14112	Nidogen-2	IHQNITYQVCR_6_5_0_3(3+)	1431.58		2.2	99.86	87.65		ND	ND	ND	1	1	ND		ND	ND	ND	76.84	77.31	ND		ND	ND	ND	9.05743e+06	9.4438e+06	ND
	None	P06888	Ig lambda chain V-I region EPS	SVFGGGTNVTVVG_5_4_0_2(3+)	1133.47		2.21	99.96	93.33		ND	ND	ND	ND	1	1		ND	ND	ND	ND	82.29	82.21		ND	ND	ND	ND	8.3763e+06	9.92628e+06
	NTRK2	Q16620	BDNF/NT-3 growth factors receptor	ITNISSDDSGK_7_6_1_1(3+)	1309.52		2.05	98.75	72.4		ND	ND	ND	1	ND	ND		ND	ND	ND	56.89	ND	ND		ND	ND	ND	1.06555e+06	ND	ND
	OIT3	Q8WWZ8	Oncoprotein-induced transcript 3 protein	ELVGGLELFLTNTSCR_5_4_0_1(3+)	1241.54		2.11	99.93	77.74		1	ND	1	1	ND	ND		99.25	ND	108.45	99.21	ND	ND		1.6889e+07	ND	401182	1.58076e+07	ND	ND
	ORM1	P02763	Alpha-1-acid glycoprotein 1	CANLVPVPITNATLDQITGK_5_4_0_2(3+)	1443.97		2.09	99.27	75.19		1	ND	ND	ND	ND	ND		91.74	ND	ND	ND	ND	ND		3.22375e+06	ND	ND	ND	ND	ND
	ORM1	P02763	Alpha-1-acid glycoprotein 1	LVPVPITNATLDQITGK_4_3_0_1(2+)	1664.78		2.1	99.76	85.4		1	1	ND	ND	ND	ND		88.73	88.85	ND	ND	ND	ND		1.04418e+06	3.00256e+06	ND	ND	ND	ND
	ORM1	P02763	Alpha-1-acid glycoprotein 1	LVPVPITNATLDQITGK_4_3_0_1(3+)	1110.19		2.28	99.84	80.82		1	1	1	1	1	1		88.6	88.65	88.51	88.53	88.61	88.62		3.28861e+06	6.06185e+06	5.07344e+06	3.06715e+06	3.37503e+06	3.7565e+06
	ORM1	P02763	Alpha-1-acid glycoprotein 1	LVPVPITNATLDQITGK_5_4_0_1(3+)	1231.9		2.18	99.81	87.01		4	2	ND	1	2	1		85.62	88.8	ND	85.41	88.6	88.58		1.48414e+07	2.16029e+07	ND	1.27453e+07	14542298	1.87383e+07
	ORM1	P02763	Alpha-1-acid glycoprotein 1	LVPVPITNATLDQITGK_5_4_0_1(4+)	924.178		2.25	99.59	85.1		1	1	1	1	1	ND		85.8	85.75	85.46	85.53	85.68	ND		2.46311e+06	4.04462e+06	4.56568e+06	1824933	1.86692e+06	ND
	ORM1	P02763	Alpha-1-acid glycoprotein 1	LVPVPITNATLDQITGK_5_4_0_2(3+)	1328.93		2.25	99.89	94.07		8	8	5	4	2	2		88.66	88.74	88.66	88.45	88.47	88.78		1.50081e+08	210085056	247795730	149320766	161566405	207268655
	ORM1	P02763	Alpha-1-acid glycoprotein 1	LVPVPITNATLDQITGK_5_4_0_2(4+)	996.952		2.34	99.72	78.79		2	1	ND	1	1	ND		88.9	88.56	ND	88.33	88.48	ND		3.19557e+07	5.18511e+07	ND	2.88057e+07	3.30096e+07	ND
	ORM1	P02763	Alpha-1-acid glycoprotein 1	LVPVPITNATLDQITGK_5_4_1_2(3+)	1377.62		2.27	99.78	86.19		1	ND	1	2	2	2		90.57	ND	90.52	90.57	90.6	88.65		2.52805e+06	ND	2977123	3.4729e+06	4.23865e+06	4.97453e+06
	ORM1	P02763	Alpha-1-acid glycoprotein 1	LVPVPITNATLDQITGK_5_5_0_2(3+)	1396.63		2.16	99.41	78.51		1	ND	ND	ND	ND	ND		90.82	ND	ND	ND	ND	ND		2.20953e+06	ND	ND	ND	ND	ND
	ORM1	P02763	Alpha-1-acid glycoprotein 1	LVPVPITNATLDQITGK_6_5_0_1(3+)	1353.61		2.34	99.84	94.21		1	2	1	1	ND	2		88.18	88.13	87.94	88.03	ND	85.18		2.75975e+06	5.93906e+06	4.09372e+06	3.31011e+06	ND	4636532
	ORM1	P02763	Alpha-1-acid glycoprotein 1	LVPVPITNATLDQITGK_6_5_0_2(3+)	1450.64		2.2	99.8	93.42		6	5	4	4	4	4		88.33	88.42	88.16	88.12	88.22	88.22		4.36639e+07	6.88364e+07	7.72368e+07	4.08518e+07	46809902	4.78517e+07
	ORM1	P02763	Alpha-1-acid glycoprotein 1	LVPVPITNATLDQITGK_6_5_0_2(4+)	1088.23		2.36	99.88	91.97		3	4	2	3	3	3		88.34	88.36	88.17	88.13	88.29	88.28		2.55821e+07	4.16726e+07	4.657e+07	23356227	2.60092e+07	2.81951e+07
	ORM1	P02763	Alpha-1-acid glycoprotein 1	LVPVPITNATLDQITGK_6_5_0_3(3+)	1547.68		2.26	99.88	97.27		2	6	4	3	3	2		90.81	90.97	90.74	90.78	90.86	90.77		80922694	105575096	104121517	6.87499e+07	6.22199e+07	7.09429e+07
	ORM1	P02763	Alpha-1-acid glycoprotein 1	LVPVPITNATLDQITGK_6_5_0_3(4+)	1161.01		2.39	99.84	90.57		6	9	5	6	3	1		90.75	91.28	90.73	90.72	90.79	90.7		106457146	188735794	160309063	99393001	101440052	116615154
	ORM1	P02763	Alpha-1-acid glycoprotein 1	LVPVPITNATLDQITGK_6_5_1_2(3+)	1499.33		2.21	99.78	91.81		2	1	2	3	1	1		87.85	90.68	88.03	87.94	90.59	87.78		1.50635e+07	1.9727e+07	2.47279e+07	2.90092e+07	2.82427e+07	3.19321e+07
	ORM1	P02763	Alpha-1-acid glycoprotein 1	LVPVPITNATLDQITGK_6_5_1_2(4+)	1124.75		2.36	99.68	80.77		1	2	ND	2	2	2		87.86	88.33	ND	87.95	88.11	88.18		1.10805e+07	1.70454e+07	ND	2.04544e+07	21577840	2.60881e+07
	ORM1	P02763	Alpha-1-acid glycoprotein 1	LVPVPITNATLDQITGK_6_5_1_3(3+)	1596.36		2.26	99.65	91.4		2	3	1	2	1	ND		90.43	90.99	90.37	90.73	90.45	ND		3.0471e+07	4.26859e+07	4.09585e+07	47254682	4.4001e+07	ND
	ORM1	P02763	Alpha-1-acid glycoprotein 1	LVPVPITNATLDQITGK_6_5_1_3(4+)	1197.52		2.38	99.81	83.38		3	3	2	3	3	ND		90.76	90.92	90.67	90.66	90.8	ND		7.22193e+07	92279933	1.06347e+08	108833983	115822990	ND
	ORM1	P02763	Alpha-1-acid glycoprotein 1	LVPVPITNATLDQITGK_6_5_2_2(3+)	1548.02		2.17	99.23	88.54		ND	ND	ND	1	ND	ND		ND	ND	ND	87.53	ND	ND		ND	ND	ND	2.59168e+06	ND	ND
	ORM1	P02763	Alpha-1-acid glycoprotein 1	LVPVPITNATLDQITGK_6_5_2_3(4+)	1234.04		2.34	99.46	76.14		ND	ND	ND	1	1	ND		ND	ND	ND	90.54	90.69	ND		ND	ND	ND	3.20968e+06	2.50214e+06	ND
	ORM1	P02763	Alpha-1-acid glycoprotein 1	LVPVPITNATLDQITGK_7_6_0_2(4+)	1179.52		2.3	99.66	88.12		ND	1	1	1	1	1		ND	87.8	87.66	87.62	87.72	87.73		ND	7.59577e+06	7.27343e+06	7.5354e+06	7.86895e+06	8.80029e+06
	ORM1	P02763	Alpha-1-acid glycoprotein 1	LVPVPITNATLDQITGK_7_6_0_3(4+)	1252.29		2.34	99.49	86		2	1	1	1	1	ND		90.36	90.34	90.23	89.96	90.16	ND		4.51189e+06	6.67165e+06	6512831	3.69469e+06	3986948	ND
	ORM1	P02763	Alpha-1-acid glycoprotein 1	LVPVPITNATLDQITGK_7_6_1_2(4+)	1216.03		2.16	99.04	94		ND	ND	ND	ND	1	ND		ND	ND	ND	ND	87.62	ND		ND	ND	ND	ND	8.17594e+06	ND
	ORM1	P02763	Alpha-1-acid glycoprotein 1	QDQCIYNTTYLNVQR_5_4_0_2(3+)	1374.23		2.3	99.71	99.01		1	1	1	1	1	1		74.68	74.21	74.22	74.13	74.49	74.43		1.74009e+07	2.36157e+07	2.26967e+07	1.62772e+07	1.41728e+07	17754674
	ORM1	P02763	Alpha-1-acid glycoprotein 1	QDQCIYNTTYLNVQR_6_5_0_2(3+)	1495.94		2.24	99.61	90.67		1	1	1	1	ND	ND		74.37	73.86	73.96	73.82	ND	ND		6.59597e+06	9.95192e+06	1.09823e+07	4.62086e+06	ND	ND
	ORM1	P02763	Alpha-1-acid glycoprotein 1	QDQCIYNTTYLNVQR_6_5_0_2(4+)	1122.2		2.27	98.65	86.06		ND	1	ND	ND	ND	ND		ND	73.91	ND	ND	ND	ND		ND	6.03653e+06	ND	ND	ND	ND
	ORM1	P02763	Alpha-1-acid glycoprotein 1	QDQCIYNTTYLNVQR_6_5_0_3(3+)	1592.97		2.25	99.66	78.62		ND	1	ND	1	1	ND		ND	75.8	ND	75.7	76.21	ND		ND	2.22188e+07	ND	1.01747e+07	6.51212e+06	ND
	ORM1	P02763	Alpha-1-acid glycoprotein 1	QDQCIYNTTYLNVQR_6_5_0_3(4+)	1194.98		2.26	99.44	75.95		1	ND	ND	ND	ND	ND		76.3	ND	ND	ND	ND	ND		4.89859e+07	ND	ND	ND	ND	ND
	ORM1	P02763	Alpha-1-acid glycoprotein 1	QDQCIYNTTYLNVQR_6_5_1_3(3+)	1641.65		2.18	99.5	74.21		ND	ND	ND	1	ND	ND		ND	ND	ND	75.64	ND	ND		ND	ND	ND	5.41142e+06	ND	ND
	ORM1	P02763	Alpha-1-acid glycoprotein 1	QDQCIYNTTYLNVQR_7_6_0_2(4+)	1213.49		2.33	99.7	82.4		ND	1	ND	1	1	ND		ND	73.49	ND	73.39	73.71	ND		ND	1.9879e+07	ND	2.46428e+07	11384947	ND
	ORM1	P02763	Alpha-1-acid glycoprotein 1	QDQCIYNTTYLNVQR_7_6_1_2(4+)	1250		2.28	99.41	97.31		ND	ND	ND	1	1	1		ND	ND	ND	73.29	73.57	73.55		ND	ND	ND	21080561	1.38053e+07	2.37313e+07
	ORM1	P02763	Alpha-1-acid glycoprotein 1	QDQCIYNTTYLNVQR_7_6_1_3(4+)	1322.78		2.23	99.25	76.55		ND	ND	ND	1	ND	ND		ND	ND	ND	75.2	ND	ND		ND	ND	ND	2.38424e+07	ND	ND
	ORM1	P02763	Alpha-1-acid glycoprotein 1	QDQCIYNTTYLNVQR_7_6_2_3(4+)	1359.29		2.34	99.39	84.32		ND	ND	ND	1	1	ND		ND	ND	ND	75.21	75.66	ND		ND	ND	ND	1.0507e+07	1.11883e+07	ND
	ORM1, 2	P02763,P19652	Alpha-1-acid glycoprotein 1, 2	NEEYNK_5_4_0_2(2+)	1501.06		2.1	99.9	95.37		ND	1	1	ND	ND	ND		ND	51.27	51.14	ND	ND	ND		ND	1.21087e+06	1.28146e+06	ND	ND	ND
	ORM1, 2	P02763,P19652	Alpha-1-acid glycoprotein 1, 2	NEEYNK_5_4_0_2(3+)	1001.04		2.31	99.8	90.52		ND	1	1	ND	ND	ND		ND	51.26	51.03	ND	ND	ND		ND	1.35101e+06	1.54462e+06	ND	ND	ND
	ORM1, 2	P02763,P19652	Alpha-1-acid glycoprotein 1, 2	SVQEIQATFFYFTPNK_5_4_0_1(3+)	1278.55		1.95	99.55	77.83		ND	1	ND	ND	ND	ND		ND	93.22	ND	ND	ND	ND		ND	2.53819e+06	ND	ND	ND	ND
	ORM1, 2	P02763,P19652	Alpha-1-acid glycoprotein 1, 2	SVQEIQATFFYFTPNK_5_4_0_2(3+)	1375.58		2.21	99.77	89.23		2	4	5	1	3	2		96.68	96.64	96.49	96.56	96.39	96.38		2.17767e+07	3.37804e+07	4.27296e+07	2.03744e+07	1.94384e+07	2.25603e+07
	ORM1, 2	P02763,P19652	Alpha-1-acid glycoprotein 1, 2	SVQEIQATFFYFTPNK_5_4_0_2(4+)	1031.93		2.31	99.67	81.74		1	2	2	1	1	1		96.35	96.72	96.58	96.24	96.19	96.12		2.22326e+06	4.95394e+06	6.23672e+06	2615316	2.6325e+06	3.23227e+06
	ORM1, 2	P02763,P19652	Alpha-1-acid glycoprotein 1, 2	SVQEIQATFFYFTPNK_6_5_0_1(3+)	1400.26		2.13	99.66	96.69		2	ND	1	1	ND	ND		92.59	ND	92.42	92.42	ND	ND		1.51516e+06	ND	3.16992e+06	2.64535e+06	ND	ND
	ORM1, 2	P02763,P19652	Alpha-1-acid glycoprotein 1, 2	SVQEIQATFFYFTPNK_6_5_0_2(3+)	1497.29		1.9	99.61	83.39		ND	ND	1	1	ND	ND		ND	ND	98.38	98.44	ND	ND		ND	ND	3.60899e+06	1762390	ND	ND
	ORM1, 2	P02763,P19652	Alpha-1-acid glycoprotein 1, 2	SVQEIQATFFYFTPNK_6_5_0_2(4+)	1123.22		2.12	99.61	89.09		ND	1	ND	ND	ND	ND		ND	96.02	ND	ND	ND	ND		ND	5.21735e+06	ND	ND	ND	ND
	ORM1, 2	P02763,P19652	Alpha-1-acid glycoprotein 1, 2	SVQEIQATFFYFTPNK_6_5_0_3(4+)	1195.99		2.2	99.74	81.79		1	ND	ND	1	ND	ND		98.96	ND	ND	99.19	ND	ND		6.40955e+06	ND	ND	3.60644e+06	ND	ND
	ORM1, 2	P02763,P19652	Alpha-1-acid glycoprotein 1, 2	SVQEIQATFFYFTPNK_7_6_0_1(4+)	1141.73		2.13	99.64	79.66		ND	1	1	1	ND	ND		ND	92.01	91.89	91.77	ND	ND		ND	2.51702e+06	2.21251e+06	3.9468e+06	ND	ND
	ORM1, 2	P02763,P19652	Alpha-1-acid glycoprotein 1, 2	SVQEIQATFFYFTPNK_7_6_0_2(4+)	1214.5		2.25	99.83	82.57		1	1	ND	ND	1	ND		95.36	95.17	ND	ND	94.66	ND		7.13216e+06	1.5319e+07	ND	ND	9.55442e+06	ND
	ORM1, 2	P02763,P19652	Alpha-1-acid glycoprotein 1, 2	SVQEIQATFFYFTPNK_7_6_0_3(4+)	1287.28		2.37	99.52	78.84		1	ND	2	1	ND	ND		98.36	ND	98.23	98.24	ND	ND		5002071	ND	9.86219e+06	3.89716e+06	ND	ND
	ORM1, 2	P02763,P19652	Alpha-1-acid glycoprotein 1, 2	SVQEIQATFFYFTPNK_7_6_1_2(4+)	1251.02		2.16	99.04	78.16		ND	ND	ND	ND	ND	1		ND	ND	ND	ND	ND	94.44		ND	ND	ND	ND	ND	7.60344e+06
	ORM2	P19652	Alpha-1-acid glycoprotein 2	LVPVPITNATLDR_4_3_0_1(2+)	1479.18		2.16	98.81	87.21		ND	1	ND	ND	ND	ND		ND	76.92	ND	ND	ND	ND		ND	5.15551e+06	ND	ND	ND	ND
	ORM2	P19652	Alpha-1-acid glycoprotein 2	LVPVPITNATLDR_5_4_0_1(2+)	1661.75		1.78	99.46	85.73		1	ND	ND	ND	ND	ND		78.75	ND	ND	ND	ND	ND		782320	ND	ND	ND	ND	ND
	ORM2	P19652	Alpha-1-acid glycoprotein 2	LVPVPITNATLDR_5_4_0_1(3+)	1108.17		2.28	99.82	79.77		1	1	1	1	ND	ND		74.36	74.19	74.2	74.02	ND	ND		1.67061e+07	2.41074e+07	2.60858e+07	1.15204e+07	ND	ND
	ORM2	P19652	Alpha-1-acid glycoprotein 2	LVPVPITNATLDR_5_4_0_2(3+)	1205.2		2.35	99.81	90.29		4	4	3	3	3	2		77.15	77.01	76.94	76.83	77.05	77.03		7.68957e+07	1.19456e+08	136825477	7.99e+07	90526507	96063187
	ORM2	P19652	Alpha-1-acid glycoprotein 2	LVPVPITNATLDR_5_5_0_2(3+)	1272.89		2.24	99.7	84.47		1	ND	1	ND	ND	ND		78.76	ND	78.62	ND	ND	ND		2.657e+06	ND	4.00441e+06	ND	ND	ND
	ORM2	P19652	Alpha-1-acid glycoprotein 2	LVPVPITNATLDR_6_5_0_2(3+)	1326.91		2.33	99.77	91.23		5	4	3	3	3	4		76.42	76.27	76.34	76.1	76.49	76.47		75003722	96520506	1.092e+08	51909948	49959551	5.61479e+07
	ORM2	P19652	Alpha-1-acid glycoprotein 2	LVPVPITNATLDR_6_5_0_2(4+)	995.434		2.3	99.71	73.71		1	ND	ND	ND	ND	ND		76.36	ND	ND	ND	ND	ND		1.57714e+07	ND	ND	ND	ND	ND
	ORM2	P19652	Alpha-1-acid glycoprotein 2	LVPVPITNATLDR_6_5_0_3(3+)	1423.94		2.35	99.87	89.04		7	8	7	6	5	5		79.19	78.55	78.53	78.39	78.57	78.61		217016078	288608862	317400080	133833216	123096619	136950112
	ORM2	P19652	Alpha-1-acid glycoprotein 2	LVPVPITNATLDR_6_5_0_3(4+)	1068.21		2.4	99.86	88.41		3	4	3	3	3	3		79.21	78.61	78.54	78.4	78.29	78.66		8.4395e+07	8.9353e+07	120884234	4.94271e+07	45331228	51361877
	ORM2	P19652	Alpha-1-acid glycoprotein 2	LVPVPITNATLDR_6_5_1_1(3+)	1278.56		2.03	98.85	79.16		ND	ND	ND	1	ND	ND		ND	ND	ND	73.56	ND	ND		ND	ND	ND	2.24375e+06	ND	ND
	ORM2	P19652	Alpha-1-acid glycoprotein 2	LVPVPITNATLDR_6_5_1_2(3+)	1375.6		2.28	99.73	88.04		3	3	2	3	2	4		76.55	76.33	78.3	76.04	75.95	76.28		2.16155e+07	2.99805e+07	3.01457e+07	4.26225e+07	3.41349e+07	47185668
	ORM2	P19652	Alpha-1-acid glycoprotein 2	LVPVPITNATLDR_6_5_1_2(4+)	1031.95		2.32	99.73	81.51		ND	ND	1	1	ND	1		ND	ND	76.13	75.82	ND	76.08		ND	ND	5.14801e+06	7.17322e+06	ND	7.66431e+06
	ORM2	P19652	Alpha-1-acid glycoprotein 2	LVPVPITNATLDR_6_5_1_3(3+)	1472.63		2.36	99.83	88.85		4	3	3	5	3	5		78.36	78.56	78.15	78.7	78.58	78.54		8.79495e+07	5.51347e+07	110632925	144093441	122943523	134613667
	ORM2	P19652	Alpha-1-acid glycoprotein 2	LVPVPITNATLDR_6_5_1_3(4+)	1104.72		2.33	99.64	87.92		2	1	1	ND	2	1		78.42	78.64	78.29	ND	78.27	78.42		3.80824e+07	2.52129e+07	4.4974e+07	ND	4.7076e+07	5.76713e+07
	ORM2	P19652	Alpha-1-acid glycoprotein 2	LVPVPITNATLDR_6_5_2_2(3+)	1424.28		2.21	99.51	83.21		ND	ND	ND	1	1	ND		ND	ND	ND	75.62	75.89	ND		ND	ND	ND	5.51356e+06	4.18117e+06	ND
	ORM2	P19652	Alpha-1-acid glycoprotein 2	LVPVPITNATLDR_7_6_0_2(3+)	1448.62		2.24	99.56	88.75		ND	ND	1	1	ND	ND		ND	ND	75.83	75.58	ND	ND		ND	ND	4.30068e+06	3.57272e+06	ND	ND
	PCYOX1	Q9UHG3	Prenylcysteine oxidase 1	GELNTSIFSSRPIDK_5_5_0_1(3+)	1260.88		1.98	99.73	82.99		ND	1	ND	ND	1	ND		ND	103.12	ND	ND	106.3	ND		ND	2.20543e+06	ND	ND	2.25297e+06	ND
	PGLYRP2	Q96PD5	N-acetylmuramoyl-L-alanine amidase	GFGVAIVGNYTAALPTEAALR_5_4_0_2(3+)	1432.63		2.18	99.62	92.18		ND	1	ND	ND	1	1		ND	95.98	ND	ND	95.75	95.66		ND	2.7929e+06	ND	ND	2.0315e+06	2.09246e+06
	PGLYRP2	Q96PD5	N-acetylmuramoyl-L-alanine amidase	LEPVHLQLQCMSQEQLAQVAANATK_5_4_0_2(4+)	1253.8		2.29	99.68	85.82		1	1	1	1	1	1		87.6	87.79	87.59	87.43	87.56	87.48		1.42155e+07	3.07392e+07	3.77635e+07	22074511	2.83485e+07	3.26129e+07
	PGLYRP2	Q96PD5	N-acetylmuramoyl-L-alanine amidase	LEPVHLQLQCMSQEQLAQVAANATK_5_4_0_2(5+)	1003.24		2.29	99.48	86.27		1	1	1	1	1	ND		87.66	87.7	87.55	87.5	87.61	ND		1.93418e+06	4.42471e+06	5.86955e+06	3.61869e+06	4.17336e+06	ND
	PLOD1	Q02809	Procollagen-lysine,2-oxoglutarate 5-dioxygenase 1	EQINITLDHR_6_5_1_2(3+)	1318.87		2.12	99.68	81.47		ND	ND	ND	1	1	ND		ND	ND	ND	84.7	85.03	ND		ND	ND	ND	3.47474e+06	3725300	ND
	PLOD1	Q02809	Procollagen-lysine,2-oxoglutarate 5-dioxygenase 1	YIHQNYTK_6_5_0_2(3+)	1212.82		2.26	99.89	74.25		1	ND	ND	ND	ND	ND		66.48	ND	ND	ND	ND	ND		9.39493e+06	ND	ND	ND	ND	ND
	PLOD1	Q02809	Procollagen-lysine,2-oxoglutarate 5-dioxygenase 1	YIHQNYTK_7_6_0_3(3+)	1431.56		2.15	99.33	72.87		ND	1	ND	ND	ND	ND		ND	67.4	ND	ND	ND	ND		ND	6360977	ND	ND	ND	ND
	PLTP	P55058	Phospholipid transfer protein	EGHFYYNISEVK_5_4_1_1(3+)	1182.48		2.14	99.85	90.81		1	ND	ND	1	1	1		69.92	ND	ND	69.24	69.57	69.57		None	ND	ND	4.37947e+06	4.45127e+06	5.01427e+06
	PLTP	P55058	Phospholipid transfer protein	NWSLPNR_7_6_2_1(4+)	956.381		2.07	98.61	74.03		1	ND	ND	ND	ND	ND		71.56	ND	ND	ND	ND	ND		6.04469e+06	ND	ND	ND	ND	ND
	PLTP	P55058	Phospholipid transfer protein	VSNVSCQASVSR_5_4_1_1(3+)	1118.45		2.16	99.85	82.81		1	ND	1	1	1	ND		54.71	ND	54.45	54.38	54.53	ND		1.5332e+06	ND	2.32933e+06	3.34487e+06	3616573	ND
	PLTP	P55058	Phospholipid transfer protein	VSNVSCQASVSR_5_4_1_2(3+)	1215.49		2.13	99.72	81.82		1	ND	1	ND	ND	ND		56.15	ND	55.75	ND	ND	ND		1.21111e+06	ND	1.62696e+06	ND	ND	ND
	POSTN	Q15063	Periostin	EVNDTLLVNELK_5_5_0_2(3+)	1265.54		2.2	99.81	73.58		ND	ND	ND	ND	1	ND		ND	ND	ND	ND	74.07	ND		ND	ND	ND	ND	3.59505e+06	ND
	POSTN	Q15063	Periostin	EVNDTLLVNELK_5_5_2_2(3+)	1362.91		2.14	99.84	80.68		ND	ND	ND	1	ND	ND		ND	ND	ND	84.33	ND	ND		ND	ND	ND	10465218	ND	ND
	PRG4	Q92954	Proteoglycan 4	NGTLVAFR_5_4_0_1(2+)	1396.08		2.04	99.97	76.79		3	1	ND	1	1	ND		72.42	72.12	ND	71.98	73.88	ND		1.45652e+07	1.2907e+07	ND	7.29104e+06	6.68758e+06	ND
	PRG4	Q92954	Proteoglycan 4	NGTLVAFR_7_5_1_2(3+)	1252.5		2.24	99.71	77.08		ND	ND	ND	1	ND	ND		ND	ND	ND	72.39	ND	ND		ND	ND	ND	9.81657e+07	ND	ND
	PROC	P04070	Vitamin K-dependent protein C	EVFVHPNYSK_5_4_0_2(3+)	1142.13		2.22	99.88	81.23		1	1	1	1	1	1		62.74	62.3	62.43	62.25	62.58	62.55		5.59473e+06	8.29598e+06	9.61523e+06	4.92164e+06	5.60912e+06	6.16137e+06
	PROC	P04070	Vitamin K-dependent protein C	EVFVHPNYSK_6_5_0_3(3+)	1360.87		2.27	99.63	78.35		ND	ND	1	ND	ND	ND		ND	ND	63.89	ND	ND	ND		ND	ND	2.14079e+06	ND	ND	ND
	PTPRM	P28827	Receptor-type tyrosine-protein phosphatase mu	VNNGPLGNPIWNISGDPTR_6_5_2_2(5+)	977.412		2.31	99.72	77.71		ND	1	ND	ND	ND	ND		ND	70.45	ND	ND	ND	ND		ND	4.87978e+06	ND	ND	ND	ND
	PTPRS	Q13332	Receptor-type tyrosine-protein phosphatase S	VEAEALNATAIR_5_5_1_1(3+)	1174.17		2.3	99.98	80.1		1	1	1	1	1	ND		59.86	59.52	59.58	59.4	59.66	ND		1.92461e+07	4.68903e+07	5.35149e+07	3.66349e+07	41497868	ND
	PTPRS	Q13332	Receptor-type tyrosine-protein phosphatase S	VEAEALNATAIR_5_5_2_1(3+)	1222.85		2.1	99.93	78.74		ND	ND	ND	1	1	ND		ND	ND	ND	59.35	59.6	ND		ND	ND	ND	5.04052e+06	5.66644e+06	ND
	PVR	P15151	Poliovirus receptor	NASLR_5_5_1_2(2+)	1557.61		2.04	99.99	77.13		1	ND	ND	ND	ND	ND		59.6	ND	ND	ND	ND	ND		1.18267e+07	ND	ND	ND	ND	ND
	SELL	P14151	L-selectin	IGGIWTWVGTNK_6_6_0_2(3+)	1368.9		2.21	99.2	72.6		ND	ND	ND	1	ND	ND		ND	ND	ND	76.11	ND	ND		ND	ND	ND	1.32069e+07	ND	ND
	SEPP1	P49908	Selenoprotein P	CGNCSLTTLK_5_4_1_2(3+)	1168.79		2.24	99.45	73.08		ND	ND	ND	1	1	ND		ND	ND	ND	55.12	55.29	ND		ND	ND	ND	3.8954e+06	4.31316e+06	ND
	SEPP1	P49908	Selenoprotein P	EGYSNISYIVVNHQGISSR_5_4_0_2(3+)	1443.28		2.15	99.66	87.14		1	1	1	1	ND	ND		76.32	75.85	75.85	75.68	ND	ND		6.62475e+06	9.4853e+06	1.00069e+07	6168005	ND	ND
	SEPP1	P49908	Selenoprotein P	EGYSNISYIVVNHQGISSR_5_4_0_2(4+)	1082.71		2.34	99.59	84.3		ND	1	1	1	ND	ND		ND	75.87	75.87	75.74	ND	ND		ND	6.2575e+06	6.81378e+06	3.18997e+06	ND	ND
	SERPINA1	P01009	Alpha-1-antitrypsin	YLGNATAIFFLPDEGK_5_4_0_2(3+)	1320.89		2.21	99.32	76.72		1	ND	ND	ND	ND	ND		96.64	ND	ND	ND	ND	ND		447772	ND	ND	ND	ND	ND
	SERPINA3	P01011	Alpha-1-antichymotrypsin	FNLTETSEAEIHQSFQHLLR_5_4_0_2(4+)	1151.99		2.28	99.7	79.01		1	1	1	1	1	1		93.05	92.95	92.84	92.89	92.77	92.66		3.70648e+06	9.60836e+06	8.54435e+06	5.10213e+06	6.51722e+06	8.82681e+06
	SERPINA3	P01011	Alpha-1-antichymotrypsin	FNLTETSEAEIHQSFQHLLR_6_5_0_3(4+)	1316.05		2.31	99.49	75.64		1	ND	1	ND	ND	ND		95.35	ND	95.21	ND	ND	ND		2.10706e+07	ND	4.16825e+07	ND	ND	ND
	SERPINA3	P01011	Alpha-1-antichymotrypsin	FNLTETSEAEIHQSFQHLLR_6_5_0_3(5+)	1053.04		2.27	99.54	75.07		1	1	ND	ND	ND	ND		95.37	95.39	ND	ND	ND	ND		3992390	7.73026e+06	ND	ND	ND	ND
	SERPINA3	P01011	Alpha-1-antichymotrypsin	FNLTETSEAEIHQSFQHLLR_6_5_1_3(4+)	1352.57		2.28	99.54	78.08		ND	1	1	1	1	ND		ND	95.26	95.13	95.13	95.04	ND		ND	1.42825e+07	1.57647e+07	1.2219e+07	2.04808e+07	ND
	SERPINA3	P01011	Alpha-1-antichymotrypsin	FNLTETSEAEIHQSFQHLLR_6_5_1_3(5+)	1082.25		2.23	99.59	72.52		ND	ND	ND	1	ND	ND		ND	ND	ND	95.19	ND	ND		ND	ND	ND	3.1542e+06	ND	ND
	SERPINA3	P01011	Alpha-1-antichymotrypsin	FNLTETSEAEIHQSFQHLLR_7_6_0_3(4+)	1407.34		2.19	99.43	76.8		1	2	ND	1	ND	ND		95.13	94.97	ND	95.14	ND	ND		1.40896e+06	1.10239e+07	ND	8.44158e+06	ND	ND
	SERPINA3	P01011	Alpha-1-antichymotrypsin	FNLTETSEAEIHQSFQHLLR_7_6_0_4(4+)	1480.11		2.23	99.23	72.62		ND	ND	ND	ND	1	ND		ND	ND	ND	ND	97.7	ND		ND	ND	ND	ND	1.19254e+07	ND
	SERPINA3	P01011	Alpha-1-antichymotrypsin	FNLTETSEAEIHQSFQHLLR_7_6_0_4(5+)	1184.29		2.34	99.51	73		ND	1	ND	ND	ND	ND		ND	97.79	ND	ND	ND	ND		ND	1.52859e+07	ND	ND	ND	ND
	SERPINA3	P01011	Alpha-1-antichymotrypsin	FNLTETSEAEIHQSFQHLLR_7_6_1_3(4+)	1443.85		2.23	99.42	73.96		ND	1	ND	1	1	ND		ND	94.76	ND	94.65	94.56	ND		ND	3.68921e+06	ND	7.25322e+06	8.58797e+06	ND
	SERPINA3	P01011	Alpha-1-antichymotrypsin	NGTR_6_5_0_1(3+)	909.35		2.27	99.78	83.94		1	1	1	1	1	1		57.65	57.29	57.36	57.22	57.48	57.4		1.62928e+06	3.18529e+06	4.24007e+06	2.67901e+06	2.76849e+06	2726128
	SERPINA3	P01011	Alpha-1-antichymotrypsin	TLNQSSDELQLSMGNAMFVK_5_4_0_2(3+)	1473.28		2.13	99.69	92.16		1	1	1	ND	1	ND		89.72	89.55	89.38	ND	89.17	ND		1.54795e+06	4.56029e+06	7539386	ND	3.88359e+06	ND
	SERPINA3	P01011	Alpha-1-antichymotrypsin	TLNQSSDELQLSMGNAMFVK_5_4_0_2(4+)	1105.21		2.32	99.76	79.5		1	1	1	1	ND	1		89.24	89.15	89.07	89.02	ND	89.06		888383	2.86621e+06	4.77945e+06	2.11295e+06	ND	3.16158e+06
	SERPINA3	P01011	Alpha-1-antichymotrypsin	YTGNASALFILPDQDK_5_4_0_2(3+)	1319.89		2.23	99.7	94.01		ND	1	1	ND	1	1		ND	86.16	85.63	ND	85.73	85.68		ND	5.65308e+06	5.05957e+06	ND	5.33791e+06	5.987e+06
	SERPINA3	P01011	Alpha-1-antichymotrypsin	YTGNASALFILPDQDK_6_5_0_2(3+)	1441.6		2.1	99.69	98.93		1	1	ND	1	1	1		85.35	85.29	ND	85.09	85.29	85.16		2.49751e+06	4.23106e+06	ND	3.0133e+06	2.93438e+06	3.48284e+06
	SERPINA3	P01011	Alpha-1-antichymotrypsin	YTGNASALFILPDQDK_6_5_0_3(3+)	1538.63		2.31	99.67	93.63		2	2	2	2	1	2		88.39	88.3	88.18	88.01	87.94	88.25		11249616	1.29929e+07	1.58988e+07	7196116	5.70335e+06	5383719
	SERPINA3	P01011	Alpha-1-antichymotrypsin	YTGNASALFILPDQDK_6_5_0_3(4+)	1154.22		2.33	99.78	91.69		2	3	2	3	2	2		88.35	88.24	88.09	88	88.24	88.19		1.31084e+07	1.47997e+07	1.83816e+07	8.14276e+06	6.67295e+06	6.82032e+06
	SERPINA3	P01011	Alpha-1-antichymotrypsin	YTGNASALFILPDQDK_6_5_1_2(3+)	1490.28		2.04	99.12	75.46		ND	ND	ND	1	ND	ND		ND	ND	ND	84.93	ND	ND		ND	ND	ND	2.1307e+06	ND	ND
	SERPINA3	P01011	Alpha-1-antichymotrypsin	YTGNASALFILPDQDK_6_5_1_3(3+)	1587.32		2.29	99.63	94.56		ND	1	1	2	1	1		ND	87.88	87.79	88.02	87.89	87.82		ND	4.94819e+06	5.55562e+06	6.95912e+06	5.79847e+06	5.58891e+06
	SERPINA3	P01011	Alpha-1-antichymotrypsin	YTGNASALFILPDQDK_6_5_1_3(4+)	1190.74		2.3	99.79	89.03		2	2	2	2	2	2		87.87	87.85	88.04	87.96	88.18	88.13		7.9143e+06	1.47887e+07	1.17586e+07	1.33281e+07	1.09716e+07	1.22674e+07
	SERPINA3	P01011	Alpha-1-antichymotrypsin	YTGNASALFILPDQDK_7_6_0_3(4+)	1245.51		2.29	99.43	81.12		ND	ND	1	1	ND	ND		ND	ND	87.58	87.65	ND	ND		ND	ND	3.09154e+06	2.65236e+06	ND	ND
	SERPINA3	P01011	Alpha-1-antichymotrypsin	YTGNASALFILPDQDK_7_6_0_4(4+)	1318.28		2.4	99.67	87.28		2	1	2	2	ND	ND		90.56	90.12	90.31	90.39	ND	ND		5.83919e+06	5.74247e+06	8028932	3.29229e+06	ND	ND
	SERPINA3	P01011	Alpha-1-antichymotrypsin	YTGNASALFILPDQDK_7_6_1_4(4+)	1354.8		2.37	99.39	85.67		1	2	2	1	1	2		90.17	90.52	90.32	89.95	90.36	89.96		1.99284e+06	2.15525e+06	2.98439e+06	3146603	2.19399e+06	2.34955e+06
	SERPINA3	P01011	Alpha-1-antichymotrypsin	YTGNASALFILPDQDK_7_6_2_3(4+)	1318.54		2.28	99.3	82.77		ND	ND	ND	2	1	ND		ND	ND	ND	87.39	87.31	ND		ND	ND	ND	2.588e+06	1.81941e+06	ND
	SERPINA4	P29622	Kallistatin	FLNDTMAVYEAK_5_3_0_1(3+)	1038.09		2.12	99.49	77.08		ND	1	ND	ND	ND	ND		ND	66.95	ND	ND	ND	ND		ND	1.8561e+06	ND	ND	ND	ND
	SERPINA5	P05154	Plasma serine protease inhibitor	VVGVPYQGNATALFILPSEGK_5_4_0_2(3+)	1455.65		2.09	99.65	97.63		ND	1	1	ND	1	ND		ND	94.13	93.91	ND	94.07	ND		ND	3.06768e+06	3.97814e+06	ND	1.40193e+06	ND
	SERPINA5	P05154	Plasma serine protease inhibitor	VVGVPYQGNATALFILPSEGK_5_4_0_2(4+)	1091.99		2.34	99.39	86.16		ND	1	1	ND	ND	ND		ND	94.21	93.98	ND	ND	ND		ND	1275644	1.5446e+06	ND	ND	ND
	SERPINA6	P08185	Corticosteroid-binding globulin	AQLLQGLGFNLTER_5_4_0_2(3+)	1255.55		2.25	99.77	94.75		1	2	2	1	1	1		93.34	93.47	93.27	93.29	93.37	93.24		4.52774e+06	7.04391e+06	1.12729e+07	6.18271e+06	7.11391e+06	9.10617e+06
	SERPINA7	P05543	Thyroxine-binding globulin	TLYETEVFSTDFSNISAAK_5_4_0_2(3+)	1443.27		2.27	99.87	94.03		1	1	1	1	1	1		88.97	88.94	88.79	88.72	88.87	88.75		4.47334e+06	7.89483e+06	9.46581e+06	8.72439e+06	1.08504e+07	8.96136e+06
	SERPINA7	P05543	Thyroxine-binding globulin	TLYETEVFSTDFSNISAAK_5_4_0_2(4+)	1082.7		2.21	99.6	78.21		ND	1	ND	1	ND	ND		ND	89.03	ND	88.8	ND	ND		ND	1.8847e+06	ND	1.66552e+06	ND	ND
	SERPINA7	P05543	Thyroxine-binding globulin	VTACHSSQPNATLYK_5_4_0_1(3+)	1197.5		2.06	99.83	86.24		1	1	1	1	1	1		57.57	57.13	57.16	57.02	57.27	57.23		2.46255e+06	3.6717e+06	4608329	7.94047e+06	7.90762e+06	9.96296e+06
	SERPINA7	P05543	Thyroxine-binding globulin	VTACHSSQPNATLYK_5_4_0_2(3+)	1294.53		2.22	99.78	84.22		1	1	1	1	1	1		59.12	58.73	58.84	58.65	58.86	58.79		3.31817e+07	4.05185e+07	4.85172e+07	69206101	7.28908e+07	8.67231e+07
	SERPINA7	P05543	Thyroxine-binding globulin	VTACHSSQPNATLYK_5_4_0_2(4+)	971.149		2.31	99.68	81.69		1	ND	1	ND	1	1		59.02	ND	58.72	ND	58.78	58.76		2.53683e+06	ND	4347768	ND	5308444	6.81969e+06
	SERPINA7	P05543	Thyroxine-binding globulin	VTACHSSQPNATLYK_5_4_1_1(3+)	1246.18		2.17	99.74	84.23		ND	ND	ND	1	1	1		ND	ND	ND	57.1	57.3	57.28		ND	ND	ND	1.85507e+06	1.9502e+06	2.1393e+06
	SERPINA7	P05543	Thyroxine-binding globulin	VTACHSSQPNATLYK_5_4_1_2(3+)	1343.21		2.19	99.67	81.26		ND	ND	ND	1	1	1		ND	ND	ND	58.5	58.69	58.65		ND	ND	ND	4863091	5.14976e+06	5.87468e+06
	SERPIND1	P05546	Heparin cofactor 2	DFVNASSK_4_3_0_1(2+)	1208.48		2.15	99.9	94.2		1	1	1	1	ND	ND		58.69	58.42	58.52	58.49	ND	ND		4.77759e+06	6.80569e+06	5.47984e+06	3892367	ND	ND
	SERPIND1	P05546	Heparin cofactor 2	DFVNASSK_5_4_0_1(2+)	1391.05		1.91	99.92	81.74		1	1	ND	ND	ND	ND		58.89	56.82	ND	ND	ND	ND		2.59126e+06	3.44902e+06	ND	ND	ND	ND
	SERPIND1	P05546	Heparin cofactor 2	DFVNASSK_5_4_0_2(2+)	1536.6		2.19	99.83	98.31		1	1	1	1	1	ND		58.67	58.38	58.43	58.43	58.64	ND		7.98426e+06	1.05201e+07	1.02068e+07	6.43386e+06	5.98837e+06	ND
	SERPIND1	P05546	Heparin cofactor 2	DFVNASSK_5_4_0_2(3+)	1024.73		2.34	99.93	92.93		3	3	3	2	2	2		58.91	58.54	58.58	58.54	58.79	58.73		2.42868e+07	3.72383e+07	4.23e+07	2.20885e+07	2.25956e+07	2.50458e+07
	SERPIND1	P05546	Heparin cofactor 2	NLSMPLLPADFHK_5_4_0_1(3+)	1132.82		2.09	99.77	91.16		2	ND	1	1	ND	1		82.12	ND	81.74	81.72	ND	81.83		1.79928e+06	ND	3.80367e+06	1.71471e+06	ND	2.6416e+06
	SERPIND1	P05546	Heparin cofactor 2	NLSMPLLPADFHK_5_4_0_2(3+)	1229.85		2.26	99.86	94.08		2	4	2	3	2	2		85.2	84.93	84.62	84.72	84.76	84.62		6.8181e+07	81077553	8.80327e+07	51074509	5.22938e+07	5.16849e+07
	SERPIND1	P05546	Heparin cofactor 2	NLSMPLLPADFHK_5_4_0_2(4+)	922.641		2.32	99.79	94.31		1	1	1	1	1	1		84.94	84.97	84.75	84.77	84.91	84.73		5.48632e+06	8.95379e+06	1.01663e+07	3.9374e+06	4.51144e+06	4279697
	SERPIND1	P05546	Heparin cofactor 2	NLSMPLLPADFHK_5_4_1_2(3+)	1278.54		2.18	99.51	80.57		1	1	ND	ND	ND	ND		84.69	84.66	ND	ND	ND	ND		3.4668e+06	4.57005e+06	ND	ND	ND	ND
	SERPIND1	P05546	Heparin cofactor 2	NLSMPLLPADFHK_6_5_0_3(3+)	1448.6		2.21	99.46	92.7		ND	1	1	1	1	1		ND	87.1	86.95	86.81	87.04	87.06		ND	5451752	6.59559e+06	2.40526e+06	2.43735e+06	2480838
	SERPIND1	P05546	Heparin cofactor 2	NLSMPLLPADFHK_6_5_0_3(4+)	1086.7		2.38	99.5	89.82		1	2	1	1	ND	ND		87.37	87.56	87.07	86.99	ND	ND		1477562	2.94896e+06	3.63579e+06	1.15833e+06	ND	ND
	SERPIND1	P05546	Heparin cofactor 2	NLSMPLLPADFHK_6_5_1_3(3+)	1497.28		2.24	99.6	92.65		1	1	1	1	1	1		87.09	87.06	86.87	86.76	86.95	86.95		None	2.69786e+06	2.87737e+06	2.81711e+06	3430518	3.51342e+06
	SERPIND1	P05546	Heparin cofactor 2	NLSMPLLPADFHK_6_5_1_3(4+)	1123.21		2.34	99.53	83.08		ND	1	1	1	1	1		ND	87.09	86.89	86.78	86.99	87.08		ND	1.68407e+06	2.16334e+06	1.60546e+06	2.30158e+06	2.37141e+06
	SERPINF1	P36955	Pigment epithelium-derived factor	VTQNLTLIEESLTSEFIHDIDR_5_4_0_2(4+)	1195.27		2.29	99.66	85.67		1	ND	1	1	1	1		113.84	ND	113.45	113.64	113.76	113.71		617960	ND	2.19677e+06	1.98267e+06	3.08402e+06	3.53261e+06
	SERPINF1	P36955	Pigment epithelium-derived factor	VTQNLTLIEESLTSEFIHDIDR_5_4_1_0(3+)	1447.99		1.72	99.1	75		ND	ND	ND	ND	1	ND		ND	ND	ND	ND	106.38	ND		ND	ND	ND	ND	399366	ND
	SHBG	P04278	Sex hormone-binding globulin	LDVDQALNR_5_4_0_2(3+)	1083.44		2.34	99.84	90.65		1	1	1	1	1	1		68.49	67.92	68.04	67.82	68.14	68.14		1941701	6.34303e+06	6.54055e+06	1.21182e+07	1.19319e+07	1.31929e+07
	TNC	P24821	Tenascin	LLETVEYNISGAER_4_4_0_1(3+)	1115.82		2.17	99.36	75.98		ND	ND	1	ND	ND	ND		ND	ND	74.33	ND	ND	ND		ND	ND	8.39757e+06	ND	ND	ND
	TNC	P24821	Tenascin	LLETVEYNISGAER_5_4_0_1(3+)	1169.83		2.15	99.36	88.54		ND	ND	1	ND	1	ND		ND	ND	74.27	ND	74.44	ND		ND	ND	4.8668e+07	ND	1.99537e+07	ND
	TNC	P24821	Tenascin	LLETVEYNISGAER_5_4_1_0(3+)	1121.49		1.96	99.29	97.59		ND	ND	ND	ND	1	ND		ND	ND	ND	ND	71	ND		ND	ND	ND	ND	5.39484e+06	ND
	TNC	P24821	Tenascin	LLETVEYNISGAER_6_3_0_1(3+)	1156.16		2.03	99.47	86.89		ND	ND	1	ND	ND	ND		ND	ND	74.14	ND	ND	ND		ND	ND	3.84493e+06	ND	ND	ND
	VNN1	O95497	Pantetheinase	MTGSGIYAPNSSR_5_4_1_1(3+)	1134.12		2.09	99.82	74.13		1	ND	ND	ND	ND	ND		49.09	ND	ND	ND	ND	ND		1.50117e+06	ND	ND	ND	ND	ND
	VNN1	O95497	Pantetheinase	MTGSGIYAPNSSR_6_6_0_1(3+)	1274.84		2.16	99.31	83.45		ND	ND	1	ND	1	ND		ND	ND	70.78	ND	71.34	ND		ND	ND	1.63133e+07	ND	7005039	ND
	VNN1	O95497	Pantetheinase	NNSIYVVANIGDK_5_4_1_2(3+)	1253.19		2.27	99.55	77.61		1	1	1	1	1	ND		81.35	81.1	81	80.91	81.23	ND		6.91263e+06	2.48833e+07	3.28265e+07	1.26184e+07	1.25486e+07	ND
	VNN1	O95497	Pantetheinase	NNSIYVVANIGDK_6_5_1_1(3+)	1277.87		1.98	98.92	78.06		ND	ND	ND	1	ND	ND		ND	ND	ND	77.13	ND	ND		ND	ND	ND	2.33401e+06	ND	ND
	VNN1	O95497	Pantetheinase	NNSIYVVANIGDK_6_5_2_3(3+)	1520.62		1.74	99.35	86.43		ND	ND	ND	ND	1	ND		ND	ND	ND	ND	71.73	ND		ND	ND	ND	ND	3.48322e+06	ND
	VTN	P04004	Vitronectin	NGSLFAFR_4_3_0_1(2+)	1230.51		2.22	99.93	89.27		2	2	1	3	3	1		79.75	79.17	79.2	79.02	77.01	76.9		1.95792e+07	2.42262e+07	2.47376e+07	17631641	15824301	2.11485e+07
	VTN	P04004	Vitronectin	NGSLFAFR_5_3_0_1(2+)	1311.54		2.24	99.93	84.88		1	2	1	1	1	1		76.81	76.5	76.37	76.16	76.5	76.43		2.26932e+07	2.3551e+07	2.47672e+07	3.94414e+07	3.50548e+07	3.69423e+07
	VTN	P04004	Vitronectin	NGSLFAFR_5_3_0_1(3+)	874.694		2.2	99.84	89.5		1	1	1	1	1	1		76.92	76.42	76.46	76.25	76.66	76.51		4.64601e+06	4.54493e+06	4.22965e+06	6.73286e+06	6.00749e+06	6.37873e+06
	VTN	P04004	Vitronectin	NGSLFAFR_5_4_0_1(2+)	1413.08		2.17	99.89	80.43		1	1	1	1	1	1		79.64	75.96	75.98	75.84	79.42	79.38		6.47352e+06	8.63936e+06	8.4737e+06	5.71413e+06	4737949	7.17158e+06
	VTN	P04004	Vitronectin	NGSLFAFR_5_4_0_2(2+)	1558.62		2.17	99.9	87.25		2	2	2	2	1	1		79.94	79.16	79.5	79.01	79.45	79.27		2.25926e+07	3.02524e+07	3.05479e+07	2.24368e+07	1.39774e+07	2.27856e+07
	VTN	P04004	Vitronectin	NGSLFAFR_5_4_0_2(3+)	1039.42		2.3	99.9	91.91		3	4	4	4	3	3		79.86	79.11	79.44	79.31	79.32	79.58		122730943	159165737	163271904	139541253	8.97337e+07	141436785
	VTN	P04004	Vitronectin	NISDGFDGIPDNVDAALALPAHSYSGR_4_3_0_1(3+)	1440.96		2.08	99.91	81.8		1	1	1	ND	ND	ND		92.41	92.49	92.37	ND	ND	ND		1.04412e+06	2.9899e+06	1827632	ND	ND	ND
	VTN	P04004	Vitronectin	NISDGFDGIPDNVDAALALPAHSYSGR_5_4_0_1(4+)	1172.25		2.2	99.66	93.43		2	ND	1	1	1	1		89.93	ND	89.85	89.82	89.91	89.78		1.73559e+06	ND	5.96351e+06	2264417	2.91845e+06	5.01272e+06
	VTN	P04004	Vitronectin	NISDGFDGIPDNVDAALALPAHSYSGR_5_4_0_2(4+)	1245.03		2.3	99.65	90.46		3	4	4	3	2	3		92.62	92.63	92.45	92.51	92.46	92.36		7.30931e+07	169789304	171392168	77691554	103204887	140756108
	VTN	P04004	Vitronectin	NISDGFDGIPDNVDAALALPAHSYSGR_5_4_0_2(5+)	996.223		2.26	99.36	83.57		1	ND	1	ND	ND	ND		92.29	ND	92.14	ND	ND	ND		6.05839e+06	ND	1.56385e+07	ND	ND	ND
	VTN	P04004	Vitronectin	NISDGFDGIPDNVDAALALPAHSYSGR_5_4_1_2(4+)	1281.54		2.32	99.6	82.73		1	2	1	1	ND	1		92.05	92.55	91.94	91.98	ND	91.91		3.54413e+06	7.88531e+06	8.79689e+06	5.24192e+06	ND	None
	VTN	P04004	Vitronectin	NISDGFDGIPDNVDAALALPAHSYSGR_6_5_0_3(4+)	1409.08		2.32	99.39	87.88		1	1	1	1	ND	2		94.09	94.12	93.97	93.98	ND	94.25		7.57417e+06	1.32451e+07	1.79076e+07	1.00675e+07	ND	1.49786e+07
	VTN	P04004	Vitronectin	NISDGFDGIPDNVDAALALPAHSYSGR_6_5_0_3(5+)	1127.47		2.29	99.41	79.45		ND	1	1	ND	ND	ND		ND	94.3	94.14	ND	ND	ND		ND	5.00346e+06	6.65718e+06	ND	ND	ND
	VTN	P04004	Vitronectin	NISDGFDGIPDNVDAALALPAHSYSGR_6_5_1_3(4+)	1445.6		2.3	99.55	83.45		1	1	1	1	ND	ND		94.05	94.43	94.34	93.94	ND	ND		7.59328e+06	2.01231e+07	2.50185e+07	1.73616e+07	ND	ND
	VTN	P04004	Vitronectin	NISDGFDGIPDNVDAALALPAHSYSGR_6_5_1_3(5+)	1156.68		2.25	99.39	81.54		1	1	1	ND	ND	ND		94.12	94.16	94.03	ND	ND	ND		2617391	8.01781e+06	1.10967e+07	ND	ND	ND
	VTN	P04004	Vitronectin	NNATVHEQVGGPSLTSDLQAQSK_4_3_0_1(3+)	1310.57		2.24	99.61	89.44		1	1	ND	ND	ND	ND		67.88	67.39	ND	ND	ND	ND		1.38472e+06	3.32873e+06	ND	ND	ND	ND
	VTN	P04004	Vitronectin	NNATVHEQVGGPSLTSDLQAQSK_5_4_0_2(3+)	1529.32		2.23	99.61	76.16		ND	1	ND	ND	1	ND		ND	67.28	ND	ND	67.58	ND		ND	2.73364e+07	ND	ND	2.58595e+07	ND
	VTN	P04004	Vitronectin	NNATVHEQVGGPSLTSDLQAQSK_5_4_0_2(4+)	1147.24		2.33	99.61	79.05		2	2	2	1	1	ND		67.77	67.25	67.4	67.24	67.55	ND		2.33694e+07	5.18038e+07	52437207	3.82128e+07	4.01282e+07	ND
	VTN	P04004	Vitronectin	NNATVHEQVGGPSLTSDLQAQSK_6_5_0_3(4+)	1311.3		2.37	99.42	73.11		ND	1	ND	ND	ND	ND		ND	68.85	ND	ND	ND	ND		ND	1.9089e+07	ND	ND	ND	ND
	VTN	P04004	Vitronectin	NNATVHEQVGGPSLTSDLQAQSK_6_5_1_3(4+)	1347.81		2.32	99.04	72.83		ND	ND	ND	1	ND	ND		ND	ND	ND	68.55	ND	ND		ND	ND	ND	1.40221e+07	ND	ND
																									308	360	305	372	331	262
