# Supplementary material for: Integrated GlycoProteome Analyzer (I-GPA) for Automated Identification and Quantitation of Site-Specific N-Glycosylation
Source: Sci Rep. 2016 Feb 17;6:21175. doi: 10.1038/srep21175 (PMC4756296; doi:10.1038/srep21175)
Supplement: Supplementary Excel 11 [file srep21175-s12.xlsx]

## Sheet: Sheet1
	Integrated GlycoProteome Analyzer (I-GPA) for Automated Identification and Quantitation of Site-Specific N-Glycosylation Gun Wook Park*, Jin Young Kim*, Heeyoun Hwang, Ju Yeon Lee, Young Hee Ahn, Hyun Kyoung Lee, Eun Sun Ji, Kwang Hoe Kim, Hoi Keun Jeong, Ki Na Yun, Yong-Sam Kim, Jeong-Heon Ko, Hyun Joo An, Jae Han Kim, Young-Ki Paik , and Jong Shin Yoo**
	Supplementary Excel 11 Identification of N-glycopeptides in non-depleted human plasma.
	Genes	Glycoproteins	Descriptors	N-Glycopeptides	m/z		Top-Score				Number of Tandem Spectra							Retention Time (q-GPA Result)							3TIQ using q-GPA
							M-score	S-score	Y-score		NOR1	NOR2	NOR3	HCC1	HCC2	HCC3		NOR1	NOR2	NOR3	HCC1	HCC2	HCC3		NOR1	NOR2	NOR3	HCC1	HCC2	HCC3
	A1BG	P04217	Alpha-1B-glycoprotein	EGDHEFLEVPEAQEDVEATFPVHQPGNYSCSYR_5_4_0_2(5+)	1209.09		2.32	98.55	87.56		ND	ND	1	1	1	1		ND	ND	84.73	85.69	85.58	85.64		ND	ND	7.2234e+06	2.4493e+06	2.41636e+06	4803661
	A2M	P01023	Alpha-2-macroglobulin	SLGNVNFTVSAEALESQELCGTEVPSVPEHGR_4_3_0_1(4+)	1241.3		2.25	99.34	89.26		1	1	1	1	1	1		88.57	88.52	88.44	89.22	89.19	89.22		1.36405e+06	700458	1.46658e+06	782401	2.16075e+06	2.09886e+06
	A2M	P01023	Alpha-2-macroglobulin	SLGNVNFTVSAEALESQELCGTEVPSVPEHGR_4_4_0_1(4+)	1292.07		2.16	99.19	81.86		1	1	1	1	1	1		88.35	88.31	88.2	89.01	88.92	89		964889	None	1.41637e+06	205716	2.10112e+06	1.04285e+06
	A2M	P01023	Alpha-2-macroglobulin	SLGNVNFTVSAEALESQELCGTEVPSVPEHGR_5_2_0_0(4+)	1158.27		2.18	99.46	79.7		ND	1	1	1	ND	2		ND	86.11	85.99	86.74	ND	86.71		ND	6.18533e+06	9.66435e+06	6847245	ND	1.62732e+07
	A2M	P01023	Alpha-2-macroglobulin	SLGNVNFTVSAEALESQELCGTEVPSVPEHGR_5_3_0_1(4+)	1281.81		2.25	99.34	90.02		1	1	1	1	2	2		88.27	88.27	88.14	88.93	89.29	88.91		3.45449e+06	2.60959e+06	3.19504e+06	1.2962e+06	7.02286e+06	3.72436e+06
	A2M	P01023	Alpha-2-macroglobulin	SLGNVNFTVSAEALESQELCGTEVPSVPEHGR_5_4_0_1(4+)	1332.58		2.28	99.15	89.74		2	1	1	1	2	1		87.99	87.97	87.82	88.65	88.57	88.6		2864379	2.6054e+06	3.76536e+06	1.42952e+06	6.65217e+06	1.3272e+06
	A2M	P01023	Alpha-2-macroglobulin	SLGNVNFTVSAEALESQELCGTEVPSVPEHGR_5_4_0_1(5+)	1066.27		2.18	98.85	79.42		ND	1	1	ND	ND	1		ND	88.11	87.89	ND	ND	88.75		ND	815353	1.21811e+06	ND	ND	865562
	A2M	P01023	Alpha-2-macroglobulin	SLGNVNFTVSAEALESQELCGTEVPSVPEHGR_6_3_0_0(4+)	1249.55		1.99	99.32	90.88		ND	ND	ND	ND	1	1		ND	ND	ND	ND	86.45	86.57		ND	ND	ND	ND	2.03569e+06	1.02343e+06
	A2M	P01023	Alpha-2-macroglobulin	SLGNVNFTVSAEALESQELCGTEVPSVPEHGR_6_3_0_1(4+)	1322.32		2.28	98.98	89.58		2	1	2	1	2	2		88.1	88.05	87.92	88.73	89.01	89.11		4.1379e+06	3.6004e+06	4.49476e+06	1.86247e+06	1.01986e+07	6.16818e+06
	A2M	P01023	Alpha-2-macroglobulin	VSNQTLSLFFTVLQDVPVR_5_4_1_1(3+)	1408.31		2.3	99.07	73.25		ND	1	ND	ND	ND	ND		ND	114.63	ND	ND	ND	ND		ND	55413.7	ND	ND	ND	ND
	ACE	P12821	Angiotensin-converting enzyme	QQYNALLSNMSR_5_4_0_2(3+)	1210.49		2.34	99.36	85.37		1	1	1	ND	ND	1		77.47	77.49	77.48	ND	ND	78.23		3.60673e+06	4.03049e+06	1.68498e+06	ND	ND	610302
	AFM	P43652	Afamin	DIENFNSTQK_4_3_0_1(2+)	1372.55		2.09	99.86	84.5		ND	ND	1	1	ND	1		ND	ND	61.89	63.36	ND	63		ND	ND	591348	335564	ND	560437
	AFM	P43652	Afamin	DIENFNSTQK_5_4_0_2(3+)	1134.11		2.32	99.78	88.14		ND	ND	ND	1	1	1		ND	ND	ND	63.28	62.98	62.97		ND	ND	ND	491166	1.10353e+06	4.62131e+06
	AFM	P43652	Afamin	HNFSHCCSK_4_3_0_1(2+)	1363.01		1.97	99.76	85.68		ND	1	ND	ND	ND	1		ND	50.23	ND	ND	ND	50.86		ND	65616.6	ND	ND	ND	130032
	AFM	P43652	Afamin	HNFSHCCSK_4_3_0_1(3+)	909.007		2.04	99.74	85.05		ND	ND	ND	ND	1	ND		ND	ND	ND	ND	50.82	ND		ND	ND	ND	ND	182244	ND
	AFM	P43652	Afamin	HNFSHCCSK_5_4_0_1(3+)	1030.72		2.22	99.76	85.09		2	2	1	1	1	1		49.33	49.32	50.1	50.98	50.78	50.84		256884	239556	391380	133279	428122	184381
	AFM	P43652	Afamin	HNFSHCCSK_5_4_0_2(3+)	1127.75		2.36	99.74	76.14		1	1	1	ND	ND	1		50.09	50.15	50.06	ND	ND	50.79		954073	1.75753e+06	3.27476e+06	ND	ND	498913
	AFM	P43652	Afamin	NCCNTENPPGCYR_5_4_0_2(3+)	1282.8		2.21	99.42	80.67		1	1	ND	ND	ND	ND		57.64	57.74	ND	ND	ND	ND		2.03929e+06	2.18635e+06	ND	ND	ND	ND
	AGT	P01019	Angiotensinogen	VYIHPFHLVIHNESTCEQLAK_5_4_0_1(4+)	1112.99		2.35	99.5	80.55		1	1	1	ND	ND	1		71.36	71.39	71.38	ND	ND	72.2		1.30257e+06	1.6424e+06	1.81044e+06	ND	ND	602486
	AGT	P01019	Angiotensinogen	VYIHPFHLVIHNESTCEQLAK_5_4_0_2(4+)	1185.77		2.37	99.59	79.81		ND	ND	1	1	1	1		ND	ND	73.36	74.47	74.23	74.19		ND	ND	4.73872e+06	345454	286199	1.53407e+06
	AGT	P01019	Angiotensinogen	VYIHPFHLVIHNESTCEQLAK_5_4_0_2(5+)	948.815		2.4	99.34	75.31		1	1	1	ND	ND	1		73.44	73.45	73.43	ND	ND	74.29		1.53283e+06	1557716	2321883	ND	ND	888545
	AHSG	P02765	Alpha-2-HS-glycoprotein	AALAAFNAQNNGSNFQLEEISR_4_3_0_1(3+)	1305.24		2.09	99.5	95.56		ND	1	1	ND	1	1		ND	83.8	83.67	ND	84.45	84.43		ND	743269	672939	ND	461786	406058
	AHSG	P02765	Alpha-2-HS-glycoprotein	AALAAFNAQNNGSNFQLEEISR_5_4_0_2(3+)	1523.98		2.13	99.41	99.29		1	ND	1	ND	1	ND		83.7	ND	83.5	ND	84.34	ND		2.17321e+06	ND	9.18189e+06	ND	285592	ND
	AHSG	P02765	Alpha-2-HS-glycoprotein	AALAAFNAQNNGSNFQLEEISR_5_4_0_2(4+)	1143.23		2.32	99.48	92.37		1	2	1	1	1	1		83.69	83.63	83.93	84.48	84.27	84.31		8.01535e+06	1.27275e+07	1.30015e+07	231374	6.67707e+06	4.27408e+06
	AHSG	P02765	Alpha-2-HS-glycoprotein	VCQDCPLLAPLNDTR_5_4_0_1(3+)	1229.18		2.26	99.51	88.53		2	2	1	1	1	1		78.12	78.12	77.77	78.78	78.54	78.66		3.57845e+06	3.0123e+06	2.95732e+06	288936	1.65478e+06	526857
	AHSG	P02765	Alpha-2-HS-glycoprotein	VCQDCPLLAPLNDTR_5_4_0_2(3+)	1326.21		2.33	99.71	92.94		8	8	5	4	2	4		80.74	81.09	80.72	81.71	81.29	81.44		77616291	81136504	75517818	6.24763e+06	65669452	3.85901e+07
	APOD	P05090	Apolipoprotein D	ADGTVNQIEGEATPVNLTEPAK_5_4_0_1(3+)	1389.93		2.09	99.52	89.79		1	1	1	ND	ND	ND		72.57	72.65	72.58	ND	ND	ND		746531	1.21002e+06	1.92975e+06	ND	ND	ND
	APOD	P05090	Apolipoprotein D	ADGTVNQIEGEATPVNLTEPAK_5_4_1_0(3+)	1341.59		1.9	99.44	84.73		1	ND	ND	ND	ND	ND		70.34	ND	ND	ND	ND	ND		948150	ND	ND	ND	ND	ND
	APOD	P05090	Apolipoprotein D	ADGTVNQIEGEATPVNLTEPAK_5_4_1_1(3+)	1438.62		2.06	99.38	91.3		1	ND	ND	ND	1	ND		72.23	ND	ND	ND	73.04	ND		3.15955e+06	ND	ND	ND	1120669	ND
	APOD	P05090	Apolipoprotein D	ADGTVNQIEGEATPVNLTEPAK_5_4_1_1(4+)	1079.22		2.19	98.79	73.03		ND	1	ND	ND	ND	ND		ND	72.41	ND	ND	ND	ND		ND	586047	ND	ND	ND	ND
	APOD	P05090	Apolipoprotein D	ADGTVNQIEGEATPVNLTEPAK_5_4_1_2(3+)	1535.65		2.16	99.2	92.96		ND	1	1	ND	ND	ND		ND	74.13	74.06	ND	ND	ND		ND	822682	1.05075e+06	ND	ND	ND
	APOH	P02749	Beta-2-glycoprotein 1	LGNWSAMPSCK_4_3_0_1(2+)	1400.06		2.14	99.8	90.09		1	1	ND	1	1	1		70.47	70.61	ND	71.75	71.51	71.44		1.19729e+06	1172315	ND	401087	697636	636296
	APOH	P02749	Beta-2-glycoprotein 1	LGNWSAMPSCK_5_4_0_1(3+)	1055.42		2.17	99.71	88.41		1	1	1	ND	1	ND		68.35	68.43	68.44	ND	69.44	ND		1.39271e+06	1.75996e+06	1.26044e+06	ND	1.03232e+06	ND
	APOH	P02749	Beta-2-glycoprotein 1	LGNWSAMPSCK_5_4_0_2(3+)	1152.45		2.34	99.64	85.78		2	2	2	1	1	1		70.81	70.87	70.79	71.71	71.43	71.42		1.84167e+07	2.44997e+07	2.82443e+07	724098	3.15172e+06	1.78669e+06
	APOH	P02749	Beta-2-glycoprotein 1	LGNWSAMPSCK_6_5_0_3(3+)	1371.19		2.21	99.38	83.4		1	1	1	ND	ND	ND		72.13	72.22	72.16	ND	ND	ND		641506	702187	903836	ND	ND	ND
	APOH	P02749	Beta-2-glycoprotein 1	VYKPSAGNNSLYR_5_4_0_1(3+)	1128.15		2.23	99.61	85.12		1	1	1	1	1	1		59.42	59.57	59.52	62.35	61.96	60.69		2.71945e+06	1.78925e+06	1620840	149656	1.035e+06	418834
	APOH	P02749	Beta-2-glycoprotein 1	VYKPSAGNNSLYR_5_4_0_2(3+)	1225.18		2.35	99.65	87.16		1	1	1	1	1	1		60.76	60.84	60.75	62.23	61.88	61.92		1.36518e+07	5.27577e+07	47927563	3.3435e+06	5.70256e+06	7.32152e+06
	APOH	P02749	Beta-2-glycoprotein 1	VYKPSAGNNSLYR_5_4_1_2(3+)	1273.86		2.3	99.53	78.43		1	1	ND	1	1	1		60.77	60.85	ND	62.25	61.89	61.93		None	1.2253e+07	ND	929608	1.60495e+06	1.91273e+06
	APOH	P02749	Beta-2-glycoprotein 1	VYKPSAGNNSLYR_6_5_0_3(3+)	1443.92		2.33	99.38	87.5		ND	1	1	1	1	ND		ND	62.11	62.01	63.5	63.16	ND		ND	None	2.99788e+06	None	2365604	ND
	AZGP1	P25311	Zinc-alpha-2-glycoprotein	FGCEIENNR_5_4_0_2(3+)	1115.09		2.14	99.62	76.95		ND	ND	ND	ND	1	ND		ND	ND	ND	ND	61.23	ND		ND	ND	ND	ND	1.26893e+06	ND
	BCHE	P06276	Cholinesterase	ENETEIIK_7_7_0_1(4+)	956.384		2.2	98.94	75.53		1	1	ND	ND	ND	ND		73.86	73.91	ND	ND	ND	ND		1247101	1.06398e+06	ND	ND	ND	ND
	BTD	P43251	Biotinidase	FNDTEVLQR_6_5_0_1(4+)	850.846		1.98	99.87	78.12		1	1	ND	ND	ND	ND		48.8	49.42	ND	ND	ND	ND		190851	176155	ND	ND	ND	ND
	C2	P06681	Complement C2	QSVPAHFVALNGSK_7_2_0_0(3+)	999.105		2.48	99.63	68.79		ND	ND	ND	ND	ND	1		ND	ND	ND	ND	ND	64.15		ND	ND	ND	ND	ND	344617
	C3	P01024	Complement C3	TVLTPATNHMGNVTFTIPANR_4_2_1_0(3+)	1157.86		2.2	99.32	67.18		ND	ND	ND	ND	ND	1		ND	ND	ND	ND	ND	75.68		ND	ND	ND	ND	ND	3.94567e+06
	C3	P01024	Complement C3	TVLTPATNHMGNVTFTIPANR_6_2_1_0(3+)	1265.9		2.19	99.55	79.83		ND	1	1	ND	ND	1		ND	74.8	74.78	ND	ND	75.42		ND	1.65582e+07	1.12524e+07	ND	ND	8.37833e+06
	C8A	P07357	Complement component C8 alpha chain	GGSSGWSGGLAQNR_5_4_0_2(3+)	1180.13		2.32	99.75	91.06		1	1	1	ND	1	1		63.77	63.86	63.74	ND	64.91	64.98		3.5708e+06	2.01979e+06	2.62556e+06	ND	1.11356e+06	342036
	CADM1	Q9BY67	Cell adhesion molecule 1	FQLLNFSSSELK_6_5_0_2(3+)	1328.22		2.05	99.54	77.34		ND	ND	1	ND	ND	1		ND	ND	96.33	ND	ND	96.87		ND	ND	9.055e+06	ND	ND	3989498
	CFHR1, 2	P36980,Q03591	Complement factor H-related protein 1, 2	LQNNENNISCVER_5_4_0_2(3+)	1265.51		2.26	99.64	91.23		1	1	1	1	1	1		60.62	60.73	60.65	62.03	61.73	61.79		1.96843e+06	3.59983e+06	2.97302e+06	188445	None	385800
	CFI	P05156	Complement factor I	FLNNGTCTAEGK_5_4_0_1(3+)	1075.76		2.07	99.63	86.19		1	1	ND	ND	ND	ND		57.62	57.72	ND	ND	ND	ND		709988	862378	ND	ND	ND	ND
	CFI	P05156	Complement factor I	FLNNGTCTAEGK_5_4_0_2(3+)	1172.79		2.3	99.7	88.88		1	1	1	1	1	1		58.9	59.04	59.04	60.36	59.99	60.07		5.51772e+06	4.27843e+06	2.76603e+06	381003	511963	842040
	CLU	P10909	Clusterin	EDALNETR_5_4_0_2(3+)	1051.41		2.26	99.78	88.73		1	ND	ND	ND	ND	ND		57.03	ND	ND	ND	ND	ND		849029	ND	ND	ND	ND	ND
	CLU	P10909	Clusterin	EDALNETR_6_5_0_3(3+)	1270.15		2.28	99.38	74.52		1	ND	ND	ND	ND	ND		59.53	ND	ND	ND	ND	ND		721772	ND	ND	ND	ND	ND
	CLU	P10909	Clusterin	ELPGVCNETMMALWEECKPCLK_5_4_0_2(4+)	1225.75		2.19	99.25	71.22		ND	1	ND	ND	ND	ND		ND	91.74	ND	ND	ND	ND		ND	1.11056e+06	ND	ND	ND	ND
	CLU	P10909	Clusterin	ELPGVCNETMMALWEECKPCLK_6_5_0_3(4+)	1389.81		2.33	98.76	72.89		1	ND	1	ND	ND	ND		93.76	ND	93.66	ND	ND	ND		664828	ND	1675575	ND	ND	ND
	CLU	P10909	Clusterin	ELPGVCNETMMALWEECKPCLK_6_5_1_3(4+)	1426.32		2.24	98.15	79.83		ND	ND	1	ND	ND	ND		ND	ND	93.48	ND	ND	ND		ND	ND	841817	ND	ND	ND
	CLU	P10909	Clusterin	LANLTQGEDQYYLR_5_4_0_2(3+)	1296.87		2.29	99.63	92.88		2	2	ND	1	1	1		75.47	75.91	ND	76.61	76.36	76.38		1.24944e+07	1.73686e+07	ND	495581	2.83791e+06	4.0633e+06
	CLU	P10909	Clusterin	LANLTQGEDQYYLR_5_4_0_2(4+)	972.905		2.3	99.32	84.64		1	ND	ND	ND	ND	ND		75.59	ND	ND	ND	ND	ND		753152	ND	ND	ND	ND	ND
	CLU	P10909	Clusterin	LANLTQGEDQYYLR_5_4_1_2(3+)	1345.56		2.19	99.5	81.66		1	1	ND	ND	ND	ND		75.64	75.66	ND	ND	ND	ND		657452	985743	ND	ND	ND	ND
	CLU	P10909	Clusterin	LANLTQGEDQYYLR_6_5_0_3(3+)	1515.61		2.3	99.22	90.9		1	1	1	ND	ND	ND		77.32	77.35	77.28	ND	ND	ND		1.11376e+06	2.20899e+06	1.07032e+06	ND	ND	ND
	CLU	P10909	Clusterin	LANLTQGEDQYYLR_6_5_0_3(4+)	1136.96		2.1	99.3	70.67		ND	1	ND	ND	ND	ND		ND	77.36	ND	ND	ND	ND		ND	1.62452e+06	ND	ND	ND	ND
	CP	P00450	Ceruloplasmin	AGLQAFFQVQECNK_5_4_0_2(3+)	1282.19		2.3	99.64	94.25		1	2	2	1	2	2		86.65	86.15	86.29	87.11	86.9	87.03		4.09121e+06	4233677	7.92553e+06	2.84401e+06	5.23191e+06	4979303
	CP	P00450	Ceruloplasmin	EHEGAIYPDNTTDFQR_5_4_0_1(3+)	1269.51		2.21	99.67	92.72		1	ND	1	ND	1	ND		64.24	ND	64.02	ND	65.33	ND		1.12251e+06	ND	1.08534e+06	ND	1.23127e+06	ND
	CP	P00450	Ceruloplasmin	EHEGAIYPDNTTDFQR_5_4_0_2(3+)	1366.54		2.25	99.54	79.27		ND	ND	ND	ND	1	1		ND	ND	ND	ND	66.7	66.66		ND	ND	ND	ND	9.88943e+06	1.45952e+07
	CP	P00450	Ceruloplasmin	EHEGAIYPDNTTDFQR_5_4_1_2(3+)	1415.23		2.21	99.61	87.69		2	2	2	1	1	1		65.33	65.39	65.32	66.73	66.42	66.36		4.86192e+06	4.76142e+06	1.12139e+07	868751	5.03391e+06	9.4768e+06
	CP	P00450	Ceruloplasmin	EHEGAIYPDNTTDFQR_5_4_1_2(4+)	1061.67		2.24	99.58	77.64		ND	1	1	ND	ND	ND		ND	65.46	65.41	ND	ND	ND		ND	1.29699e+06	1524531	ND	ND	ND
	CP	P00450	Ceruloplasmin	EHEGAIYPDNTTDFQR_6_5_0_3(4+)	1189.21		2.35	99.4	80.47		1	1	1	ND	ND	ND		67.11	67.17	67.22	ND	ND	ND		1.39391e+06	1.93608e+06	1.3975e+06	ND	ND	ND
	CP	P00450	Ceruloplasmin	EHEGAIYPDNTTDFQR_6_5_1_3(4+)	1225.73		2.37	99.32	78.88		1	1	1	ND	1	1		66.98	67.08	66.99	ND	68.04	67.96		2.06423e+06	2.41876e+06	None	ND	1.64171e+06	1.53884e+06
	CP	P00450	Ceruloplasmin	ELHHLQEQNVSNAFLDK_4_3_0_1(3+)	1190.85		2.1	99.62	77.41		1	1	1	ND	ND	ND		69.08	69.17	69.14	ND	ND	ND		943952	596981	754332	ND	ND	ND
	CP	P00450	Ceruloplasmin	ELHHLQEQNVSNAFLDK_5_4_0_1(3+)	1312.56		2.1	99.67	82.14		ND	ND	1	1	ND	ND		ND	ND	69.13	70.33	ND	ND		ND	ND	640238	704799	ND	ND
	CP	P00450	Ceruloplasmin	ELHHLQEQNVSNAFLDK_5_4_0_2(3+)	1409.6		2.18	99.55	82.06		1	1	1	1	1	1		69	69.06	69.08	70.29	70.03	70.02		3.50088e+06	1.62761e+06	6.35395e+06	1.15997e+06	4.39711e+06	6.56575e+06
	CP	P00450	Ceruloplasmin	ELHHLQEQNVSNAFLDK_5_4_0_2(4+)	1057.45		2.37	99.64	81.99		1	1	1	1	1	1		69.01	69.08	69.1	70.3	70.02	70.01		9038001	2.9087e+06	7.35385e+06	787089	6.54571e+06	7.51145e+06
	CP	P00450	Ceruloplasmin	ELHHLQEQNVSNAFLDK_5_4_1_2(4+)	1093.96		2.38	99.43	79.02		1	1	1	1	1	1		68.69	68.71	68.7	70.01	69.69	69.65		829626	1.48068e+06	2475726	1.85362e+06	2.32955e+06	527947
	CP	P00450	Ceruloplasmin	ELHHLQEQNVSNAFLDK_6_5_0_3(4+)	1221.5		2.44	99.29	74.31		1	ND	1	ND	ND	1		70.67	ND	70.67	ND	ND	71.61		1.51352e+07	ND	2.05881e+07	ND	ND	5.25981e+06
	CP	P00450	Ceruloplasmin	ELHHLQEQNVSNAFLDK_6_5_1_3(4+)	1258.02		2.31	99.09	75.01		2	1	1	ND	ND	2		70.74	70.8	70.71	ND	ND	71.26		9.2868e+06	1.33612e+07	13004947	ND	ND	3443683
	CP	P00450	Ceruloplasmin	ELHHLQEQNVSNAFLDK_6_5_2_3(4+)	1294.53		2.34	98.85	69.01		ND	ND	ND	ND	ND	1		ND	ND	ND	ND	ND	71.15		ND	ND	ND	ND	ND	1.12182e+06
	CP	P00450	Ceruloplasmin	ENLTAPGSDSAVFFEQGTTR_5_4_0_1(3+)	1347.56		2.06	99.37	95.38		1	1	ND	ND	ND	ND		78.23	78.24	ND	ND	ND	ND		905072	None	ND	ND	ND	ND
	CP	P00450	Ceruloplasmin	ENLTAPGSDSAVFFEQGTTR_5_4_0_2(3+)	1444.59		2.25	99.56	95.89		1	1	2	1	1	1		80.48	80.45	80.34	81.4	81.1	81.16		1.91636e+07	1.84253e+07	1.75871e+07	1.24034e+06	2.12532e+07	1.33334e+07
	CP	P00450	Ceruloplasmin	ENLTAPGSDSAVFFEQGTTR_5_4_0_2(4+)	1083.7		2.25	99.54	91.09		1	1	1	1	1	1		80.49	80.47	80.36	81.37	81.12	81.2		8452926	9.80041e+06	7540628	1.41528e+06	1.47167e+07	7.49542e+06
	CP	P00450	Ceruloplasmin	ENLTAPGSDSAVFFEQGTTR_5_4_1_2(3+)	1493.28		2.04	98.65	76.33		ND	ND	ND	ND	1	ND		ND	ND	ND	ND	81.06	ND		ND	ND	ND	ND	1.26049e+06	ND
	CP	P00450	Ceruloplasmin	ENLTAPGSDSAVFFEQGTTR_6_5_0_3(4+)	1247.75		2.23	99.27	82.85		1	ND	1	ND	1	1		82.34	ND	82.09	ND	82.89	82.93		1439407	ND	2.74794e+06	ND	805614	1.22698e+06
	CP	P00450	Ceruloplasmin	ENLTAPGSDSAVFFEQGTTR_6_5_1_3(4+)	1284.27		2.23	98.99	95.34		ND	ND	1	ND	ND	ND		ND	ND	82.12	ND	ND	ND		ND	ND	1.57663e+06	ND	ND	ND
	CR2	P20023	Complement receptor type 2	EAPYFYNDTVTFK_6_5_1_3(5+)	921.164		2.18	98.12	70.74		ND	ND	ND	ND	ND	1		ND	ND	ND	ND	ND	51.19		ND	ND	ND	ND	ND	218935
	CTSD	P07339	Cathepsin D	GSLSYLNVTR_5_5_1_2(3+)	1221.84		2.28	99.52	79.11		ND	1	1	ND	ND	1		ND	64.18	64.08	ND	ND	65.23		ND	2.03017e+06	3979713	ND	ND	918614
	DBH	P09172	Dopamine beta-hydroxylase	SLEAINGSGLQMGLQR_5_4_2_1(3+)	1293.89		2.31	99.43	69.84		ND	1	ND	ND	ND	ND		ND	67.74	ND	ND	ND	ND		ND	805974	ND	ND	ND	ND
	DSC2	Q02487	Desmocollin-2	ANYTILK_5_4_0_2(3+)	1009.75		2.31	99.68	92.17		1	1	1	ND	1	ND		67.69	67.83	67.73	ND	68.77	ND		2.13596e+06	1.04408e+06	2.38516e+06	ND	1.42353e+06	ND
	DSG1	Q02413	Desmoglein-1	TGEINITSIVDR_7_4_1_2(3+)	1331.55		2.22	99.8	73.71		1	ND	ND	ND	ND	ND		79.79	ND	ND	ND	ND	ND		1.03292e+06	ND	ND	ND	ND	ND
	ERAP2	Q6P179	Endoplasmic reticulum aminopeptidase 2	DLEITNATLQSEEDSR_5_4_0_2(3+)	1342.54		2.3	99.62	78.72		1	2	2	1	1	1		71.95	71.61	71.94	72.75	72.53	72.51		2.02869e+07	2.51708e+07	2.74598e+07	851103	7.95887e+06	1.46399e+06
	ERAP2	Q6P179	Endoplasmic reticulum aminopeptidase 2	DLEITNATLQSEEDSR_5_4_0_2(4+)	1007.16		2.31	99.55	74.45		ND	1	1	ND	ND	ND		ND	71.71	71.63	ND	ND	ND		ND	1.79696e+06	2.49345e+06	ND	ND	ND
	F12	P00748	Coagulation factor XII	NHSCEPCQTLAVR_5_4_0_2(3+)	1259.49		2.3	99.75	81.21		1	1	1	1	ND	1		60.56	60.68	60.55	61.92	ND	61.68		3.71564e+06	6.45447e+06	4.2059e+06	None	ND	623674
	F2	P00734	Prothrombin	GHVNITR_4_3_0_1(2+)	1173		2.12	99.92	94.54		2	1	2	1	1	1		53.97	54.07	53.95	54.95	54.75	54.81		2.81743e+06	4.35e+06	2.81075e+06	1.7361e+06	2.45578e+06	2.61611e+06
	F2	P00734	Prothrombin	GHVNITR_5_4_0_1(3+)	904.043		2.06	99.77	88.73		1	1	1	ND	ND	1		52.64	52.79	52.62	ND	ND	53.51		654474	968967	502170	ND	ND	399074
	F2	P00734	Prothrombin	GHVNITR_5_4_0_2(2+)	1501.11		2.14	99.7	72.57		ND	1	ND	ND	ND	ND		ND	54.06	ND	ND	ND	ND		ND	5.95691e+06	ND	ND	ND	ND
	F2	P00734	Prothrombin	GHVNITR_5_4_0_2(3+)	1001.08		2.41	99.85	87.81		2	2	2	1	1	1		53.89	54.04	53.88	54.97	54.76	54.82		2.00739e+07	1.74772e+07	1.54734e+07	1.32408e+06	1.89146e+06	2.43141e+06
	FCN3	O75636	Ficolin-3	VELEDFNGNR_5_4_1_2(3+)	1181.8		2.2	99.5	85.69		1	1	1	ND	ND	ND		67.49	67.58	67.53	ND	ND	ND		914267	807837	1.1694e+06	ND	ND	ND
	FGB	P02675	Fibrinogen beta chain	GTAGNALMDGASQLMGENR_4_3_0_1(3+)	1147.8		2.19	99.58	74.06		ND	ND	ND	ND	ND	1		ND	ND	ND	ND	ND	84.96		ND	ND	ND	ND	ND	693304
	FGB	P02675	Fibrinogen beta chain	GTAGNALMDGASQLMGENR_5_4_0_1(3+)	1269.52		2.18	99.59	76.53		1	ND	1	ND	ND	3		81.52	ND	83.72	ND	ND	82.35		60731501	ND	5.92583e+07	ND	ND	4.51081e+07
	FGB	P02675	Fibrinogen beta chain	GTAGNALMDGASQLMGENR_5_4_0_1(4+)	952.388		2.18	99.59	77.24		1	1	1	ND	ND	1		81.6	81.6	81.21	ND	ND	82.43		8.38499e+06	8.46556e+06	8.832e+06	ND	ND	7.01564e+06
	FGB	P02675	Fibrinogen beta chain	GTAGNALMDGASQLMGENR_5_4_0_2(3+)	1366.55		2.22	99.57	74.21		ND	2	1	ND	ND	1		ND	84.3	83.52	ND	ND	84.78		ND	2.38463e+07	3.39275e+07	ND	ND	5.49057e+06
	FGB	P02675	Fibrinogen beta chain	GTAGNALMDGASQLMGENR_5_4_0_2(4+)	1025.16		2.29	99.59	73.44		1	ND	ND	ND	ND	1		83.96	ND	ND	ND	ND	84.86		10589203	ND	ND	ND	ND	2.16153e+06
	FGL2	Q14314	Fibroleukin	VANLTFVVNSLDGK_5_4_0_2(3+)	1227.86		2.18	99.07	81.44		ND	ND	ND	ND	ND	2		ND	ND	ND	ND	ND	81.17		ND	ND	ND	ND	ND	2.49319e+07
	FGL2	Q14314	Fibroleukin	VANLTFVVNSLDGK_6_6_1_1(3+)	1368.92		1.96	98.52	73.7		ND	ND	ND	ND	ND	1		ND	ND	ND	ND	ND	80.3		ND	ND	ND	ND	ND	3763002
	FSHB	P01225	Follitropin subunit beta	AICCNSCELTNITIAIEK_5_4_0_2(3+)	1438.93		2.12	99.5	79.67		1	1	ND	ND	ND	1		76.84	76.88	ND	ND	ND	77.52		1.48661e+06	1.82696e+06	ND	ND	ND	2.39583e+06
	GPR116	Q8IZF2	Probable G-protein coupled receptor 116	YEEQQLEIQNSSR_5_4_0_0(3+)	1082.78		1.74	99.75	83.8		ND	1	ND	ND	ND	ND		ND	48.62	ND	ND	ND	ND		ND	186550	ND	ND	ND	ND
	GPR116	Q8IZF2	Probable G-protein coupled receptor 116	YEEQQLEIQNSSR_5_4_0_1(4+)	885.113		1.84	99.74	69.75		ND	ND	ND	ND	ND	1		ND	ND	ND	ND	ND	48.44		ND	ND	ND	ND	ND	133323
	HP	P00738	Haptoglobin	MVSHHNLTTGATLINEQWLLTTAK_3_3_1_0(3+)	1312.95		1.82	99.65	77.13		1	ND	ND	ND	1	ND		83.46	ND	ND	ND	84.06	ND		571778	ND	ND	ND	878474	ND
	HP	P00738	Haptoglobin	MVSHHNLTTGATLINEQWLLTTAK_5_4_0_1(4+)	1149.02		2.2	99.37	84.18		2	3	3	ND	1	2		83.55	83.42	83.26	ND	84.42	83.97		3.21428e+07	4.39954e+07	7.37835e+07	ND	8.3538e+06	7.91396e+06
	HP	P00738	Haptoglobin	MVSHHNLTTGATLINEQWLLTTAK_5_4_0_2(4+)	1221.8		2.3	99.36	81.88		4	5	4	1	1	2		86.53	86.45	86.61	87.1	87.01	87.09		8.20842e+07	9.7953e+07	165736607	43565166	6.31842e+07	6.94954e+07
	HP	P00738	Haptoglobin	MVSHHNLTTGATLINEQWLLTTAK_5_4_0_2(5+)	977.637		2.38	98.68	73.32		ND	ND	1	ND	ND	ND		ND	ND	86.02	ND	ND	ND		ND	ND	1.11281e+07	ND	ND	ND
	HP	P00738	Haptoglobin	MVSHHNLTTGATLINEQWLLTTAK_5_4_1_2(4+)	1258.31		2.31	99.37	73.05		ND	1	ND	ND	ND	ND		ND	85.86	ND	ND	ND	ND		ND	1.64751e+06	ND	ND	ND	ND
	HP	P00738	Haptoglobin	MVSHHNLTTGATLINEQWLLTTAK_6_5_0_1(4+)	1240.3		2.18	99.64	79.75		1	1	1	1	ND	1		83.1	83.17	82.99	83.89	ND	83.86		1.71955e+06	None	1.98113e+06	None	ND	1.1753e+06
	HP	P00738	Haptoglobin	MVSHHNLTTGATLINEQWLLTTAK_6_5_0_3(4+)	1385.85		2.36	99.04	76.47		1	ND	2	ND	1	1		88.49	ND	88.46	ND	89.21	89.16		6.45355e+06	ND	18478008	ND	2.65519e+06	2.56851e+06
	HP	P00738	Haptoglobin	VVLHPNYSQVDIGLIK_4_3_0_1(3+)	1115.19		2.27	99.71	87.42		1	1	2	1	1	1		81.32	81.3	81.58	82.01	81.77	81.8		8.33513e+06	9.29361e+06	1.11227e+07	2.45352e+06	3.97021e+06	2412723
	HP	P00738	Haptoglobin	VVLHPNYSQVDIGLIK_5_4_0_1(3+)	1236.9		2.23	99.73	89.33		4	5	3	2	3	3		78.98	78.97	81.38	79.51	81.74	79.24		2.58842e+07	2.99412e+07	3.28852e+07	6.76439e+06	8.78923e+06	5.74027e+06
	HP	P00738	Haptoglobin	VVLHPNYSQVDIGLIK_5_4_0_1(4+)	927.926		2.04	99.57	79.25		1	1	1	ND	ND	ND		79	78.74	78.79	ND	ND	ND		2007213	2.21048e+06	2.81117e+06	ND	ND	ND
	HP	P00738	Haptoglobin	VVLHPNYSQVDIGLIK_5_4_0_2(3+)	1333.93		2.31	99.82	88.26		13	15	10	8	4	5		81.38	81.22	81.44	82.34	81.83	82.19		395470122	454410028	524878196	6.21946e+07	117810372	3.55052e+07
	HP	P00738	Haptoglobin	VVLHPNYSQVDIGLIK_5_4_0_2(4+)	1000.7		2.39	99.73	82.95		5	4	4	2	2	1		81.57	81.53	81.5	82.42	81.73	81.75		8.26127e+07	85637594	107799559	1.13325e+07	2.83709e+07	5.61535e+06
	HP	P00738	Haptoglobin	VVLHPNYSQVDIGLIK_5_4_1_2(3+)	1382.62		2.16	99.48	86.52		1	1	1	ND	1	1		81.41	81.41	81.33	ND	82.05	82		3.36466e+06	4.37898e+06	5.62319e+06	ND	1896471	480808
	HP	P00738	Haptoglobin	VVLHPNYSQVDIGLIK_6_4_0_1(3+)	1290.92		2.21	99.64	85.85		1	1	1	ND	ND	ND		78.62	78.54	78.47	ND	ND	ND		1.47946e+06	1.90926e+06	2.32748e+06	ND	ND	ND
	HP	P00738	Haptoglobin	VVLHPNYSQVDIGLIK_6_5_0_1(3+)	1358.61		2.02	99.63	90.13		1	1	ND	1	ND	1		78.52	78.52	ND	79.2	ND	78.94		1.56708e+07	16658549	ND	701981	ND	1069622
	HP	P00738	Haptoglobin	VVLHPNYSQVDIGLIK_6_5_0_1(4+)	1019.21		2.19	99.5	86.4		1	1	1	ND	1	1		78.26	78.31	78.3	ND	78.97	78.96		5.29598e+06	6.26395e+06	8.48522e+06	ND	3652328	495196
	HP	P00738	Haptoglobin	VVLHPNYSQVDIGLIK_6_5_0_2(3+)	1455.64		2.32	99.6	88.39		2	4	3	ND	1	1		81.33	81.07	81.19	ND	81.52	81.51		10614731	1.67434e+07	2.50505e+07	ND	1.05866e+07	3.12245e+06
	HP	P00738	Haptoglobin	VVLHPNYSQVDIGLIK_6_5_0_2(4+)	1091.98		2.35	99.56	84.23		1	3	1	1	1	1		80.96	81.32	80.93	81.76	81.56	81.53		1.17447e+07	1.48226e+07	1.68727e+07	605786	9.74179e+06	3.05825e+06
	HP	P00738	Haptoglobin	VVLHPNYSQVDIGLIK_6_5_0_3(3+)	1552.67		2.31	99.56	85.38		2	ND	2	ND	ND	1		83.56	ND	83.81	ND	ND	84.22		1.61797e+06	ND	1.31966e+07	ND	ND	None
	HP	P00738	Haptoglobin	VVLHPNYSQVDIGLIK_6_5_0_3(4+)	1164.76		2.36	99.38	83.09		3	2	1	1	1	1		83.82	83.82	83.8	84.13	84.02	83.98		1.68044e+07	1.97699e+07	2.30527e+07	492470	2.75782e+06	2.28758e+06
	HP	P00738	Haptoglobin	VVLHPNYSQVDIGLIK_6_5_1_3(3+)	1601.36		2.29	99.14	74.7		ND	ND	1	ND	ND	ND		ND	ND	83.48	ND	ND	ND		ND	ND	1557658	ND	ND	ND
	HP	P00738	Haptoglobin	VVLHPNYSQVDIGLIK_6_5_1_3(4+)	1201.27		2.37	99.48	80.35		1	1	1	ND	1	1		83.43	83.45	83.34	ND	83.89	83.91		1.85224e+06	2.08107e+06	3.80598e+06	ND	1.3603e+06	3.50744e+06
	HP	P00738	Haptoglobin	VVLHPNYSQVDIGLIK_7_6_0_2(4+)	1183.27		2.4	99.47	81.17		1	1	1	ND	ND	ND		80.72	80.67	80.63	ND	ND	ND		2.07105e+06	2.5387e+06	2.36841e+06	ND	ND	ND
	HPX	P02790	Hemopexin	ALPQPQNVTSLLGCTH_4_3_0_1(2+)	1642.71		2.12	99.69	85.64		ND	2	1	1	ND	1		ND	84.62	84.42	84.99	ND	84.81		ND	None	2.75722e+06	None	ND	None
	HPX	P02790	Hemopexin	ALPQPQNVTSLLGCTH_4_3_0_1(3+)	1095.48		2.12	99.61	76.33		ND	1	1	ND	ND	ND		ND	84.33	84.44	ND	ND	ND		ND	2772085	2673749	ND	ND	ND
	HPX	P02790	Hemopexin	ALPQPQNVTSLLGCTH_5_4_0_1(3+)	1217.19		2.25	99.7	88.78		2	4	4	3	3	3		81.82	81.77	81.82	82.62	82.02	82.52		1.13454e+07	1.15284e+07	16639477	7068352	9.5089e+06	2.15004e+06
	HPX	P02790	Hemopexin	ALPQPQNVTSLLGCTH_5_4_0_2(3+)	1314.22		2.29	99.82	83.6		8	6	6	4	3	3		84.3	84.6	84.4	85.16	84.97	84.95		126587874	133295634	185011352	1.00924e+07	8.4388e+07	2.96648e+07
	HPX	P02790	Hemopexin	ALPQPQNVTSLLGCTH_5_4_0_2(4+)	985.917		2.35	99.65	81.45		2	3	2	1	ND	2		84.51	84.38	84.46	84.81	ND	85.11		8.43597e+06	1.35711e+07	2.20883e+07	586993	ND	1926730
	HPX	P02790	Hemopexin	ALPQPQNVTSLLGCTH_5_4_1_2(3+)	1362.91		2.22	99.56	80.71		ND	ND	1	ND	1	ND		ND	ND	84.64	ND	84.82	ND		ND	ND	1.61946e+06	ND	1.82698e+06	ND
	HPX	P02790	Hemopexin	SWPAVGNCSSALR_4_3_0_0(2+)	1331.56		1.66	99.75	75.22		ND	ND	ND	ND	ND	1		ND	ND	ND	ND	ND	73.31		ND	ND	ND	ND	ND	397708
	HPX	P02790	Hemopexin	SWPAVGNCSSALR_4_3_0_1(2+)	1477.11		2.12	99.8	91.26		2	2	2	1	1	1		72.69	72.78	72.65	73.44	73.19	73.18		8.06257e+06	6.4763e+06	8.63116e+06	1.94157e+06	3.76311e+06	2.83686e+06
	HPX	P02790	Hemopexin	SWPAVGNCSSALR_5_4_0_1(3+)	1106.79		2.03	99.69	79.81		1	1	1	ND	ND	ND		72.41	72.5	72.41	ND	ND	ND		4380618	3571870	4.63401e+06	ND	ND	ND
	HPX	P02790	Hemopexin	SWPAVGNCSSALR_5_4_0_2(3+)	1203.82		2.33	99.76	91.13		5	5	5	2	3	3		72.62	72.7	72.56	73.43	73.58	73.65		114888952	124689482	146665118	6.99031e+06	4.51132e+07	2.8139e+07
	HPX	P02790	Hemopexin	SWPAVGNCSSALR_5_4_1_2(3+)	1252.5		2.32	99.68	90.93		2	2	2	1	2	1		72.48	72.57	72.49	73.26	73.01	73.06		1.32537e+07	8.92648e+06	1.60976e+07	862231	4.59366e+06	2.68333e+06
	HPX	P02790	Hemopexin	SWPAVGNCSSALR_6_5_0_2(3+)	1325.53		2.19	99.68	90.62		1	1	1	1	1	1		71.91	72	71.95	73.24	72.89	72.91		2.55006e+06	2.22574e+06	2.86443e+06	140993	1.04178e+06	643834
	HPX	P02790	Hemopexin	SWPAVGNCSSALR_6_5_0_3(3+)	1422.56		2.31	99.43	92.76		2	2	2	1	1	1		74.25	74.31	74.26	75.09	74.81	74.83		7.27506e+06	8.41404e+06	10640241	236391	2.96922e+06	303233
	HPX	P02790	Hemopexin	SWPAVGNCSSALR_6_5_0_3(4+)	1067.17		2.35	99.35	78.38		ND	ND	1	ND	ND	ND		ND	ND	73.97	ND	ND	ND		ND	ND	2.16875e+06	ND	ND	ND
	HPX	P02790	Hemopexin	SWPAVGNCSSALR_6_5_1_2(3+)	1374.21		2.08	99.43	85.54		ND	ND	ND	1	1	1		ND	ND	ND	73.01	72.62	72.77		ND	ND	ND	108865	878356	316340
	HPX	P02790	Hemopexin	SWPAVGNCSSALR_6_5_1_3(3+)	1471.24		2.28	99.57	87.38		1	1	1	1	1	1		73.77	73.86	73.88	75.01	74.84	74.79		1.09779e+06	2460322	2.64587e+06	157844	1.53061e+06	401386
	HRG	P04196	Histidine-rich glycoprotein	HSHNNNSSDLHPHK_3_3_0_0(3+)	907.048		1.55	99.7	86.77		ND	ND	ND	ND	ND	1		ND	ND	ND	ND	ND	49.2		ND	ND	ND	ND	ND	39227.3
	HRG	P04196	Histidine-rich glycoprotein	HSHNNNSSDLHPHK_5_4_0_0(3+)	1082.78		1.74	99.66	75.18		1	ND	1	ND	ND	1		48.57	ND	48.52	ND	ND	49.16		151466	ND	212963	ND	ND	55106.7
	HRG	P04196	Histidine-rich glycoprotein	HSHNNNSSDLHPHK_5_4_0_0(4+)	812.334		1.75	99.53	69.92		ND	1	ND	ND	ND	ND		ND	47.94	ND	ND	ND	ND		ND	26731.6	ND	ND	ND	ND
	HRG	P04196	Histidine-rich glycoprotein	HSHNNNSSDLHPHK_5_4_0_1(3+)	1179.81		2.19	99.82	81.36		ND	ND	2	ND	ND	1		ND	ND	48.43	ND	ND	49.04		ND	ND	592800	ND	ND	124342
	HRG	P04196	Histidine-rich glycoprotein	HSHNNNSSDLHPHK_5_4_0_1(4+)	885.108		2.16	99.71	78.01		2	1	1	ND	ND	1		48.49	48.5	48.39	ND	ND	49.12		1.00528e+06	1.16077e+06	1.3685e+06	ND	ND	133323
	HRG	P04196	Histidine-rich glycoprotein	HSHNNNSSDLHPHK_5_4_0_2(4+)	957.881		2.36	99.64	79.8		1	2	1	1	1	1		48.41	49	48.33	49.06	48.93	49		3596494	4.47248e+06	4868358	110777	1.28325e+06	232307
	HRG	P04196	Histidine-rich glycoprotein	HSHNNNSSDLHPHK_5_4_1_1(4+)	921.622		2.01	99.41	72.71		ND	ND	1	ND	ND	ND		ND	ND	48.58	ND	ND	ND		ND	ND	135747	ND	ND	ND
	HRG	P04196	Histidine-rich glycoprotein	HSHNNNSSDLHPHK_5_4_1_2(4+)	994.396		2.38	99.63	79.07		1	1	ND	ND	1	1		48.55	48.59	ND	ND	49.05	49.25		491231	737634	ND	ND	213635	34584.4
	HRG	P04196	Histidine-rich glycoprotein	HSHNNNSSDLHPHK_6_5_0_3(4+)	1121.94		2.43	99.33	73.82		1	1	ND	ND	ND	ND		49.16	49.22	ND	ND	ND	ND		255858	294999	ND	ND	ND	ND
	HRG	P04196	Histidine-rich glycoprotein	HSHNNNSSDLHPHK_6_5_0_3(5+)	897.752		2.38	98.99	75.19		1	1	ND	ND	ND	ND		49.28	49.28	ND	ND	ND	ND		181783	None	ND	ND	ND	ND
	HRG	P04196	Histidine-rich glycoprotein	VIDFNCTTSSVSSALANTK_5_4_0_1(3+)	1310.22		2.11	99.57	98.76		1	1	1	1	1	ND		79.13	79.08	78.87	80.01	79.79	ND		1.04733e+07	1.1411e+07	1.34333e+07	2.49385e+06	3.04099e+06	ND
	HRG	P04196	Histidine-rich glycoprotein	VIDFNCTTSSVSSALANTK_5_4_0_1(4+)	982.917		2.27	99.46	94.13		1	1	1	1	1	1		79.21	79.13	78.94	80.04	79.89	79.86		2.4139e+06	2.20271e+06	3.15004e+06	709356	1.10557e+06	405777
	HRG	P04196	Histidine-rich glycoprotein	VIDFNCTTSSVSSALANTK_5_4_0_2(3+)	1407.25		2.2	99.51	93.65		1	1	1	ND	1	1		81.34	81.29	81.07	ND	81.95	81.97		1.0839e+07	1.07298e+07	1.62193e+07	ND	7.35145e+06	1.33031e+06
	HRG	P04196	Histidine-rich glycoprotein	VIDFNCTTSSVSSALANTK_5_4_0_2(4+)	1055.69		2.29	99.54	88.76		1	1	1	1	1	1		81.4	81.4	81.16	82.25	81.96	82.04		4.10647e+06	4.53122e+06	5.5945e+06	990175	4.31841e+06	745882
	HSPG2	P98160	Basement membrane-specific heparan sulfate proteoglycan core protein	NLHQSNTSR_6_6_0_1(4+)	885.356		2.09	99.84	71.2		ND	1	ND	ND	ND	ND		ND	49.12	ND	ND	ND	ND		ND	396418	ND	ND	ND	ND
	HYOU1	Q9Y4L1	Hypoxia up-regulated protein 1	LSALDNLLNHSSMFLK_7_6_0_1(3+)	1482.96		1.88	98.77	82.1		ND	ND	ND	ND	1	ND		ND	ND	ND	ND	80.85	ND		ND	ND	ND	ND	4.50585e+06	ND
	HYOU1	Q9Y4L1	Hypoxia up-regulated protein 1	VINETWAWK_5_5_0_1(3+)	1088.45		2.01	99.8	78.64		ND	ND	ND	ND	1	ND		ND	ND	ND	ND	54.05	ND		ND	ND	ND	ND	144366	ND
	ICAM2	P13598	Intercellular adhesion molecule 2	QESMNSNVSVYQPPR_5_5_1_2(3+)	1430.58		1.95	99.08	71.23		ND	1	ND	ND	ND	ND		ND	77.99	ND	ND	ND	ND		ND	1.91577e+06	ND	ND	ND	ND
	IGF2R	P11717	Cation-independent mannose-6-phosphate receptor	SLLEFNTTVSCDQQGTNHR_6_4_1_1(4+)	1107.95		2.03	99.21	68.4		ND	ND	ND	ND	ND	1		ND	ND	ND	ND	ND	86.99		ND	ND	ND	ND	ND	2.27896e+06
	IGF2R	P11717	Cation-independent mannose-6-phosphate receptor	SLLEFNTTVSCDQQGTNHR_6_4_1_2(4+)	1180.73		2.37	99.54	68.32		ND	ND	ND	ND	ND	1		ND	ND	ND	ND	ND	86.8		ND	ND	ND	ND	ND	84552095
	IGHA1	P01876	Ig alpha-1 chain C region	LAGKPTHVNVSVVMAEVDGTCY_4_3_1_1(3+)	1347.92		2.03	99.44	82.77		ND	ND	ND	ND	1	ND		ND	ND	ND	ND	86.58	ND		ND	ND	ND	ND	458338	ND
	IGHA1	P01876	Ig alpha-1 chain C region	LAGKPTHVNVSVVMAEVDGTCY_4_4_1_0(3+)	1318.58		1.88	99.36	71.06		ND	ND	ND	ND	ND	1		ND	ND	ND	ND	ND	84.33		ND	ND	ND	ND	ND	878606
	IGHA1	P01876	Ig alpha-1 chain C region	LAGKPTHVNVSVVMAEVDGTCY_4_5_1_0(3+)	1386.27		1.77	99.43	88.06		ND	ND	ND	ND	1	ND		ND	ND	ND	ND	81.5	ND		ND	ND	ND	ND	9.5668e+06	ND
	IGHA1	P01876	Ig alpha-1 chain C region	LAGKPTHVNVSVVMAEVDGTCY_5_2_0_0(3+)	1188.53		2.09	99.68	86.6		ND	1	ND	ND	ND	ND		ND	80.93	ND	ND	ND	ND		ND	2.8769e+06	ND	ND	ND	ND
	IGHA1	P01876	Ig alpha-1 chain C region	LAGKPTHVNVSVVMAEVDGTCY_5_4_0_0(3+)	1323.91		1.85	98.7	97.47		ND	ND	ND	ND	1	ND		ND	ND	ND	ND	84.2	ND		ND	ND	ND	ND	343532	ND
	IGHA1	P01876	Ig alpha-1 chain C region	LAGKPTHVNVSVVMAEVDGTCY_5_4_0_1(3+)	1420.94		1.98	99.6	98		ND	ND	ND	1	1	1		ND	ND	ND	84.36	84.16	84.3		ND	ND	ND	214156	443891	459814
	IGHA1	P01876	Ig alpha-1 chain C region	LAGKPTHVNVSVVMAEVDGTCY_5_4_1_1(3+)	1469.63		2.02	99.38	97.99		1	1	1	1	ND	1		83.67	83.66	83.29	84.5	ND	84.4		None	None	1.53125e+06	164078	ND	2.53154e+06
	IGHA1	P01876	Ig alpha-1 chain C region	LAGKPTHVNVSVVMAEVDGTCY_5_4_1_1(4+)	1102.47		2.33	99.28	78.03		ND	ND	1	ND	ND	1		ND	ND	83.36	ND	ND	84.45		ND	ND	1.31527e+06	ND	ND	1.90017e+06
	IGHA1	P01876	Ig alpha-1 chain C region	LAGKPTHVNVSVVMAEVDGTCY_5_5_0_0(3+)	1391.6		1.79	99.59	95.72		ND	ND	ND	ND	1	ND		ND	ND	ND	ND	81.38	ND		ND	ND	ND	ND	2.16794e+06	ND
	IGHA1	P01876	Ig alpha-1 chain C region	LAGKPTHVNVSVVMAEVDGTCY_5_5_1_0(3+)	1440.29		1.7	99.51	95.18		ND	ND	ND	ND	1	ND		ND	ND	ND	ND	81.44	ND		ND	ND	ND	ND	5.00496e+06	ND
	IGHA1, 2	P01876,P01877	Ig alpha-1, 2 chain C region	LSLHRPALEDLLLGSEANLTCTLTGLR_4_4_0_1(4+)	1179.56		2.01	99.33	72.86		ND	ND	1	ND	ND	1		ND	ND	103.09	ND	ND	103.75		ND	ND	622599	ND	ND	1.98688e+06
	IGHA1, 2	P01876,P01877	Ig alpha-1, 2 chain C region	LSLHRPALEDLLLGSEANLTCTLTGLR_4_5_0_0(4+)	1157.56		2.05	98.13	68.52		ND	ND	ND	ND	ND	1		ND	ND	ND	ND	ND	100.01		ND	ND	ND	ND	ND	462734
	IGHA1, 2	P01876,P01877	Ig alpha-1, 2 chain C region	LSLHRPALEDLLLGSEANLTCTLTGLR_5_3_0_1(4+)	1169.3		2.19	99.22	78.65		ND	ND	1	ND	ND	1		ND	ND	103.13	ND	ND	103.57		ND	ND	401919	ND	ND	1455054
	IGHA1, 2	P01876,P01877	Ig alpha-1, 2 chain C region	LSLHRPALEDLLLGSEANLTCTLTGLR_5_4_0_0(4+)	1147.3		2.05	99.03	78.08		ND	ND	1	1	ND	1		ND	ND	99.62	103.36	ND	103.21		ND	ND	248894	198458	ND	466907
	IGHA1, 2	P01876,P01877	Ig alpha-1, 2 chain C region	LSLHRPALEDLLLGSEANLTCTLTGLR_5_4_0_1(4+)	1220.07		2.2	99.11	79.42		1	2	2	1	1	3		102.53	103.06	102.47	103.64	103.49	103.39		3180080	4.02351e+06	9.2987e+06	3438126	2.26618e+07	7.25846e+06
	IGHA1, 2	P01876,P01877	Ig alpha-1, 2 chain C region	LSLHRPALEDLLLGSEANLTCTLTGLR_5_4_0_1(5+)	976.259		2.27	98.92	76.63		ND	1	ND	ND	1	1		ND	102.66	ND	ND	103.62	103.06		ND	442054	ND	ND	3.64995e+06	664006
	IGHA1, 2	P01876,P01877	Ig alpha-1, 2 chain C region	LSLHRPALEDLLLGSEANLTCTLTGLR_5_4_0_2(4+)	1292.85		2.27	99.18	78.97		ND	ND	1	ND	1	2		ND	ND	106.24	ND	106.66	106.34		ND	ND	1.49324e+06	ND	4.66906e+06	1.77941e+06
	IGHA1, 2	P01876,P01877	Ig alpha-1, 2 chain C region	LSLHRPALEDLLLGSEANLTCTLTGLR_5_5_0_0(4+)	1198.07		1.91	98.12	67.46		ND	ND	ND	ND	ND	1		ND	ND	ND	ND	ND	103.17		ND	ND	ND	ND	ND	278026
	IGHA1, 2	P01876,P01877	Ig alpha-1, 2 chain C region	LSLHRPALEDLLLGSEANLTCTLTGLR_5_5_0_1(4+)	1270.84		2.11	98.97	71.21		ND	1	ND	ND	ND	1		ND	102.46	ND	ND	ND	103.31		ND	1.5172e+06	ND	ND	ND	6609187
	IGHA2	P01877	Ig alpha-2 chain C region	TPLTANITK_3_4_1_0(2+)	1202.05		1.79	99.84	70.19		ND	ND	ND	ND	ND	1		ND	ND	ND	ND	ND	60.74		ND	ND	ND	ND	ND	1.84827e+06
	IGHA2	P01877	Ig alpha-2 chain C region	TPLTANITK_4_3_1_0(2+)	1181.53		1.9	99.94	92.5		1	ND	1	1	1	1		61.34	ND	61.33	62.56	62.22	62.26		3.72315e+06	ND	3.57133e+06	2.89301e+06	3.80893e+06	3.47693e+06
	IGHA2	P01877	Ig alpha-2 chain C region	TPLTANITK_4_3_1_1(2+)	1327.08		2.17	99.94	95.99		2	2	2	2	2	2		63.07	68.12	68.1	64.26	64	68.96		722068	1.4201e+06	1.82545e+06	1.04872e+06	1.70379e+06	1.10999e+06
	IGHA2	P01877	Ig alpha-2 chain C region	TPLTANITK_4_4_1_0(2+)	1283.07		1.8	99.88	78.8		1	1	1	1	ND	2		59.78	59.86	59.84	60.99	ND	62.22		2.84483e+06	2.36483e+06	3.30269e+06	3.22303e+06	ND	5.29407e+06
	IGHA2	P01877	Ig alpha-2 chain C region	TPLTANITK_4_5_1_0(2+)	1384.61		1.69	99.83	81.16		ND	ND	ND	ND	1	1		ND	ND	ND	ND	60.9	60.88		ND	ND	ND	ND	1.11304e+06	2022199
	IGHA2	P01877	Ig alpha-2 chain C region	TPLTANITK_4_5_1_0(3+)	923.411		2.01	99.84	84.21		ND	1	1	1	1	1		ND	60.03	60.01	61.23	60.87	60.87		ND	888883	946220	419788	2182445	2.56505e+06
	IGHA2	P01877	Ig alpha-2 chain C region	TPLTANITK_4_5_1_1(3+)	1020.44		2	99.52	79.62		ND	ND	ND	ND	ND	1		ND	ND	ND	ND	ND	62.36		ND	ND	ND	ND	ND	1.87625e+06
	IGHA2	P01877	Ig alpha-2 chain C region	TPLTANITK_5_4_1_0(2+)	1364.1		1.77	99.79	88.71		ND	ND	1	1	1	2		ND	ND	59.8	61.06	62.25	62.3		ND	ND	2.03148e+06	1.29759e+06	1.6139e+06	1.39162e+06
	IGHA2	P01877	Ig alpha-2 chain C region	TPLTANITK_5_4_1_1(2+)	1509.65		2.06	99.78	89.8		ND	1	ND	ND	1	ND		ND	61.23	ND	ND	62.28	ND		ND	8.07433e+06	ND	ND	5.64389e+06	ND
	IGHA2	P01877	Ig alpha-2 chain C region	TPLTANITK_5_4_1_1(3+)	1006.77		2.2	99.83	83.94		ND	1	ND	1	1	ND		ND	61.31	ND	62.58	62.23	ND		ND	9.6032e+06	ND	2.13559e+06	3.22552e+06	ND
	IGHA2	P01877	Ig alpha-2 chain C region	TPLTANITK_5_4_1_2(3+)	1103.8		2.38	99.89	91.09		2	1	1	1	1	1		68.3	63.04	63.07	64.25	63.93	63.89		1.26719e+07	6.18177e+06	4.61972e+06	1.29421e+06	1.00354e+07	9300891
	IGHA2	P01877	Ig alpha-2 chain C region	TPLTANITK_5_5_1_0(2+)	1465.64		1.75	99.83	82.49		ND	1	1	ND	1	1		ND	59.88	59.85	ND	60.76	60.75		ND	None	1.41178e+06	ND	2.14614e+06	818153
	IGHA2	P01877	Ig alpha-2 chain C region	TPLTANITK_5_5_1_0(3+)	977.429		1.93	99.85	93		1	1	1	1	1	1		59.71	59.84	59.77	61	60.69	60.72		2.08297e+06	4.427e+06	5.39425e+06	1.46951e+06	1.14346e+07	3.54313e+06
	IGHA2	P01877	Ig alpha-2 chain C region	TPLTANITK_5_5_1_1(2+)	1611.19		2.33	99.8	84.06		ND	1	ND	ND	1	ND		ND	61.26	ND	ND	62.2	ND		ND	2.89972e+06	ND	ND	2.67328e+06	ND
	IGHA2	P01877	Ig alpha-2 chain C region	TPLTANITK_5_5_1_1(3+)	1074.46		2.11	99.89	85.27		ND	1	1	1	1	1		ND	61.22	61.24	62.54	62.17	62.17		ND	1.30667e+07	1.78894e+07	4.54836e+06	6.31753e+06	8.51849e+06
	IGHA2	P01877	Ig alpha-2 chain C region	TPLTANITK_5_5_1_2(3+)	1171.49		2.27	99.66	77.47		ND	ND	ND	1	1	1		ND	ND	ND	64.36	64.01	64.02		ND	ND	ND	890427	7.22973e+06	1.77727e+06
	IGHG1	P01857	Ig gamma-1 chain C region	EEQYNSTYR_3_3_0_0(2+)	1142.96		1.98	99.94	89.93		1	2	1	2	2	3		54.98	55.19	55.16	56.13	55.93	56.02		5.77967e+06	5.6097e+06	4.47671e+06	4.26725e+06	5.74129e+06	6.66199e+06
	IGHG1	P01857	Ig gamma-1 chain C region	EEQYNSTYR_3_3_1_0(2+)	1215.98		2.04	99.93	85.4		2	5	4	7	9	10		54.55	54.9	54.82	55.73	55.72	55.64		5.40448e+07	5.0253e+07	4.58928e+07	3.99031e+07	7.4534e+07	76100430
	IGHG1	P01857	Ig gamma-1 chain C region	EEQYNSTYR_3_4_0_0(2+)	1244.5		1.99	99.88	83.22		1	1	1	1	1	1		55.1	55.25	55.07	56.35	56.07	56.12		7.79735e+06	8.06671e+06	5.07316e+06	4.70199e+06	6.04623e+06	7.59653e+06
	IGHG1	P01857	Ig gamma-1 chain C region	EEQYNSTYR_3_4_0_0(3+)	830		1.77	99.79	72.06		ND	ND	ND	ND	ND	1		ND	ND	ND	ND	ND	56.21		ND	ND	ND	ND	ND	745412
	IGHG1	P01857	Ig gamma-1 chain C region	EEQYNSTYR_3_4_1_0(2+)	1317.53		1.97	99.91	82.33		5	4	3	7	5	8		54.74	54.87	54.71	55.78	55.53	55.67		153726978	112995599	120015751	81815307	203137550	224783217
	IGHG1	P01857	Ig gamma-1 chain C region	EEQYNSTYR_3_4_1_0(3+)	878.686		1.81	99.83	79.32		1	1	1	ND	2	2		54.67	54.81	54.63	ND	55.54	55.66		3.44493e+07	2.46793e+07	2.28555e+07	ND	5.03744e+07	4.30823e+07
	IGHG1	P01857	Ig gamma-1 chain C region	EEQYNSTYR_3_5_1_0(2+)	1419.06		1.82	99.84	68.23		ND	ND	ND	ND	ND	1		ND	ND	ND	ND	ND	55.89		ND	ND	ND	ND	ND	2.17949e+07
	IGHG1	P01857	Ig gamma-1 chain C region	EEQYNSTYR_3_5_1_0(3+)	946.379		1.76	99.72	71.03		ND	ND	ND	ND	ND	1		ND	ND	ND	ND	ND	55.9		ND	ND	ND	ND	ND	8.96561e+06
	IGHG1	P01857	Ig gamma-1 chain C region	EEQYNSTYR_4_3_0_0(2+)	1223.98		1.82	99.89	86.78		2	2	2	2	3	4		54.95	55.05	54.84	56.09	55.88	55.99		7.32587e+06	7.29158e+06	6.32627e+06	3.22346e+06	4027708	4.96061e+06
	IGHG1	P01857	Ig gamma-1 chain C region	EEQYNSTYR_4_3_1_0(2+)	1297.01		1.89	99.9	84.21		3	3	3	6	6	7		54.49	54.77	54.45	55.66	55.46	55.56		5.53918e+07	5.45541e+07	4.84671e+07	3.17868e+07	3.89479e+07	4.41233e+07
	IGHG1	P01857	Ig gamma-1 chain C region	EEQYNSTYR_4_3_1_1(2+)	1442.56		2.05	99.88	83.9		ND	1	1	1	1	1		ND	56.26	55.88	57.17	56.95	57.01		ND	1.19462e+06	913668	955892	1.34902e+06	1.49272e+06
	IGHG1	P01857	Ig gamma-1 chain C region	EEQYNSTYR_4_4_0_0(2+)	1325.52		1.82	99.9	85.95		1	1	1	1	1	1		54.94	55.07	55.09	56.12	55.9	56		1.6823e+07	1.7209e+07	1.32256e+07	4.77444e+06	5.72385e+06	6.88312e+06
	IGHG1	P01857	Ig gamma-1 chain C region	EEQYNSTYR_4_4_0_0(3+)	884.017		2.02	99.86	92.17		1	1	1	1	1	1		55	55.12	54.9	56.18	55.99	56.06		6820217	7.02186e+06	6.03207e+06	1.22812e+06	1.5749e+06	1.96058e+06
	IGHG1	P01857	Ig gamma-1 chain C region	EEQYNSTYR_4_4_1_0(2+)	1398.55		1.8	99.9	74.31		1	1	ND	ND	ND	3		54.53	54.65	ND	ND	ND	55.54		167480824	164983925	ND	ND	ND	93478860
	IGHG1	P01857	Ig gamma-1 chain C region	EEQYNSTYR_4_4_1_0(3+)	932.703		2.06	99.87	87.56		3	2	2	2	2	3		54.54	54.68	54.5	55.61	55.41	55.52		8.51129e+07	76895013	8.04972e+07	1.32406e+07	4.21228e+07	2.21186e+07
	IGHG1	P01857	Ig gamma-1 chain C region	EEQYNSTYR_4_4_1_1(2+)	1544.1		2.02	99.79	86.02		1	ND	ND	1	1	1		56.05	ND	ND	57.33	57.12	57.18		2.31802e+06	ND	ND	639685	675758	845574
	IGHG1	P01857	Ig gamma-1 chain C region	EEQYNSTYR_4_4_1_1(3+)	1029.73		2.13	99.82	88.02		1	1	1	1	1	1		56	56.15	56.05	57.28	57.03	57.15		7715105	3.39577e+06	1044802	1.2445e+06	1.52857e+06	2.55644e+06
	IGHG1	P01857	Ig gamma-1 chain C region	EEQYNSTYR_4_5_0_0(2+)	1427.06		1.68	99.8	73.46		ND	1	ND	ND	ND	1		ND	55.29	ND	ND	ND	56.27		ND	1.62756e+06	ND	ND	ND	582783
	IGHG1	P01857	Ig gamma-1 chain C region	EEQYNSTYR_4_5_0_0(3+)	951.71		1.93	99.73	84.05		1	ND	1	ND	1	1		55.14	ND	55.13	ND	56.21	56.25		1.99329e+06	ND	1.36501e+06	ND	None	619440
	IGHG1	P01857	Ig gamma-1 chain C region	EEQYNSTYR_4_5_1_0(2+)	1500.09		2.08	99.79	77.71		1	1	ND	ND	ND	1		54.76	54.91	ND	ND	ND	55.73		1.54306e+07	7.90377e+06	ND	ND	ND	2.34425e+07
	IGHG1	P01857	Ig gamma-1 chain C region	EEQYNSTYR_4_5_1_0(3+)	1000.4		2.08	99.81	87.34		1	1	1	1	1	1		54.73	54.89	54.69	55.85	55.62	55.74		3.65117e+07	3.36709e+07	3.21236e+07	5.31998e+06	1.14379e+07	3.7528e+07
	IGHG1	P01857	Ig gamma-1 chain C region	EEQYNSTYR_4_5_1_1(3+)	1097.43		2.04	99.59	70.65		ND	1	ND	ND	ND	ND		ND	56.38	ND	ND	ND	ND		ND	1.47499e+06	ND	ND	ND	ND
	IGHG1	P01857	Ig gamma-1 chain C region	EEQYNSTYR_5_4_0_0(2+)	1406.55		1.73	99.85	75.85		1	1	1	ND	ND	1		54.84	55.02	54.91	ND	ND	55.96		1.19989e+07	1.1725e+07	1.13009e+07	ND	ND	2.9523e+06
	IGHG1	P01857	Ig gamma-1 chain C region	EEQYNSTYR_5_4_0_0(3+)	938.035		1.92	99.86	96.96		1	1	1	1	1	1		54.91	55.06	54.83	56.15	55.97	56.03		9.86289e+06	8819963	1.02697e+07	1.13009e+06	1.45104e+06	1739498
	IGHG1	P01857	Ig gamma-1 chain C region	EEQYNSTYR_5_4_0_1(2+)	1552.1		2.34	99.66	89.64		1	1	ND	ND	ND	1		56.29	56.41	ND	ND	ND	57.49		994384	None	ND	ND	ND	None
	IGHG1	P01857	Ig gamma-1 chain C region	EEQYNSTYR_5_4_0_1(3+)	1035.07		2.2	99.78	92.44		ND	ND	ND	1	1	1		ND	ND	ND	57.62	57.34	57.45		ND	ND	ND	1094844	692932	884322
	IGHG1	P01857	Ig gamma-1 chain C region	EEQYNSTYR_5_4_1_0(2+)	1479.58		2.24	99.84	87.4		2	2	3	2	2	2		54.47	54.62	54.77	57.15	55.35	56.96		8.69667e+07	9.09249e+07	76479541	2.14584e+07	2.63108e+07	3.01085e+07
	IGHG1	P01857	Ig gamma-1 chain C region	EEQYNSTYR_5_4_1_0(3+)	986.721		1.97	99.83	89.75		4	2	1	2	1	2		54.48	54.63	54.44	55.6	55.37	55.51		8.60171e+07	8.71547e+07	74406614	1.10864e+07	1.53437e+07	1.62436e+07
	IGHG1	P01857	Ig gamma-1 chain C region	EEQYNSTYR_5_4_1_1(2+)	1625.12		2.38	99.78	91.89		1	1	1	1	1	1		55.85	56.04	55.87	57.13	56.92	56.99		8.08476e+06	2.64131e+06	4.51856e+06	1.58825e+06	2.38542e+06	1.87027e+06
	IGHG1	P01857	Ig gamma-1 chain C region	EEQYNSTYR_5_4_1_1(3+)	1083.75		2.35	99.82	92.37		2	2	2	1	1	1		55.79	55.94	56.22	57.1	56.88	56.93		5.78146e+07	4.80923e+07	2.94748e+07	6.04468e+06	9.65642e+06	1.16323e+07
	IGHG1	P01857	Ig gamma-1 chain C region	EEQYNSTYR_5_5_1_0(3+)	1054.41		1.97	99.73	87.81		1	1	1	1	ND	1		54.68	54.82	54.64	55.88	ND	55.75		1.04119e+07	5.97608e+06	6.95715e+06	931527	ND	5096110
	IGHG1	P01857	Ig gamma-1 chain C region	EEQYNSTYR_5_5_1_1(3+)	1151.44		2.13	99.68	83.22		1	1	ND	ND	1	ND		56.01	56.12	ND	ND	57.08	ND		1.30623e+06	1.3703e+06	ND	ND	330930	ND
	IGHG2	P01859	Ig gamma-2 chain C region	EEQFNSTFR_3_3_1_0(2+)	1199.99		2.05	99.93	86.52		5	6	6	5	5	7		61.62	61.74	61.6	63.23	62.83	62.86		4.94033e+07	3.6597e+07	5.50171e+07	31645632	56874376	6.16293e+07
	IGHG2	P01859	Ig gamma-2 chain C region	EEQFNSTFR_3_4_0_0(2+)	1228.5		1.88	99.86	82.77		ND	ND	1	ND	1	1		ND	ND	62.09	ND	63.3	63.31		ND	ND	1.21771e+06	ND	1.51026e+06	1.57613e+06
	IGHG2	P01859	Ig gamma-2 chain C region	EEQFNSTFR_3_4_1_0(2+)	1301.53		1.97	99.94	80.73		4	4	2	2	2	4		61.59	61.88	61.72	63.1	62.96	62.74		99428759	5.30778e+07	206725674	5.2429e+07	7.59347e+07	164271876
	IGHG2	P01859	Ig gamma-2 chain C region	EEQFNSTFR_3_4_1_0(3+)	868.022		1.78	99.77	74.6		ND	1	1	ND	ND	1		ND	61.68	61.58	ND	ND	62.72		ND	6.59082e+06	3.30839e+07	ND	ND	2.84832e+07
	IGHG2	P01859	Ig gamma-2 chain C region	EEQFNSTFR_3_5_1_0(3+)	935.715		1.72	99.88	81.63		1	1	1	1	1	1		61.68	61.76	61.64	63.15	62.8	62.8		7.69552e+06	5183036	1.89082e+07	2.40573e+06	3.67356e+06	1.68887e+07
	IGHG2	P01859	Ig gamma-2 chain C region	EEQFNSTFR_4_3_1_0(2+)	1281.02		1.88	99.96	84.75		3	3	5	3	3	5		61.23	61.32	63.41	64.7	62.77	64.4		4.81283e+07	4.08436e+07	4.71773e+07	1.9172e+07	40388245	3.61936e+07
	IGHG2	P01859	Ig gamma-2 chain C region	EEQFNSTFR_4_3_1_1(2+)	1426.56		2.1	99.86	83.23		1	ND	1	1	1	1		63.8	ND	63.36	64.79	64.53	64.5		2.17896e+06	ND	1.96705e+06	790874	2154647	1.51447e+06
	IGHG2	P01859	Ig gamma-2 chain C region	EEQFNSTFR_4_4_0_0(2+)	1309.53		1.78	99.84	85.53		1	1	ND	ND	ND	1		61.84	62.07	ND	ND	ND	63.17		2.29744e+07	26316010	ND	ND	ND	1.49592e+07
	IGHG2	P01859	Ig gamma-2 chain C region	EEQFNSTFR_4_4_1_0(2+)	1382.56		1.91	99.93	84.22		5	5	6	3	3	5		61.31	61.43	61.29	62.83	62.84	62.6		1.36954e+08	61601675	157535773	3.1566e+07	143814923	8.34116e+07
	IGHG2	P01859	Ig gamma-2 chain C region	EEQFNSTFR_4_4_1_0(3+)	922.04		2.1	99.93	90.12		2	2	3	2	3	2		61.3	61.4	61.3	62.85	62.5	62.52		5.17178e+07	2.36278e+07	6.10936e+07	9.39814e+06	6.38981e+07	3.37814e+07
	IGHG2	P01859	Ig gamma-2 chain C region	EEQFNSTFR_4_4_1_1(2+)	1528.1		2.15	99.87	85.45		1	1	1	1	1	1		63.56	63.66	63.52	65.02	64.74	64.72		6.66718e+06	8.0618e+06	1.55825e+07	1.15708e+06	7.24144e+06	8.12877e+06
	IGHG2	P01859	Ig gamma-2 chain C region	EEQFNSTFR_4_4_1_1(3+)	1019.07		2.13	99.81	86.65		1	ND	1	1	1	1		63.91	ND	63.5	64.96	64.66	64.66		32126006	ND	3.08472e+07	2.03844e+06	1.79215e+07	2.03542e+07
	IGHG2	P01859	Ig gamma-2 chain C region	EEQFNSTFR_4_5_1_0(2+)	1484.1		2.03	99.87	81.3		1	1	ND	1	1	1		61.4	61.51	ND	62.95	62.57	62.59		8.20401e+06	2.70905e+06	ND	2164320	9.59741e+06	7.00234e+06
	IGHG2	P01859	Ig gamma-2 chain C region	EEQFNSTFR_4_5_1_0(3+)	989.733		2.05	99.86	87.54		1	1	1	1	1	2		61.36	61.47	61.38	63.01	62.56	62.58		1.73694e+07	4.60189e+06	2.77966e+07	2.8119e+06	18651066	1.31707e+07
	IGHG2	P01859	Ig gamma-2 chain C region	EEQFNSTFR_5_4_1_0(2+)	1463.58		2.24	99.92	90.19		3	3	3	2	1	3		61.19	61.29	63.29	62.76	62.4	62.55		1.03674e+08	7.7777e+07	1.00552e+08	1.0935e+07	5.04111e+07	2.95461e+07
	IGHG2	P01859	Ig gamma-2 chain C region	EEQFNSTFR_5_4_1_0(3+)	976.057		2.08	99.82	89.4		2	1	2	1	1	1		61.2	61.3	61.69	62.81	62.42	62.43		7.23214e+07	5.49617e+07	6.51095e+07	8.08126e+06	4.4096e+07	2.61859e+07
	IGHG2	P01859	Ig gamma-2 chain C region	EEQFNSTFR_5_4_1_1(2+)	1609.13		2.34	99.77	94.46		1	1	1	1	1	1		63.26	63.35	63.25	64.76	64.44	64.49		8751677	1.65154e+07	390297	916136	8.14314e+06	5777911
	IGHG2	P01859	Ig gamma-2 chain C region	EEQFNSTFR_5_4_1_1(3+)	1073.09		2.34	99.79	88.85		2	3	4	1	2	1		63.25	63.34	63.23	64.71	64.82	64.42		80285116	80450572	5.05062e+07	4.64628e+06	60865023	3.30462e+07
	IGHG2	P01859	Ig gamma-2 chain C region	EEQFNSTFR_5_4_1_2(3+)	1170.12		2.19	99.23	74.82		ND	1	ND	ND	ND	ND		ND	65.41	ND	ND	ND	ND		ND	1.17364e+06	ND	ND	ND	ND
	IGHG2	P01859	Ig gamma-2 chain C region	EEQFNSTFR_5_4_2_1(3+)	1121.78		2.09	99.66	78.78		1	1	ND	ND	ND	ND		63.19	63.32	ND	ND	ND	ND		1.02962e+06	None	ND	ND	ND	ND
	IGHG2	P01859	Ig gamma-2 chain C region	EEQFNSTFR_5_5_1_1(3+)	1140.78		2.15	99.64	92.49		1	1	1	ND	1	ND		63.31	63.38	63.34	ND	64.49	ND		2522410	2.34719e+06	1.97534e+06	ND	1.82747e+06	ND
	IGHG2	P01859	Ig gamma-2 chain C region	EEQFNSTFR_6_3_1_1(3+)	1059.41		2.18	99.54	75.49		ND	ND	ND	ND	ND	1		ND	ND	ND	ND	ND	64.64		ND	ND	ND	ND	ND	557671
	IGHG3	P01860, P01861	Ig gamma-3, 4 chain C region	EEQYNSTFR_3_3_1_0(2+)	1207.99		1.87	99.89	85.37		1	2	ND	1	1	1		57.72	58.21	ND	59.14	58.81	58.87		1.04569e+07	9.38999e+06	ND	6.51511e+06	1.22554e+07	9.20669e+06
	IGHG3	P01860, P01861	Ig gamma-3, 4 chain C region	EEQYNSTFR_3_4_1_0(2+)	1309.53		1.97	99.89	81.43		ND	1	1	ND	2	1		ND	57.99	57.85	ND	59.07	59.04		ND	26316010	1.34355e+07	ND	3.18374e+07	1.49592e+07
	IGHG3	P01860, P01861	Ig gamma-3, 4 chain C region	EEQYNSTFR_3_4_1_0(3+)	873.354		1.79	99.88	78.26		1	1	1	ND	1	1		57.92	58.07	57.92	ND	59.04	59.11		4.79839e+06	4.59926e+06	2.35795e+06	ND	8973914	1.95067e+06
	IGHG3	P01860, P01861	Ig gamma-3, 4 chain C region	EEQYNSTFR_4_3_1_0(2+)	1289.01		1.94	99.91	85.11		1	2	2	2	2	2		57.68	59.36	57.68	59.1	60.34	60.41		6.40714e+06	8.04084e+06	4.87215e+06	2.74402e+06	3.50911e+06	4.10561e+06
	IGHG3	P01860, P01861	Ig gamma-3, 4 chain C region	EEQYNSTFR_5_4_1_0(2+)	1471.58		2.19	99.89	88.64		1	1	1	1	1	1		57.63	57.78	57.67	59.13	58.83	58.85		1.16519e+07	1.25247e+07	7.57253e+06	696432	862263	1.05975e+06
	IGHG3	P01860, P01861	Ig gamma-3, 4 chain C region	EEQYNSTFR_5_4_1_0(3+)	981.389		1.94	99.86	89.39		1	1	ND	1	1	1		57.75	57.92	ND	59.11	58.89	58.9		1.01604e+07	1.08531e+07	ND	923800	1.12544e+06	1.4591e+06
	IGHG3	P01860, P01861	Ig gamma-3, 4 chain C region	EEQYNSTFR_5_4_1_1(2+)	1617.13		2.37	99.68	89.44		1	1	ND	ND	ND	ND		59.23	59.34	ND	ND	ND	ND		2.0144e+06	None	ND	ND	ND	ND
	IGHG4	P01860, P01861	Ig gamma-3, 4 chain C region	EEQFNSTYR_3_3_1_0(2+)	1207.99		1.94	99.9	83.86		ND	ND	1	ND	1	1		ND	ND	57.7	ND	59.25	59.3		ND	ND	6.07242e+06	ND	1.22554e+07	9.20669e+06
	IGHG4	P01860, P01861	Ig gamma-3, 4 chain C region	EEQFNSTYR_3_4_1_0(2+)	1309.53		1.85	99.9	81.32		1	1	ND	1	ND	1		57.9	58.08	ND	59.41	ND	59.15		2.29744e+07	26316010	ND	1.00646e+07	ND	1.49592e+07
	IGHG4	P01860, P01861	Ig gamma-3, 4 chain C region	EEQFNSTYR_4_4_1_0(2+)	1390.55		1.71	99.89	77.46		2	1	1	ND	1	1		57.79	57.94	57.78	ND	58.82	58.92		2.01328e+07	2.79953e+07	1.31438e+07	ND	4.73615e+06	5.35336e+06
	IGHG4	P01860, P01861	Ig gamma-3, 4 chain C region	EEQFNSTYR_4_4_1_0(3+)	927.371		2.06	99.84	87.24		1	1	1	1	1	1		57.7	57.85	57.72	59.19	58.86	58.93		9.43821e+06	1.2918e+07	5.19392e+06	1.30281e+06	1.99473e+06	2.02126e+06
	IGHG4	P01860, P01861	Ig gamma-3, 4 chain C region	EEQFNSTYR_4_4_1_1(2+)	1536.1		2.04	99.8	82.34		1	1	ND	ND	ND	1		59.38	59.54	ND	ND	ND	60.66		None	1.59916e+06	ND	ND	ND	None
	IGHG4	P01860, P01861	Ig gamma-3, 4 chain C region	EEQFNSTYR_4_4_1_1(3+)	1024.4		2.12	99.87	82.81		ND	1	1	1	1	1		ND	59.5	59.39	60.91	60.49	60.64		ND	4.22125e+06	2.91468e+06	245734	2.22236e+06	956273
	IGHG4	P01860, P01861	Ig gamma-3, 4 chain C region	EEQFNSTYR_4_5_1_0(2+)	1492.09		1.99	99.8	77.66		ND	1	ND	ND	1	1		ND	58.01	ND	ND	59.01	59.1		ND	1.9488e+06	ND	ND	423555	493298
	IGHG4	P01860, P01861	Ig gamma-3, 4 chain C region	EEQFNSTYR_4_5_1_0(3+)	995.064		2.03	99.83	85.52		1	1	ND	1	1	1		57.91	57.98	ND	59.33	58.99	59.06		3.75696e+06	4.66529e+06	ND	626004	1.48957e+06	958618
	IGHM	P01871	Ig mu chain C region	GLTFQQNASSMCVPDQDTAIR_4_5_1_1(4+)	1110.71		1.95	99.1	72.17		ND	ND	1	ND	ND	1		ND	ND	74.88	ND	ND	75.71		ND	ND	954057	ND	ND	None
	IGHM	P01871	Ig mu chain C region	GLTFQQNASSMCVPDQDTAIR_5_4_1_1(3+)	1466.94		2.1	99.46	92.21		1	1	1	1	1	1		74.62	74.68	74.63	75.8	75.5	75.47		5.38329e+06	1.01096e+07	1.08238e+07	None	2.04634e+06	None
	IGHM	P01871	Ig mu chain C region	GLTFQQNASSMCVPDQDTAIR_5_4_1_1(4+)	1100.46		2.3	99.32	90.43		1	1	1	1	1	1		74.66	74.71	74.65	75.84	75.49	75.49		3.79035e+06	4.8418e+06	5.81217e+06	211747	1.25048e+06	1.52524e+06
	IGHM	P01871	Ig mu chain C region	GLTFQQNASSMCVPDQDTAIR_5_4_1_2(3+)	1563.97		2.1	99.2	90.27		ND	1	ND	ND	ND	ND		ND	76.67	ND	ND	ND	ND		ND	1.89665e+06	ND	ND	ND	ND
	IGHM	P01871	Ig mu chain C region	GLTFQQNASSMCVPDQDTAIR_5_4_1_2(4+)	1173.23		2.28	99.23	82.48		1	1	ND	ND	1	ND		76.64	76.65	ND	ND	77.42	ND		2.60931e+06	3.05894e+06	ND	ND	1.73017e+06	ND
	IGHM	P01871	Ig mu chain C region	GLTFQQNASSMCVPDQDTAIR_5_5_1_1(4+)	1151.23		2.2	99.24	80.78		1	1	1	1	1	1		74.55	74.6	74.59	75.63	75.38	75.33		1.74909e+07	1.87528e+07	2.05228e+07	1.22609e+06	3.91175e+06	5933154
	IGHM	P01871	Ig mu chain C region	GLTFQQNASSMCVPDQDTAIR_5_5_1_2(4+)	1224		2.1	99.22	79.1		ND	1	1	ND	ND	1		ND	76.66	76.61	ND	ND	77.37		ND	3486600	2.14725e+06	ND	ND	2.06358e+06
	IGJ	P01591	Immunoglobulin J chain	ENISDPTSPLR_4_2_1_0(2+)	1215.02		2.06	99.86	68.66		ND	ND	ND	ND	ND	1		ND	ND	ND	ND	ND	65.4		ND	ND	ND	ND	ND	521365
	IGJ	P01591	Immunoglobulin J chain	ENISDPTSPLR_4_3_0_0(2+)	1243.54		1.88	99.87	81.99		ND	ND	ND	1	1	1		ND	ND	ND	65.38	65.06	65.06		ND	ND	ND	550651	953683	863288
	IGJ	P01591	Immunoglobulin J chain	ENISDPTSPLR_5_3_1_1(3+)	1029.09		2.12	99.76	88.91		ND	ND	ND	ND	1	1		ND	ND	ND	ND	65.32	65.3		ND	ND	ND	ND	2.20105e+06	1.21938e+06
	IGJ	P01591	Immunoglobulin J chain	ENISDPTSPLR_5_4_0_1(3+)	1048.1		2.23	99.82	90.72		1	1	1	1	1	1		64.05	64.12	64.06	65.4	65.09	65.04		4.3251e+06	2.64259e+06	4.19066e+06	437289	4.05478e+06	962612
	IGJ	P01591	Immunoglobulin J chain	ENISDPTSPLR_5_4_0_2(3+)	1145.13		2.26	99.77	91.1		1	1	1	1	1	1		65.67	65.69	65.67	66.93	66.58	66.59		5.44261e+06	5.71308e+06	6606478	826907	6.49796e+06	5.19156e+06
	IGJ	P01591	Immunoglobulin J chain	ENISDPTSPLR_5_4_1_1(3+)	1096.79		2.33	99.79	89.47		1	1	1	ND	1	1		64.08	64.19	64.09	ND	65.07	65.07		1.29975e+06	1.13808e+06	1.33123e+06	ND	1.19976e+06	337262
	IGJ	P01591	Immunoglobulin J chain	ENISDPTSPLR_5_4_1_2(3+)	1193.82		2.2	99.67	86.01		ND	ND	ND	ND	1	1		ND	ND	ND	ND	66.52	66.43		ND	ND	ND	ND	2.99584e+06	3.75417e+06
	IGJ	P01591	Immunoglobulin J chain	ENISDPTSPLR_5_5_0_1(3+)	1115.79		2.04	99.38	89.37		ND	ND	ND	ND	1	ND		ND	ND	ND	ND	65.16	ND		ND	ND	ND	ND	919780	ND
	IL6ST	P40189	Interleukin-6 receptor subunit beta	NYTIFYR_6_5_1_1(3+)	1134.45		2	99.85	73.3		ND	ND	ND	ND	ND	1		ND	ND	ND	ND	ND	50.5		ND	ND	ND	ND	ND	41767.4
	IL6ST	P40189	Interleukin-6 receptor subunit beta	NYTIFYR_6_5_1_2(3+)	1231.49		2.22	99.9	69.12		ND	ND	ND	ND	ND	1		ND	ND	ND	ND	ND	50.46		ND	ND	ND	ND	ND	223052
	IL6ST	P40189	Interleukin-6 receptor subunit beta	NYTIFYR_6_5_1_2(4+)	923.867		2.38	99.73	68.96		ND	ND	ND	ND	ND	1		ND	ND	ND	ND	ND	50.48		ND	ND	ND	ND	ND	191762
	ITIH1	P19827	Inter-alpha-trypsin inhibitor heavy chain H1	ICDLLVANNHFAHFFAPQNLTNMNK_5_4_0_2(4+)	1284.3		2.27	99.06	74.58		ND	1	1	ND	ND	1		ND	92.43	92.23	ND	ND	93.15		ND	3.7207e+06	6.63417e+06	ND	ND	500528
	ITIH1	P19827	Inter-alpha-trypsin inhibitor heavy chain H1	ICDLLVANNHFAHFFAPQNLTNMNK_5_4_0_2(5+)	1027.64		2.08	99.15	73.89		ND	ND	1	ND	ND	ND		ND	ND	92.47	ND	ND	ND		ND	ND	1.19771e+06	ND	ND	ND
	ITIH2	P19823	Inter-alpha-trypsin inhibitor heavy chain H2	VVNNSPQPQNVVFDVQIPK_5_4_2_1(5+)	866.389		2.35	99.03	70		ND	1	ND	ND	ND	1		ND	95.64	ND	ND	ND	96.55		ND	1.11139e+06	ND	ND	ND	1.20583e+06
	ITIH3	Q06033	Inter-alpha-trypsin inhibitor heavy chain H3	ENLTAR_5_5_1_2(2+)	1629.14		1.84	98.66	73.52		1	ND	ND	ND	ND	ND		58.36	ND	ND	ND	ND	ND		1.17196e+06	ND	ND	ND	ND	ND
	ITIH4	Q14624	Inter-alpha-trypsin inhibitor heavy chain H4	LPTQNITFQTESSVAEQEAEFQSPK_5_4_0_2(4+)	1254.29		2.28	99.18	85.5		1	1	ND	1	1	1		83.83	84.19	ND	84.63	84.54	84.62		3.77705e+06	4664340	ND	354252	1.00574e+06	2.53419e+06
	KLKB1	P03952	Plasma kallikrein	GVNFNVSK_4_3_0_1(2+)	1207		2.15	99.89	90.79		ND	1	1	ND	ND	ND		ND	64.66	64.58	ND	ND	ND		ND	529403	538838	ND	ND	ND
	KLKB1	P03952	Plasma kallikrein	GVNFNVSK_5_4_0_2(2+)	1535.12		2.12	99.65	96.67		1	ND	1	ND	ND	ND		64.59	ND	64.57	ND	ND	ND		None	ND	655316	ND	ND	ND
	KLKB1	P03952	Plasma kallikrein	GVNFNVSK_5_4_0_2(3+)	1023.75		2.27	99.73	83.24		1	1	1	ND	ND	ND		64.55	64.61	64.49	ND	ND	ND		3011031	2.83274e+06	2.85805e+06	ND	ND	ND
	KLKB1	P03952	Plasma kallikrein	IYPGVDFGGEELNVTFVK_5_3_0_0(3+)	1135.17		2.05	99.89	81.15		2	1	2	ND	ND	ND		97.39	97.38	97.24	ND	ND	ND		592931	865762	1.00818e+06	ND	ND	ND
	KLKB1	P03952	Plasma kallikrein	IYPGVDFGGEELNVTFVK_5_3_0_1(3+)	1232.2		2.15	99.92	74.43		1	1	3	ND	ND	1		97.23	97.26	97.53	ND	ND	97.93		1.52168e+07	1.89956e+07	5.11252e+07	ND	ND	2.31792e+06
	KLKB1	P03952	Plasma kallikrein	IYSGILNLSDITK_5_4_0_2(3+)	1214.53		2.26	99.45	89.34		1	1	1	ND	ND	ND		92.5	92.44	92.38	ND	ND	ND		936710	1145876	2.21989e+06	ND	ND	ND
	KLKB1	P03952	Plasma kallikrein	LQAPLNYTEFQKPICLPSK_5_4_0_2(3+)	1484.65		2.11	99.23	79.11		ND	1	1	ND	ND	ND		ND	84.59	84.5	ND	ND	ND		ND	None	3513013	ND	ND	ND
	KLKB1	P03952	Plasma kallikrein	LQAPLNYTEFQKPICLPSK_5_4_0_2(4+)	1113.74		2.27	99.26	79.6		1	ND	1	ND	ND	ND		84.56	ND	84.49	ND	ND	ND		2.80461e+06	ND	4.3435e+06	ND	ND	ND
	KNG1	P01042	Kininogen-1	HGIQYFNNNTQHSSLFMLNEVK_5_4_0_2(4+)	1207.26		2.24	99.4	87.64		1	1	1	1	1	1		81.71	81.73	81.56	82.56	82.32	82.46		5.75263e+06	6.65833e+06	8.38613e+06	2.89646e+06	2410864	3.18607e+06
	KNG1	P01042	Kininogen-1	HGIQYFNNNTQHSSLFMLNEVK_6_5_1_3(4+)	1407.83		2.28	98.86	86.12		1	ND	1	ND	ND	ND		83.94	ND	83.75	ND	ND	ND		1.19433e+06	ND	None	ND	ND	ND
	KNG1	P01042	Kininogen-1	ITYSIVQTNCSK_5_4_0_2(3+)	1206.83		2.22	99.67	88		ND	1	1	ND	1	1		ND	67.01	66.83	ND	67.8	67.85		ND	6.93495e+06	6.76537e+06	ND	4.84927e+06	1.28576e+06
	KNG1	P01042	Kininogen-1	ITYSIVQTNCSK_5_5_2_1(3+)	1274.86		2.06	99.38	76.72		1	ND	ND	ND	ND	ND		77.79	ND	ND	ND	ND	ND		7.56894e+06	ND	ND	ND	ND	ND
	KNG1	P01042	Kininogen-1	ITYSIVQTNCSK_6_5_0_3(3+)	1425.57		2.26	99.45	89.59		1	1	1	ND	1	ND		68.05	68.11	68.22	ND	68.93	ND		None	None	3.52055e+06	ND	2.0537e+06	ND
	KNG1	P01042	Kininogen-1	ITYSIVQTNCSK_6_5_1_3(3+)	1474.26		2.24	99.33	82.45		ND	ND	ND	ND	1	1		ND	ND	ND	ND	68.88	68.86		ND	ND	ND	ND	2.37257e+06	2.51926e+06
	KNG1	P01042	Kininogen-1	LNAENNATFYFK_5_4_0_2(3+)	1212.82		2.23	99.62	76.4		1	ND	ND	ND	ND	ND		75.34	ND	ND	ND	ND	ND		6.10483e+06	ND	ND	ND	ND	ND
	KNG1	P01042	Kininogen-1	LNAENNATFYFK_5_4_1_2(3+)	1261.51		2.18	99.34	88.68		1	1	ND	ND	ND	ND		74.97	75.11	ND	ND	ND	ND		983155	1.07897e+06	ND	ND	ND	ND
	KNG1	P01042	Kininogen-1	LNAENNATFYFK_6_5_0_3(3+)	1431.57		2.1	98.67	89.76		ND	ND	1	ND	ND	ND		ND	ND	77.3	ND	ND	ND		ND	ND	860477	ND	ND	ND
	KNG1	P01042	Kininogen-1	YNSQNQSNNQFVLYR_5_4_0_2(3+)	1360.55		2.21	99.49	93.26		1	1	1	1	1	1		72.8	72.87	72.74	74.13	73.87	73.81		3.50702e+06	3.14079e+06	3.84138e+06	137213	846689	1.45912e+06
	LAMA2	P24043	Laminin subunit alpha-2	TLNDTLGK_7_5_1_2(3+)	1247.16		2.24	99.79	72.5		ND	1	1	ND	ND	1		ND	69.95	69.98	ND	ND	70.91		ND	3767186	2.80521e+06	ND	ND	294138
	LAMA2	P24043	Laminin subunit alpha-2	YMQNLTVEQPIEVK_5_4_0_2(3+)	1299.55		2.21	99.73	71.76		ND	ND	ND	ND	ND	1		ND	ND	ND	ND	ND	77.54		ND	ND	ND	ND	ND	1.83807e+06
	LAMB1	P07942	Laminin subunit beta-1	LSDTTSQSNSTAK_7_5_1_0(3+)	1212.49		1.83	99.3	69.3		ND	ND	ND	ND	ND	1		ND	ND	ND	ND	ND	57.48		ND	ND	ND	ND	ND	448045
	LAMP2	P13473	Lysosome-associated membrane glycoprotein 2	WQMNFTVR_4_6_1_0(3+)	1037.42		1.79	99.04	78.09		1	ND	ND	ND	ND	ND		51.2	ND	ND	ND	ND	ND		51941.1	ND	ND	ND	ND	ND
	LAMP2	P13473	Lysosome-associated membrane glycoprotein 2	WQMNFTVR_5_6_0_1(3+)	1134.46		2.2	99.06	78.48		ND	ND	ND	1	1	1		ND	ND	ND	52.77	52.55	52.6		ND	ND	ND	30296.1	38977.6	41767.4
	LAMP2	P13473	Lysosome-associated membrane glycoprotein 2	WQMNFTVR_5_6_1_2(3+)	1280.17		2.15	98.97	71.14		ND	ND	ND	ND	ND	1		ND	ND	ND	ND	ND	53.59		ND	ND	ND	ND	ND	16919.7
	LGALS3BP	Q08380	Galectin-3-binding protein	AAIPSALDTNSSK_5_7_2_1(3+)	1363.9		2.15	99.24	76.8		ND	ND	1	ND	ND	ND		ND	ND	92.81	ND	ND	ND		ND	ND	3364324	ND	ND	ND
	LGALS3BP	Q08380	Galectin-3-binding protein	DAGVVCTNETR_5_5_0_1(3+)	1113.44		2.15	99.87	79.15		1	ND	1	ND	ND	ND		59.99	ND	60.05	ND	ND	ND		1.53808e+06	ND	1.25794e+06	ND	ND	ND
	LGALS3BP	Q08380	Galectin-3-binding protein	DAGVVCTNETR_5_5_0_2(3+)	1210.47		2.29	99.86	72.52		ND	1	1	ND	ND	ND		ND	61.42	61.42	ND	ND	ND		ND	3.70023e+06	1.0506e+07	ND	ND	ND
	LGALS3BP	Q08380	Galectin-3-binding protein	GLNLTEDTYKPR_6_5_0_2(3+)	1326.21		2.13	99.61	85.05		1	ND	ND	ND	ND	ND		155.86	ND	ND	ND	ND	ND		856999	ND	ND	ND	ND	ND
	LRG1	P02750	Leucine-rich alpha-2-glycoprotein	LPPGLLANFTLLR_5_4_0_2(3+)	1210.55		2.18	99.72	88.61		2	2	2	1	1	1		101.63	102.23	101.8	102.09	102.16	102.09		366867	457932	1195358	288171	684072	868889
	LRG1	P02750	Leucine-rich alpha-2-glycoprotein	LPPGLLANFTLLR_5_4_0_2(4+)	908.163		2.15	98.65	80.13		ND	1	ND	ND	ND	ND		ND	101.77	ND	ND	ND	ND		ND	75777.3	ND	ND	ND	ND
	LRP1	Q07954	Prolow-density lipoprotein receptor-related protein 1	IETILLNGTDR_5_5_1_1(3+)	1169.84		2.32	99.67	84.86		1	1	1	1	1	1		74.26	74.33	74.24	75.26	75.04	74.99		2.91072e+06	4.32653e+06	2.2304e+06	461872	4.76297e+06	3.73715e+06
	MAN2A1	Q16706	Alpha-mannosidase 2	DSVINLSESVEDGPK_5_4_0_1(3+)	1168.15		2.1	99.79	70.02		ND	1	ND	ND	ND	1		ND	59.83	ND	ND	ND	60.9		ND	5.52687e+06	ND	ND	ND	2.33865e+06
	MET	P08581	Hepatocyte growth factor receptor	ANLSGGVWK_7_5_0_1(3+)	1124.79		2.1	99.89	75.63		1	ND	1	ND	ND	ND		53.07	ND	53.1	ND	ND	ND		2.38482e+06	ND	1503639	ND	ND	ND
	MFAP4	P55083	Microfibril-associated glycoprotein 4	FNGSVSFFR_7_5_1_2(3+)	1313.52		2.18	99.74	79.45		1	ND	1	ND	ND	ND		81.49	ND	81.17	ND	ND	ND		2.86966e+06	ND	3.07305e+06	ND	ND	ND
	MMRN1	Q13201	Multimerin-1	TLHEVLTMCHNASTSVSELNATIPK_5_3_1_1(4+)	1153.26		2.15	99.11	73.96		ND	ND	ND	ND	ND	1		ND	ND	ND	ND	ND	84.39		ND	ND	ND	ND	ND	3.88488e+06
	NID2	Q14112	Nidogen-2	IHQNITYQVCR_5_4_1_2(3+)	1261.52		2.1	99.83	75.36		ND	ND	1	ND	ND	ND		ND	ND	74.89	ND	ND	ND		ND	ND	976095	ND	ND	ND
	NID2	Q14112	Nidogen-2	IHQNITYQVCR_6_5_0_3(3+)	1431.58		2.16	99.81	88.17		1	1	ND	ND	ND	ND		77.37	77.38	ND	ND	ND	ND		1.5313e+06	1.63126e+06	ND	ND	ND	ND
	None	P06888	Ig lambda chain V-I region EPS	SVFGGGTNVTVVG_5_4_0_2(3+)	1133.47		2.22	99.87	70.71		ND	1	ND	ND	ND	ND		ND	82.5	ND	ND	ND	ND		ND	765885	ND	ND	ND	ND
	NTRK2	Q16620	BDNF/NT-3 growth factors receptor	ITNISSDDSGK_7_6_1_0(3+)	1212.48		1.81	98.78	71.82		ND	ND	1	ND	ND	ND		ND	ND	56.42	ND	ND	ND		ND	ND	144255	ND	ND	ND
	NTRK2	Q16620	BDNF/NT-3 growth factors receptor	SSPDTQDLYCLNESSK_5_4_0_1(3+)	1253.16		2.24	99.9	74.05		ND	1	1	ND	ND	1		ND	57.07	56.9	ND	ND	58.18		ND	2.06151e+06	1.40595e+06	ND	ND	None
	ORM1	P02763	Alpha-1-acid glycoprotein 1	LVPVPITNATLDQITGK_5_4_0_1(3+)	1231.9		2.21	99.59	84.29		1	2	2	ND	ND	ND		88.65	88.63	88.69	ND	ND	ND		2.47316e+06	1.98175e+06	1.91382e+06	ND	ND	ND
	ORM1	P02763	Alpha-1-acid glycoprotein 1	LVPVPITNATLDQITGK_5_4_0_2(3+)	1328.93		2.32	99.58	92.78		4	4	5	4	1	3		88.96	88.95	91.05	88.96	91.37	90.94		1.23237e+07	1.24372e+07	2.8745e+07	4.66998e+06	1.05469e+07	9.21957e+06
	ORM1	P02763	Alpha-1-acid glycoprotein 1	LVPVPITNATLDQITGK_5_4_0_2(4+)	996.952		2.33	99.48	79.11		ND	ND	ND	ND	ND	1		ND	ND	ND	ND	ND	88.96		ND	ND	ND	ND	ND	2.22123e+06
	ORM1	P02763	Alpha-1-acid glycoprotein 1	LVPVPITNATLDQITGK_5_4_1_2(3+)	1377.62		2.25	99.53	84.42		ND	1	1	1	ND	1		ND	90.7	90.77	91.01	ND	91.01		ND	901856	1538677	352182	ND	1.04541e+06
	ORM1	P02763	Alpha-1-acid glycoprotein 1	LVPVPITNATLDQITGK_5_5_0_2(3+)	1396.63		2.18	99.45	83.17		1	1	1	ND	ND	ND		90.94	90.85	90.87	ND	ND	ND		794749	904944	1.66538e+06	ND	ND	ND
	ORM1	P02763	Alpha-1-acid glycoprotein 1	LVPVPITNATLDQITGK_6_5_0_1(3+)	1353.61		2.11	99.4	78.49		1	1	1	ND	ND	ND		88.19	88.12	88.27	ND	ND	ND		776177	1077258	1.51994e+06	ND	ND	ND
	ORM1	P02763	Alpha-1-acid glycoprotein 1	LVPVPITNATLDQITGK_6_5_0_2(3+)	1450.64		2.26	99.49	90.31		4	4	4	2	3	1		91.01	91.09	91.1	90.99	88.45	90.96		5.59398e+06	5.09193e+06	7.25213e+06	1.14996e+06	6.11193e+06	2.53278e+06
	ORM1	P02763	Alpha-1-acid glycoprotein 1	LVPVPITNATLDQITGK_6_5_0_2(4+)	1088.23		2.33	99.66	82.35		2	1	2	1	ND	1		90.77	88.01	88.12	88.53	ND	88.47		5.30656e+06	5.77421e+06	6.50309e+06	1.07006e+06	ND	4.25768e+06
	ORM1	P02763	Alpha-1-acid glycoprotein 1	LVPVPITNATLDQITGK_6_5_0_3(3+)	1547.68		2.21	99.37	92.06		2	3	3	1	1	1		91	91.01	91.04	91.04	91.32	91.32		5.62764e+06	None	1.99966e+07	None	1.16659e+07	2.7718e+06
	ORM1	P02763	Alpha-1-acid glycoprotein 1	LVPVPITNATLDQITGK_6_5_0_3(4+)	1161.01		2.34	99.48	84.32		3	2	2	2	2	2		90.99	91	91.03	91.47	91.26	91.31		2.55769e+07	2.41354e+07	4.62251e+07	1.84769e+06	3.35877e+07	2.18402e+07
	ORM1	P02763	Alpha-1-acid glycoprotein 1	LVPVPITNATLDQITGK_6_5_1_2(3+)	1499.33		2.35	99.38	89.49		2	2	1	2	1	1		88	87.99	90.74	88.34	88.7	91.05		791502	463032	3.03933e+06	244443	3.78509e+06	843726
	ORM1	P02763	Alpha-1-acid glycoprotein 1	LVPVPITNATLDQITGK_6_5_1_2(4+)	1124.75		2.34	99.21	81.53		1	1	ND	1	1	ND		87.96	87.98	ND	88.31	88.29	ND		1.82873e+06	2.2756e+06	ND	812670	5.54532e+06	ND
	ORM1	P02763	Alpha-1-acid glycoprotein 1	LVPVPITNATLDQITGK_6_5_1_3(3+)	1596.36		2.27	99.28	86.35		ND	ND	1	1	1	2		ND	ND	90.64	91.05	90.9	90.87		ND	ND	7.2259e+06	307634	6826689	7.14772e+06
	ORM1	P02763	Alpha-1-acid glycoprotein 1	LVPVPITNATLDQITGK_6_5_1_3(4+)	1197.52		2.28	99.28	85.45		1	1	ND	ND	1	1		90.48	90.47	ND	ND	91.27	91.22		1.30333e+07	1.41412e+07	ND	ND	3.13046e+07	2.53884e+07
	ORM1	P02763	Alpha-1-acid glycoprotein 1	LVPVPITNATLDQITGK_7_6_0_3(4+)	1252.29		2.36	99.25	87.11		1	ND	ND	ND	ND	ND		90.38	ND	ND	ND	ND	ND		480657	ND	ND	ND	ND	ND
	ORM1	P02763	Alpha-1-acid glycoprotein 1	QDQCIYNTTYLNVQR_5_4_0_2(3+)	1374.23		2.21	99.55	90.97		ND	1	1	ND	ND	ND		ND	74.62	74.49	ND	ND	ND		ND	2.60448e+06	681991	ND	ND	ND
	ORM1	P02763	Alpha-1-acid glycoprotein 1	QDQCIYNTTYLNVQR_6_5_0_2(3+)	1495.94		2.15	99.32	80.05		1	ND	ND	ND	ND	ND		74.18	ND	ND	ND	ND	ND		973660	ND	ND	ND	ND	ND
	ORM1	P02763	Alpha-1-acid glycoprotein 1	QDQCIYNTTYLNVQR_6_5_0_2(4+)	1122.2		2.3	99.01	73.13		1	ND	ND	ND	ND	ND		74.23	ND	ND	ND	ND	ND		843261	ND	ND	ND	ND	ND
	ORM1	P02763	Alpha-1-acid glycoprotein 1	QDQCIYNTTYLNVQR_6_5_0_3(3+)	1592.97		2.2	99.34	86.78		ND	1	1	ND	ND	ND		ND	76.22	76.1	ND	ND	ND		ND	2903310	1.70653e+06	ND	ND	ND
	ORM1	P02763	Alpha-1-acid glycoprotein 1	QDQCIYNTTYLNVQR_6_5_0_3(4+)	1194.98		2.28	99.46	69.96		ND	1	ND	ND	ND	ND		ND	76.31	ND	ND	ND	ND		ND	1.11572e+07	ND	ND	ND	ND
	ORM1	P02763	Alpha-1-acid glycoprotein 1	QDQCIYNTTYLNVQR_6_5_1_3(4+)	1231.49		2.26	99.19	78.94		1	ND	1	ND	ND	ND		76.07	ND	75.98	ND	ND	ND		2.86031e+06	ND	2.54944e+06	ND	ND	ND
	ORM1	P02763	Alpha-1-acid glycoprotein 1	QDQCIYNTTYLNVQR_7_6_0_2(4+)	1213.49		2.28	99.33	99.52		1	1	1	1	1	1		73.81	73.88	73.79	75.07	74.79	74.76		5.02662e+06	5.18334e+06	5.47834e+06	209127	2.05016e+06	534818
	ORM1	P02763	Alpha-1-acid glycoprotein 1	QDQCIYNTTYLNVQR_7_6_0_3(4+)	1286.26		2.39	98.97	78.31		ND	ND	1	ND	ND	1		ND	ND	75.75	ND	ND	76.74		ND	ND	2.26143e+06	ND	ND	1.13348e+06
	ORM1	P02763	Alpha-1-acid glycoprotein 1	QDQCIYNTTYLNVQR_7_6_0_4(4+)	1359.03		2.41	98.71	78.16		ND	ND	1	ND	ND	ND		ND	ND	77.79	ND	ND	ND		ND	ND	4.29178e+06	ND	ND	ND
	ORM1	P02763	Alpha-1-acid glycoprotein 1	QDQCIYNTTYLNVQR_7_6_1_2(4+)	1250		2.35	99.21	88.66		ND	1	ND	1	1	1		ND	73.84	ND	74.88	74.69	74.64		ND	1.43397e+06	ND	None	302476	447537
	ORM1	P02763	Alpha-1-acid glycoprotein 1	QDQCIYNTTYLNVQR_7_6_1_3(4+)	1322.78		2.36	99.13	78.14		ND	ND	1	ND	ND	1		ND	ND	75.72	ND	ND	76.67		ND	ND	1.54032e+06	ND	ND	529423
	ORM1, 2	P02763,P19652	Alpha-1-acid glycoprotein 1, 2	SVQEIQATFFYFTPNK_5_4_0_2(3+)	1375.58		2.15	99.34	86.95		ND	ND	1	ND	ND	ND		ND	ND	96.11	ND	ND	ND		ND	ND	1.81872e+06	ND	ND	ND
	ORM1, 2	P02763,P19652	Alpha-1-acid glycoprotein 1, 2	SVQEIQATFFYFTPNK_7_6_0_2(4+)	1214.5		2.45	99.33	79.27		ND	ND	1	ND	ND	ND		ND	ND	94.98	ND	ND	ND		ND	ND	951133	ND	ND	ND
	ORM2	P19652	Alpha-1-acid glycoprotein 2	LVPVPITNATLDR_4_3_0_1(2+)	1479.18		2.13	99.72	89.5		ND	ND	1	1	ND	1		ND	ND	77.23	77.71	ND	77.43		ND	ND	530705	359808	ND	303488
	ORM2	P19652	Alpha-1-acid glycoprotein 2	LVPVPITNATLDR_5_4_0_1(3+)	1108.17		2.26	99.67	82.45		1	1	1	ND	1	1		74.41	74.38	74.62	ND	75.09	75.04		3.24293e+06	3.61888e+06	3.56024e+06	ND	908028	696694
	ORM2	P19652	Alpha-1-acid glycoprotein 2	LVPVPITNATLDR_5_4_0_2(3+)	1205.2		2.34	99.63	90.33		3	2	3	1	2	2		77.19	77.17	77.06	77.53	78.93	77.24		2.70723e+07	29152407	1.84572e+07	1.38444e+06	1.28507e+07	9.26892e+06
	ORM2	P19652	Alpha-1-acid glycoprotein 2	LVPVPITNATLDR_6_5_0_2(3+)	1326.91		2.25	99.56	90.59		3	4	4	2	3	2		76.67	76.33	76.81	79.03	78.85	78.76		1.81936e+07	1.6881e+07	1.26343e+07	1.08867e+06	5.36141e+06	3.88095e+06
	ORM2	P19652	Alpha-1-acid glycoprotein 2	LVPVPITNATLDR_6_5_0_2(4+)	995.434		2.3	99.17	76.12		1	1	ND	ND	ND	ND		76.43	76.35	ND	ND	ND	ND		3.77997e+06	3.29716e+06	ND	ND	ND	ND
	ORM2	P19652	Alpha-1-acid glycoprotein 2	LVPVPITNATLDR_6_5_0_3(3+)	1423.94		2.31	99.46	90		6	6	5	2	3	2		78.79	78.64	78.84	79.45	78.78	79.14		2.84113e+07	7.6778e+06	6.41584e+07	4183063	1.93959e+07	4159137
	ORM2	P19652	Alpha-1-acid glycoprotein 2	LVPVPITNATLDR_6_5_0_3(4+)	1068.21		2.35	99.52	87.35		3	4	2	1	2	2		78.8	78.7	78.9	79.06	78.8	79.3		2.75682e+07	2.76204e+07	2.87427e+07	2.04426e+06	1.44934e+07	1.86806e+06
	ORM2	P19652	Alpha-1-acid glycoprotein 2	LVPVPITNATLDR_6_5_1_2(3+)	1375.6		2.28	99.53	87.6		2	2	2	2	2	1		76.22	78.55	76.32	79.07	78.94	78.82		4.97943e+06	4.64736e+06	4.37657e+06	593136	4.2232e+06	3.50977e+06
	ORM2	P19652	Alpha-1-acid glycoprotein 2	LVPVPITNATLDR_6_5_1_3(3+)	1472.63		2.28	99.47	89.17		3	2	3	1	ND	1		78.72	78.66	78.86	78.94	ND	78.68		1.34168e+07	1.55125e+06	2.53141e+07	1.21054e+06	ND	1.47619e+06
	ORM2	P19652	Alpha-1-acid glycoprotein 2	LVPVPITNATLDR_6_5_1_3(4+)	1104.72		2.36	99.41	86.31		2	2	1	1	ND	1		78.4	78.35	78.71	79.01	ND	78.74		8.52254e+06	9.14222e+06	1.12696e+07	877084	ND	1.23212e+06
	PGLYRP2	Q96PD5	N-acetylmuramoyl-L-alanine amidase	LEPVHLQLQCMSQEQLAQVAANATK_5_4_0_2(4+)	1253.8		2.3	99.19	86.03		1	1	1	1	1	1		87.68	87.61	87.56	88.29	88.26	88.24		2.61817e+06	2.93555e+06	5.13327e+06	1.19815e+06	4.82278e+06	1.94988e+06
	PIGR	P01833	Polymeric immunoglobulin receptor	VPGNVTAVLGETLK_5_4_0_2(3+)	1201.53		2.17	99.52	93.83		ND	ND	ND	1	ND	ND		ND	ND	ND	85.97	ND	ND		ND	ND	ND	482741	ND	ND
	PLOD1	Q02809	Procollagen-lysine,2-oxoglutarate 5-dioxygenase 1	YIHQNYTK_6_5_0_2(3+)	1212.82		2.27	99.58	71.53		ND	1	ND	ND	ND	ND		ND	66.46	ND	ND	ND	ND		ND	1.09412e+06	ND	ND	ND	ND
	PRG4	Q92954	Proteoglycan 4	NGTLVAFR_5_4_0_1(2+)	1396.08		1.98	99.83	73.77		ND	ND	ND	ND	ND	1		ND	ND	ND	ND	ND	73.22		ND	ND	ND	ND	ND	1.37735e+06
	PROC	P04070	Vitamin K-dependent protein C	EVFVHPNYSK_5_4_0_2(3+)	1142.13		2.19	99.55	83.84		1	1	1	ND	ND	ND		62.85	62.86	62.8	ND	ND	ND		800271	975113	506356	ND	ND	ND
	PTPRM	P28827	Receptor-type tyrosine-protein phosphatase mu	VNNGPLGNPIWNISGDPTR_5_4_0_2(4+)	1057.2		2.24	99.74	70		ND	1	ND	ND	ND	ND		ND	63.43	ND	ND	ND	ND		ND	7.31215e+06	ND	ND	ND	ND
	PTPRS	Q13332	Receptor-type tyrosine-protein phosphatase S	VEAEALNATAIR_5_4_1_1(3+)	1106.47		2.01	99.92	72.05		ND	1	ND	ND	ND	ND		ND	60.27	ND	ND	ND	ND		ND	1.43525e+06	ND	ND	ND	ND
	PTPRS	Q13332	Receptor-type tyrosine-protein phosphatase S	VEAEALNATAIR_5_5_1_1(3+)	1174.17		2.23	99.93	80.72		1	1	1	ND	1	1		59.95	60	59.99	ND	60.96	61.05		2.75627e+06	2.30688e+06	2864347	ND	1.11005e+06	368420
	SELL	P14151	L-selectin	IGGIWTWVGTNK_6_6_0_2(3+)	1368.9		2.11	98.32	70.64		ND	1	ND	ND	ND	ND		ND	76.39	ND	ND	ND	ND		ND	2.61703e+06	ND	ND	ND	ND
	SEPP1	P49908	Selenoprotein P	EGYSNISYIVVNHQGISSR_5_4_0_2(3+)	1443.28		2.11	99.36	87.04		1	1	ND	ND	ND	ND		76.15	76.19	ND	ND	ND	ND		1700502	None	ND	ND	ND	ND
	SERPINA1	P01009	Alpha-1-antitrypsin	YLGNATAIFFLPDEGK_3_3_0_0(2+)	1426.15		1.81	99.83	82.96		ND	ND	1	1	1	1		ND	ND	96.53	97.12	97.27	97.09		ND	ND	1.28218e+06	518616	1.24173e+06	848234
	SERPINA1	P01009	Alpha-1-antitrypsin	YLGNATAIFFLPDEGK_4_3_0_0(2+)	1507.17		2.07	99.79	87.72		ND	1	1	1	1	1		ND	96.56	96.48	97.09	93.52	97.11		ND	398683	1.32325e+06	685676	1551995	None
	SERPINA1	P01009	Alpha-1-antitrypsin	YLGNATAIFFLPDEGK_4_3_0_1(2+)	1652.72		2.15	99.67	94.32		1	ND	1	1	2	ND		96.48	ND	96.77	97	97.33	ND		None	ND	2.47723e+06	584977	3.10527e+06	ND
	SERPINA1	P01009	Alpha-1-antitrypsin	YLGNATAIFFLPDEGK_4_3_0_1(3+)	1102.15		2.22	99.72	98.82		1	2	2	1	2	2		96.46	96.42	96.39	96.93	96.92	96.9		1666175	2.11087e+06	4.13525e+06	1.74551e+06	5.70346e+06	2.35124e+06
	SERPINA1	P01009	Alpha-1-antitrypsin	YLGNATAIFFLPDEGK_5_4_0_1(3+)	1223.86		2.18	99.69	99.52		1	1	2	2	2	2		96.55	96.51	96.76	96.9	93.42	93.46		2.68526e+06	2669592	5.38127e+06	2.09539e+06	1.47808e+07	3.06657e+06
	SERPINA1	P01009	Alpha-1-antitrypsin	YLGNATAIFFLPDEGK_5_4_0_2(3+)	1320.89		2.33	99.76	99.27		11	12	16	8	9	9		96.7	96.67	96.58	96.8	97.16	97.22		76267907	9.31578e+07	165431415	5.87708e+07	171564505	9.21541e+07
	SERPINA1	P01009	Alpha-1-antitrypsin	YLGNATAIFFLPDEGK_5_4_0_2(4+)	990.921		2.33	99.61	91.33		2	1	2	1	3	3		96.79	96.75	96.59	96.85	97.22	97.23		1.26484e+07	1.36151e+07	2.29245e+07	1.20874e+07	3.43748e+07	1.43564e+07
	SERPINA1	P01009	Alpha-1-antitrypsin	YLGNATAIFFLPDEGK_5_4_1_1(3+)	1272.55		2.16	99.14	97.12		ND	ND	ND	1	ND	1		ND	ND	ND	93.26	ND	93.26		ND	ND	ND	None	ND	692994
	SERPINA1	P01009	Alpha-1-antitrypsin	YLGNATAIFFLPDEGK_5_4_1_2(3+)	1369.58		2.22	99.69	94.06		1	2	2	2	2	1		96.42	96.68	96.61	97.04	97.1	96.66		1456769	1.88356e+06	3.40249e+06	2051925	5.05279e+06	3.28448e+06
	SERPINA1	P01009	Alpha-1-antitrypsin	YLGNATAIFFLPDEGK_6_5_0_3(3+)	1539.63		2.19	98.9	77.09		ND	ND	1	ND	ND	ND		ND	ND	99.31	ND	ND	ND		ND	ND	235773	ND	ND	ND
	SERPINA3	P01011	Alpha-1-antichymotrypsin	FNLTETSEAEIHQSFQHLLR_6_5_1_3(4+)	1352.57		2.26	98.99	73.66		ND	ND	1	ND	ND	1		ND	ND	95.09	ND	ND	96.01		ND	ND	1153926	ND	ND	1.27639e+06
	SERPINA3	P01011	Alpha-1-antichymotrypsin	FNLTETSEAEIHQSFQHLLR_7_6_0_4(4+)	1480.11		2.31	98.73	72.74		ND	ND	1	ND	ND	ND		ND	ND	97.44	ND	ND	ND		ND	ND	1.25116e+06	ND	ND	ND
	SERPINA3	P01011	Alpha-1-antichymotrypsin	YTGNASALFILPDQDK_6_5_0_3(3+)	1538.63		2.37	99.34	91.51		1	ND	1	ND	ND	ND		88.28	ND	88.13	ND	ND	ND		545441	ND	1.55346e+06	ND	ND	ND
	SERPINA3	P01011	Alpha-1-antichymotrypsin	YTGNASALFILPDQDK_6_5_0_3(4+)	1154.22		2.31	99.29	85.6		1	1	2	ND	ND	ND		88.12	88.06	87.93	ND	ND	ND		1.69047e+06	2.15651e+06	2.81319e+06	ND	ND	ND
	SERPINA3	P01011	Alpha-1-antichymotrypsin	YTGNASALFILPDQDK_6_5_1_3(4+)	1190.74		2.34	99.15	82.91		1	1	1	ND	ND	ND		88.01	87.88	87.84	ND	ND	ND		1.02296e+06	1.20489e+06	1.79606e+06	ND	ND	ND
	SERPINA5	P05154	Plasma serine protease inhibitor	NLSCR_6_4_0_1(2+)	1363.02		1.95	99.94	77.58		ND	ND	ND	1	ND	ND		ND	ND	ND	51	ND	ND		ND	ND	ND	99624.6	ND	ND
	SERPINA6	P08185	Corticosteroid-binding globulin	AQLLQGLGFNLTER_5_4_0_2(3+)	1255.55		2.23	99.54	90.74		1	1	1	ND	ND	ND		93.49	93.5	93.29	ND	ND	ND		610942	681382	1.76387e+06	ND	ND	ND
	SERPINA7	P05543	Thyroxine-binding globulin	VTACHSSQPNATLYK_5_4_0_2(3+)	1294.53		2.25	99.7	69.95		ND	1	ND	ND	ND	1		ND	59.39	ND	ND	ND	60.06		ND	5.08161e+06	ND	ND	ND	1.10612e+06
	SERPIND1	P05546	Heparin cofactor 2	DFVNASSK_5_4_0_2(2+)	1536.6		2.14	99.75	76.98		1	ND	ND	ND	ND	ND		59.02	ND	ND	ND	ND	ND		690771	ND	ND	ND	ND	ND
	SERPIND1	P05546	Heparin cofactor 2	DFVNASSK_5_4_0_2(3+)	1024.73		2.27	99.73	88.63		1	ND	1	ND	ND	ND		58.92	ND	58.89	ND	ND	ND		3.64999e+06	ND	2.22814e+06	ND	ND	ND
	SERPIND1	P05546	Heparin cofactor 2	NLSMPLLPADFHK_5_4_0_2(3+)	1229.85		2.33	99.71	92.01		1	1	1	1	1	1		84.83	84.8	84.84	85.56	85.44	85.48		5.36764e+06	7.35284e+06	7.28219e+06	527207	857176	2.36246e+06
	SERPIND1	P05546	Heparin cofactor 2	NLSMPLLPADFHK_5_4_0_2(4+)	922.641		2.27	99.41	84.47		ND	1	ND	ND	ND	ND		ND	84.87	ND	ND	ND	ND		ND	1.25478e+06	ND	ND	ND	ND
	SLC3A2	P08195	4F2 cell-surface antigen heavy chain	LLIAGTNSSDLQQILSLLESNK_4_3_0_0(3+)	1205.58		1.91	99.26	90.13		ND	ND	ND	ND	ND	1		ND	ND	ND	ND	ND	110.14		ND	ND	ND	ND	ND	519022
	SLC3A2	P08195	4F2 cell-surface antigen heavy chain	LLIAGTNSSDLQQILSLLESNK_4_3_0_1(3+)	1302.62		2.12	99.38	72.04		ND	ND	ND	ND	ND	1		ND	ND	ND	ND	ND	110.15		ND	ND	ND	ND	ND	313126
	SLC3A2	P08195	4F2 cell-surface antigen heavy chain	LLIAGTNSSDLQQILSLLESNK_5_4_0_1(3+)	1424.33		2.31	99.67	92.69		1	1	1	ND	1	1		109.66	109.94	109.74	ND	110.15	110.07		None	None	1.02147e+06	ND	2.75988e+06	3.81641e+06
	SLC3A2	P08195	4F2 cell-surface antigen heavy chain	LLIAGTNSSDLQQILSLLESNK_5_4_0_1(4+)	1068.5		2.11	99.45	73.71		ND	ND	ND	ND	ND	1		ND	ND	ND	ND	ND	110.08		ND	ND	ND	ND	ND	4.90913e+06
	SLC3A2	P08195	4F2 cell-surface antigen heavy chain	LLIAGTNSSDLQQILSLLESNK_5_5_0_1(3+)	1492.02		2.05	99.42	70.54		ND	ND	ND	ND	ND	1		ND	ND	ND	ND	ND	109.87		ND	ND	ND	ND	ND	865358
	TF	P02787	Serotransferrin	CGLVPVLAENYNK_3_3_0_0(2+)	1286.58		1.85	99.75	74.63		ND	ND	ND	ND	ND	1		ND	ND	ND	ND	ND	80.6		ND	ND	ND	ND	ND	828544
	TF	P02787	Serotransferrin	CGLVPVLAENYNK_4_3_0_0(2+)	1367.6		1.75	99.77	89.33		ND	ND	2	1	ND	2		ND	ND	77.21	78.06	ND	77.82		ND	ND	1.22428e+06	1.01687e+06	ND	1.24663e+06
	TF	P02787	Serotransferrin	CGLVPVLAENYNK_4_3_0_1(2+)	1513.15		2.16	99.79	93.91		3	3	2	2	2	2		79.88	80.2	79.79	81.09	80.44	80.86		7.63777e+06	9.29925e+06	7073535	4.02672e+06	10236199	4.98849e+06
	TF	P02787	Serotransferrin	CGLVPVLAENYNK_4_3_0_1(3+)	1009.1		2.24	99.73	80.07		1	1	1	1	1	1		80.02	80.03	79.95	80.84	80.57	80.62		1.76574e+06	1.70913e+06	1.23963e+06	472011	2.67484e+06	760408
	TF	P02787	Serotransferrin	CGLVPVLAENYNK_5_4_0_1(3+)	1130.81		2.29	99.76	94.6		4	3	3	3	3	3		77.39	77.43	77.07	77.99	77.72	77.66		1.73987e+07	1.67762e+07	1.2204e+07	1.40928e+06	1.94417e+07	5.17033e+06
	TF	P02787	Serotransferrin	CGLVPVLAENYNK_5_4_0_2(3+)	1227.84		2.32	99.81	89.15		6	7	6	6	4	6		80.07	79.98	79.98	80.91	80.62	80.68		213227550	248426644	185167722	2.1851e+07	222864506	3.66339e+07
	TF	P02787	Serotransferrin	CGLVPVLAENYNK_5_4_0_2(4+)	921.135		2.33	99.7	80.12		2	2	1	1	1	1		80.22	80.18	79.78	80.66	80.76	80.44		1.37474e+07	1.4363e+07	9309688	1.5795e+06	2.33605e+07	2277926
	TF	P02787	Serotransferrin	CGLVPVLAENYNK_5_4_1_1(3+)	1179.5		2.17	99.4	79.68		ND	ND	ND	ND	1	1		ND	ND	ND	ND	77.57	77.48		ND	ND	ND	ND	3.93776e+06	3.36841e+06
	TF	P02787	Serotransferrin	CGLVPVLAENYNK_5_4_1_2(3+)	1276.53		2.31	99.46	82.2		ND	ND	ND	1	1	1		ND	ND	ND	80.83	80.52	80.58		ND	ND	ND	688276	7.41233e+06	1.09419e+06
	TF	P02787	Serotransferrin	CGLVPVLAENYNK_6_5_0_2(3+)	1349.56		2.36	99.61	99		2	2	2	1	2	1		79.83	79.79	79.71	80.26	80.45	80.04		5218996	5.45451e+06	6.68625e+06	644660	5701722	970742
	TF	P02787	Serotransferrin	CGLVPVLAENYNK_6_5_0_3(3+)	1446.59		2.22	99.54	82.85		ND	1	1	1	ND	1		ND	82.22	82.23	83.2	ND	83.01		ND	None	2.38163e+06	502786	ND	878031
	TF	P02787	Serotransferrin	CGLVPVLAENYNK_6_5_0_3(4+)	1085.19		2.34	99.09	81.1		1	1	ND	ND	ND	ND		82.37	82.28	ND	ND	ND	ND		1.03741e+06	1.29752e+06	ND	ND	ND	ND
	TF	P02787	Serotransferrin	CGLVPVLAENYNK_6_5_1_2(3+)	1398.24		1.98	99.46	87.97		ND	ND	ND	ND	1	ND		ND	ND	ND	ND	80.19	ND		ND	ND	ND	ND	938948	ND
	TF	P02787	Serotransferrin	QQQHLFGSNVTDCSGNFCLFR_5_4_0_1(4+)	1107.95		2.2	99.33	75.15		1	2	1	ND	ND	1		83.2	83.64	85.91	ND	ND	83.99		2.04588e+06	1996104	3.54422e+06	ND	ND	2.27896e+06
	TF	P02787	Serotransferrin	QQQHLFGSNVTDCSGNFCLFR_5_4_0_2(4+)	1180.73		2.29	99.33	76.24		ND	3	1	ND	1	1		ND	86.19	87.23	ND	87.03	87.17		ND	100700378	123670742	ND	8.88324e+07	84552095
	TF	P02787	Serotransferrin	QQQHLFGSNVTDCSGNFCLFR_5_4_0_2(5+)	944.784		2.3	99.33	72.47		ND	ND	1	ND	ND	ND		ND	ND	85.88	ND	ND	ND		ND	ND	3.37316e+06	ND	ND	ND
	TF	P02787	Serotransferrin	QQQHLFGSNVTDCSGNFCLFR_5_4_1_2(4+)	1217.24		2.27	98.94	73.68		ND	ND	1	ND	ND	1		ND	ND	85.34	ND	ND	86.91		ND	ND	8.54202e+06	ND	ND	4.51962e+06
	TF	P02787	Serotransferrin	QQQHLFGSNVTDCSGNFCLFR_6_5_0_3(4+)	1344.78		2.33	98.83	69.85		ND	ND	ND	ND	ND	1		ND	ND	ND	ND	ND	89.14		ND	ND	ND	ND	ND	2.83895e+06
	TF	P02787	Serotransferrin	QQQHLFGSNVTDCSGNFCLFR_6_5_1_3(4+)	1381.3		2.36	98.83	73.18		1	1	ND	ND	ND	1		88.25	88.19	ND	ND	ND	88.98		3.06836e+06	2.238e+06	ND	ND	ND	1.71429e+06
	VNN1	O95497	Pantetheinase	MTGSGIYAPNSSR_5_4_1_1(3+)	1134.12		2.04	99.78	74.25		ND	1	ND	ND	ND	1		ND	49.4	ND	ND	ND	49.81		ND	412769	ND	ND	ND	185154
	VNN1	O95497	Pantetheinase	MTGSGIYAPNSSR_5_4_1_2(3+)	1231.15		2.26	99.63	69.26		ND	ND	ND	ND	ND	1		ND	ND	ND	ND	ND	49.78		ND	ND	ND	ND	ND	297455
	VTN	P04004	Vitronectin	NGSLFAFR_4_3_0_1(2+)	1230.51		2.13	99.83	80.84		1	1	1	ND	ND	ND		79.5	79.5	79.24	ND	ND	ND		3.75846e+06	3.20645e+06	3.53352e+06	ND	ND	ND
	VTN	P04004	Vitronectin	NGSLFAFR_5_3_0_1(2+)	1311.54		2.16	99.82	84.26		1	1	1	1	1	1		76.76	76.85	76.66	77.92	77.73	77.79		3.84601e+06	3.98965e+06	2081684	562856	3.20856e+06	1.25245e+06
	VTN	P04004	Vitronectin	NGSLFAFR_5_4_0_1(2+)	1413.08		1.92	99.83	82.09		1	1	ND	1	ND	1		79.57	79.66	ND	80.6	ND	80.42		1.2821e+06	1235998	ND	409797	ND	529337
	VTN	P04004	Vitronectin	NGSLFAFR_5_4_0_2(2+)	1558.62		2.18	99.82	85.89		1	1	1	ND	1	ND		79.52	79.52	79.26	ND	80.37	ND		2.84798e+06	2.3806e+06	2.97892e+06	ND	2.04568e+06	ND
	VTN	P04004	Vitronectin	NGSLFAFR_5_4_0_2(3+)	1039.42		2.3	99.73	92.41		3	2	3	1	2	1		79.81	79.44	79.57	80.48	80.64	80.27		2.67044e+07	2.5178e+07	2.7614e+07	1.25539e+06	1.86319e+07	2.2728e+06
	VTN	P04004	Vitronectin	NISDGFDGIPDNVDAALALPAHSYSGR_4_3_0_1(3+)	1440.96		2.07	99.38	83.89		ND	ND	1	ND	ND	ND		ND	ND	92.26	ND	ND	ND		ND	ND	897996	ND	ND	ND
	VTN	P04004	Vitronectin	NISDGFDGIPDNVDAALALPAHSYSGR_5_4_0_2(4+)	1245.03		2.3	99.67	90.01		1	1	2	1	1	1		92.29	92.25	92.5	92.78	92.77	92.81		9.25361e+06	1.23503e+07	2.30532e+07	892457	3.55899e+06	2.70188e+06
	VTN	P04004	Vitronectin	NISDGFDGIPDNVDAALALPAHSYSGR_5_4_1_2(4+)	1281.54		2.27	99.04	85.14		1	1	1	1	1	ND		92.2	92.17	91.95	92.65	92.72	ND		374398	576680	1.11018e+06	None	873580	ND
	VTN	P04004	Vitronectin	NISDGFDGIPDNVDAALALPAHSYSGR_6_5_0_3(4+)	1409.08		2.25	98.91	83.98		ND	1	1	ND	1	ND		ND	94.15	94.08	ND	94.79	ND		ND	644916	1179567	ND	925389	ND
	VTN	P04004	Vitronectin	NISDGFDGIPDNVDAALALPAHSYSGR_6_5_0_3(5+)	1127.47		2.18	98.93	76.41		ND	ND	1	ND	ND	ND		ND	ND	94.14	ND	ND	ND		ND	ND	788546	ND	ND	ND
	VTN	P04004	Vitronectin	NISDGFDGIPDNVDAALALPAHSYSGR_6_5_1_3(4+)	1445.6		2.27	98.95	80.98		ND	1	1	ND	ND	ND		ND	94.07	94.01	ND	ND	ND		ND	None	2.10069e+06	ND	ND	ND
	VTN	P04004	Vitronectin	NISDGFDGIPDNVDAALALPAHSYSGR_6_5_1_3(5+)	1156.68		2.26	99	81.42		ND	1	1	1	ND	ND		ND	94.11	94.03	94.58	ND	ND		ND	496438	1.34945e+06	None	ND	ND
	VTN	P04004	Vitronectin	NNATVHEQVGGPSLTSDLQAQSK_5_4_0_2(4+)	1147.24		2.23	99.42	77.22		1	1	1	ND	ND	ND		67.82	67.86	67.85	ND	ND	ND		3.77975e+06	3.92952e+06	5.67411e+06	ND	ND	ND
	VWF	P04275	von Willebrand factor	VNCTTQPCPTAK_4_4_1_0(3+)	995.075		1.89	99.83	75.48		ND	ND	1	ND	ND	ND		ND	ND	57.91	ND	ND	ND		ND	ND	2.80438e+06	ND	ND	ND
