# Supplementary material for: Integrated GlycoProteome Analyzer (I-GPA) for Automated Identification and Quantitation of Site-Specific N-Glycosylation
Source: Sci Rep. 2016 Feb 17;6:21175. doi: 10.1038/srep21175 (PMC4756296; doi:10.1038/srep21175)
Supplement: Supplementary Excel 12 [file srep21175-s13.xlsx]

## Sheet: T6Depleted_Glycopeps_3i-IQ
	Integrated GlycoProteome Analyzer (I-GPA) for Automated Identification and Quantitation of Site-Specific N-Glycosylation Gun Wook Park*, Jin Young Kim*, Heeyoun Hwang, Ju Yeon Lee, Young Hee Ahn, Hyun Kyoung Lee, Eun Sun Ji, Kwang Hoe Kim, Hoi Keun Jeong, Ki Na Yun, Yong-Sam Kim, Jeong-Heon Ko, Hyun Joo An, Jae Han Kim, Young-Ki Paik , and Jong Shin Yoo**
	Supplementary Excel 12 Quantification of N-glycopeptides in depleted human plasma.
	Genes	Glycoproteins	Descriptors	N-Glycopeptides	z		3TIQ using c-GPA							Global Normalized Area							Statistical Analysis
							NOR1	NOR2	NOR3	HCC1	HCC2	HCC3		NOR1	NOR2	NOR3	HCC1	HCC2	HCC3		Avg.NOR	Avg.HCC	SD.NOR	SD.HCC	log2(HCC/NOR)	P value
	A1BG	P04217	Alpha-1B-glycoprotein	EGDHEFLEVPEAQEDVEATFPVHQPGNYSCSYR_5_4_0_1	4,5		4697438	17977065	16423908	11057669	12059183	20450420		524.502	1413.57	1129.88	919.758	971.518	1415.73		1022.65	1102.33	454.132	272.637	0.108247	0.403213
	A1BG	P04217	Alpha-1B-glycoprotein	EGDHEFLEVPEAQEDVEATFPVHQPGNYSCSYR_5_4_0_2	4,5,6		47299884	72419584	99823331	77166848	98800005	116358512		5281.36	5694.51	6867.32	6418.61	7959.58	8055.18		5947.73	7477.79	822.744	918.522	0.330272	1.57502
	A2M	P01023	Alpha-2-macroglobulin	SLGNVNFTVSAEALESQELCGTEVPSVPEHGR_4_3_0_1	4		1942533	6405606	8068056	11860521	15868108	20261712		216.897	503.686	555.04	986.538	1278.37	1402.66		425.208	1222.53	182.22	213.61	1.52362	3.30231
	A2M	P01023	Alpha-2-macroglobulin	SLGNVNFTVSAEALESQELCGTEVPSVPEHGR_4_4_0_1	4,5		2997016	9288989	12327956	10322584	16754870	18565260		334.638	730.413	848.099	858.615	1349.81	1285.22		637.717	1164.55	268.989	266.909	0.868786	2.30822
	A2M	P01023	Alpha-2-macroglobulin	SLGNVNFTVSAEALESQELCGTEVPSVPEHGR_5_2_0_0	4		7311110	41206178	50561522	65741110	83684253	101297192		816.337	3240.13	3478.37	5468.23	6741.81	7012.53		2511.61	6407.53	1472.98	824.634	1.35115	2.3331
	A2M	P01023	Alpha-2-macroglobulin	SLGNVNFTVSAEALESQELCGTEVPSVPEHGR_5_3_0_0	4		406769	2914809	3467434	4057878	5200351	6175359		45.4186	229.198	238.541	337.527	418.953	427.503		171.053	394.661	108.902	49.6637	1.20618	1.94563
	A2M	P01023	Alpha-2-macroglobulin	SLGNVNFTVSAEALESQELCGTEVPSVPEHGR_5_3_0_1	4		5476458	13232060	17970606	30578261	41368041	48664473		611.485	1040.47	1236.28	2543.45	3332.71	3368.91		962.744	3081.69	319.568	466.482	1.6785	2.91886
	A2M	P01023	Alpha-2-macroglobulin	SLGNVNFTVSAEALESQELCGTEVPSVPEHGR_5_4_0_1	4,5		6405837	20063307	25724708	35679956	49042188	56986408		715.256	1577.62	1769.73	2967.8	3950.96	3945.01		1354.2	3621.26	561.617	565.92	1.41905	3.49105
	A2M	P01023	Alpha-2-macroglobulin	SLGNVNFTVSAEALESQELCGTEVPSVPEHGR_5_4_0_2	4		ND	570346	ND	1402145	2137479	2763154		0	44.8475	0	116.628	172.201	191.286		NA	160.038	25.8927	38.7864	7.32227	1.90583
	A2M	P01023	Alpha-2-macroglobulin	SLGNVNFTVSAEALESQELCGTEVPSVPEHGR_6_3_0_1	4,5		6054621	20469374	24673998	49132217	63800066	67566864		676.041	1609.55	1697.44	4086.73	5139.89	4677.47		1327.68	4634.7	566.043	527.88	1.80357	2.89558
	A2M	P01023	Alpha-2-macroglobulin	VSNQTLSLFFTVLQDVPVR_4_3_0_0	3		109722	93016	257685	569163	918376	951122		12.2512	7.31405	17.7274	47.342	73.9867	65.8436		12.4309	62.3908	5.20899	13.6538	2.3274	1.79543
	A2M	P01023	Alpha-2-macroglobulin	VSNQTLSLFFTVLQDVPVR_4_3_1_0	3		339073	304810	628944	793892	1366820	1451456		37.8599	23.9679	43.2681	66.0346	110.114	100.48		35.0319	92.2098	9.95602	23.1745	1.39625	1.42008
	A2M	P01023	Alpha-2-macroglobulin	VSNQTLSLFFTVLQDVPVR_5_4_0_1	3,4		5195857	3271787	11761216	22774043	37165141	37309684		580.154	257.268	809.11	1894.31	2994.12	2582.85		548.844	2490.42	277.25	555.7	2.18192	1.66167
	A2M	P01023	Alpha-2-macroglobulin	VSNQTLSLFFTVLQDVPVR_5_4_0_2	3		3603460	1218758	7749062	30963189	32227354	33727051		402.352	95.8335	533.095	2575.47	2596.32	2334.83		343.76	2502.2	224.442	145.324	2.86373	2.36493
	A2M	P01023	Alpha-2-macroglobulin	VSNQTLSLFFTVLQDVPVR_5_4_1_0	3		346491	449299	747468	1051724	1922967	2273871		38.6881	35.3293	51.4219	87.4806	154.919	157.414		41.8131	133.271	8.4892	39.6754	1.67234	1.5858
	A2M	P01023	Alpha-2-macroglobulin	VSNQTLSLFFTVLQDVPVR_5_4_1_1	3,4		8530250	6429123	20281922	26614448	38903765	41048727		952.462	505.536	1395.29	2213.74	3134.18	2841.69		951.096	2729.87	444.879	470.298	1.52117	1.57371
	A2M	P01023	Alpha-2-macroglobulin	VSNQTLSLFFTVLQDVPVR_5_4_1_2	3,4		882997	440559	1827109	3264557	3358018	3478213		98.5928	34.6421	125.696	271.54	270.53	240.787		86.3101	260.953	46.7529	17.4711	1.59619	1.72523
	A2M	P01023	Alpha-2-macroglobulin	VSNQTLSLFFTVLQDVPVR_5_4_2_1	3,4		438043	232346	921974	1210471	1551826	1530159		48.9106	18.2699	63.427	100.685	125.019	105.929		43.5358	110.544	23.0534	12.8068	1.34435	1.40309
	A2M	P01023	Alpha-2-macroglobulin	VSNQTLSLFFTVLQDVPVR_5_5_1_0	3		200112	259714	427721	925463	1613794	1747290		22.3439	20.4219	29.425	76.9785	130.011	120.96		24.0636	109.317	4.74151	28.369	2.18359	1.76762
	A2M	P01023	Alpha-2-macroglobulin	VSNQTLSLFFTVLQDVPVR_5_5_1_1	4		532984	325621	1118784	1758615	2607977	2670510		59.5114	25.6043	76.9665	146.279	210.105	184.872		54.0274	180.419	26.1166	32.1455	1.73959	1.59353
	A2M	P01023	Alpha-2-macroglobulin	VSNQTLSLFFTVLQDVPVR_6_5_0_1	4		196514	171449	402007	1248701	1659325	1972282		21.9422	13.4814	27.656	103.865	133.679	136.536		21.0265	124.693	7.13151	18.0944	2.5681	2.22986
	A2M	P01023	Alpha-2-macroglobulin	VSNQTLSLFFTVLQDVPVR_6_5_0_3	4		256688	ND	611891	2179889	1071668	909521		28.661	0	42.0949	181.319	86.3363	62.9637		35.378	110.206	21.5016	62.6847	1.63929	1.12341
	A2M	P01023	Alpha-2-macroglobulin	VSNQTLSLFFTVLQDVPVR_6_5_1_1	3,4		857919	578677	2173032	3897601	4915332	5116351		95.7927	45.5026	149.493	324.196	395.991	354.191		96.9295	358.126	52.0046	36.0592	1.88546	1.84428
	A2M	P01023	Alpha-2-macroglobulin	VSNQTLSLFFTVLQDVPVR_6_5_1_2	4		354437	113788	702682	4224669	3941596	4412137		39.5754	8.94739	48.3408	351.401	317.545	305.44		32.2879	324.795	20.6831	23.8227	3.33047	2.73834
	ACE	P12821	Angiotensin-converting enzyme	QQYNALLSNMSR_4_3_0_1	2		1070964	1544276	1120360	ND	ND	ND		119.581	121.43	77.0749	0	0	0		106.028	#DIV/0!	25.0915	0	-6.72831	2.0419
	ACE	P12821	Angiotensin-converting enzyme	QQYNALLSNMSR_5_4_0_2	3		27344750	35388701	48882605	21326999	21308465	26338863		3053.23	2782.69	3362.87	1773.94	1716.66	1823.37		3066.26	1771.32	290.308	53.4002	-0.791653	2.2599
	AFM	P43652	Afamin	DIENFNSTQK_4_3_0_1	2		4418316	6117093	5100577	5876910	5419380	5871959		493.336	481	350.893	488.831	436.599	406.5		441.743	443.977	78.9198	41.6588	0.00727662	0.325258
	AFM	P43652	Afamin	DIENFNSTQK_5_4_0_2	2		3305811	5413115	4491562	4852490	5505150	5604491		369.117	425.645	308.996	403.622	443.509	387.984		367.919	411.705	58.3337	28.6314	0.162221	1.1597
	AFM	P43652	Afamin	HNFSHCCSK_4_3_0_0	2		641832	1356226	977048	1087182	1419003	1034339		71.665	106.643	67.2158	90.43	114.318	71.6045		81.8413	92.1176	21.5938	21.4069	0.170649	1.14892
	AFM	P43652	Afamin	HNFSHCCSK_4_3_0_1	2,3		3532189	5210006	5121624	4715690	5633654	5604452		394.394	409.674	352.341	392.243	453.861	387.981		385.469	411.362	29.69	36.8673	0.0937911	0.977611
	AFM	P43652	Afamin	HNFSHCCSK_5_4_0_1	3		5948991	7819725	8414395	6204253	7815154	8404436		664.246	614.882	578.866	516.059	629.608	581.816		619.331	575.828	42.8637	57.0109	-0.105074	0.607206
	AFM	P43652	Afamin	HNFSHCCSK_5_4_0_2	3,4		57309073	73610916	92322724	77601783	83170310	112129386		6398.96	5788.18	6351.32	6454.79	6700.41	7762.41		6179.49	6972.53	339.715	694.99	0.174196	1.03866
	AFM	P43652	Afamin	NCCNTENPPGCYR_5_4_0_2	3		17952502	20339434	24155036	23083344	22204188	24651716		2004.52	1599.33	1661.74	1920.03	1788.83	1706.57		1755.2	1805.14	218.164	107.663	0.0404791	0.528376
	AFP	P02771	Alpha-fetoprotein	VNFTEIQK_5_4_0_2	3		ND	ND	ND	3122505	2941621	3370720		0	0	0	259.725	236.984	233.346		#DIV/0!	243.352	0	14.2958	7.9269	3.24095
	AGT	P01019	Angiotensinogen	VYIHPFHLVIHNESTCEQLAK_5_4_0_1	4		3709293	9476582	9471586	7307357	7125885	10296853		414.168	745.164	651.595	607.814	574.079	712.823		603.643	631.572	170.629	72.3589	0.0652524	0.388366
	AGT	P01019	Angiotensinogen	VYIHPFHLVIHNESTCEQLAK_5_4_0_2	4		7315617	21616694	19210269	16093815	14177653	23909724		816.84	1699.77	1321.57	1338.66	1142.19	1655.2		1279.39	1378.68	442.972	258.84	0.107834	0.40141
	AHSG	P02765	Alpha-2-HS-glycoprotein	AALAAFNAQNNGSNFQLEEISR_4_3_0_1	3		3250940	5264429	5172865	3233313	4299757	4811239		362.99	413.953	355.866	268.942	346.399	333.069		377.603	316.137	31.681	41.412	-0.256323	1.3102
	AHSG	P02765	Alpha-2-HS-glycoprotein	AALAAFNAQNNGSNFQLEEISR_5_4_0_1	3		2524667	3656152	5780516	3490330	4715276	5685787		281.897	287.491	397.669	290.32	379.874	393.611		322.352	354.602	65.2863	56.0921	0.137562	0.700665
	AHSG	P02765	Alpha-2-HS-glycoprotein	AALAAFNAQNNGSNFQLEEISR_5_4_0_2	3,4		100680039	179153061	207784018	149215467	166543295	186115712		11241.6	14087.2	14294.5	12411.5	13417.1	12884.3		13207.8	12904.3	1705.87	503.126	-0.0335329	0.437354
	AHSG	P02765	Alpha-2-HS-glycoprotein	AALAAFNAQNNGSNFQLEEISR_5_4_1_2	3,4		11441160	16678190	19739973	17377915	22604796	27157285		1277.49	1311.44	1358.01	1445.47	1821.1	1880.02		1315.64	1715.53	40.4248	235.731	0.382884	1.42693
	AHSG	P02765	Alpha-2-HS-glycoprotein	AALAAFNAQNNGSNFQLEEISR_6_5_0_3	4		4827509	8118719	10134194	4925851	5985958	6406035		539.025	638.392	697.179	409.724	482.244	443.472		624.866	445.147	79.9401	36.2889	-0.489265	1.68301
	AHSG	P02765	Alpha-2-HS-glycoprotein	AALAAFNAQNNGSNFQLEEISR_6_5_1_3	4		ND	3029938	2493103	5705649	6722476	6805927		0	238.25	171.512	474.586	541.58	471.156		204.881	495.774	122.905	39.7059	1.27489	1.9056
	AHSG	P02765	Alpha-2-HS-glycoprotein	VCQDCPLLAPLNDTR_4_3_0_1	2,3		4264513	8380337	2992346	5365008	4173547	5729565		476.163	658.964	205.858	446.252	336.231	396.642		446.995	393.042	227.957	55.0987	-0.185575	0.425084
	AHSG	P02765	Alpha-2-HS-glycoprotein	VCQDCPLLAPLNDTR_5_4_0_1	3		11782967	16000395	17545618	17906470	16002149	22600948		1315.65	1258.15	1207.05	1489.43	1289.17	1564.6		1260.28	1447.73	54.3335	142.37	0.200052	1.03205
	AHSG	P02765	Alpha-2-HS-glycoprotein	VCQDCPLLAPLNDTR_5_4_0_2	3,4		301102568	343399857	423880680	343055133	371638971	433886074		33620.2	27002.3	29160.8	28534.7	29940.2	30036.7		29927.7	29503.9	3374.98	840.687	-0.0205786	0.358345
	AHSG	P02765	Alpha-2-HS-glycoprotein	VCQDCPLLAPLNDTR_5_4_1_2	3		8003355	9362786	8965135	14223120	12678829	15318748		893.631	736.216	616.754	1183.06	1021.44	1060.48		748.867	1088.32	138.871	84.3305	0.539325	1.9432
	AHSG	P02765	Alpha-2-HS-glycoprotein	VCQDCPLLAPLNDTR_6_5_0_2	3		1213106	1403874	1422783	1722842	1258680	2067961		135.452	110.39	97.88	143.303	101.402	143.159		114.574	129.288	19.1322	24.15	0.174314	0.642333
	AHSG	P02765	Alpha-2-HS-glycoprotein	VCQDCPLLAPLNDTR_6_5_0_3	3,4		13879287	21914520	19160294	13371936	12426796	13994009		1549.72	1723.19	1318.13	1112.26	1001.13	968.767		1530.34	1027.39	203.223	75.26	-0.574879	1.63326
	AHSG	P02765	Alpha-2-HS-glycoprotein	VCQDCPLLAPLNDTR_6_5_1_3	3,4		2642197	6146182	8038194	15447972	13504134	15986791		295.02	483.287	552.986	1284.94	1087.93	1106.72		443.764	1159.86	133.447	108.725	1.38609	1.75644
	APCS	P02743	Serum amyloid P-component	ESVTDHVNLITPLEKPLQNFTLCFR_5_4_0_2	4,5		7415676	5694507	27270664	8758283	14923032	18667827		828.012	447.771	1876.08	728.499	1202.24	1292.32		1050.62	1074.35	739.717	302.886	0.032226	0.320054
	APOC4	P55056	Apolipoprotein C-IV	ELLETVVNR_5_4_0_2	3		1578110	2651327	3348967	1649202	1149926	1732036		176.207	208.479	230.391	137.178	92.6409	119.904		205.026	116.574	27.2568	22.4544	-0.814557	1.45467
	APOD	P05090	Apolipoprotein D	ADGTVNQIEGEATPVNLTEPAK_5_4_0_1	3		4485902	7266553	7350773	6715758	5022365	3147787		500.882	571.385	505.695	558.605	404.614	217.913		525.987	393.711	39.3889	170.608	-0.417891	0.794085
	APOD	P05090	Apolipoprotein D	ADGTVNQIEGEATPVNLTEPAK_5_4_1_0	3		2475352	5887252	5871294	7317353	8156711	8095830		276.39	462.927	403.914	608.645	657.125	560.452		381.077	608.741	95.3422	48.3365	0.675744	1.59448
	APOD	P05090	Apolipoprotein D	ADGTVNQIEGEATPVNLTEPAK_5_4_1_1	3		8351429	9211788	9389152	9649109	10171461	8208568		932.495	724.343	645.924	802.597	819.438	568.257		767.587	730.097	148.099	140.411	-0.0722426	0.497086
	APOD	P05090	Apolipoprotein D	ADGTVNQIEGEATPVNLTEPAK_5_4_1_2	3		3175017	4680851	4796107	3150572	2018609	3547923		354.513	368.065	329.947	262.059	162.624	245.613		350.842	223.432	19.3225	53.2994	-0.650984	1.38397
	APOD	P05090	Apolipoprotein D	CIQANYSLMENGK_6_5_0_2	3		3824548	5966101	5889088	5498857	5061700	ND		427.038	469.127	405.138	457.386	407.783	0		433.768	432.584	32.521	250.981	-0.00394093	0.713138
	APOH	P02749	Beta-2-glycoprotein 1	LGNWSAMPSCK_4_3_0_1	2		9822843	17266063	14182653	9502528	11523543	11953822		1096.79	1357.67	975.692	790.404	928.365	827.53		1143.38	848.767	195.204	71.3902	-0.429869	1.46512
	APOH	P02749	Beta-2-glycoprotein 1	LGNWSAMPSCK_5_4_0_1	2,3		8793871	30740425	39165477	26687284	27459648	28665278		981.897	2417.19	2694.38	2219.8	2212.22	1984.42		2031.15	2138.81	919.192	133.763	0.074511	0.361183
	APOH	P02749	Beta-2-glycoprotein 1	LGNWSAMPSCK_5_4_0_2	2,3		180211502	199047284	210295900	144864192	165321239	156735147		20121.9	15651.5	14467.3	12049.6	13318.7	10850.3		16746.9	12072.9	2982.21	1234.34	-0.472124	1.24018
	APOH	P02749	Beta-2-glycoprotein 1	LGNWSAMPSCK_5_4_1_2	3		2650271	5151066	6367798	6741745	5873989	7318134		295.921	405.039	438.071	560.767	473.223	506.614		379.677	513.535	74.3913	44.1803	0.435689	1.05142
	APOH	P02749	Beta-2-glycoprotein 1	LGNWSAMPSCK_6_5_0_1	3		ND	1200508	1303519	2358427	2567090	2986120		0	94.3985	89.6753	196.17	206.811	206.721		92.0369	203.234	53.19	6.11782	1.14286	1.75949
	APOH	P02749	Beta-2-glycoprotein 1	LGNWSAMPSCK_6_5_0_2	3		2814946	5450846	6141081	4035514	3857396	4698253		314.308	428.612	422.474	335.667	310.761	325.247		388.465	323.892	64.2946	12.5081	-0.262271	0.861703
	APOH	P02749	Beta-2-glycoprotein 1	LGNWSAMPSCK_6_5_0_3	3		5481625	8463856	8909640	4056337	3830487	4565804		612.062	665.531	612.937	337.399	308.594	316.078		630.176	320.69	30.6211	14.9464	-0.974575	2.50539
	APOH	P02749	Beta-2-glycoprotein 1	LGNWSAMPSCK_6_5_1_3	3		1548004	5388803	6693505	7648114	5587452	7413068		172.845	423.733	460.478	636.157	450.139	513.186		352.352	533.161	156.539	94.604	0.597553	0.783216
	APOH	P02749	Beta-2-glycoprotein 1	VYKPSAGNNSLYR_4_3_0_1	2		3542452	3718089	2153018	3044249	3048383	2854179		395.54	292.361	148.116	253.215	245.585	197.587		278.672	232.129	124.278	30.1568	-0.263641	0.61169
	APOH	P02749	Beta-2-glycoprotein 1	VYKPSAGNNSLYR_5_4_0_1	3		8972238	18679881	20197102	14536915	16994904	21673954		1001.81	1468.84	1389.45	1209.16	1369.15	1500.43		1286.7	1359.58	249.894	145.872	0.0794816	0.597028
	APOH	P02749	Beta-2-glycoprotein 1	VYKPSAGNNSLYR_5_4_0_2	3,4		364952589	477510357	547899037	431905462	442653526	488257704		40749.5	37547.7	37692.6	35925.2	35661.3	33800.7		38663.2	35129.1	1808.21	1157.9	-0.138298	1.55898
	APOH	P02749	Beta-2-glycoprotein 1	VYKPSAGNNSLYR_5_4_1_1	3		2004717	3816259	3633921	4828863	5505403	6612470		223.841	300.081	249.995	401.657	443.529	457.763		257.972	434.316	38.7409	29.1658	0.751532	2.26272
	APOH	P02749	Beta-2-glycoprotein 1	VYKPSAGNNSLYR_5_4_1_2	3		61896345	104645500	125662024	114180119	127501579	127714052		6911.16	8228.5	8644.89	9497.31	10271.8	8841.29		7928.18	9536.82	905.04	716.094	0.266518	1.10748
	APOH	P02749	Beta-2-glycoprotein 1	VYKPSAGNNSLYR_6_5_0_2	3		3205833	5804832	5913076	6487375	7067722	8297434		357.954	456.446	406.789	539.609	569.393	574.409		407.063	561.137	49.2469	18.8117	0.463101	2.04561
	APOH	P02749	Beta-2-glycoprotein 1	VYKPSAGNNSLYR_6_5_0_3	3,4		83548135	106266529	94774838	85844198	83573253	99153974		9328.73	8355.96	6520.01	7140.38	6732.87	6864.16		8068.24	6912.47	1426.3	208.004	-0.223052	0.867972
	APOH	P02749	Beta-2-glycoprotein 1	VYKPSAGNNSLYR_6_5_1_3	3,4		35420030	40733041	51796968	54951352	59376749	54764115		3954.89	3202.93	3563.36	4570.76	4783.54	3791.17		3573.73	4381.82	376.091	522.468	0.294102	1.04038
	APOH	P02749	Beta-2-glycoprotein 1	VYKPSAGNNSLYR_6_5_2_3	3		2357306	2461793	3134426	5242478	5031025	4241136		263.21	193.576	215.632	436.06	405.312	293.602		224.139	378.325	35.5878	74.9654	0.75523	1.51977
	APOM	O95445	Apolipoprotein M	TELFSSSCPGGIMLNETGQGYQR_5_3_0_1	3		2425562	3394893	3558230	2327831	1824733	2858661		270.831	266.948	244.788	193.625	147.005	197.897		260.855	179.509	14.05	28.2303	-0.539193	1.51112
	APOM	O95445	Apolipoprotein M	TELFSSSCPGGIMLNETGQGYQR_5_4_0_1	3		3164134	4414546	4298364	1258118	ND	1567079		353.298	347.125	295.705	104.648	0	108.485		332.043	106.566	31.6203	61.556	-1.63962	1.81822
	AZGP1	P25311	Zinc-alpha-2-glycoprotein	FGCEIENNR_5_4_0_1	3		1148943	2246503	2590220	1930888	2555195	2420724		128.288	176.647	178.194	160.608	205.853	167.58		161.043	178.014	28.3774	24.3602	0.144544	0.763973
	BCHE	P06276	Cholinesterase	DNNSIITR_5_4_0_1	2,3		1560740	3077276	3147215	1263842	1241471	1212961		174.268	241.973	216.512	105.124	100.016	83.97		210.917	96.3701	34.1976	11.0384	-1.13002	1.72574
	BCHE	P06276	Cholinesterase	ENETEIIK_6_5_1_1	3		1501170	4337161	4701084	5037424	5431248	5809673		167.616	341.04	323.41	419.004	437.555	402.188		277.355	419.582	95.445	17.6907	0.597218	1.21477
	BCHE	P06276	Cholinesterase	ENETEIIK_7_7_1_1	3		353745	372235	442985	3189253	3214166	3921283		39.4981	29.2696	30.475	265.277	258.941	271.46		33.0809	265.226	5.59002	6.25937	3.00315	3.71478
	BCHE	P06276	Cholinesterase	NATVLIWIYGGGFQTGTSSLHVYDGK_5_4_1_2	4		1816230	3202600	3267645	1201174	1733399	1956491		202.795	251.827	224.797	99.9116	139.647	135.443		226.473	125	24.5592	21.829	-0.857406	2.67387
	BPIFB2	Q8N4F0	BPI fold-containing family B member 2	LLAAANFTFK_6_5_1_2	3		6688791	8594223	7723278	12459867	13300390	14290541		746.85	675.782	531.321	1036.39	1071.51	989.295		651.318	1032.4	109.828	41.2539	0.664568	2.09033
	BPIFB2	Q8N4F0	BPI fold-containing family B member 2	SDDNLLNTSALGR_7_6_3_2	3		ND	618049	1502881	788048	1050211	849445		0	48.5985	103.39	65.5485	84.6076	58.8048		75.9944	69.6536	51.7261	13.3823	-0.125695	0.507083
	BTD	P43251	Biotinidase	DVQIIVFPEDGIHGFNFTR_5_4_0_2	3,4		1877638	1677849	5154697	577254	1341949	3938648		209.651	131.933	354.616	48.015	108.111	272.662		232.067	142.929	113.021	116.3	-0.699239	1.10974
	BTD	P43251	Biotinidase	FNDTEVLQR_6_5_0_1	4		623834	1877126	2057885	2189261	2585974	2674416		69.6554	147.602	141.572	182.099	208.333	185.143		119.61	191.858	43.3668	14.3483	0.681703	1.4366
	BTD	P43251	Biotinidase	NPVGLIGAENATGETDPSHSK_5_4_0_2	3		2124470	2167983	2574122	ND	ND	ND		237.212	170.473	177.086	0	0	0		194.924	#DIV/0!	36.7716	0	-7.60677	2.2345
	C1QA	P02745	Complement C1q subcomponent subunit A	NPPMGGNVVIFDTVITNQEEPYQNHSGR_5_4_0_1	4		1566882	2543179	3106063	3978043	6124525	6972050		174.953	199.976	213.681	330.887	493.407	482.656		196.203	435.65	19.6374	90.8866	1.15082	1.82557
	C1QA	P02745	Complement C1q subcomponent subunit A	NPPMGGNVVIFDTVITNQEEPYQNHSGR_5_4_1_1	4		11001540	15506844	17263478	15890654	24763913	27120642		1228.4	1219.34	1187.64	1321.76	1995.04	1877.49		1211.79	1731.43	21.403	359.622	0.514823	1.16602
	C1QA	P02745	Complement C1q subcomponent subunit A	NPPMGGNVVIFDTVITNQEEPYQNHSGR_5_4_1_2	4,5		4231245	11393090	10198665	8108826	9305782	12171847		472.448	895.863	701.615	674.478	749.697	842.624		689.975	755.6	211.947	84.2279	0.131078	0.520554
	C2	P06681	Complement C2	QSVPAHFVALNGSK_5_2_0_0	3		2688756	5324504	9330392	8338764	7885395	10873673		300.218	418.677	641.882	693.604	635.267	752.755		453.593	693.875	173.487	58.7442	0.61328	1.29994
	C2	P06681	Complement C2	QSVPAHFVALNGSK_6_2_0_0	3		6476233	21913006	19566619	23643812	27279696	28337405		723.117	1723.07	1346.08	1966.65	2197.72	1961.72		1264.09	2042.03	504.992	134.853	0.691908	1.39146
	C2	P06681	Complement C2	QSVPAHFVALNGSK_6_3_0_1	3		ND	3307408	ND	3352285	ND	3733546		0	260.069	0	278.837	0	258.463		NA	268.65	150.151	155.439	8.06959	0.486432
	C2	P06681	Complement C2	QSVPAHFVALNGSK_7_2_0_0	3		5692868	13148700	15953126	23528955	22308049	28265587		635.649	1033.91	1097.49	1957.1	1797.19	1956.75		922.35	1903.68	250.318	92.2213	1.0454	1.83162
	C2	P06681	Complement C2	TMFPNLTDVR_5_4_0_2	3		5549104	8739521	10273453	8940387	8376302	9926283		619.596	687.207	706.76	743.646	674.816	687.169		671.188	701.877	45.7366	36.6967	0.0645023	0.53851
	C3	P01024	Complement C3	TVLTPATNHMGNVTFTIPANR_5_3_0_1	3		712735	3656485	3587209	1415954	1921850	2033740		79.5818	287.517	246.781	117.777	154.829	140.79		204.627	137.799	110.191	18.7065	-0.570433	0.775952
	C3	P01024	Complement C3	TVLTPATNHMGNVTFTIPANR_6_2_1_0	3		61659461	139406202	128968771	158117021	188835044	182619344		6884.71	10961.8	8872.38	13151.9	15213	12642.2		8906.3	13669.1	2038.76	1361.18	0.618016	1.90591
	C3	P01024	Complement C3	TVLTPATNHMGNVTFTIPANR_6_3_0_1	3		3337192	8452035	9569639	6275795	5883467	6834880		372.621	664.602	658.341	522.01	473.987	473.16		565.188	489.719	166.797	27.9679	-0.206776	0.544215
	C3	P01024	Complement C3	TVLTPATNHMGNVTFTIPANR_7_6_1_4	5		ND	ND	ND	3480334	3784963	5473615		0	0	0	289.488	304.926	378.923		#DIV/0!	324.446	0	47.8061	8.34183	2.44615
	C7	P10643	Complement component C7	INNDFNYEFYNSTWSYVK_5_2_0_0	3		1597345	2403214	2767616	6748896	10129199	11567982		178.355	188.97	190.397	561.362	816.034	800.82		185.907	726.072	6.57959	142.846	1.96553	1.98743
	C7	P10643	Complement component C7	NYTLTGR_5_4_1_1	2		3340062	3980787	4388899	11192346	11256010	12129568		372.941	313.018	301.933	930.96	906.812	839.697		329.297	892.49	38.2009	47.2876	1.43844	3.37425
	C7	P10643	Complement component C7	NYTLTGR_5_4_1_2	2,3		5671993	7822858	8408791	33337011	33884795	37241001		633.318	615.128	578.481	2772.92	2729.84	2578.09		608.975	2693.62	27.9314	102.339	2.14509	3.67006
	C8A	P07357	Complement component C8 alpha chain	GGSSGWSGGLAQNR_5_4_0_2	3		28750253	36281133	43323631	30830734	29940794	35622861		3210.17	2852.86	2980.44	2564.45	2412.11	2466.07		3014.49	2480.88	181.069	77.2427	-0.281064	2.20811
	CD14	P08571	Monocyte differentiation antigen CD14	NVSWATGR_6_5_1_3	3		3992235	6019369	5598847	4835080	4515369	5873623		445.761	473.316	385.171	402.174	363.769	406.615		434.749	390.853	45.0922	23.5597	-0.153559	0.738112
	CD14	P08571	Monocyte differentiation antigen CD14	NVSWATGR_6_5_2_3	3		2103948	3303303	3275920	4092469	3948828	4832606		234.921	259.746	225.366	340.405	318.127	334.548		240.011	331.027	17.7461	11.5485	0.463848	1.81255
	CEACAM5	P06731	Carcinoembryonic antigen-related cell adhesion molecule 5	TLTLFNVTR_6_6_1_3	3		19921666	26681059	29276849	34984159	33936038	36926941		2224.39	2097.99	2014.09	2909.92	2733.97	2556.35		2112.16	2733.42	105.863	176.787	0.371987	2.64384
	CFHR1, 2	P36980,Q03591	Complement factor H-related protein 1, 2	LQNNENNISCVER_5_4_0_2	3		15908191	34004958	33203940	26609516	29164999	31527109		1776.26	2673.88	2284.26	2213.33	2349.61	2182.54		2244.8	2248.49	450.11	88.9107	0.00237069	0.306075
	CFHR3	Q02985	Complement factor H-related protein 3	FVQGNSTEVACHPGYGLPK_5_4_0_2	3		2956906	3710099	4011908	1728905	1588127	1841426		330.159	291.733	275.998	143.807	127.943	127.477		299.297	133.076	27.8615	9.29666	-1.16933	2.66339
	CFHR3	Q02985	Complement factor H-related protein 3	LGYNANTSILSFQAVCR_5_4_0_1	3		2912584	4022106	5582559	3110505	3549537	4766005		325.21	316.267	384.051	258.727	285.96	329.937		341.843	291.541	36.8258	35.9321	-0.229633	1.68018
	CFHR3	Q02985	Complement factor H-related protein 3	LGYNANTSILSFQAVCR_5_4_0_2	3		3673094	6066252	6620948	4649491	4995104	5025650		410.127	477.002	455.487	386.737	402.418	347.912		447.538	379.022	34.139	28.06	-0.239729	1.26944
	CFI	P05156	Complement factor I	FLNNGTCTAEGK_5_4_0_1	2,3		6041921	8474496	11045301	9754901	8129074	10168666		674.623	666.368	759.859	811.396	654.899	703.949		700.283	723.415	51.7589	80.0441	0.0468844	0.437907
	CFI	P05156	Complement factor I	FLNNGTCTAEGK_5_4_0_2	3		39245427	54983903	66506900	52493856	58420199	65165319		4382.03	4323.5	4575.33	4366.35	4706.48	4511.22		4426.95	4528.01	131.786	170.685	0.0325652	0.561008
	CFI	P05156	Complement factor I	LSDLSINSTECLHVHCR_5_4_0_2	4		3791977	4044054	6724069	3360973	3476954	3447623		423.401	317.993	462.581	279.56	280.112	238.67		401.325	266.114	74.7793	23.7691	-0.592726	1.19112
	CFI	P05156	Complement factor I	NGTAVCATNR_5_4_0_2	3		326629	655614	810228	530234	530322	701405		36.4704	51.5523	55.7394	44.104	42.7241	48.5563		47.9207	45.1281	10.1349	3.04804	-0.0866228	0.490093
	CFI	P05156	Complement factor I	SIPACVPWSPYLFQPNDTCIVSGWGR_5_4_0_2	4		414509	1991110	2565745	1470202	2769547	3516122		46.2828	156.565	176.51	122.289	223.122	243.412		126.453	196.274	70.1416	64.8712	0.634272	3.00926
	CLU	P10909	Clusterin	EDALNETR_4_3_0_1	2		1074535	1664294	1658251	692955	925398	ND		119.979	130.867	114.079	57.6388	74.5524	0		121.642	66.0956	8.51658	39.0861	-0.880012	1.58867
	CLU	P10909	Clusterin	EDALNETR_5_4_0_2	2,3		8625288	13848613	13334186	8330843	7868522	9303971		963.074	1088.95	917.322	692.945	633.908	644.088		989.781	656.981	88.8743	31.5597	-0.591258	1.79427
	CLU	P10909	Clusterin	EDALNETR_6_5_0_3	3		5753396	7069391	7772288	4294100	4383103	5033256		642.407	555.881	534.693	357.176	353.114	348.439		577.66	352.909	57.0643	4.37231	-0.710923	2.04449
	CLU	P10909	Clusterin	EDALNETR_6_5_1_3	3		2826954	3364462	3960602	3978538	4108592	4428697		315.649	264.555	272.469	330.928	330.998	306.587		284.224	322.838	27.501	14.0739	0.18378	1.21204
	CLU	P10909	Clusterin	EILSVDCSTNNPSQAK_5_4_1_1	3		52037455	47261694	64795247	53384293	59935094	77446930		5810.35	3716.29	4457.57	4440.42	4828.52	5361.44		4661.4	4876.79	1061.8	462.405	0.0651684	0.391564
	CLU	P10909	Clusterin	ELPGVCNETMMALWEECKPCLK_6_5_0_3	4		11026389	13877655	19580406	5968324	6346133	7709895		1231.17	1091.23	1347.03	496.435	511.26	533.735		1223.14	513.81	128.089	18.7802	-1.25129	2.33684
	CLU	P10909	Clusterin	HNSTGCLR_4_3_0_1	2		1308846	3353259	3730693	854354	738057	967488		146.142	263.674	256.652	71.0637	59.4597	66.9765		222.156	65.8333	65.9237	5.88587	-1.75468	1.50883
	CLU	P10909	Clusterin	HNSTGCLR_5_4_0_1	2,3		602227	4429105	3612721	926616	791178	925034		67.2429	348.27	248.536	77.0744	63.7393	64.0376		221.35	68.2837	142.472	7.61436	-1.69671	0.96152
	CLU	P10909	Clusterin	HNSTGCLR_5_4_0_2	2,3		13897521	38423870	24986299	7719597	7412318	9461037		1551.76	3021.35	1718.93	642.103	597.155	654.962		2097.34	631.407	804.567	30.3516	-1.73192	1.3327
	CLU	P10909	Clusterin	HNSTGCLR_5_4_1_1	3		348893	454812	730187	349556	383592	670561		38.9563	35.7628	50.233	29.0755	30.9031	46.4211		41.6507	35.4666	7.60207	9.53081	-0.231882	1.3938
	CLU	P10909	Clusterin	HNSTGCLR_6_5_0_2	3		246196	641506	689255	324100	323482	467330		27.4895	50.443	47.4171	26.9581	26.0605	32.352		41.7832	28.4569	12.4708	3.40299	-0.554147	1.01144
	CLU	P10909	Clusterin	HNSTGCLR_6_5_0_3	3		156380	771829	629802	178531	ND	263675		17.4609	60.6906	43.3271	14.8499	0	18.2535		40.4929	16.5517	21.7537	9.70648	-1.29069	0.951559
	CLU	P10909	Clusterin	LANLTQGEDQYYLR_4_3_0_1	2		736050	1290941	ND	905137	530793	ND		82.1851	101.509	0	75.2878	42.762	0		91.8473	59.0249	53.9011	37.7597	-0.637914	0.745614
	CLU	P10909	Clusterin	LANLTQGEDQYYLR_5_4_0_2	3,4		47764451	89213356	103385920	73267937	85160746	56321230		5333.23	7015.04	7112.41	6094.3	6860.76	3898.96		6486.89	5618.01	1000.28	1537.27	-0.207468	0.564813
	CLU	P10909	Clusterin	LANLTQGEDQYYLR_5_4_1_2	3		2924559	4976789	5391934	5055509	4747070	4173371		326.547	391.336	370.937	420.509	382.436	288.911		362.94	363.952	33.1261	67.718	0.00401689	0.307161
	CLU	P10909	Clusterin	LANLTQGEDQYYLR_6_5_0_3	3,4		8131745	13973091	19900295	9474072	10513068	9854472		907.966	1098.73	1369.04	788.037	846.959	682.198		1125.25	772.398	231.675	83.4864	-0.542823	1.05659
	CLU	P10909	Clusterin	LANLTQGEDQYYLR_6_5_1_3	3,4		2302819	6008796	4092011	9554537	9969906	12607418		257.126	472.484	281.509	794.73	803.201	872.777		337.04	823.569	117.93	42.8251	1.28897	1.89221
	CNDP1	Q96KN2	Beta-Ala-His dipeptidase	LVPHMNVSAVEK_5_4_0_2	3		2923535	4099672	5415376	ND	807534	ND		326.433	322.366	372.549	0	65.057	0		340.45	NA	27.8737	37.5607	-8.4113	2.26532
	CNTN1	Q12860	Contactin-1	ANSTGTLVITDPTR_5_5_0_1	3		1907784	6976320	6798178	2614374	3677351	4636179		213.017	548.563	467.679	217.459	296.257	320.95		409.753	278.222	175.112	54.0511	-0.558519	0.959515
	CP	P00450	Ceruloplasmin	AGLQAFFQVQECNK_4_3_0_1	2		450138	1696422	ND	993277	921207	1339601		50.2611	133.393	0	82.6191	74.2147	92.7369		91.8272	83.1903	67.3683	9.27428	-0.142507	0.476176
	CP	P00450	Ceruloplasmin	AGLQAFFQVQECNK_5_4_0_1	3		1072954	2735572	2711992	2793095	2971564	4300729		119.803	215.104	186.571	232.325	239.397	297.728		173.826	256.483	48.9122	35.8935	0.561221	1.27846
	CP	P00450	Ceruloplasmin	AGLQAFFQVQECNK_5_4_0_2	3,4		61589948	93161692	103200067	101572111	101818522	123683969		6876.95	7325.5	7099.62	8448.6	8202.76	8562.3		7100.69	8404.55	224.279	183.776	0.243211	1.88153
	CP	P00450	Ceruloplasmin	AGLQAFFQVQECNK_5_4_1_2	3		2111760	6684229	7497425	11578404	13372831	15084326		235.793	525.595	515.784	963.072	1077.35	1044.25		425.724	1028.22	164.558	58.7994	1.27216	2.27269
	CP	P00450	Ceruloplasmin	EHEGAIYPDNTTDFQR_5_4_0_1	3		6392058	9598142	10327118	11611945	12761400	15724319		713.718	754.722	710.452	965.862	1028.09	1088.55		726.297	1027.5	24.6709	61.3469	0.500508	2.08883
	CP	P00450	Ceruloplasmin	EHEGAIYPDNTTDFQR_5_4_0_2	3		204733977	275995382	289752282	322543962	306539332	367891896		22860	21702.1	19933.4	26828.7	24695.6	25468.1		21498.5	25664.1	1473.86	1079.96	0.255517	1.82172
	CP	P00450	Ceruloplasmin	EHEGAIYPDNTTDFQR_5_4_1_1	3		2523878	3434945	3730848	7138728	7028515	9377706		281.809	270.097	256.663	593.787	566.235	649.193		269.523	603.072	12.5827	42.2512	1.16192	2.40284
	CP	P00450	Ceruloplasmin	EHEGAIYPDNTTDFQR_5_4_1_2	3,4		25253779	80635947	97783717	155763650	172319873	180082097		2819.76	6340.58	6727.01	12956.2	13882.5	12466.6		5295.78	13101.8	2152.98	719.106	1.30684	1.89111
	CP	P00450	Ceruloplasmin	EHEGAIYPDNTTDFQR_6_5_0_3	3,4		22891794	30716987	37938804	38103592	39476980	37523400		2556.03	2415.34	2609.99	3169.39	3180.36	2597.64		2527.12	2982.47	100.493	333.313	0.239011	1.00936
	CP	P00450	Ceruloplasmin	EHEGAIYPDNTTDFQR_6_5_1_3	4		12926387	23011774	24042437	45463062	46429965	53459799		1443.32	1809.46	1653.99	3781.54	3740.51	3700.88		1635.59	3740.98	183.764	40.3346	1.1936	2.78338
	CP	P00450	Ceruloplasmin	ELHHLQEQNVSNAFLDK_4_3_0_1	3		5072658	8298117	8132875	7533430	9831536	10799395		566.398	652.499	559.499	626.618	792.053	747.613		592.799	722.095	51.8168	85.6188	0.284646	1.43179
	CP	P00450	Ceruloplasmin	ELHHLQEQNVSNAFLDK_5_4_0_1	3		8175602	13682994	12470645	11103502	15101842	18437794		912.863	1075.92	857.915	923.571	1216.64	1276.4		948.9	1138.87	113.384	188.834	0.263275	0.894555
	CP	P00450	Ceruloplasmin	ELHHLQEQNVSNAFLDK_5_4_0_2	3,4		220148396	264362639	280279543	344223249	300901910	357081207		24581.1	20787.4	19281.8	28631.9	24241.4	24719.8		21550.1	25864.4	2730.76	2408.67	0.263272	2.04445
	CP	P00450	Ceruloplasmin	ELHHLQEQNVSNAFLDK_5_4_1_1	3		2233506	2230754	ND	2708684	2849099	3865565		249.387	175.409	0	225.304	229.531	267.602		212.398	240.812	128.085	23.2971	0.18114	0.729299
	CP	P00450	Ceruloplasmin	ELHHLQEQNVSNAFLDK_5_4_1_2	3,4		50441811	59731769	80718474	43443502	130347190	135940709		5632.18	4696.84	5553.01	3613.56	10501.1	9410.8		5294.01	7841.82	518.679	3702.14	0.566828	0.707958
	CP	P00450	Ceruloplasmin	ELHHLQEQNVSNAFLDK_6_5_0_2	4		3361331	3856372	5085781	5040008	5137896	6305748		375.316	303.235	349.875	419.219	413.922	436.53		342.809	423.224	36.5565	11.8239	0.304017	1.56681
	CP	P00450	Ceruloplasmin	ELHHLQEQNVSNAFLDK_6_5_0_3	4		32358359	85523693	96447406	90092927	111237029	130278793		3613.04	6724.91	6635.08	7493.78	8961.53	9018.84		5657.67	8491.39	1771.28	864.429	0.585791	1.78674
	CP	P00450	Ceruloplasmin	ELHHLQEQNVSNAFLDK_6_5_1_2	4		2113647	2813529	3352446	8070832	11028458	10716158		236.003	221.234	230.631	671.318	888.48	741.85		229.289	767.216	7.47565	110.781	1.74246	2.10434
	CP	P00450	Ceruloplasmin	ELHHLQEQNVSNAFLDK_6_5_1_3	4		53177017	64941215	62054775	105313409	123743842	142938065		5937.59	5106.47	4269.04	8759.79	9969.11	9895.21		5104.37	9541.37	834.273	677.876	0.902465	1.77227
	CP	P00450	Ceruloplasmin	ENLTAPGSDSAVFFEQGTTR_4_3_0_1	3		1725483	2010153	1454873	1999080	1942388	ND		192.662	158.063	100.088	166.28	156.484	0		150.271	161.382	46.7766	93.3025	0.102914	0.844912
	CP	P00450	Ceruloplasmin	ENLTAPGSDSAVFFEQGTTR_5_4_0_1	3		3847034	7936086	8164767	9423803	7701283	11901773		429.548	624.031	561.693	783.856	620.435	823.927		538.424	742.739	99.3076	107.797	0.464112	1.00613
	CP	P00450	Ceruloplasmin	ENLTAPGSDSAVFFEQGTTR_5_4_0_2	3,4		166703923	172816229	187419810	214342134	191518057	255543918		18613.7	13588.9	12893.5	17828.6	15429.2	17690.6		15032	16982.8	3121.22	1347.25	0.176035	0.757058
	CP	P00450	Ceruloplasmin	ENLTAPGSDSAVFFEQGTTR_5_4_1_2	3,4		10895204	13645469	12843281	23589885	18914294	25757086		1216.53	1072.97	883.55	1962.17	1523.78	1783.09		1057.68	1756.35	167.013	220.412	0.731671	1.77314
	CP	P00450	Ceruloplasmin	ENLTAPGSDSAVFFEQGTTR_6_5_0_3	4		11573681	15390478	14202261	18500514	19338464	19502543		1292.28	1210.19	977.041	1538.84	1557.96	1350.11		1159.84	1482.3	163.541	114.881	0.353917	2.15295
	CP	P00450	Ceruloplasmin	ENLTAPGSDSAVFFEQGTTR_6_5_1_3	4		6988155	9597395	8955741	17323236	17697109	18956186		780.276	754.664	616.108	1440.92	1425.72	1312.28		717.016	1392.98	88.3222	70.2917	0.958092	3.91479
	DSC2	Q02487	Desmocollin-2	ANYTILK_4_3_0_1	2		2511812	3771341	4410668	3297540	3378683	3168216		280.461	296.549	303.431	274.284	272.195	219.327		293.48	255.269	11.7881	31.1439	-0.201247	0.910115
	DSC2	Q02487	Desmocollin-2	ANYTILK_5_4_0_2	2,3		13629210	25762739	30403095	25370387	24373246	29443000		1521.8	2025.78	2091.57	2110.27	1963.57	2038.26		1879.72	2037.36	311.709	73.3522	0.116189	0.568295
	DSG1	Q02413	Desmoglein-1	TGEINITSIVDR_7_4_1_2	3		5243158	4859691	5618800	6063754	4770500	5571989		585.435	382.128	386.544	504.373	384.323	385.734		451.369	424.81	116.126	68.9071	-0.0874899	0.664792
	ERAP2	Q6P179	Endoplasmic reticulum aminopeptidase 2	DLEITNATLQSEEDSR_5_4_0_1	3		3468585	5179677	5076452	4309243	4908681	6110815		387.292	407.289	349.233	358.436	395.456	423.035		381.271	392.309	29.4924	32.4145	0.0411713	0.41942
	ERAP2	Q6P179	Endoplasmic reticulum aminopeptidase 2	DLEITNATLQSEEDSR_5_4_0_2	3,4		160462736	130031938	191416253	167680553	170076150	190779392		17916.8	10224.7	13168.4	13947.4	13701.8	13207.1		13770	13618.8	3881.17	377.04	-0.01593	0.323137
	ERAP2	Q6P179	Endoplasmic reticulum aminopeptidase 2	DLEITNATLQSEEDSR_5_4_1_2	3		7730915	13990139	15765620	24198130	19250544	24496070		863.211	1100.07	1084.59	2012.76	1550.87	1695.8		1015.96	1753.14	132.51	236.223	0.787101	1.43618
	F11	P03951	Coagulation factor XI	GINYNSSVAK_5_4_1_2	3		18360694	28331214	29008681	20705385	20560263	23976944		2050.1	2227.74	1995.65	1722.24	1656.39	1659.86		2091.16	1679.49	121.376	37.0585	-0.316278	1.749
	F11	P03951	Coagulation factor XI	LETTVNYTDSQRPICLPSK_5_4_0_2	3		1436572	4343806	4314889	2333851	2522233	ND		160.403	341.563	296.842	194.126	203.197	0		266.269	198.662	94.37	114.787	-0.422573	0.829802
	F11	P03951	Coagulation factor XI	LSSNGSPTK_5_4_1_2	2,3		4907222	13023671	11847628	7204438	7252650	10084686		547.926	1024.08	815.055	599.253	584.292	698.135		795.686	627.227	238.667	61.8626	-0.343213	0.741299
	F11	P03951	Coagulation factor XI	LSSNGSPTK_6_5_1_3	3		3992235	6019369	5598847	4835080	4515369	5873623		445.761	473.316	385.171	402.174	363.769	406.615		434.749	390.853	45.0922	23.5597	-0.153559	0.738112
	F11	P03951	Coagulation factor XI	LSSNGSPTK_6_5_2_3	3		2103948	3303303	3275920	4092469	3948828	4832606		234.921	259.746	225.366	340.405	318.127	334.548		240.011	331.027	17.7461	11.5485	0.463848	1.81255
	F11	P03951	Coagulation factor XI	VYSGILNQSEIK_5_4_0_2	3		421487	4755372	5229307	3370312	1989538	2576460		47.062	373.925	359.749	280.337	160.282	178.361		260.245	206.327	184.758	64.7289	-0.334941	0.429524
	F12	P00748	Coagulation factor XII	NHSCEPCQTLAVR_5_4_0_2	3,4		34388982	61599811	73087901	52632437	60732492	58094637		3839.77	4843.72	5028.06	4377.88	4892.76	4021.73		4570.52	4430.79	639.524	437.919	-0.0447941	0.40444
	F2	P00734	Prothrombin	GHVNITR_4_3_0_0	2		2503443	3821076	4021437	2066139	2118707	2814591		279.527	300.459	276.654	171.858	170.688	194.846		285.547	179.131	12.9944	13.6226	-0.672712	2.08239
	F2	P00734	Prothrombin	GHVNITR_4_3_0_1	2		31388787	51651363	50583720	27261169	28487335	35914063		3504.78	4061.46	3479.89	2267.54	2295.01	2486.23		3682.04	2349.59	328.817	119.127	-0.648095	1.85265
	F2	P00734	Prothrombin	GHVNITR_4_4_0_1	2		2240895	3940141	3779338	1978670	2042843	2953464		250.212	309.822	259.999	164.582	164.577	204.46		273.344	177.873	31.9674	23.0252	-0.619869	1.46539
	F2	P00734	Prothrombin	GHVNITR_5_4_0_0	2		1564621	2382335	2529097	1251386	1184854	1415411		174.701	187.328	173.989	104.088	95.4548	97.985		178.673	99.176	7.50439	4.4382	-0.849255	2.49611
	F2	P00734	Prothrombin	GHVNITR_5_4_0_1	2,3		20334875	34959066	32728909	17754223	20532689	23872141		2270.53	2748.91	2251.58	1476.77	1654.16	1652.6		2423.67	1594.51	281.821	101.973	-0.60408	1.83952
	F2	P00734	Prothrombin	GHVNITR_5_4_0_2	2,3		241269070	359486413	382297086	260198547	264634560	293924843		26939.4	28267.2	26300	21642.9	21319.6	20347.6		27168.9	21103.4	1003.45	674.167	-0.364481	2.50841
	F2	P00734	Prothrombin	GHVNITR_5_4_1_2	3		2682992	7017706	6249075	5817125	7979872	7607145		299.575	551.817	429.904	483.859	642.878	526.622		427.099	551.12	126.145	82.2918	0.367797	1.56533
	F2	P00734	Prothrombin	NFTENDLLVR_5_4_0_2	3		7349634	7861747	9560452	5780256	3902993	5911591		820.638	618.186	657.709	480.792	314.435	409.243		698.844	401.49	107.312	83.4491	-0.799607	2.40388
	FCGBP	Q9Y6R7	IgGFc-binding protein	VVTVAALGTNISIHK_5_4_0_1	3		ND	1199678	1685337	2159564	2402061	3634841		0	94.3332	115.942	179.629	193.516	251.63		105.138	208.258	61.6554	38.1974	0.986093	1.86676
	FCN3	O75636	Ficolin-3	VELEDFNGNR_5_4_1_1	3		2551182	4235093	3697728	3004068	2837124	2973028		284.857	333.014	254.384	249.873	228.566	205.815		290.752	228.085	39.6451	22.0333	-0.35022	1.3082
	FCN3	O75636	Ficolin-3	VELEDFNGNR_5_4_1_2	3		5022504	8994430	8801686	5902898	4827296	6773545		560.798	707.251	605.51	490.993	388.899	468.914		624.52	449.602	75.0546	53.717	-0.474098	1.1467
	FETUB	Q9UGM5	Fetuin-B	VLYLAAYNCTLRPVSK_5_4_0_1	3		4096675	4716631	5032920	4516417	4149659	1585673		457.422	370.879	346.239	375.668	334.307	109.772		391.513	273.249	58.3935	143.078	-0.518845	1.02249
	FETUB	Q9UGM5	Fetuin-B	VLYLAAYNCTLRPVSK_5_4_0_2	3		1532838	6344319	8517102	9002759	7559896	9143017		171.152	498.867	585.932	748.834	609.044	632.946		418.65	663.608	218.716	74.7693	0.664585	0.852559
	FGA	P02671	Fibrinogen alpha chain	MDGSLNFNR_5_4_0_2	3		1236732	1595223	2120696	2549372	2405464	2411241		138.09	125.436	145.893	212.052	193.79	166.924		136.473	190.922	10.3239	22.7007	0.484371	1.38015
	FGB	P02675	Fibrinogen beta chain	GTAGNALMDGASQLMGENR_5_4_0_1	3,4		215529864	423313868	617381243	451972288	385267644	526150267		24065.4	33286.1	42472.6	37594.3	31038.1	36423.9		33274.7	35018.8	9203.59	3496.67	0.0737037	0.398776
	FGB	P02675	Fibrinogen beta chain	GTAGNALMDGASQLMGENR_5_4_0_2	3,4		291714664	382869719	413487017	368617615	393375962	390614158		32572	30105.9	28445.7	30661	31691.4	27041.1		30374.5	29797.8	2076.2	2442.31	-0.0276547	0.488207
	FGB	P02675	Fibrinogen beta chain	GTAGNALMDGASQLMGENR_5_4_1_1	3		1832867	4747859	5674104	30760630	24975325	34128047		204.652	373.334	390.349	2558.62	2012.07	2362.59		322.778	2311.09	102.653	276.887	2.83996	2.27461
	FGB	P02675	Fibrinogen beta chain	GTAGNALMDGASQLMGENR_5_4_2_1	3		2485091	4078131	4504622	4120875	3978875	4226327		277.478	320.672	309.894	342.767	320.548	292.577		302.681	318.631	22.4824	25.1501	0.0740859	0.529425
	FSHB	P01225	Follitropin subunit beta	AICCNSCELTNITIAIEK_5_4_0_2	3		7939570	13141166	9189946	8368917	8912758	12484790		886.509	1033.32	632.22	696.112	718.034	864.288		850.682	759.478	202.935	91.4273	-0.163612	0.496806
	HP	P00738	Haptoglobin	MVSHHNLTTGATLINEQWLLTTAK_5_4_0_1	3,4		3156653	13904194	16458230	14182667	17350083	21913020		352.462	1093.32	1132.24	1179.69	1397.77	1516.98		859.34	1364.81	439.4	171.042	0.667402	1.34822
	HP	P00738	Haptoglobin	MVSHHNLTTGATLINEQWLLTTAK_5_4_0_2	4		14479427	27325620	28342913	27516653	36226887	39763272		1616.73	2148.67	1949.84	2288.79	2918.53	2752.7		1905.08	2653.34	268.781	326.417	0.477957	2.86275
	HP	P00738	Haptoglobin	VVLHPNYSQVDIGLIK_5_4_0_1	3		908428	2001218	2290103	2880263	3293182	3733003		101.432	157.36	157.547	239.575	265.307	258.426		138.78	254.436	32.344	13.3216	0.874505	2.3178
	HP	P00738	Haptoglobin	VVLHPNYSQVDIGLIK_5_4_0_2	3,4		42653256	37153797	79270976	97695101	103550317	107661015		4762.53	2921.48	5453.43	8126.11	8342.27	7453.08		4379.15	7973.82	1308.79	463.748	0.864621	1.46394
	HP	P00738	Haptoglobin	VVLHPNYSQVDIGLIK_6_5_0_3	4		1107042	2131730	2092951	2318904	3078245	3238817		123.609	167.622	143.984	192.883	247.991	224.214		145.072	221.696	22.0269	27.6405	0.611815	2.94062
	HPX	P02790	Hemopexin	ALPQPQNVTSLLGCTH_4_3_0_1	2,3		6853851	12954181	9878460	8180682	7828620	8645632		765.28	1018.61	679.586	680.455	630.693	598.513		821.161	636.554	176.287	41.2841	-0.367381	0.976659
	HPX	P02790	Hemopexin	ALPQPQNVTSLLGCTH_5_4_0_1	3		46579830	75081437	81342476	51917815	44273303	66705026		5200.96	5903.81	5595.94	4318.44	3566.77	4617.81		5566.9	4167.67	352.323	541.496	-0.417634	1.3159
	HPX	P02790	Hemopexin	ALPQPQNVTSLLGCTH_5_4_0_2	3,4		516707676	637810033	618604504	458672422	532170062	568874595		57694	50152.4	42556.7	38151.6	42873	39381.6		50134.4	40135.4	7568.65	2449.27	-0.320925	1.0482
	HPX	P02790	Hemopexin	ALPQPQNVTSLLGCTH_5_4_1_1	3		2013041	1887192	2667021	10750410	9603695	10928358		224.77	148.394	183.477	894.201	773.698	756.54		185.547	808.146	38.2301	75.0176	2.12283	3.00104
	HPX	P02790	Hemopexin	ALPQPQNVTSLLGCTH_5_4_1_2	3		5039573	6573541	6317584	10465218	11742679	12302791		562.704	516.892	434.617	870.479	946.02	851.689		504.737	889.396	64.9027	49.9296	0.817293	2.30454
	HPX	P02790	Hemopexin	ALPQPQNVTSLLGCTH_6_5_0_2	3		1861312	3605750	2778274	2989899	2212728	2920801		207.828	283.528	191.131	248.695	178.263	202.199		227.496	209.719	49.2383	35.813	-0.117382	0.438526
	HPX	P02790	Hemopexin	ALPQPQNVTSLLGCTH_6_5_0_3	3,4		12069239	17825528	14985936	8412094	8084806	8938139		1347.61	1401.66	1030.95	699.704	651.332	618.763		1260.08	656.6	200.257	40.7267	-0.940425	1.8789
	HPX	P02790	Hemopexin	CSDGWSFDATTLDDNGTMLFFK_5_4_0_2	4		872841	2038772	4573525	2483879	3073256	3639468		97.4588	160.313	314.635	206.605	247.589	251.95		190.802	235.381	111.752	25.0165	0.302924	0.605657
	HPX	P02790	Hemopexin	SWPAVGNCSSALR_4_3_0_1	2		34105034	29721177	19016012	17283982	15622322	20392984		3808.07	2337.04	1308.2	1437.65	1258.57	1411.75		2484.44	1369.33	1256.43	96.7845	-0.859453	0.887845
	HPX	P02790	Hemopexin	SWPAVGNCSSALR_5_4_0_1	2,3		21095018	26949156	31021649	22834001	25332146	29377029		2355.41	2119.07	2134.13	1899.29	2040.82	2033.69		2202.87	1991.27	132.317	79.7325	-0.145695	0.946812
	HPX	P02790	Hemopexin	SWPAVGNCSSALR_5_4_0_2	3,4		413675823	481948792	608149565	461869323	545836791	551712446		46189.8	37896.7	41837.5	38417.5	43974	38193.5		41974.7	40195	4148.27	3274.6	-0.062502	0.451655
	HPX	P02790	Hemopexin	SWPAVGNCSSALR_5_4_1_1	3		3087892	2962576	4128289	5673246	6454250	6659813		344.785	232.954	284.005	471.891	519.971	461.041		287.248	484.301	55.986	31.3637	0.753608	1.57727
	HPX	P02790	Hemopexin	SWPAVGNCSSALR_5_4_1_2	3		66586279	91412303	105954280	98165671	93501372	104266381		7434.82	7187.94	7289.1	8165.25	7532.7	7218.08		7303.96	7638.68	124.108	482.4	0.0646451	0.84622
	HPX	P02790	Hemopexin	SWPAVGNCSSALR_6_3_0_1	3		2388323	3246598	4025575	2502074	3238165	3526969		266.673	255.287	276.938	208.118	260.875	244.162		266.299	237.718	10.8306	26.9621	-0.163795	0.87807
	HPX	P02790	Hemopexin	SWPAVGNCSSALR_6_5_0_2	3		4563599	16629442	17861085	16265559	16368738	18278183		509.558	1307.61	1228.75	1352.94	1318.71	1265.35		1015.31	1312.33	439.761	44.1431	0.37022	0.709271
	HPX	P02790	Hemopexin	SWPAVGNCSSALR_6_5_0_3	3,4		55199774	66101338	70582308	36634966	28855083	39587936		6163.44	5197.69	4855.69	3047.23	2324.64	2740.56		5405.61	2704.15	678.214	362.672	-0.999284	2.21381
	HPX	P02790	Hemopexin	SWPAVGNCSSALR_6_5_1_2	3		2901323	3435540	4005718	16277246	13246445	17754674		323.953	270.144	275.572	1353.91	1067.17	1229.11		289.89	1216.73	29.6242	143.774	2.06943	2.5665
	HPX	P02790	Hemopexin	SWPAVGNCSSALR_6_5_1_3	3		10112733	13783590	18215678	28097925	13799763	27934304		1129.16	1083.83	1253.14	2337.14	1111.74	1933.82		1155.38	1794.23	87.6477	624.508	0.635002	0.995422
	HRG	P04196	Histidine-rich glycoprotein	HSHNNNSSDLHPHK_3_3_0_0	3		275901	795161	922005	559219	544109	635688		30.8063	62.5252	63.4291	46.5149	43.8348	44.0069		52.2535	44.7855	18.5794	1.50014	-0.222496	0.533584
	HRG	P04196	Histidine-rich glycoprotein	HSHNNNSSDLHPHK_4_3_0_0	3		617434	1743061	2028336	996512	1214912	1353209		68.9408	137.061	139.539	82.8882	97.8764	93.679		115.18	91.4812	40.0636	7.73201	-0.332345	0.773406
	HRG	P04196	Histidine-rich glycoprotein	HSHNNNSSDLHPHK_5_4_0_0	3,4		636106	2063182	2283450	1187306	1352010	1748106		71.0257	162.232	157.089	98.7581	108.921	121.017		130.116	109.565	51.2381	11.1432	-0.248005	0.608933
	HRG	P04196	Histidine-rich glycoprotein	HSHNNNSSDLHPHK_5_4_0_1	3,4		4104389	13918887	16691958	8860988	10070247	10723440		458.284	1094.47	1148.32	737.042	811.284	742.354		900.358	763.56	383.793	41.4155	-0.237757	0.535432
	HRG	P04196	Histidine-rich glycoprotein	HSHNNNSSDLHPHK_5_4_0_2	4		7701681	33183238	44285868	23648230	26843973	23398393		859.947	2609.27	3046.64	1967.02	2162.62	1619.81		2171.95	1916.48	1157.08	274.912	-0.180531	0.418989
	HRG	P04196	Histidine-rich glycoprotein	HSHNNNSSDLHPHK_5_4_1_1	4		372418	963078	1182992	863405	887657	771817		41.5831	75.7289	81.3836	71.8166	71.5119	53.4308		66.2319	65.5864	21.5329	10.5282	-0.0141287	0.312922
	HRG	P04196	Histidine-rich glycoprotein	HSHNNNSSDLHPHK_5_4_1_2	4		1827345	5206426	6785843	5355361	5586737	5389485		204.036	409.392	466.83	445.45	450.082	373.099		360.086	422.877	138.161	43.1708	0.231895	0.533775
	HRG	P04196	Histidine-rich glycoprotein	HSHNNNSSDLHPHK_5_4_2_1	4		3433494	11757866	16622216	7343487	10384055	8704877		383.374	924.546	1143.52	610.819	836.565	602.615		817.147	683.333	391.289	132.767	-0.258007	0.516145
	HRG	P04196	Histidine-rich glycoprotein	HSHNNNSSDLHPHK_6_5_0_2	4		131398	309674	451919	213662	224175	153941		14.6715	24.3503	31.0897	17.772	18.0601	10.6569		23.3705	15.4964	8.25282	4.19355	-0.59276	0.734391
	HRG	P04196	Histidine-rich glycoprotein	HSHNNNSSDLHPHK_6_5_0_3	4,5		1637470	5074242	7561950	2479094	2317097	3198034		182.835	398.998	520.223	206.207	186.671	221.391		367.352	204.756	170.906	17.4054	-0.843255	0.933085
	HRG	P04196	Histidine-rich glycoprotein	HSHNNNSSDLHPHK_6_5_1_3	4		238921	1019520	1384588	1310746	1781395	1619206		26.6772	80.167	95.2524	109.026	143.514	112.093		67.3655	121.544	36.0354	19.0879	0.851398	1.26595
	HRG	P04196	Histidine-rich glycoprotein	VIDFNCTTSSVSSALANTK_4_3_0_1	3		880771	1474293	ND	1681275	ND	1702520		98.3442	115.927	0	139.846	0	117.861		107.136	128.853	62.4763	75.2012	0.266292	0.370145
	HRG	P04196	Histidine-rich glycoprotein	VIDFNCTTSSVSSALANTK_5_3_0_1	3		3909552	4587996	4845384	6722755	5409413	7605466		436.529	360.764	333.337	559.187	435.796	526.506		376.877	507.163	53.4495	63.9294	0.428357	1.50239
	HRG	P04196	Histidine-rich glycoprotein	VIDFNCTTSSVSSALANTK_5_4_0_1	3,4		22510445	83073865	82549708	67366589	47560501	81638053		2513.45	6532.28	5678.99	5603.44	3831.59	5651.58		4908.24	5028.87	2117.38	1037.15	0.0350295	0.323724
	HRG	P04196	Histidine-rich glycoprotein	VIDFNCTTSSVSSALANTK_5_4_0_2	3,4		36583536	65034765	117852384	87884455	70385769	89716816		4084.81	5113.82	8107.63	7310.08	5670.45	6210.85		5768.75	6397.13	2089.85	835.535	0.149165	0.448375
	HRG	P04196	Histidine-rich glycoprotein	VIDFNCTTSSVSSALANTK_5_4_1_1	3		ND	ND	ND	4933229	4703171	5989026		0	0	0	410.338	378.899	414.604		#DIV/0!	401.28	0	19.4996	8.64847	3.40551
	HRG	P04196	Histidine-rich glycoprotein	VIDFNCTTSSVSSALANTK_6_3_0_1	3		1804449	2551295	2457150	3651402	4598592	4661648		201.479	200.614	169.039	303.717	370.474	322.713		190.377	332.302	18.4846	34.3957	0.803631	1.99968
	HSP90B1	P14625	Endoplasmin	HNNDTQHIWESDSNEFSVIADPR_6_5_1_3	4		ND	1774854	2055323	2271109	2116287	2316656		0	139.561	141.395	188.907	170.493	160.376		140.478	173.259	81.1102	14.4653	0.302584	0.848922
	ICAM2	P13598	Intercellular adhesion molecule 2	GSLEVNCSTTCNQPEVGGLETSLDK_6_5_0_3	4		11026389	13877655	19580406	5968324	6346133	7709895		1231.17	1091.23	1347.03	496.435	511.26	533.735		1223.14	513.81	128.089	18.7802	-1.25129	2.33684
	ICOSLG	O75144	ICOS ligand	LFNVTPQDEQK_5_2_0_0	2		5851549	6671971	7565156	8631388	9324121	9305749		653.366	524.631	520.443	717.944	751.175	644.212		566.147	704.443	75.5633	54.7446	0.315307	1.30175
	ICOSLG	O75144	ICOS ligand	LFNVTPQDEQK_6_2_0_0	2		1975073	4434501	4469586	5564039	6646907	6593706		220.531	348.694	307.484	462.807	535.491	456.464		292.236	484.921	65.4282	43.91	0.730614	2.01767
	IGHA2	P01877	Ig alpha-2 chain C region	TPLTANITK_4_3_1_1	2		13722339	17949793	15691164	12117655	11547236	13955126		1532.2	1411.43	1079.47	1007.93	930.274	966.075		1341.03	968.092	234.429	38.8652	-0.470128	1.28583
	IGHA2	P01877	Ig alpha-2 chain C region	TPLTANITK_5_4_1_1	2,3		6163512	7300956	8735882	8665716	7758809	9755126		688.199	574.09	600.983	720.8	625.069	675.321		621.091	673.73	59.653	47.8851	0.117366	1.61246
	IGHA2	P01877	Ig alpha-2 chain C region	TPLTANITK_5_4_1_2	2,3		110117584	204451058	193758892	138271012	146963945	170576859		12295.4	16076.4	13329.6	11501.1	11839.8	11808.6		13900.5	11716.5	1954.09	187.152	-0.246592	1.06441
	IGHA2	P01877	Ig alpha-2 chain C region	TPLTANITK_6_5_1_2	3		26000462	30721981	38727170	23452539	25559302	27404341		2903.13	2415.73	2664.23	1950.74	2059.12	1897.13		2661.03	1969	243.715	82.5253	-0.434525	1.52993
	IGHM	P01871	Ig mu chain C region	GLTFQQNASSMCVPDQDTAIR_5_4_1_1	3		2019696	ND	ND	5610251	5512970	6958708		225.513	0	0	466.651	444.139	481.732		NA	464.174	130.2	18.9188	8.85852	1.75727
	IGHM	P01871	Ig mu chain C region	GLTFQQNASSMCVPDQDTAIR_5_5_1_1	3,4		3458943	3311151	4082944	14951180	14832982	19129431		386.215	260.363	280.885	1243.61	1194.98	1324.28		309.154	1254.29	67.5208	65.306	2.02047	2.79017
	IGJ	P01591	Immunoglobulin J chain	ENISDPTSPLR_5_4_0_1	3		616705	742252	969335	2462198	2377809	2853082		68.8594	58.3649	66.6852	204.801	191.562	197.511		64.6365	197.958	5.53912	6.63093	1.61478	4.21144
	IL6ST	P40189	Interleukin-6 receptor subunit beta	EQYTIINR_6_5_1_3	3		2103948	3303303	3275920	4092469	3948828	4832606		234.921	259.746	225.366	340.405	318.127	334.548		240.011	331.027	17.7461	11.5485	0.463848	1.81255
	IL6ST	P40189	Interleukin-6 receptor subunit beta	LTVNLTNDR_6_6_2_3	3		30295504	44488929	44618178	17010452	19533207	22579502		3382.7	3498.26	3069.5	1414.9	1573.64	1563.12		3316.82	1517.22	221.844	88.7679	-1.12837	2.48025
	ITIH1	P19827	Inter-alpha-trypsin inhibitor heavy chain H1	ICDLLVANNHFAHFFAPQNLTNMNK_5_4_0_2	4,5		34737893	68980222	67822667	25557926	34228473	43816900		3878.73	5424.06	4665.84	2125.87	2757.53	3033.32		4656.21	2638.91	772.712	465.214	-0.819216	1.89956
	ITIH1	P19827	Inter-alpha-trypsin inhibitor heavy chain H1	ICDLLVANNHFAHFFAPQNLTNMNK_5_4_1_2	4		2347970	4684420	4815002	2529504	3250568	ND		262.167	368.346	331.247	210.4	261.874	0		320.587	236.137	53.8861	138.742	-0.441091	1.00741
	ITIH2	P19823	Inter-alpha-trypsin inhibitor heavy chain H2	GAFISNFSMTVDGK_5_4_0_1	3		1575897	1879555	2694585	1143699	1103546	1975311		175.96	147.793	185.373	95.131	88.9044	136.745		169.709	106.927	19.5543	26.0105	-0.666437	1.95611
	ITIH2	P19823	Inter-alpha-trypsin inhibitor heavy chain H2	GAFISNFSMTVDGK_5_4_0_2	3		3161986	10782704	15780291	5868731	5600766	8900869		353.058	847.867	1085.6	488.151	451.212	616.183		762.175	518.515	373.714	86.5757	-0.555737	0.783443
	ITIH3	Q06033	Inter-alpha-trypsin inhibitor heavy chain H3	ENLTAR_5_4_0_2	3		852675	1544560	1190380	534902	658843	747650		95.2071	121.452	81.8919	44.4922	53.078	51.7578		99.517	49.776	20.1291	4.62325	-0.999493	1.63854
	ITIH4	Q14624	Inter-alpha-trypsin inhibitor heavy chain H4	LPTQNITFQTESSVAEQEAEFQSPK_5_4_0_2	4		17082551	48086989	59613150	24159967	34499308	40500773		1907.39	3781.18	4101.07	2009.59	2779.35	2803.76		3263.21	2530.9	1185.02	451.635	-0.366644	0.94374
	KLKB1	P03952	Plasma kallikrein	GVNFNVSK_4_3_0_1	2		4126202	4307994	5003752	3048012	3168885	3708855		460.719	338.747	344.232	253.528	255.293	256.754		381.233	255.192	68.8921	1.61508	-0.579089	1.34706
	KLKB1	P03952	Plasma kallikrein	GVNFNVSK_5_4_0_1	3		3186772	4048106	4660785	2369594	2098814	2928859		355.825	318.311	320.638	197.099	169.086	202.757		331.591	189.647	21.0195	18.0301	-0.806089	2.4275
	KLKB1	P03952	Plasma kallikrein	GVNFNVSK_5_4_0_2	2,3		33014865	26263243	46016163	27632862	27034585	29202360		3686.34	2065.13	3165.67	2298.45	2177.97	2021.6		2972.38	2166.01	827.706	138.815	-0.45658	0.948834
	KLKB1	P03952	Plasma kallikrein	IVGGTNSSWGEWPWQVSLQVK_5_4_0_2	3		ND	366626	532450	327708	399530	ND		0	28.8286	36.6298	27.2582	32.1871	0		32.7292	29.7227	19.2946	17.3365	-0.139014	0.335277
	KLKB1	P03952	Plasma kallikrein	IYPGVDFGGEELNVTFVK_5_3_0_0	3		1796899	4514062	5120598	3263124	3911562	5182110		200.636	354.95	352.27	271.421	315.125	358.743		302.619	315.097	88.3297	43.6611	0.0582915	0.434891
	KLKB1	P03952	Plasma kallikrein	IYPGVDFGGEELNVTFVK_5_3_0_1	3		120854969	212801696	326021924	187777142	245399304	287915456		13494.3	16733.1	22428.6	15619	19770	19931.6		17552	18440.2	4523.1	2444.57	0.0712193	0.484285
	KLKB1	P03952	Plasma kallikrein	IYPGVDFGGEELNVTFVK_5_4_0_1	3		503726	1599170	2293892	802100	1036624	1244099		56.2445	125.746	157.808	66.7173	83.513	86.1256		113.266	78.7853	51.919	10.5325	-0.523718	0.841958
	KLKB1	P03952	Plasma kallikrein	IYPGVDFGGEELNVTFVK_5_4_0_2	3		1559291	5540348	6925554	2862968	3840888	4621521		174.106	435.649	476.442	238.137	309.432	319.935		362.066	289.168	164.051	44.5051	-0.324344	0.697207
	KLKB1	P03952	Plasma kallikrein	IYPGVDFGGEELNVTFVK_6_3_0_1	3		681975	1961356	2153650	1283868	1654199	2095013		76.1473	154.226	148.16	106.79	133.266	145.032		126.178	128.363	43.4335	19.5869	0.0247717	0.347556
	KLKB1	P03952	Plasma kallikrein	IYSGILNLSDITK_5_4_0_1	3		1417740	4103100	4920356	2138226	2441492	2819963		158.301	322.636	338.495	177.854	196.693	195.218		273.144	189.922	99.7726	10.4769	-0.524255	0.906038
	KLKB1	P03952	Plasma kallikrein	IYSGILNLSDITK_5_4_0_2	3		12799432	17317193	19685798	9014609	9334495	12298726		1429.15	1361.69	1354.28	749.82	752.01	851.407		1381.7	784.412	41.2522	58.0294	-0.816765	2.43773
	KLKB1	P03952	Plasma kallikrein	LQAPLNYTEFQKPICLPSK_5_4_0_1	3		2727230	3994724	3987985	ND	ND	2230643		304.514	314.114	274.352	0	0	154.421		297.66	NA	20.7478	89.1552	-8.21752	1.52281
	KLKB1	P03952	Plasma kallikrein	LQAPLNYTEFQKPICLPSK_5_4_0_2	3,4		20613689	33942948	32102521	16038621	19713838	18508250		2301.66	2669.01	2208.49	1334.07	1588.2	1281.28		2393.05	1401.18	243.483	164.098	-0.77221	2.97035
	KLKB1	P03952	Plasma kallikrein	LQAPLNYTEFQKPICLPSK_6_5_0_3	4		2338893	3234219	3341236	ND	ND	ND		261.154	254.314	229.86	0	0	0		248.442	#DIV/0!	16.4525	0	-7.95677	3.13709
	KNG1	P01042	Kininogen-1	HGIQYFNNNTQHSSLFMLNEVK_5_4_0_2	4		26366699	39790418	38967778	28320173	26524671	41865840		2944.03	3128.81	2680.78	2355.62	2136.89	2898.26		2917.87	2463.59	225.156	391.997	-0.244152	0.78308
	KNG1	P01042	Kininogen-1	HGIQYFNNNTQHSSLFMLNEVK_6_5_1_3	4		4479396	10255061	12130782	10176180	13327342	15693400		500.156	806.377	834.534	846.437	1073.68	1086.41		713.689	1002.18	185.46	135.025	0.48977	2.29602
	KNG1	P01042	Kininogen-1	ITYSIVQTNCSK_5_4_0_2	3		51226819	60250373	66537322	61144319	50027584	63208456		5719.83	4737.62	4577.42	5085.88	4030.35	4375.75		5011.62	4497.33	618.536	538.167	-0.15621	1.38413
	KNG1	P01042	Kininogen-1	ITYSIVQTNCSK_6_5_0_2	3		2565229	2724910	4224086	4544402	5062866	5925970		286.426	214.265	290.595	377.996	407.877	410.239		263.762	398.704	42.916	17.9726	0.59608	1.62629
	KNG1	P01042	Kininogen-1	ITYSIVQTNCSK_6_5_0_3	3,4		23458310	31820741	36289377	39419499	39151896	44415755		2619.28	2502.13	2496.52	3278.85	3154.17	3074.78		2539.31	3169.27	69.3149	102.867	0.319712	3.07289
	KNG1	P01042	Kininogen-1	ITYSIVQTNCSK_6_5_1_2	3		976722	2215166	2111170	6179397	5735288	6991008		109.058	174.183	145.237	513.992	462.049	483.968		142.826	486.67	32.6296	26.0765	1.76868	2.31985
	KNG1	P01042	Kininogen-1	ITYSIVQTNCSK_6_5_1_3	3		9261137	14643458	15486346	25412169	26221348	28868217		1034.07	1151.45	1065.38	2113.74	2112.46	1998.47		1083.63	2074.89	60.7794	66.1858	0.937159	2.98955
	KNG1	P01042	Kininogen-1	LNAENNATFYFK_5_4_0_2	3		46852450	54475555	61111547	40288503	38895881	28263848		5231.4	4283.53	4204.15	3351.13	3133.55	1956.63		4573.03	2813.77	571.549	750.235	-0.700646	1.79572
	KNG1	P01042	Kininogen-1	LNAENNATFYFK_5_4_1_2	3		4025761	8091337	7656430	8365152	6364106	7258797		449.504	636.239	526.722	695.799	512.708	502.507		537.489	570.338	93.8318	108.772	0.0855833	0.401046
	KNG1	P01042	Kininogen-1	LNAENNATFYFK_6_5_0_3	3		ND	12748552	13759402	9057426	9443797	9590025		0	1002.45	946.575	753.381	760.816	663.891		974.51	726.03	563.327	53.9416	-0.424649	0.375415
	KNG1	P01042	Kininogen-1	LNAENNATFYFK_6_5_1_2	3		1236934	2677531	2674103	3175864	2509192	4054364		138.112	210.54	183.964	264.163	202.147	280.673		177.539	248.994	36.6389	41.4022	0.487977	0.954517
	KNG1	P01042	Kininogen-1	LNAENNATFYFK_6_5_1_3	3		3660332	11081169	10170118	12675572	15107778	18686649		408.702	871.336	699.651	1054.33	1217.12	1293.63		659.896	1188.36	233.865	122.212	0.848661	1.83376
	KNG1	P01042	Kininogen-1	YNSQNQSNNQFVLYR_5_4_0_2	3		13225349	22778296	23708852	19225753	18061782	21751178		1476.7	1791.11	1631.04	1599.17	1455.1	1505.77		1632.95	1520.01	157.21	73.0796	-0.103397	0.616385
	LAMC1	P11047	Laminin subunit gamma-1	IPAINQTITEANEK_6_6_0_3	3		3099623	3316254	3673328	1475489	889091	1516014		346.095	260.764	252.706	122.729	71.6274	104.95		286.521	99.7685	51.7489	25.9416	-1.52199	2.17311
	LAMP1	P11279	Lysosome-associated membrane glycoprotein 1	NATR_6_5_1_2	3		2005710	3504718	10845241	2940050	3873125	2705888		223.952	275.583	746.096	244.548	312.029	187.321		415.21	247.966	287.716	62.4239	-0.743699	0.61705
	LAMP2	P13473	Lysosome-associated membrane glycoprotein 2	WQMNFTVR_5_5_1_1	3		ND	7801992	10861113	25570665	30199621	15604734		0	613.487	747.188	2126.92	2432.96	1080.27		680.337	1880.05	398.441	709.329	1.46645	1.20954
	LAMP2	P13473	Lysosome-associated membrane glycoprotein 2	WQMNFTVR_5_6_1_1	4		ND	ND	ND	2293261	1988171	2192529		0	0	0	190.75	160.172	151.783		#DIV/0!	167.568	0	20.5093	7.3886	2.60587
	LAMP2	P13473	Lysosome-associated membrane glycoprotein 2	WQMNFTVR_6_4_1_1	3		ND	223883	248155	1379417	990489	1431959		0	17.6044	17.0718	114.738	79.7963	99.1306		17.3381	97.8882	10.0137	17.5038	2.49719	1.82287
	LBP	P18428	Lipopolysaccharide-binding protein	LSVATNVSATLTFNTSK_5_4_0_2	3		1570152	4337467	3717388	2582890	1496506	ND		175.318	341.064	255.737	214.84	120.562	0		257.373	167.701	82.885	107.688	-0.617967	0.888795
	LGALS3BP	Q08380	Galectin-3-binding protein	ALGFENATQALGR_6_5_1_3	3		ND	ND	ND	1879873	1143316	1753716		0	0	0	156.365	92.1084	121.405		#DIV/0!	123.293	0	32.1697	6.94594	1.95962
	LGALS3BP	Q08380	Galectin-3-binding protein	DAGVVCTNETR_5_5_0_1	2,3		10691539	20715209	21298903	14113358	15212107	17925461		1193.79	1628.88	1465.25	1173.93	1225.53	1240.93		1429.31	1213.46	219.764	35.0942	-0.236188	1.02062
	LGALS3BP	Q08380	Galectin-3-binding protein	DAGVVCTNETR_5_5_0_2	3		106313043	127382392	139807118	130597022	132737477	137998622		11870.6	10016.3	9618	10862.8	10693.7	9553.27		10501.6	10369.9	1202.16	712.286	-0.0182103	0.391278
	LGALS3BP	Q08380	Galectin-3-binding protein	DAGVVCTNETR_5_5_1_1	3		1970323	3455508	4133273	9894302	10195106	9483356		220	271.714	284.348	822.991	821.343	656.507		258.687	766.947	34.0941	95.6477	1.56792	2.03791
	LGALS3BP	Q08380	Galectin-3-binding protein	GLNLTEDTYKPR_7_6_1_3	3,4		2103351	6038228	7797544	15447972	13504134	15986791		234.854	474.799	536.43	1284.94	1087.93	1106.72		415.361	1159.86	159.332	108.725	1.48152	1.70033
	LRG1	P02750	Leucine-rich alpha-2-glycoprotein	LPPGLLANFTLLR_4_3_0_1	2		257806	429505	410739	445878	752304	753259		28.7858	33.7729	28.2567	37.0874	60.6075	52.1461		30.2718	49.947	3.04355	11.9133	0.722422	1.42123
	LRG1	P02750	Leucine-rich alpha-2-glycoprotein	LPPGLLANFTLLR_5_4_0_1	3		204010	197095	164520	228657	ND	ND		22.7791	15.498	11.3181	19.0193	0	0		16.5318	NA	5.80002	10.9808	-4.04717	1.31295
	LRG1	P02750	Leucine-rich alpha-2-glycoprotein	LPPGLLANFTLLR_5_4_0_2	3,4		11534841	11500848	14160276	16379589	17405705	21657340		1287.95	904.336	974.153	1362.43	1402.25	1499.28		1055.48	1421.32	204.327	70.3908	0.429332	1.19054
	LRG1	P02750	Leucine-rich alpha-2-glycoprotein	LPPGLLANFTLLR_5_4_1_2	3		230097	286303	337305	631728	930269	1065636		25.6919	22.5126	23.2048	52.5461	74.9448	73.7711		23.8031	67.0873	1.67198	12.6068	1.49489	1.76543
	LRG1	P02750	Leucine-rich alpha-2-glycoprotein	MFSQNDTR_4_3_0_1	2		820278	1359383	1011141	1490734	1506317	1339084		91.5898	106.891	69.5612	123.997	121.353	92.7011		89.3474	112.684	18.7657	17.3557	0.334779	1.63895
	LRG1	P02750	Leucine-rich alpha-2-glycoprotein	MFSQNDTR_5_4_0_2	2,3		6472300	9722086	11480269	10895063	13960227	12654103		722.678	764.468	789.782	906.233	1124.67	876.009		758.976	968.971	33.8879	135.684	0.352399	1.22148
	LRP1	Q07954	Prolow-density lipoprotein receptor-related protein 1	IETILLNGTDR_5_5_1_0	3		1639967	1930428	2617352	3797727	4315087	5913402		183.114	151.794	180.06	315.889	347.634	409.369		171.656	357.63	17.2688	47.535	1.05895	1.95113
	LRP1	Q07954	Prolow-density lipoprotein receptor-related protein 1	IETILLNGTDR_5_5_1_1	3		25257210	46871231	48668001	93973462	56172496	137406374		2820.14	3685.58	3348.1	7816.55	4525.4	9512.27		3284.61	7284.74	436.2	2535.61	1.14915	1.18151
	LRP1	Q07954	Prolow-density lipoprotein receptor-related protein 1	IETILLNGTDR_5_5_1_2	3		3111115	3888227	4026962	13960003	15738475	15329692		347.378	305.74	277.034	1161.17	1267.93	1061.23		310.05	1163.44	35.3695	103.368	1.90783	2.68427
	LRP1	Q07954	Prolow-density lipoprotein receptor-related protein 1	IETILLNGTDR_5_5_2_0	3		1261841	4130200	3480258	4768120	5394837	6746114		140.893	324.766	239.424	396.604	434.622	467.015		235.028	432.747	92.0153	35.2428	0.880692	1.62478
	LRP1	Q07954	Prolow-density lipoprotein receptor-related protein 1	IETILLNGTDR_6_4_1_1	3		3031276	3745801	4124279	8971790	8357431	13184096		338.463	294.54	283.729	746.258	673.296	912.699		305.577	777.418	28.9884	122.706	1.34715	1.87106
	LRP1	Q07954	Prolow-density lipoprotein receptor-related protein 1	IETILLNGTDR_6_5_0_1	3		2621567	4442661	ND	13979724	17444247	19581424		292.716	349.336	0	1162.81	1405.35	1355.57		321.026	1307.91	187.494	128.102	2.0265	2.08869
	LRP1	Q07954	Prolow-density lipoprotein receptor-related protein 1	IETILLNGTDR_7_5_0_1	3		11782967	16000395	17545618	17906470	16002149	22600948		1315.65	1258.15	1207.05	1489.43	1289.17	1564.6		1260.28	1447.73	54.3335	142.37	0.200052	1.03205
	LRP1	Q07954	Prolow-density lipoprotein receptor-related protein 1	IETILLNGTDR_7_5_0_2	3		271170848	305624726	380718356	311598144	342618458	392472796		30278.1	24031.9	26191.4	25918.2	27602.2	27169.8		26833.8	26896.7	3172.26	874.578	0.00337877	0.309385
	LRP1	Q07954	Prolow-density lipoprotein receptor-related protein 1	IETILLNGTDR_7_5_1_2	3		8003355	9362786	8965135	14223120	12678829	15318748		893.631	736.216	616.754	1183.06	1021.44	1060.48		748.867	1088.32	138.871	84.3305	0.539325	1.9432
	LUM	P51884	Lumican	AFENVTDLQWLILDHNLLENSK_7_6_1_2	4		ND	ND	ND	1481346	2231395	2385450		0	0	0	123.216	179.767	165.138		#DIV/0!	156.04	0	29.3527	7.28577	2.23693
	LUM	P51884	Lumican	LHINHNNLTESVGPLPK_5_4_1_1	3		3560936	7588919	8432168	16163210	17448407	20134807		397.603	596.733	580.089	1344.43	1405.69	1393.88		524.808	1381.33	110.477	32.4996	1.3962	2.85856
	LUM	P51884	Lumican	LHINHNNLTESVGPLPK_5_4_1_2	3		ND	5308114	5508329	12812969	16170630	18709692		0	417.388	378.944	1065.76	1302.75	1295.22		398.166	1221.24	230.684	134.704	1.61691	2.77224
	MPO	P05164	Myeloperoxidase	DFVNCSTLPALNLASWR_5_4_1_2	3		7939570	13141166	9189946	6413556	8912758	10807051		886.509	1033.32	632.22	533.469	718.034	748.143		850.682	666.548	202.935	116.229	-0.35191	0.762528
	MPO	P05164	Myeloperoxidase	SCPACPGSNITIR_5_4_0_2	3		46588306	35276727	92395056	48499013	45589335	45662633		5201.91	2773.88	6356.3	4034.07	3672.79	3161.1		4777.36	3622.65	1828.55	438.638	-0.399168	0.665947
	MST1	P26927	Hepatocyte growth factor-like protein	GTANTTTAGVPCQR_5_4_0_2	3		1638600	8168719	9660462	9682243	9274945	10897820		182.961	642.324	664.589	805.353	747.213	754.426		496.625	768.997	271.869	31.6906	0.630822	0.886034
	NID2	Q14112	Nidogen-2	IHQNITYQVCR_6_5_0_3	3		8289529	12748552	13759402	9057426	9443797	9590025		925.584	1002.45	946.575	753.381	760.816	663.891		958.201	726.03	39.7282	53.9416	-0.400301	2.02816
	None	P06888	Ig lambda chain V-I region EPS	SVFGGGTNVTVVG_5_4_0_2	3		5549104	8739521	10273453	8940387	8376302	9926283		619.596	687.207	706.76	743.646	674.816	687.169		671.188	701.877	45.7366	36.6967	0.0645023	0.53851
	OIT3	Q8WWZ8	Oncoprotein-induced transcript 3 protein	ELVGGLELFLTNTSCR_5_4_0_1	3		16888988	13517285	33357828	15807630	23362733	20803656		1885.77	1062.89	2294.84	1314.85	1882.16	1440.18		1747.84	1545.73	627.452	298.019	-0.177281	0.435529
	ORM1	P02763	Alpha-1-acid glycoprotein 1	CANLVPVPITNATLDQITGK_5_4_0_2	3		3223754	5369829	5225206	2919809	3120903	3888969		359.955	422.241	359.467	242.865	251.428	269.223		380.554	254.505	36.1028	13.4457	-0.580407	1.77542
	ORM1	P02763	Alpha-1-acid glycoprotein 1	LVPVPITNATLDQITGK_4_3_0_1	2,3		4332797	9064408	6692432	3951231	3375031	5061574		483.787	712.754	460.404	328.657	271.901	350.399		552.315	316.986	139.435	40.5296	-0.801074	1.12192
	ORM1	P02763	Alpha-1-acid glycoprotein 1	LVPVPITNATLDQITGK_5_4_0_1	3,4		17304523	25647509	31888750	14570190	16409222	21280145		1932.17	2016.72	2193.78	1211.92	1321.97	1473.17		2047.56	1335.69	133.502	131.16	-0.616322	4.14093
	ORM1	P02763	Alpha-1-acid glycoprotein 1	LVPVPITNATLDQITGK_5_4_0_2	3,4		182036202	261936129	299581265	178126492	194575973	247215467		20325.6	20596.6	20609.6	14816.3	15675.5	17114.1		20510.6	15868.6	160.344	1161	-0.370194	2.09191
	ORM1	P02763	Alpha-1-acid glycoprotein 1	LVPVPITNATLDQITGK_5_4_1_2	3		2528050	3466687	2977123	3472903	4238648	4974535		282.274	272.593	204.81	288.87	341.476	344.373		253.226	324.907	42.2076	31.242	0.3596	0.993546
	ORM1	P02763	Alpha-1-acid glycoprotein 1	LVPVPITNATLDQITGK_5_5_0_2	3		2209531	3618152	2978694	1576986	1897712	1908468		246.71	284.503	204.919	131.171	152.884	132.118		245.377	138.724	39.809	12.272	-0.822778	1.88559
	ORM1	P02763	Alpha-1-acid glycoprotein 1	LVPVPITNATLDQITGK_6_5_0_1	3		2759748	5939064	4093722	3310114	3562279	4636532		308.145	467.001	281.627	275.33	286.986	320.974		352.258	294.43	100.252	23.7154	-0.258706	0.633713
	ORM1	P02763	Alpha-1-acid glycoprotein 1	LVPVPITNATLDQITGK_6_5_0_2	3,4		69245957	110508945	123806818	64207983	72819081	76046817		7731.8	8689.55	8517.26	5340.71	5866.49	5264.51		8312.87	5490.57	510.546	327.775	-0.59839	2.41577
	ORM1	P02763	Alpha-1-acid glycoprotein 1	LVPVPITNATLDQITGK_6_5_0_3	3,4		187379840	294310890	264430580	168142906	163659916	187558039		20922.3	23142.3	18191.4	13985.8	13184.9	12984.1		20752	13384.9	2479.82	529.985	-0.63264	1.77322
	ORM1	P02763	Alpha-1-acid glycoprotein 1	LVPVPITNATLDQITGK_6_5_1_2	3,4		26144036	36772368	44988137	49463556	49820540	58020274		2919.16	2891.49	3094.95	4114.3	4013.67	4016.58		2968.53	4048.18	110.349	57.2738	0.447524	2.54618
	ORM1	P02763	Alpha-1-acid glycoprotein 1	LVPVPITNATLDQITGK_6_5_1_3	3,4		102690252	134965865	147305554	156088665	159824028	179462151		11466.1	10612.7	10133.9	12983.2	12875.8	12423.7		10737.5	12760.9	674.839	296.937	0.249068	2.11615
	ORM1	P02763	Alpha-1-acid glycoprotein 1	LVPVPITNATLDQITGK_6_5_2_2	3		245247	ND	ND	2591677	3132038	3161088		27.3835	0	0	215.571	252.325	218.833		NA	228.91	15.8099	20.3434	7.83864	2.45429
	ORM1	P02763	Alpha-1-acid glycoprotein 1	LVPVPITNATLDQITGK_6_5_2_3	4		1152518	1345938	ND	3209681	2502140	3038421		128.687	105.834	0	266.976	201.579	210.342		117.26	226.299	68.6578	35.4989	0.948513	1.62538
	ORM1	P02763	Alpha-1-acid glycoprotein 1	LVPVPITNATLDQITGK_7_6_0_2	4		5522392	7595772	7273426	7535404	7868953	8800292		616.614	597.272	500.374	626.782	633.943	609.22		571.42	623.315	62.2831	12.7207	0.125411	0.95768
	ORM1	P02763	Alpha-1-acid glycoprotein 1	LVPVPITNATLDQITGK_7_6_0_3	4		4511892	6671651	6512831	3694686	3986948	4735290		503.784	524.606	448.049	307.318	321.199	327.811		492.146	318.776	39.5834	10.4593	-0.626545	1.94291
	ORM1	P02763	Alpha-1-acid glycoprotein 1	QDQCIYNTTYLNVQR_5_4_0_2	3		17400866	23615723	22696720	16277246	14172780	17754674		1942.93	1856.95	1561.42	1353.91	1141.79	1229.11		1787.1	1241.61	200.12	106.61	-0.525413	1.69796
	ORM1	P02763	Alpha-1-acid glycoprotein 1	QDQCIYNTTYLNVQR_6_5_0_2	3,4		9474621	15988455	14432979	4620855	4185606	7910156		1057.91	1257.21	992.913	384.355	337.203	547.598		1102.68	423.052	137.717	110.407	-1.3821	1.71727
	ORM1	P02763	Alpha-1-acid glycoprotein 1	QDQCIYNTTYLNVQR_6_5_0_3	3,4		64345638	42011824	67557518	25914444	19220141	28191434		7184.64	3303.48	4647.6	2155.52	1548.42	1951.62		5045.24	1885.19	1970.9	308.952	-1.42022	1.38099
	ORM1	P02763	Alpha-1-acid glycoprotein 1	QDQCIYNTTYLNVQR_6_5_1_3	3		3569026	5006612	ND	5411420	2128653	3662542		398.507	393.681	0	450.113	171.49	253.548		396.094	291.717	228.698	143.18	-0.441273	0.366755
	ORM1	P02763	Alpha-1-acid glycoprotein 1	QDQCIYNTTYLNVQR_7_6_0_2	4		11531909	19879023	30220996	24642806	11384947	28377442		1287.62	1563.13	2079.05	2049.75	917.2	1964.49		1643.26	1643.81	401.753	630.708	0.000481373	0.30144
	ORM1	P02763	Alpha-1-acid glycoprotein 1	QDQCIYNTTYLNVQR_7_6_1_2	4		ND	824960	8488714	21080561	13805284	23731271		0	64.8684	583.979	1753.45	1112.19	1642.85		324.424	1502.83	320.082	342.794	2.21173	1.80424
	ORM1	P02763	Alpha-1-acid glycoprotein 1	QDQCIYNTTYLNVQR_7_6_1_3	4		3528101	9004949	7915902	23842387	ND	ND		393.937	708.078	544.573	1983.17	0	0		548.863	NA	157.115	1144.98	-9.1003	0.34998
	ORM1	P02763	Alpha-1-acid glycoprotein 1	QDQCIYNTTYLNVQR_7_6_2_3	4		ND	ND	1545464	10507020	11188338	6560624		0	0	106.32	873.956	901.361	454.174		NA	743.164	61.3838	250.647	9.53754	1.52956
	ORM1, 2	P02763,P19652	Alpha-1-acid glycoprotein 1, 2	NEEYNK_5_4_0_2	2,3		335163	2561875	2826085	1488141	1458943	1946907		37.4233	201.446	194.42	123.781	117.536	134.779		144.43	125.365	92.7367	8.72997	-0.204227	0.423508
	ORM1, 2	P02763,P19652	Alpha-1-acid glycoprotein 1, 2	SVQEIQATFFYFTPNK_5_4_0_1	3		1196439	2538191	1722065	1707820	924499	ND		133.591	199.583	118.469	142.054	74.48	0		150.548	108.267	43.1339	71.0548	-0.47563	0.97242
	ORM1, 2	P02763,P19652	Alpha-1-acid glycoprotein 1, 2	SVQEIQATFFYFTPNK_5_4_0_2	3,4		23999940	38734337	48966332	22989762	22070878	25792557		2679.76	3045.76	3368.63	1912.25	1778.09	1785.55		3031.38	1825.29	344.658	75.3979	-0.731847	1.73708
	ORM1, 2	P02763,P19652	Alpha-1-acid glycoprotein 1, 2	SVQEIQATFFYFTPNK_6_5_0_1	3		1515157	1415653	3169919	2645346	2688830	3179409		169.178	111.316	218.074	220.035	216.619	220.102		166.189	218.919	53.4417	1.99198	0.397569	0.96034
	ORM1, 2	P02763,P19652	Alpha-1-acid glycoprotein 1, 2	SVQEIQATFFYFTPNK_6_5_0_2	3,4		4112832	10794376	7256661	3169893	3265593	3523726		459.226	848.785	499.22	263.666	263.084	243.938		602.411	256.896	214.301	11.226	-1.22956	1.28252
	ORM1, 2	P02763,P19652	Alpha-1-acid glycoprotein 1, 2	SVQEIQATFFYFTPNK_6_5_0_3	4		6409551	7503158	13724054	3606443	2815005	2427284		715.671	589.989	944.143	299.978	226.784	168.034		749.934	231.599	179.546	66.1034	-1.69514	1.54254
	ORM1, 2	P02763,P19652	Alpha-1-acid glycoprotein 1, 2	SVQEIQATFFYFTPNK_7_6_0_1	4		1260075	2517021	2212514	3946803	4523331	5397482		140.696	197.919	152.209	328.288	364.411	373.653		163.608	355.451	30.2664	23.9728	1.11941	2.46292
	ORM1, 2	P02763,P19652	Alpha-1-acid glycoprotein 1, 2	SVQEIQATFFYFTPNK_7_6_0_2	4		7132164	15319040	14946326	8710883	9554420	11150406		796.356	1204.57	1028.23	724.557	769.728	771.912		1009.72	755.399	204.735	26.7326	-0.418642	1.16742
	ORM1, 2	P02763,P19652	Alpha-1-acid glycoprotein 1, 2	SVQEIQATFFYFTPNK_7_6_0_3	4		5002071	5429923	9862190	3897157	2781329	2778833		558.516	426.966	678.467	324.159	224.071	192.371		554.65	246.867	125.795	68.7878	-1.16784	1.42408
	ORM1, 2	P02763,P19652	Alpha-1-acid glycoprotein 1, 2	SVQEIQATFFYFTPNK_7_6_1_2	4		976125	2244680	2610858	6466470	6172720	7603444		108.991	176.504	179.613	537.87	497.29	526.366		155.036	520.508	39.9064	20.9146	1.74732	2.40605
	ORM2	P19652	Alpha-1-acid glycoprotein 2	LVPVPITNATLDR_4_3_0_1	2		4000383	5155514	3530880	3110006	2911239	889707		446.671	405.389	242.906	258.685	234.537	61.592		364.989	184.938	107.723	107.501	-0.98081	3.41679
	ORM2	P19652	Alpha-1-acid glycoprotein 2	LVPVPITNATLDR_5_4_0_1	2,3		17488453	25990454	27368455	12069707	10834840	14253838		1952.71	2043.68	1882.81	1003.94	872.882	986.754		1959.73	954.525	80.669	71.2248	-1.0378	2.45962
	ORM2	P19652	Alpha-1-acid glycoprotein 2	LVPVPITNATLDR_5_4_0_2	3		76895719	119456133	136825477	79899987	90526507	96063187		8585.94	9393.09	9412.88	6645.95	7293.04	6650.19		9130.64	6863.06	471.821	372.382	-0.411864	2.21789
	ORM2	P19652	Alpha-1-acid glycoprotein 2	LVPVPITNATLDR_5_5_0_2	3		2656995	3331943	4004413	1343544	1347704	1616378		296.672	261.998	275.483	111.754	108.574	111.897		278.051	110.742	17.4792	1.87844	-1.32815	2.81492
	ORM2	P19652	Alpha-1-acid glycoprotein 2	LVPVPITNATLDR_6_5_0_2	3,4		90775118	115386736	130199890	61224459	59303164	65445684		10135.7	9073.11	8957.07	5092.55	4777.61	4530.63		9388.62	4800.26	649.569	281.645	-0.9678	2.90061
	ORM2	P19652	Alpha-1-acid glycoprotein 2	LVPVPITNATLDR_6_5_0_3	3,4		301411034	377961882	438284314	183260314	168427847	188311989		33654.6	29719.9	30151.7	15243.3	13569	13036.3		31175.4	13949.5	2157.9	1151.64	-1.16019	3.14204
	ORM2	P19652	Alpha-1-acid glycoprotein 2	LVPVPITNATLDR_6_5_1_1	3		704980	994148	1147276	2243750	1511952	2713324		78.7159	78.172	78.9266	186.631	121.807	187.836		78.6048	165.425	0.389376	37.7791	1.07348	1.54776
	ORM2	P19652	Alpha-1-acid glycoprotein 2	LVPVPITNATLDR_6_5_1_2	3,4		26162430	35381473	35293671	49795752	39600482	54849978		2921.22	2782.12	2428.02	4141.93	3190.31	3797.11		2710.45	3709.78	254.29	481.779	0.452802	1.404
	ORM2	P19652	Alpha-1-acid glycoprotein 2	LVPVPITNATLDR_6_5_1_3	3,4		126031889	80347569	155606879	197131606	170019535	192285009		14072.3	6317.9	10704.9	16397.1	13697.2	13311.4		10365.1	14468.5	3888.38	1681.26	0.481192	1.18902
	ORM2	P19652	Alpha-1-acid glycoprotein 2	LVPVPITNATLDR_6_5_2_2	3		ND	ND	ND	5513560	4181172	4551747		0	0	0	458.609	336.846	315.105		#DIV/0!	370.186	0	77.3436	8.53211	2.1475
	ORM2	P19652	Alpha-1-acid glycoprotein 2	LVPVPITNATLDR_7_6_0_2	3		3614077	3654178	4300679	3572723	2998450	2077805		403.537	287.336	295.864	297.173	241.563	143.841		328.912	227.525	64.7674	77.624	-0.531675	1.39213
	PCYOX1	Q9UHG3	Prenylcysteine oxidase 1	GELNTSIFSSRPIDK_5_5_0_1	3		1322202	2205426	3191527	1323209	2252972	2312046		147.633	173.417	219.56	110.062	181.505	160.057		180.204	150.541	36.4407	36.6596	-0.259468	0.862162
	PGLYRP2	Q96PD5	N-acetylmuramoyl-L-alanine amidase	GFGVAIVGNYTAALPTEAALR_5_4_0_2	3		278264	2792902	1294875	809035	2031501	2092459		31.0701	219.612	89.0806	67.2942	163.663	144.855		113.254	125.271	96.5674	51.0822	0.145485	0.41992
	PGLYRP2	Q96PD5	N-acetylmuramoyl-L-alanine amidase	LEPVHLQLQCMSQEQLAQVAANATK_5_4_0_2	4,5		16149636	35163896	43633090	25693198	32521817	37689109		1803.22	2765.01	3001.73	2137.12	2620.04	2609.11		2523.32	2455.42	634.757	275.716	-0.0393514	0.408741
	PLOD1	Q02809	Procollagen-lysine,2-oxoglutarate 5-dioxygenase 1	EQINITLDHR_6_5_1_2	3		2791732	ND	ND	3474737	3725300	4038820		311.716	0	0	289.023	300.119	279.596		NA	289.58	179.97	10.2728	8.17782	0.964261
	PLOD1	Q02809	Procollagen-lysine,2-oxoglutarate 5-dioxygenase 1	YIHQNYTK_6_5_0_2	3		9394934	12806584	13522462	1665710	ND	1758843		1049.01	1007.01	930.275	138.551	0	121.76		995.431	130.155	60.2085	75.6128	-2.93509	2.70399
	PLOD1	Q02809	Procollagen-lysine,2-oxoglutarate 5-dioxygenase 1	YIHQNYTK_7_6_0_3	3		3681040	6360977	6269784	1090171	ND	ND		411.014	500.177	431.328	90.6786	0	0		447.506	NA	46.7314	52.3533	-8.80576	2.11353
	PLTP	P55058	Phospholipid transfer protein	EGHFYYNISEVK_5_4_1_1	3		1737197	2490207	2724501	4379471	4451270	5014266		193.97	195.81	187.431	364.277	358.605	347.124		192.404	356.669	4.40356	8.739	0.890447	3.73547
	PLTP	P55058	Phospholipid transfer protein	NWSLPNR_7_6_2_1	4		6044693	8880624	11149073	7284349	8249573	10190191		674.932	698.302	766.998	605.9	664.606	705.439		713.411	658.648	47.8562	50.0363	-0.115225	1.7393
	PLTP	P55058	Phospholipid transfer protein	VSNVSCQASVSR_5_4_1_1	3		1533203	2185681	2329328	3344865	3616573	3318777		171.193	171.865	160.246	278.22	291.36	229.75		167.768	266.443	6.52304	32.4496	0.667364	1.95071
	PLTP	P55058	Phospholipid transfer protein	VSNVSCQASVSR_5_4_1_2	3		1211111	1197085	1626963	944081	1026585	1090206		135.229	94.1293	111.927	78.5271	82.7043	75.472		113.762	78.9011	20.6112	3.63062	-0.527897	1.23332
	POSTN	Q15063	Periostin	EVNDTLLVNELK_5_5_0_2	3		5174423	6241239	6267606	5718352	3595053	6195230		577.761	490.762	431.178	475.643	289.626	428.879		499.9	398.049	73.7171	96.7645	-0.328693	0.962601
	POSTN	Q15063	Periostin	EVNDTLLVNELK_5_5_2_2	3		5095948	6758356	6419504	10465218	11742679	12302791		568.998	531.424	441.628	870.479	946.02	851.689		514.017	889.396	65.4449	49.9296	0.79101	2.32048
	PRG4	Q92954	Proteoglycan 4	NGTLVAFR_5_4_0_1	2		14565235	12907029	8519826	7291044	6687580	8405736		1626.31	1014.91	586.119	606.457	538.768	581.906		1075.78	575.71	522.76	34.267	-0.901967	0.938435
	PRG4	Q92954	Proteoglycan 4	NGTLVAFR_7_5_1_2	3		66586279	91412303	105954280	98165671	93501372	104266381		7434.82	7187.94	7289.1	8165.25	7532.7	7218.08		7303.96	7638.68	124.108	482.4	0.0646451	0.84622
	PROC	P04070	Vitamin K-dependent protein C	EVFVHPNYSK_5_4_0_2	3		5594726	8295979	9615226	4921639	5609120	6161368		624.69	652.331	661.477	409.374	451.885	426.535		646.166	429.264	19.1525	21.3866	-0.590038	2.97582
	PROC	P04070	Vitamin K-dependent protein C	EVFVHPNYSK_6_5_0_3	3		1471130	1813102	2140792	ND	861065	1201806		164.262	142.568	147.275	0	69.3696	83.1977		151.368	76.2836	11.4115	44.5818	-0.988619	1.35615
	PTPRM	P28827	Receptor-type tyrosine-protein phosphatase mu	VNNGPLGNPIWNISGDPTR_6_5_2_2	5		ND	4879783	1793961	1826130	1634475	1588663		0	383.708	123.415	151.894	131.677	109.979		253.561	131.184	195.881	20.9622	-0.950749	0.410385
	PTPRS	Q13332	Receptor-type tyrosine-protein phosphatase S	VEAEALNATAIR_5_5_1_1	3		19246140	46890286	53514892	36634941	41497868	54351672		2148.97	3687.08	3681.54	3047.23	3343.17	3762.62		3172.53	3384.34	886.438	359.465	0.0932405	0.508686
	PTPRS	Q13332	Receptor-type tyrosine-protein phosphatase S	VEAEALNATAIR_5_5_2_1	3		ND	ND	ND	5040517	5666444	6345814		0	0	0	419.262	456.503	439.303		#DIV/0!	438.356	0	18.6387	8.77596	3.52137
	PVR	P15151	Poliovirus receptor	NASLR_5_5_1_2	2		11826745	18171634	15554190	20319796	19398657	22321829		1320.54	1428.87	1070.05	1690.17	1562.8	1545.28		1273.15	1599.42	184.047	79.0785	0.32914	1.37794
	SELL	P14151	L-selectin	IGGIWTWVGTNK_6_6_0_2	3		35522333	37084058	39686893	13206895	44669525	48204144		3966.32	2916	2730.25	1098.53	3598.69	3337.04		3204.19	2678.09	666.525	1374.18	-0.258757	0.45765
	SEPP1	P49908	Selenoprotein P	CGNCSLTTLK_5_4_1_2	3		2146581	2977462	3399849	3895400	4313159	4648205		239.681	234.124	233.892	324.013	347.479	321.783		235.899	331.091	3.27725	14.2357	0.489061	2.34239
	SEPP1	P49908	Selenoprotein P	EGYSNISYIVVNHQGISSR_5_4_0_2	3		6624753	9485304	10006931	6168005	3503738	6699343		739.7	745.85	688.424	513.044	282.27	463.777		724.658	419.697	31.5295	121.538	-0.787952	1.51239
	SERPINA1	P01009	Alpha-1-antitrypsin	YLGNATAIFFLPDEGK_5_4_0_2	3		447772	1087415	ND	471979	473823	479933		49.9969	85.5058	0	39.2584	38.1724	33.2244		67.7513	36.8851	42.957	3.21637	-0.877212	0.422449
	SERPINA3	P01011	Alpha-1-antichymotrypsin	FNLTETSEAEIHQSFQHLLR_5_4_0_2	4		3706477	9608364	8544349	5102131	6517224	8826811		413.854	755.526	587.806	424.387	525.044	611.056		585.729	520.162	170.846	93.4304	-0.171272	0.593233
	SERPINA3	P01011	Alpha-1-antichymotrypsin	FNLTETSEAEIHQSFQHLLR_6_5_0_3	4,5		25063021	44910733	52687423	18467892	29673038	35506097		2798.46	3531.43	3624.62	1536.13	2390.53	2457.99		3318.17	2128.22	452.485	513.872	-0.640742	3.31759
	SERPINA3	P01011	Alpha-1-antichymotrypsin	FNLTETSEAEIHQSFQHLLR_6_5_1_3	4,5		8647648	17295646	19702773	15373193	25388201	29756355		965.57	1359.99	1355.45	1278.72	2045.34	2059.95		1227	1794.67	226.419	446.887	0.548577	1.63039
	SERPINA3	P01011	Alpha-1-antichymotrypsin	FNLTETSEAEIHQSFQHLLR_7_6_0_3	4		14089560	11023854	11461352	8441577	11342807	12282401		1573.2	866.829	788.481	702.156	913.805	850.277		1076.17	822.079	432.218	108.605	-0.388556	0.6049
	SERPINA3	P01011	Alpha-1-antichymotrypsin	FNLTETSEAEIHQSFQHLLR_7_6_0_4	4,5		17827414	37016927	37416054	13195213	19203993	21990544		1990.56	2910.72	2574.03	1097.56	1547.12	1522.35		2491.77	1389.01	465.565	252.709	-0.843115	2.11488
	SERPINA3	P01011	Alpha-1-antichymotrypsin	FNLTETSEAEIHQSFQHLLR_7_6_1_3	4		1382921	3689215	3102781	7253222	8587969	13159400		154.413	290.091	213.455	603.311	691.868	910.989		219.32	735.389	68.0289	158.389	1.74547	1.82129
	SERPINA3	P01011	Alpha-1-antichymotrypsin	NGTR_6_5_0_1	3		1629284	3185287	4240074	2679013	2768491	2726128		181.921	250.466	291.695	222.836	223.037	188.722		241.361	211.532	55.4505	19.7536	-0.190317	0.562739
	SERPINA3	P01011	Alpha-1-antichymotrypsin	TLNQSSDELQLSMGNAMFVK_5_4_0_2	3,4		2436336	7426497	12318831	5405782	6375290	7640059		272.034	583.961	847.471	449.644	513.609	528.9		567.822	497.385	288.058	42.0456	-0.191077	0.473944
	SERPINA3	P01011	Alpha-1-antichymotrypsin	YTGNASALFILPDQDK_5_4_0_2	3		3628772	5653079	5059570	5219519	5337913	5986998		405.178	444.514	348.072	434.151	430.036	414.463		399.254	426.217	48.493	10.3844	0.0942785	0.735399
	SERPINA3	P01011	Alpha-1-antichymotrypsin	YTGNASALFILPDQDK_6_5_0_2	3		2497513	4231057	3813363	3013299	2934378	3482838		278.865	332.697	262.339	250.641	236.401	241.107		291.3	242.716	36.7904	7.25523	-0.263236	1.04678
	SERPINA3	P01011	Alpha-1-antichymotrypsin	YTGNASALFILPDQDK_6_5_0_3	3,4		24357968	27792653	34280365	15338880	12376306	12204041		2719.74	2185.4	2358.31	1275.86	997.066	844.852		2421.15	1039.26	272.657	218.581	-1.22013	2.59541
	SERPINA3	P01011	Alpha-1-antichymotrypsin	YTGNASALFILPDQDK_6_5_1_2	3		748084	601808	ND	2130698	1742540	1995110		83.5288	47.3214	0	177.228	140.383	138.116		65.4251	151.909	41.8875	21.956	1.21529	2.03524
	SERPINA3	P01011	Alpha-1-antichymotrypsin	YTGNASALFILPDQDK_6_5_1_3	3,4		11672498	19736897	17314262	20287243	16770065	17856304		1303.32	1551.95	1191.13	1687.46	1351.04	1236.14		1348.8	1424.88	184.662	234.544	0.0791637	0.457388
	SERPINA3	P01011	Alpha-1-antichymotrypsin	YTGNASALFILPDQDK_7_6_0_3	4		2041402	2746997	3091538	2652364	1734253	1985246		227.937	216.002	212.682	220.619	139.716	137.433		218.874	165.923	8.02269	47.3823	-0.399586	1.13643
	SERPINA3	P01011	Alpha-1-antichymotrypsin	YTGNASALFILPDQDK_7_6_0_4	4		5839185	5742472	8028932	3292291	2467402	2492027		651.986	451.543	552.348	273.847	198.78	172.516		551.959	215.048	100.222	52.5878	-1.3599	2.11799
	SERPINA3	P01011	Alpha-1-antichymotrypsin	YTGNASALFILPDQDK_7_6_1_4	4		1992841	2155254	2984390	3146603	2193986	2349547		222.515	169.472	205.31	261.729	176.753	162.653		199.099	200.378	27.0612	53.5971	0.00923959	0.317828
	SERPINA4	P29622	Kallistatin	FLNDTMAVYEAK_5_3_0_1	3		1339093	1856096	2209405	1352957	1485043	1544441		149.519	145.949	151.995	112.537	119.639	106.917		149.154	113.031	3.03979	6.37507	-0.400089	1.96068
	SERPINA5	P05154	Plasma serine protease inhibitor	VVGVPYQGNATALFILPSEGK_5_4_0_2	3,4		2826148	4343326	5522740	1665629	1401935	1569117		315.559	341.525	379.936	138.544	112.943	108.626		345.673	120.038	32.388	16.1718	-1.52592	2.14616
	SERPINA6	P08185	Corticosteroid-binding globulin	AQLLQGLGFNLTER_5_4_0_2	3		4527736	7043912	11272866	6182706	7113913	9106173		505.553	553.878	775.514	514.267	573.115	630.395		611.648	572.592	143.954	58.066	-0.0951942	0.569676
	SERPINA7	P05543	Thyroxine-binding globulin	TLYETEVFSTDFSNISAAK_5_4_0_2	3,4		4473336	9779531	11156580	10389907	12801006	10473272		499.479	768.985	767.514	864.215	1031.28	725.036		678.66	873.511	155.177	153.334	0.364137	0.899436
	SERPINA7	P05543	Thyroxine-binding globulin	VTACHSSQPNATLYK_5_4_0_1	3		2462546	3671696	4608329	7940472	7907622	9962956		274.96	288.713	317.029	660.475	637.058	689.708		293.568	662.414	21.4502	26.3787	1.17404	3.36044
	SERPINA7	P05543	Thyroxine-binding globulin	VTACHSSQPNATLYK_5_4_0_2	3,4		35718494	43936842	52864969	74689216	78199221	93542817		3988.22	3454.85	3636.83	6212.52	6299.93	6475.71		3693.3	6329.39	271.132	134.046	0.777155	2.51959
	SERPINA7	P05543	Thyroxine-binding globulin	VTACHSSQPNATLYK_5_4_1_1	3		ND	1039182	303644	1855072	1950203	2139299		0	81.7131	20.8891	154.302	157.113	148.098		51.3011	153.171	42.4518	4.61286	1.57808	1.74678
	SERPINA7	P05543	Thyroxine-binding globulin	VTACHSSQPNATLYK_5_4_1_2	3		1177443	1434439	1789320	4863091	5149765	5874681		131.47	112.793	123.096	404.504	414.878	406.688		122.453	408.69	9.35496	5.46917	1.73878	3.35725
	SERPIND1	P05546	Heparin cofactor 2	DFVNASSK_4_3_0_1	2		4777590	6805689	5479844	3892367	3434730	3389704		533.451	535.146	376.985	323.761	276.71	234.66		481.861	278.377	90.8293	44.5737	-0.791576	1.88121
	SERPIND1	P05546	Heparin cofactor 2	DFVNASSK_5_4_0_1	2		2591257	3449019	2668790	1887710	1849890	1957206		289.332	271.204	183.599	157.017	149.032	135.492		248.045	147.18	56.5432	10.8811	-0.753018	1.50315
	SERPIND1	P05546	Heparin cofactor 2	DFVNASSK_5_4_0_2	2,3		32271094	47758412	52506737	28522362	28583939	31658137		3603.29	3755.35	3612.19	2372.44	2302.79	2191.61		3656.94	2288.95	85.3358	91.2096	-0.675954	2.89477
	SERPIND1	P05546	Heparin cofactor 2	NLSMPLLPADFHK_5_4_0_1	3		1799283	2615200	3803671	1714706	1588922	2641596		200.903	205.639	261.673	142.626	128.008	182.87		222.738	151.168	33.8015	28.4114	-0.559194	2.36973
	SERPIND1	P05546	Heparin cofactor 2	NLSMPLLPADFHK_5_4_0_2	3,4		73667301	90031346	98198953	55011910	56805197	55964587		8225.47	7079.36	6755.57	4575.8	4576.37	3874.28		7353.47	4342.15	772.334	405.189	-0.760016	2.21048
	SERPIND1	P05546	Heparin cofactor 2	NLSMPLLPADFHK_5_4_1_2	3		3466798	4570051	4675409	3991087	4096844	4479850		387.092	359.353	321.644	331.972	330.052	310.128		356.03	324.051	32.8506	12.0956	-0.135778	1.19579
	SERPIND1	P05546	Heparin cofactor 2	NLSMPLLPADFHK_6_5_0_3	3,4		4800472	8400715	10231376	3563590	3937063	4091446		536.006	660.566	703.865	296.413	317.18	283.24		633.479	298.944	87.146	17.111	-1.08342	1.92614
	SERPIND1	P05546	Heparin cofactor 2	NLSMPLLPADFHK_6_5_1_3	3,4		3507640	4381931	5040711	4422576	5732095	5884825		391.653	344.561	346.774	367.862	461.792	407.39		360.996	412.348	26.5725	47.1606	0.191881	0.773737
	SERPINF1	P36955	Pigment epithelium-derived factor	VTQNLTLIEESLTSEFIHDIDR_5_4_0_2	4		617960	763459	2196773	1982669	3084022	3532608		68.9996	60.0324	151.126	164.915	248.457	244.553		93.3861	219.308	50.2052	47.1462	1.23168	1.54931
	SHBG	P04278	Sex hormone-binding globulin	LDVDQALNR_5_4_0_2	3		1941701	6343031	6540551	12118197	11931886	13192911		216.804	498.766	449.956	1007.97	961.263	913.309		388.509	960.848	150.69	47.3324	1.30636	1.76123
	TNC	P24821	Tenascin	LLETVEYNISGAER_4_4_0_1	3		4906665	8032475	8397569	9487667	11842545	12641821		547.863	631.611	577.709	789.168	954.065	875.159		585.728	872.797	42.4456	82.4738	0.575417	2.46132
	TNC	P24821	Tenascin	LLETVEYNISGAER_5_4_0_1	3		25257210	46871231	48668001	93973462	19953656	137406374		2820.14	3685.58	3348.1	7816.55	1607.52	9512.27		3284.61	6312.11	436.2	4161.58	0.942401	0.743883
	TNC	P24821	Tenascin	LLETVEYNISGAER_5_4_1_0	3		1261841	4130200	3480258	4768120	5394837	6746114		140.893	324.766	239.424	396.604	434.622	467.015		235.028	432.747	92.0153	35.2428	0.880692	1.62478
	TNC	P24821	Tenascin	LLETVEYNISGAER_6_3_0_1	3		3031276	3745801	3844931	8971790	8357431	13184096		338.463	294.54	264.511	746.258	673.296	912.699		299.172	777.418	37.1929	122.706	1.37772	1.81777
	VNN1	O95497	Pantetheinase	MTGSGIYAPNSSR_5_4_1_1	3		1501170	4337161	4701084	5037424	5431248	5809673		167.616	341.04	323.41	419.004	437.555	402.188		277.355	419.582	95.445	17.6907	0.597218	1.21477
	VNN1	O95497	Pantetheinase	MTGSGIYAPNSSR_6_6_0_1	3		52037455	47261694	16313332	53384293	7005039	77446930		5810.35	3716.29	1122.27	4440.42	564.343	5361.44		3549.64	3455.4	2348.48	2545.73	-0.0388183	0.314217
	VNN1	O95497	Pantetheinase	NNSIYVVANIGDK_5_4_1_2	3		6912626	24883267	32826512	12618356	12548628	14400611		771.843	1956.62	2258.29	1049.57	1010.95	996.915		1662.25	1019.15	785.731	27.2695	-0.70578	0.817933
	VNN1	O95497	Pantetheinase	NNSIYVVANIGDK_6_5_1_1	3		335798	438778	684499	2334009	2068863	2594386		37.4942	34.5021	47.0899	194.139	166.673	179.602		39.6954	180.138	6.5763	13.7409	2.18206	2.78104
	VNN1	O95497	Pantetheinase	NNSIYVVANIGDK_6_5_2_3	3		1678606	2377499	2220740	ND	3483217	1722663		187.428	186.948	152.775	0	280.617	119.255		175.717	199.936	19.8696	140.834	0.186284	0.485656
	VTN	P04004	Vitronectin	NGSLFAFR_4_3_0_1	2		19579212	24226212	24737644	17631641	15824301	21148540		2186.16	1904.96	1701.82	1466.57	1274.85	1464.06		1930.98	1401.82	243.214	109.974	-0.462027	1.45548
	VTN	P04004	Vitronectin	NGSLFAFR_5_3_0_1	2,3		27339199	28095964	28996820	46174279	41062288	43321074		3052.61	2209.25	1994.83	3840.7	3308.08	2999		2418.9	3382.59	559.188	425.768	0.483781	2.3476
	VTN	P04004	Vitronectin	NGSLFAFR_5_4_0_1	2		6473522	8639364	8473698	5714134	4737949	7171580		722.814	679.332	582.946	475.292	381.701	496.469		661.697	451.154	71.5821	61.0729	-0.552551	1.39461
	VTN	P04004	Vitronectin	NGSLFAFR_5_4_0_2	2,3		145323500	189418177	193819772	161978048	103711184	164222343		16226.4	14894.4	13333.8	13473.1	8355.23	11368.7		14818.2	11065.7	1447.8	2572.33	-0.421279	1.23219
	VTN	P04004	Vitronectin	NISDGFDGIPDNVDAALALPAHSYSGR_4_3_0_1	3		1044125	2989896	1827632	714566	ND	ND		116.584	235.102	125.732	59.4364	0	0		159.139	NA	65.9445	34.3156	-7.31414	1.24049
	VTN	P04004	Vitronectin	NISDGFDGIPDNVDAALALPAHSYSGR_5_4_0_1	4		1735595	4801600	5963511	2264417	2918451	5012723		193.791	377.56	410.258	188.35	235.118	347.017		327.203	256.828	116.689	81.531	-0.349382	0.961855
	VTN	P04004	Vitronectin	NISDGFDGIPDNVDAALALPAHSYSGR_5_4_0_2	4,5		79151530	186727896	187030682	83762942	111009475	152267399		8837.82	14682.8	12866.7	6967.26	8943.2	10541.1		12129.1	8817.17	2991.49	1790.23	-0.460087	1.24692
	VTN	P04004	Vitronectin	NISDGFDGIPDNVDAALALPAHSYSGR_5_4_1_2	4		3544125	7885310	8796893	5241919	7408741	9068817		395.726	620.039	605.18	436.014	596.867	627.809		540.315	553.563	125.438	102.97	0.0349475	0.555883
	VTN	P04004	Vitronectin	NISDGFDGIPDNVDAALALPAHSYSGR_6_5_0_3	4,5		10379545	18248531	24564749	14485827	14228050	20284344		1158.95	1434.92	1689.93	1204.91	1146.25	1404.23		1427.93	1251.79	265.558	135.232	-0.189929	0.896866
	VTN	P04004	Vitronectin	NISDGFDGIPDNVDAALALPAHSYSGR_6_5_1_3	4,5		10210674	28140902	36115171	25174460	22954813	31713705		1140.09	2212.78	2484.53	2093.97	1849.3	2195.45		1945.8	2046.24	710.871	177.945	0.0726101	0.378809
	VTN	P04004	Vitronectin	NNATVHEQVGGPSLTSDLQAQSK_4_3_0_1	3		1384723	3328726	3065797	1213541	1918438	1959131		154.614	261.745	210.911	100.94	154.554	135.625		209.09	130.373	53.5886	27.1901	-0.681475	1.73458
	VTN	P04004	Vitronectin	NNATVHEQVGGPSLTSDLQAQSK_5_4_0_2	3,4		38490572	79140176	81505167	62937971	65987672	78872015		4297.74	6222.96	5607.13	5235.07	5316.13	5460.09		5375.94	5337.1	983.21	113.966	-0.0104619	0.323884
	VTN	P04004	Vitronectin	NNATVHEQVGGPSLTSDLQAQSK_6_5_0_3	4		7981136	19089041	22518099	14738329	14321785	16195913		891.15	1501.01	1549.13	1225.91	1153.8	1121.2		1313.76	1166.97	366.784	53.5833	-0.170939	0.518791
	VTN	P04004	Vitronectin	NNATVHEQVGGPSLTSDLQAQSK_6_5_1_3	4		6022326	10823411	11011324	14022113	14176931	15380118		672.435	851.068	757.521	1166.34	1142.13	1064.72		760.341	1124.4	89.3499	53.0764	0.564431	1.81657

## Sheet: T6Depleted_Plasma_XIC
	Genes	Glycoproteins	Descriptors	Glycopeptides	m/z		3i-IQ using c-GPA							Retention Time (Extracted XIC)							Area (Extracted XIC)
							NOR1	NOR2	NOR3	HCC1	HCC2	HCC3		NOR1	NOR2	NOR3	HCC1	HCC2	HCC3		NOR1	NOR2	NOR3	HCC1	HCC2	HCC3
	A1BG	P04217	Alpha-1B-glycoprotein	EGDHEFLEVPEAQEDVEATFPVHQPGNYSCSYR_5_4_0_1(4+)	1438.34		4697438	11686089	11414350	8363503	12059183	15052065		83.26	83.17	83.02	82.93	83.13	83.04		1771673	5350108	5736996	3938890	6377676	6416020
	A1BG	P04217	Alpha-1B-glycoprotein	EGDHEFLEVPEAQEDVEATFPVHQPGNYSCSYR_5_4_0_1(5+)	1150.88		ND	6290976	5009558	2694166	ND	5398355		83.26	83.17	83.08	82.93	83.13	83.04		965178	2695906	2985321	2025664	2893573	2947468
	A1BG	P04217	Alpha-1B-glycoprotein	EGDHEFLEVPEAQEDVEATFPVHQPGNYSCSYR_5_4_0_2(4+)	1511.12		23015526	29717980	41153881	36993922	45283261	51661493		85.18	85.08	84.85	84.81	84.99	84.75		9520203	12763200	16072456	15830797	19875936	24028689
	A1BG	P04217	Alpha-1B-glycoprotein	EGDHEFLEVPEAQEDVEATFPVHQPGNYSCSYR_5_4_0_2(5+)	1209.09		23175593	42701604	53752222	37411490	49900048	60237548		85.18	85.08	84.85	84.81	85.05	84.75		9403901	16765166	20863269	15830792	19835328	25226337
	A1BG	P04217	Alpha-1B-glycoprotein	EGDHEFLEVPEAQEDVEATFPVHQPGNYSCSYR_5_4_0_2(6+)	1007.75		1108765	ND	4917228	2761436	3616696	4459471		85.18	85.08	84.85	84.87	85.05	84.75		668552	1151372	2525142	1495900	1737846	2389045
	A2M	P01023	Alpha-2-macroglobulin	SLGNVNFTVSAEALESQELCGTEVPSVPEHGR_4_3_0_1(4+)	1241.3		1942533	6405606	8068056	11860521	15868108	20261712		88.65	88.66	88.58	88.49	88.52	88.51		1229357	5408043	7869661	11087053	18588084	22655719
	A2M	P01023	Alpha-2-macroglobulin	SLGNVNFTVSAEALESQELCGTEVPSVPEHGR_4_4_0_1(4+)	1292.07		2997016	7734250	10940622	10322584	14363078	16559642		88.43	88.47	88.32	88.23	88.33	88.33		1878056	5485876	6594625	8202506	10949300	12783684
	A2M	P01023	Alpha-2-macroglobulin	SLGNVNFTVSAEALESQELCGTEVPSVPEHGR_4_4_0_1(5+)	1033.86		ND	1554739	1387334	ND	2391792	2005618		88.37	88.41	88.32	88.23	88.33	88.27		1690540	5029254	6221402	7872597	9468456	11911016
	A2M	P01023	Alpha-2-macroglobulin	SLGNVNFTVSAEALESQELCGTEVPSVPEHGR_5_2_0_0(4+)	1158.27		7.31111e+06	4.12062e+07	50561522	65741110	83684253	101297192		86.27	86.29	86.04	85.97	86.18	86.01		7456694	34135202	47502735	63642620	85683530	117393363
	A2M	P01023	Alpha-2-macroglobulin	SLGNVNFTVSAEALESQELCGTEVPSVPEHGR_5_3_0_0(4+)	1209.04		406769	2914809	3467434	4057878	5200351	6175359		86.2	86.23	85.98	85.97	86.06	85.95		339316	2345567	3037636	3105655	4270590	6505597
	A2M	P01023	Alpha-2-macroglobulin	SLGNVNFTVSAEALESQELCGTEVPSVPEHGR_5_3_0_1(4+)	1281.81		5476458	13232060	17970606	30578261	41368041	48664473		88.43	88.41	88.32	88.23	88.33	88.33		2990612	11400722	15831064	25453887	36393350	44529694
	A2M	P01023	Alpha-2-macroglobulin	SLGNVNFTVSAEALESQELCGTEVPSVPEHGR_5_4_0_1(4+)	1332.58		5254020	15949197	19908150	28407030	38876619	45438042		88.1	88.09	87.96	87.92	88.02	87.89		2919254	9820960	15542617	20375080	28084872	37089940
	A2M	P01023	Alpha-2-macroglobulin	SLGNVNFTVSAEALESQELCGTEVPSVPEHGR_5_4_0_1(5+)	1066.27		1151817	4114110	5816558	7272926	10165569	11548366		88.1	88.09	87.96	87.92	87.96	87.89		757750	2344780	4355549	5596137	6420967	9518787
	A2M	P01023	Alpha-2-macroglobulin	SLGNVNFTVSAEALESQELCGTEVPSVPEHGR_5_4_0_2(4+)	1405.35		ND	570346	ND	1402145	2137479	2763154		90.74	90.46	90.28	90.2	90.4	90.12		72483	408160	366732	967161	1168517	2205861
	A2M	P01023	Alpha-2-macroglobulin	SLGNVNFTVSAEALESQELCGTEVPSVPEHGR_6_3_0_1(4+)	1322.32		5197225	17661785	20870736	41834015	55586609	58396178		88.22	88.22	88.08	87.98	88.08	88.02		4277205	14640820	19945397	39258929	54575735	67193319
	A2M	P01023	Alpha-2-macroglobulin	SLGNVNFTVSAEALESQELCGTEVPSVPEHGR_6_3_0_1(5+)	1058.06		857396	2807589	3803262	7298202	8213457	9170686		88.31	88.28	88.14	88.05	88.14	88.08		657281	2337952	3750696	5430412	6579313	9258713
	A2M	P01023	Alpha-2-macroglobulin	VSNQTLSLFFTVLQDVPVR_4_3_0_0(3+)	1140.88		109722	93016	257685	569163	918376	951122		114.75	114.75	114.36	114.53	114.63	114.68		173378	132549	448463	848189	1315316	1307264
	A2M	P01023	Alpha-2-macroglobulin	VSNQTLSLFFTVLQDVPVR_4_3_1_0(3+)	1189.57		339073	304810	628944	793892	1366820	1451456		114.75	114.85	114.55	114.61	114.71	114.82		774669	595788	1659758	2022926	3361194	3515190
	A2M	P01023	Alpha-2-macroglobulin	VSNQTLSLFFTVLQDVPVR_5_4_0_1(3+)	1359.62		4063595	2562858	9361942	18248966	29944329	29398936		114.66	114.75	114.36	114.53	114.63	114.68		5159977	3041110	10964348	21691124	33826918	34410338
	A2M	P01023	Alpha-2-macroglobulin	VSNQTLSLFFTVLQDVPVR_5_4_0_1(4+)	1019.97		1132262	708929	2399274	4525077	7220812	7910748		114.75	114.75	114.36	114.53	114.63	114.68		1423281	920391	2693580	5372046	7808509	8932379
	A2M	P01023	Alpha-2-macroglobulin	VSNQTLSLFFTVLQDVPVR_5_4_0_2(3+)	1456.65		3603460	1218758	7749062	30963189	32227354	33727051		118.83	118.85	118.56	118.47	118.81	118.84		4241048	1503073	10136987	37662097	38395407	36789536
	A2M	P01023	Alpha-2-macroglobulin	VSNQTLSLFFTVLQDVPVR_5_4_1_0(3+)	1311.28		346491	449299	747468	1051724	1922967	2273871		110.81	110.99	110.63	110.75	110.72	110.84		337557	460643	774990	1315208	2530353	2623981
	A2M	P01023	Alpha-2-macroglobulin	VSNQTLSLFFTVLQDVPVR_5_4_1_1(3+)	1408.31		5972841	4402131	14288572	19048209	27543375	28760918		114.66	114.75	114.36	114.45	114.56	114.68		9430351	6876071	21957894	29302339	44403978	45984146
	A2M	P01023	Alpha-2-macroglobulin	VSNQTLSLFFTVLQDVPVR_5_4_1_1(4+)	1056.48		2557409	2026992	5993350	7566239	11360390	12287809		114.66	114.75	114.36	114.45	114.56	114.68		3883186	3087032	8090892	11495551	16789106	18593751
	A2M	P01023	Alpha-2-macroglobulin	VSNQTLSLFFTVLQDVPVR_5_4_1_2(3+)	1505.34		379747	187633	871384	1601322	1591169	1545889		119.26	119.17	119.17	118.3	118.54	118.69		818793	345319	1777351	3744378	3955271	3490510
	A2M	P01023	Alpha-2-macroglobulin	VSNQTLSLFFTVLQDVPVR_5_4_1_2(4+)	1129.26		503250	252926	955725	1663235	1766849	1932324		118.52	118.65	118.28	118.3	118.54	118.6		1049411	472762	2202168	3739884	3798966	4418577
	A2M	P01023	Alpha-2-macroglobulin	VSNQTLSLFFTVLQDVPVR_5_4_2_1(3+)	1456.99		286903	143728	552414	733464	948198	824797		114.46	114.56	114.11	114.29	114.34	114.37		308517	136102	514918	774290	1189578	846199
	A2M	P01023	Alpha-2-macroglobulin	VSNQTLSLFFTVLQDVPVR_5_4_2_1(4+)	1093		151140	88618	369560	477007	603628	705362		114.56	114.56	114.11	114.29	114.34	114.45		224084	135542	412588	457557	767187	879899
	A2M	P01023	Alpha-2-macroglobulin	VSNQTLSLFFTVLQDVPVR_5_5_1_0(3+)	1378.97		200112	259714	427721	925463	1613794	1747290		110.81	110.99	110.63	110.75	110.72	110.92		219792	280936	385965	973753	1649318	1874639
	A2M	P01023	Alpha-2-macroglobulin	VSNQTLSLFFTVLQDVPVR_5_5_1_1(4+)	1107.25		532984	325621	1118784	1758615	2607977	2670510		114.56	114.56	114.2	114.37	114.41	114.53		656557	417532	1190594	1957155	3316030	3182645
	A2M	P01023	Alpha-2-macroglobulin	VSNQTLSLFFTVLQDVPVR_6_5_0_1(4+)	1111.25		196514	171449	402007	1248701	1659325	1972282		114.14	114.24	113.91	114.02	114.08	114.12		208004	128961	405286	1441509	1739510	2108867
	A2M	P01023	Alpha-2-macroglobulin	VSNQTLSLFFTVLQDVPVR_6_5_0_3(4+)	1256.8		256688	ND	611891	2179889	1071668	909521		121.97	NA	121.7	121.35	121.64	121.85		304386	NA	839703	3724750	2268865	1632871
	A2M	P01023	Alpha-2-macroglobulin	VSNQTLSLFFTVLQDVPVR_6_5_1_1(3+)	1530.02		ND	ND	479639	1094048	1122646	1109037		114.14	114.24	113.91	113.92	113.92	114.05		190925	111838	406459	1112105	1345495	1399851
	A2M	P01023	Alpha-2-macroglobulin	VSNQTLSLFFTVLQDVPVR_6_5_1_1(4+)	1147.77		857919	578677	1693393	2803553	3792686	4007314		114.14	114.24	113.82	113.92	114	114.05		1005535	518894	1869677	3498491	4706956	4874056
	A2M	P01023	Alpha-2-macroglobulin	VSNQTLSLFFTVLQDVPVR_6_5_1_2(4+)	1220.54		354437	113788	702682	4224669	3941596	4412137		118.09	118.33	117.76	117.62	117.81	117.98		776683	239612	1283103	5134530	5320988	5598955
	ACE	P12821	Angiotensin-converting enzyme	QQYNALLSNMSR_4_3_0_1(2+)	1487.12		1070964	1544276	1120360	ND	ND	ND		77.66	77.35	77.36	77.19	77.53	77.36		1964708	2294291	1710977	815434	883604	787386
	ACE	P12821	Angiotensin-converting enzyme	QQYNALLSNMSR_5_4_0_2(3+)	1210.49		27344750	35388701	48882605	21326999	21308465	26338863		77.66	77.35	77.3	77.19	77.4	77.36		33405484	48154856	59812354	30458541	24895456	37125486
	AFM	P43652	Afamin	DIENFNSTQK_4_3_0_1(2+)	1372.55		4418316	6117093	5100577	5876910	5419380	5871959		61.89	61.4	61.55	61.32	61.64	61.58		8480912	11232946	9118075	11727267	10468954	11506066
	AFM	P43652	Afamin	DIENFNSTQK_5_4_0_2(2+)	1700.67		3305811	5413115	4491562	4852490	5505150	5604491		61.89	61.4	61.55	61.38	61.64	61.58		4452870	7969310	7140702	7483552	7444983	7530546
	AFM	P43652	Afamin	HNFSHCCSK_4_3_0_0(2+)	1217.46		641832	1356226	977048	1087182	1419003	1034339		50.03	49.9	49.81	49.74	49.84	49.79		1285932	2193505	1610380	1743291	2221028	1767993
	AFM	P43652	Afamin	HNFSHCCSK_4_3_0_1(2+)	1363.01		936238	2156828	1803730	2057999	2788336	2172996		50.03	49.9	49.81	49.8	49.84	49.79		1783628	3026573	2556781	3174660	3617259	3133895
	AFM	P43652	Afamin	HNFSHCCSK_4_3_0_1(3+)	909.007		2595951	3053178	3317894	2657691	2845318	3431456		50.03	49.9	49.81	49.8	49.84	49.79		4036573	4573984	5046687	4273862	4592134	5399329
	AFM	P43652	Afamin	HNFSHCCSK_5_4_0_1(3+)	1030.72		5948991	7819725	8414395	6204253	7815154	8404436		49.97	49.9	49.81	49.74	49.84	49.79		8076468	10094010	10541598	8152255	9841497	11142637
	AFM	P43652	Afamin	HNFSHCCSK_5_4_0_2(3+)	1127.75		47545446	63250155	79429542	68440945	73325272	99302769		50.03	49.96	49.81	49.8	49.84	49.79		58476380	82288051	94472082	84823454	90545429	112788163
	AFM	P43652	Afamin	HNFSHCCSK_5_4_0_2(4+)	846.064		9763627	10360761	12893182	9160838	9845038	12826617		49.97	49.9	49.81	49.74	49.84	49.79		11308861	12462962	14240537	10103656	11015051	13927288
	AFM	P43652	Afamin	NCCNTENPPGCYR_5_4_0_2(3+)	1282.8		17952502	20339434	24155036	23083344	22204188	24651716		57.84	57.46	57.51	57.33	57.6	57.55		30675980	48898359	54663282	46188390	47404855	51572891
	AFP	P02771	Alpha-fetoprotein	VNFTEIQK_5_4_0_2(3+)	1061.77		ND	ND	ND	3122505	2941621	3370720		NA	67.83	67.98	67.24	67.49	67.52		NA	629817	643345	4540830	4432901	6146051
	AGT	P01019	Angiotensinogen	VYIHPFHLVIHNESTCEQLAK_5_4_0_1(4+)	1112.99		3709293	9476582	9471586	7307357	7125885	10296853		71.53	71.04	71.09	70.95	71.2	71.09		2569763	6453285	6079572	4987322	4426451	7273117
	AGT	P01019	Angiotensinogen	VYIHPFHLVIHNESTCEQLAK_5_4_0_2(4+)	1185.77		7315617	21616694	19210269	16093815	14177653	23909724		73.57	73.17	73.25	73.06	73.28	73.27		4667244	11192886	11214235	9496020	8147281	14537643
	AHSG	P02765	Alpha-2-HS-glycoprotein	AALAAFNAQNNGSNFQLEEISR_4_3_0_1(3+)	1305.24		3250940	5264429	5172865	3233313	4299757	4811239		83.87	83.73	83.57	83.44	83.69	83.53		4228747	5317928	6406586	3601136	4661918	5169312
	AHSG	P02765	Alpha-2-HS-glycoprotein	AALAAFNAQNNGSNFQLEEISR_5_4_0_1(3+)	1426.95		2524667	3656152	5780516	3490330	4715276	5685787		83.87	83.67	83.57	83.44	83.69	83.59		2344758	3867863	4719024	2557205	3126571	2963988
	AHSG	P02765	Alpha-2-HS-glycoprotein	AALAAFNAQNNGSNFQLEEISR_5_4_0_2(3+)	1523.98		41065075	91047092	103022739	73469395	77547575	85451014		83.87	83.73	83.57	83.44	83.69	83.59		43890474	83952865	93455705	63790207	68657585	81039951
	AHSG	P02765	Alpha-2-HS-glycoprotein	AALAAFNAQNNGSNFQLEEISR_5_4_0_2(4+)	1143.23		59614964	88105969	104761279	75746072	88995720	100664698		83.87	83.73	83.57	83.44	83.69	83.59		47935303	85465754	101450457	64256097	80962917	96000920
	AHSG	P02765	Alpha-2-HS-glycoprotein	AALAAFNAQNNGSNFQLEEISR_5_4_1_2(3+)	1572.66		4553085	6158309	7869601	6807715	8200233	9578792		83.72	83.61	83.45	83.31	83.57	83.47		3098456	5420330	6160265	6920107	6779327	8675596
	AHSG	P02765	Alpha-2-HS-glycoprotein	AALAAFNAQNNGSNFQLEEISR_5_4_1_2(4+)	1179.75		6888075	10519881	11870372	10570200	14404563	17578493		83.72	83.61	83.45	83.31	83.57	83.47		4589278	9206604	8840259	9868033	12443231	15560848
	AHSG	P02765	Alpha-2-HS-glycoprotein	AALAAFNAQNNGSNFQLEEISR_6_5_0_3(4+)	1307.29		4827509	8118719	10134194	4925851	5985958	6406035		85.676	85.52	85.35	85.25	85.42	85.31		5899454	12362071	12403812	6383246	7352715	7505616
	AHSG	P02765	Alpha-2-HS-glycoprotein	AALAAFNAQNNGSNFQLEEISR_6_5_1_3(4+)	1343.81		ND	3029938	2493103	5705649	6722476	6805927		85.54	85.39	85.23	85.12	85.36	85.25		3263949	5366453	6696757	4982736	5942809	9028562
	AHSG	P02765	Alpha-2-HS-glycoprotein	VCQDCPLLAPLNDTR_4_3_0_1(2+)	1660.7		2117573	4677693	ND	3116052	2076712	2778585		80.94	80.76	80.61	80.5	80.79	80.75		6314071	8958849	5113782	7365900	6009391	6996619
	AHSG	P02765	Alpha-2-HS-glycoprotein	VCQDCPLLAPLNDTR_4_3_0_1(3+)	1107.47		2146940	3702644	2992346	2248956	2096835	2950980		80.88	80.7	80.68	80.5	80.79	80.75		4614784	9274461	7203040	5016099	4741466	6971858
	AHSG	P02765	Alpha-2-HS-glycoprotein	VCQDCPLLAPLNDTR_5_4_0_1(3+)	1229.18		11782967	16000395	17545618	17906470	16002149	22600948		77.98	77.73	77.73	77.57	77.87	77.73		16164875	30938482	36082542	32979073	24499070	42152191
	AHSG	P02765	Alpha-2-HS-glycoprotein	VCQDCPLLAPLNDTR_5_4_0_2(3+)	1326.21		271170848	305624726	380718356	311598144	342618458	392472796		80.82	80.7	80.61	80.5	80.79	80.75		357231776	666802354	739707968	663781264	560089512	750380864
	AHSG	P02765	Alpha-2-HS-glycoprotein	VCQDCPLLAPLNDTR_5_4_0_2(4+)	994.909		29931720	37775131	43162324	31456989	29020513	41413278		80.88	80.76	80.678	80.5	80.79	80.75		35667461	73503002	81527266	59815710	48403756	71436264
	AHSG	P02765	Alpha-2-HS-glycoprotein	VCQDCPLLAPLNDTR_5_4_1_2(3+)	1374.89		8003355	9362786	8965135	14223120	12678829	15318748		80.51	80.26	80.25	80.06	80.4	80.32		13704271	16980434	19500798	30554010	24436959	33477783
	AHSG	P02765	Alpha-2-HS-glycoprotein	VCQDCPLLAPLNDTR_6_5_0_2(3+)	1447.92		1213106	1403874	1422783	1722842	1258680	2067961		80.44	80.07	80.06	79.87	80.28	80.07		1845795	2208025	2596277	2554714	1821633	3438908
	AHSG	P02765	Alpha-2-HS-glycoprotein	VCQDCPLLAPLNDTR_6_5_0_3(3+)	1544.95		4645793	7186857	6966687	4664189	4096026	4571136		83.33	83.23	83.08	82.8	83.13	82.98		4263183	9757129	11275172	9660483	7114360	9059777
	AHSG	P02765	Alpha-2-HS-glycoprotein	VCQDCPLLAPLNDTR_6_5_0_3(4+)	1158.96		9233494	14727663	12193607	8707747	8330770	9422873		83.33	83.17	83.08	82.8	83.2	83.04		9060987	20724047	24289304	17902384	16318299	20381146
	AHSG	P02765	Alpha-2-HS-glycoprotein	VCQDCPLLAPLNDTR_6_5_1_3(3+)	1593.64		538846	1640007	2285771	4378020	3568701	4367403		83.2	82.76	82.77	82.61	83.01	82.91		842144	3183301	4165140	5899399	4120311	6488338
	AHSG	P02765	Alpha-2-HS-glycoprotein	VCQDCPLLAPLNDTR_6_5_1_3(4+)	1195.48		2103351	4506175	5752423	11069952	9935433	11619388		83.2	82.99	82.77	82.68	83.07	82.85		3310370	7736665	8624346	17292663	13294591	17731063
	APCS	P02743	Serum amyloid P-component	ESVTDHVNLITPLEKPLQNFTLCFR_5_4_0_2(4+)	1294.83		7415676	5694507	24767552	8004733	13869739	17033885		97.93	98.2	97.94	98	97.82	97.85		4518240	5012456	13763442	4309150	8510646	8950486
	APCS	P02743	Serum amyloid P-component	ESVTDHVNLITPLEKPLQNFTLCFR_5_4_0_2(5+)	1036.07		ND	ND	2503112	753550	1053293	1633942		97.93	98.2	97.94	98	97.82	97.85		502455	435256	1255105	434550	1013227	1168873
	APOC4	P55056	Apolipoprotein C-IV	ELLETVVNR_5_4_0_2(3+)	1093.13		1578110	2651327	3348967	1649202	1149926	1732036		71.67	71.1	71.15	71.01	71.26	71.28		2738899	5575013	5962355	2810039	2518336	3141358
	APOD	P05090	Apolipoprotein D	ADGTVNQIEGEATPVNLTEPAK_5_4_0_1(3+)	1389.93		4485902	7266553	7350773	6715758	5022365	3147787		72.66	72.35	72.38	72.19	72.44	72.46		3942708	6472827	5889093	6527665	4110056	3530375
	APOD	P05090	Apolipoprotein D	ADGTVNQIEGEATPVNLTEPAK_5_4_1_0(3+)	1341.59		2475352	5887252	5871294	7317353	8156711	8095830		70.37	69.98	70.04	69.82	70.14	70.1		2179583	4170435	4988566	6151425	7106088	6375776
	APOD	P05090	Apolipoprotein D	ADGTVNQIEGEATPVNLTEPAK_5_4_1_1(3+)	1438.62		8351429	9211788	9389152	9649109	10171461	8208568		72.34	71.99	72.08	71.88	72.13	72.09		6399242	8876970	8830308	8886125	8500165	7661653
	APOD	P05090	Apolipoprotein D	ADGTVNQIEGEATPVNLTEPAK_5_4_1_2(3+)	1535.65		3175017	4680851	4796107	3150572	2018609	3547923		74.28	73.91	73.93	74.06	74.28	74.26		2476115	5046195	4873747	4040912	1328017	3991370
	APOD	P05090	Apolipoprotein D	CIQANYSLMENGK_6_5_0_2(3+)	1366.54		3824548	5966101	5889088	5498857	5061700	ND		69.8	69.22	69.35	69.19	69.53	69.55		2047970	5796457	4959915	5000224	4918439	5824032
	APOH	P02749	Beta-2-glycoprotein 1	LGNWSAMPSCK_4_3_0_1(2+)	1400.06		9822843	17266063	14182653	9502528	11523543	11953822		70.72	70.16	70.28	70.13	70.39	70.42		17580900	27388845	24557455	15789641	17578973	18413551
	APOH	P02749	Beta-2-glycoprotein 1	LGNWSAMPSCK_5_4_0_1(2+)	1582.62		1331933	5505914	5787430	4061549	4975908	5050763		68.39	67.83	67.98	67.85	68.16	68.18		1566687	6705745	7345172	4963281	6134624	6485004
	APOH	P02749	Beta-2-glycoprotein 1	LGNWSAMPSCK_5_4_0_1(3+)	1055.42		7461938	25234511	33378047	22625735	22483740	23614515		68.46	67.83	67.98	67.85	68.16	68.18		9649292	35299073	43799353	28378165	29368935	33807508
	APOH	P02749	Beta-2-glycoprotein 1	LGNWSAMPSCK_5_4_0_2(2+)	1728.17		4803323	6708034	6417141	3689756	4925440	5272300		70.72	70.16	70.28	70.07	70.39	70.42		5732690	8259621	7805287	4630440	5518425	6123605
	APOH	P02749	Beta-2-glycoprotein 1	LGNWSAMPSCK_5_4_0_2(3+)	1152.45		175408179	192339250	203878759	141174436	160395799	151462847		70.72	70.16	70.28	70.07	70.39	70.42		206728246	277777647	282035562	186640800	203344870	207632036
	APOH	P02749	Beta-2-glycoprotein 1	LGNWSAMPSCK_5_4_1_2(3+)	1201.13		2650271	5151066	6367798	6741745	5873989	7318134		70.37	69.85	69.91	69.82	70.14	70.1		5497131	7841744	9874035	10923115	11376009	11439705
	APOH	P02749	Beta-2-glycoprotein 1	LGNWSAMPSCK_6_5_0_1(3+)	1177.13		ND	1200508	1303519	2358427	2567090	2986120		68.02	67.35	67.5	67.36	67.67	67.7		514338	1173850	1674122	3310591	2626195	3892667
	APOH	P02749	Beta-2-glycoprotein 1	LGNWSAMPSCK_6_5_0_2(3+)	1274.16		2814946	5450846	6141081	4035514	3857396	4698253		70.31	69.79	69.91	69.76	70.02	70.04		3372990	6199551	6940933	4659646	5424258	5960247
	APOH	P02749	Beta-2-glycoprotein 1	LGNWSAMPSCK_6_5_0_3(3+)	1371.19		5481625	8463856	8909640	4056337	3830487	4565804		72.41	71.86	71.96	71.75	72.06	72.02		5844028	10488067	11915095	5947252	6308041	5375893
	APOH	P02749	Beta-2-glycoprotein 1	LGNWSAMPSCK_6_5_1_3(3+)	1419.88		1548004	5388803	6693505	7648114	5587452	7413068		72.28	71.67	71.77	71.63	71.94	71.96		1564201	4975934	5435633	6565015	5055430	5876891
	APOH	P02749	Beta-2-glycoprotein 1	VYKPSAGNNSLYR_4_3_0_1(2+)	1509.15		3542452	3718089	2153018	3044249	3048383	2854179		60.85	60.41	60.57	60.35	60.61	60.6		4020637	4771235	2466911	3238605	3431105	3877164
	APOH	P02749	Beta-2-glycoprotein 1	VYKPSAGNNSLYR_5_4_0_1(3+)	1128.15		8972238	18679881	20197102	14536915	16994904	21673954		59.5	59.07	59.17	59	59.26	59.2		10353193	22624105	28004269	19633101	21257972	25645270
	APOH	P02749	Beta-2-glycoprotein 1	VYKPSAGNNSLYR_5_4_0_2(3+)	1225.18		344847406	452401020	512869806	406517254	424245684	463417374		60.91	60.41	60.51	60.35	60.61	60.6		330973611	443423460	504550247	372061135	405524939	433890892
	APOH	P02749	Beta-2-glycoprotein 1	VYKPSAGNNSLYR_5_4_0_2(4+)	919.136		20105183	25109337	35029231	25388208	18407842	24840330		60.91	60.41	60.51	60.35	60.61	60.6		17000881	27826586	32747348	20747309	17124961	21608247
	APOH	P02749	Beta-2-glycoprotein 1	VYKPSAGNNSLYR_5_4_1_1(3+)	1176.83		2004717	3816259	3633921	4828863	5505403	6612470		59.5	59.07	59.17	58.94	59.2	59.2		2398693	5762552	6945524	7043036	7991582	8829222
	APOH	P02749	Beta-2-glycoprotein 1	VYKPSAGNNSLYR_5_4_1_2(3+)	1273.86		61896345	104645500	125662024	114180119	127501579	127714052		60.85	60.41	60.51	60.35	60.61	60.6		59195175	103368007	111490758	95736589	108030175	108789909
	APOH	P02749	Beta-2-glycoprotein 1	VYKPSAGNNSLYR_6_5_0_2(3+)	1346.89		3205833	5804832	5913076	6487375	7067722	8297434		62.07	61.64	61.73	61.56	61.82	61.82		2919682	3092594	2631921	1755631	2252643	3140438
	APOH	P02749	Beta-2-glycoprotein 1	VYKPSAGNNSLYR_6_5_0_3(3+)	1443.92		61993185	75210090	67157711	61624028	61977289	71810506		62.07	61.64	61.79	61.56	61.82	61.82		46761238	56115046	53530344	43365555	48856711	50678666
	APOH	P02749	Beta-2-glycoprotein 1	VYKPSAGNNSLYR_6_5_0_3(4+)	1083.19		21554950	31056439	27617127	24220170	21595964	27343468		62.07	61.64	61.79	61.56	61.82	61.82		14477366	20997865	19145743	16644900	15093124	18722517
	APOH	P02749	Beta-2-glycoprotein 1	VYKPSAGNNSLYR_6_5_1_3(3+)	1492.61		24399494	26374642	32984642	36510480	40310007	36996165		62.01	61.58	61.67	61.5	61.76	61.76		20827594	23407449	26107631	29346578	31023658	30928259
	APOH	P02749	Beta-2-glycoprotein 1	VYKPSAGNNSLYR_6_5_1_3(4+)	1119.71		11020536	14358399	18812326	18440872	19066742	17767950		62.01	61.58	61.67	61.5	61.76	61.76		9483539	12453907	13481893	14523696	13703058	14735203
	APOH	P02749	Beta-2-glycoprotein 1	VYKPSAGNNSLYR_6_5_2_3(3+)	1541.29		2357306	2461793	3134426	5242478	5031025	4241136		61.95	61.52	61.67	61.44	61.7	61.76		1421803	1520271	1983665	3055940	2794706	2962921
	APOM	O95445	Apolipoprotein M	TELFSSSCPGGIMLNETGQGYQR_5_3_0_1(3+)	1414.92		2425562	3394893	3558230	2327831	1824733	2858661		80.82	80.57	80.49	80.37	80.59	80.57		1757289	3495620	3025846	2133473	1571795	2988304
	APOM	O95445	Apolipoprotein M	TELFSSSCPGGIMLNETGQGYQR_5_4_0_1(3+)	1482.61		3164134	4414546	4298364	1258118	ND	1567079		80.57	80.26	80.18	80.06	80.34	80.34		2425299	2922479	2660571	1351327	1056162	1311119
	AZGP1	P25311	Zinc-alpha-2-glycoprotein	FGCEIENNR_5_4_0_1(3+)	1018.06		1148943	2246503	2590220	1930888	2555195	2420724		58.64	58.34	58.38	58.27	58.47	58.41		1873260	2962008	2819847	2639477	3306949	3119293
	BCHE	P06276	Cholinesterase	DNNSIITR_5_4_0_1(2+)	1423.58		849921	1768175	1835991	724471	693435	704012		57.31	57.05	57.04	56.93	57.13	57.09		1316134	3035125	3276757	1240916	1612995	1543490
	BCHE	P06276	Cholinesterase	DNNSIITR_5_4_0_1(3+)	949.389		710819	1309101	1311224	539371	548036	508949		57.31	57.05	57.04	56.93	57.13	57.09		1408009	1334189	1575009	1069827	963999	939024
	BCHE	P06276	Cholinesterase	ENETEIIK_6_5_1_1(3+)	1134.12		1501170	4337161	4701084	5037424	5431248	5809673		49.14	49.08	48.95	48.94	48.97	48.92		2190060	5970999	6760664	6968671	7905723	8330098
	BCHE	P06276	Cholinesterase	ENETEIIK_7_7_1_1(3+)	1323.53		353745	372235	442985	3189253	3214166	3921283		73.72	73.11	73.12	73.25	73.49	73.52		775019	889541	1112616	13620216	6621938	14918394
	BCHE	P06276	Cholinesterase	NATVLIWIYGGGFQTGTSSLHVYDGK_5_4_1_2(4+)	1284.56		1816230	3202600	3267645	1201174	1733399	1956491		91.72	91.78	91.66	91.69	91.67	91.51		1238154	2188590	1887779	985328	891334	1526577
	BPIFB2	Q8N4F0	BPI fold-containing family B member 2	LLAAANFTFK_6_5_1_2(3+)	1271.2		6688791	8594223	7723278	12459867	13300390	14290541		61.46	61.09	61.18	60.95	61.21	61.21		8874223	10790122	13249784	14804446	14874155	16268599
	BPIFB2	Q8N4F0	BPI fold-containing family B member 2	SDDNLLNTSALGR_7_6_3_2(3+)	1583.63		ND	618049	1502881	788048	1050211	849445		99.13	99.32	99.08	99.09	98.96	98.92		337502	1022850	2744622	1439051	1240977	1278132
	BTD	P43251	Biotinidase	DVQIIVFPEDGIHGFNFTR_5_4_0_2(3+)	1470.3		1199293	1156314	3467210	ND	ND	2881726		98	98.27	98	98	97.95	97.85		687708	1212405	2948231	1800613	2339206	3310728
	BTD	P43251	Biotinidase	DVQIIVFPEDGIHGFNFTR_5_4_0_2(4+)	1102.97		678345	521535	1687487	577254	1341949	1056922		97.93	98.27	98	98	97.95	97.92		760025	790767	1448632	994845	1642213	2064923
	BTD	P43251	Biotinidase	FNDTEVLQR_6_5_0_1(4+)	850.846		623834	1877126	2057885	2189261	2585974	2674416		49.06	49.08	48.95	48.94	48.97	48.92		774143	1973763	2092600	3567080	4084941	3938348
	BTD	P43251	Biotinidase	NPVGLIGAENATGETDPSHSK_5_4_0_2(3+)	1433.6		2124470	2167983	2574122	ND	ND	ND		67.23	66.78	66.89	66.74	66.98	67.01		1835123	1863744	2530471	1126713	636330	718818
	C1QA	P02745	Complement C1q subcomponent subunit A	NPPMGGNVVIFDTVITNQEEPYQNHSGR_5_4_0_1(4+)	1257.54		1566882	2543179	3106063	3978043	6124525	6972050		86.8	86.85	86.66	86.59	86.74	86.63		886141	1288319	2089850	3102062	3835784	4689828
	C1QA	P02745	Complement C1q subcomponent subunit A	NPPMGGNVVIFDTVITNQEEPYQNHSGR_5_4_1_1(4+)	1294.06		11001540	15506844	17263478	15890654	24763913	27120642		86.73	86.67	86.54	86.4	86.56	86.5		6976193	9918800	11305681	11111835	13618956	17139143
	C1QA	P02745	Complement C1q subcomponent subunit A	NPPMGGNVVIFDTVITNQEEPYQNHSGR_5_4_1_2(4+)	1366.83		3373044	9745333	8094261	6447374	7271228	9845295		89.12	89.18	89.03	88.96	89.09	88.97		1603545	3460596	4644055	4118564	5572637	5400960
	C1QA	P02745	Complement C1q subcomponent subunit A	NPPMGGNVVIFDTVITNQEEPYQNHSGR_5_4_1_2(5+)	1093.66		858201	1647757	2104404	1661452	2034554	2326552		89.02	89.18	88.96	88.96	89.09	88.97		353381	1150236	1536912	1481020	1824839	1764807
	C2	P06681	Complement C2	QSVPAHFVALNGSK_5_2_0_0(3+)	891.07		2688756	5324504	9330392	8338764	7885395	10873673		63.37	62.94	63.02	62.86	63.17	63.1		4249658	9371285	12623897	13365752	13422492	15032634
	C2	P06681	Complement C2	QSVPAHFVALNGSK_6_2_0_0(3+)	945.087		6476233	21913006	19566619	23643812	27279696	28337405		63.1	62.75	62.84	62.67	62.99	62.92		8571850	26399107	26951350	30636138	33933012	34528302
	C2	P06681	Complement C2	QSVPAHFVALNGSK_6_3_0_1(3+)	1109.81		ND	3307408	ND	3352285	ND	3733546		64.99	64.55	64.69	64.53	64.84	64.76		3263211	3771709	2440893	3151619	3257767	3557701
	C2	P06681	Complement C2	QSVPAHFVALNGSK_7_2_0_0(3+)	999.105		5692868	13148700	15953126	23528955	22308049	28265587		63.02	62.63	62.78	62.55	62.87	62.8		7511248	18997619	19793060	26577728	25511084	33096825
	C2	P06681	Complement C2	TMFPNLTDVR_5_4_0_2(3+)	1133.46		5549104	8739521	10273453	8940387	8376302	9926283		82.63	82.37	82.27	82.16	82.48	82.35		7756647	13351443	15320743	14188621	12961617	15616530
	C3	P01024	Complement C3	TVLTPATNHMGNVTFTIPANR_5_3_0_1(3+)	1322.59		712735	3656485	3587209	1415954	1921850	2033740		77.53	77.23	77.17	77	77.28	77.18		975842	2638992	3821485	1712897	2117861	1807497
	C3	P01024	Complement C3	TVLTPATNHMGNVTFTIPANR_6_2_1_0(3+)	1265.9		61659461	139406202	128968771	158117021	188835044	182619344		74.85	74.59	74.61	74.42	74.66	74.68		56598872	129380988	133842576	160362645	172196415	178869361
	C3	P01024	Complement C3	TVLTPATNHMGNVTFTIPANR_6_3_0_1(3+)	1376.61		3337192	8452035	9569639	6275795	5883467	6834880		77.26	77.05	76.99	76.76	77.03	77		3671951	7614818	9000837	5597491	7698408	8793460
	C3	P01024	Complement C3	TVLTPATNHMGNVTFTIPANR_7_6_1_4(5+)	1184.49		ND	ND	ND	3480334	3784963	5473615		94.68	94.61	94.65	94.57	94.46	94.29		135569	267776	365833	2166922	2463382	4099024
	C7	P10643	Complement component C7	INNDFNYEFYNSTWSYVK_5_2_0_0(3+)	1174.15		1597345	2403214	2767616	6748896	10129199	11567982		86.86	86.79	86.6	86.53	86.62	86.5		1567515	2634632	1894663	7372882	9682712	10491781
	C7	P10643	Complement component C7	NYTLTGR_5_4_1_1(2+)	1442.58		3340062	3980787	4388899	11192346	11256010	12129568		58.89	58.52	58.57	58.45	58.66	58.65		4947306	6802566	6568422	18818107	20017668	23842875
	C7	P10643	Complement component C7	NYTLTGR_5_4_1_2(2+)	1588.13		1151620	1427785	1721671	7191314	7696649	7910762		60.72	60.29	60.39	60.23	60.49	60.42		2033161	3014269	2462667	14283192	14994045	17454083
	C7	P10643	Complement component C7	NYTLTGR_5_4_1_2(3+)	1059.09		4520373	6395073	6687120	26145697	26188146	29330239		60.72	60.23	60.39	60.17	60.43	60.42		6835197	11871764	15389217	55103788	59332131	63392476
	C8A	P07357	Complement component C8 alpha chain	GGSSGWSGGLAQNR_5_4_0_2(3+)	1180.13		28750253	36281133	43323631	30830734	29940794	35622861		63.91	63.38	63.52	63.35	63.67	63.6		24065392	45521826	51243911	38628450	35855154	43071659
	CD14	P08571	Monocyte differentiation antigen CD14	NVSWATGR_6_5_1_3(3+)	1299.84		3992235	6019369	5598847	4835080	4515369	5873623		56.97	56.64	56.65	56.6	56.8	56.69		7063329	16796044	16708585	13414613	13029858	16088811
	CD14	P08571	Monocyte differentiation antigen CD14	NVSWATGR_6_5_2_3(3+)	1348.52		2103948	3303303	3275920	4092469	3948828	4832606		56.9	56.64	56.58	56.53	56.73	56.69		3426615	8129997	8598810	10814060	10173621	12806410
	CEACAM5	P06731	Carcinoembryonic antigen-related cell adhesion molecule 5	TLTLFNVTR_6_6_1_3(3+)	1425.59		19921666	26681059	29276849	34984159	33936038	36926941		68.27	67.83	67.98	67.72	68.03	68.06		17495409	33322700	37223569	39260320	39145372	46486692
	CFHR1, 2	P36980,Q03591	Complement factor H-related protein 1, 2	LQNNENNISCVER_5_4_0_2(3+)	1265.51		15908191	34004958	33203940	26609516	29164999	31527109		60.59	60.17	60.33	60.11	60.37	60.36		16997297	35494173	34376894	23774711	28716096	29976393
	CFHR3	Q02985	Complement factor H-related protein 3	FVQGNSTEVACHPGYGLPK_5_4_0_2(3+)	1422.59		2956906	3710099	4011908	1728905	1588127	1841426		67.17	66.66	66.82	66.68	66.92	66.95		2225183	2740310	3625499	1482650	1356532	1757111
	CFHR3	Q02985	Complement factor H-related protein 3	LGYNANTSILSFQAVCR_5_4_0_1(3+)	1276.55		2912584	4022106	5582559	3110505	3549537	4766005		83.87	83.79	83.63	83.5	83.76	83.59		2897440	5942990	8152704	4611032	6050658	7685057
	CFHR3	Q02985	Complement factor H-related protein 3	LGYNANTSILSFQAVCR_5_4_0_2(3+)	1373.58		3673094	6066252	6620948	4649491	4995104	5025650		86.73	86.67	86.48	86.4	86.62	86.56		6218899	12865989	16648054	11869674	14322626	17836209
	CFI	P05156	Complement factor I	FLNNGTCTAEGK_5_4_0_1(2+)	1613.14		622468	886042	957133	955876	844557	1051028		57.54	57.25	57.31	57.13	57.4	57.35		774677	1125401	1185651	1203063	1124163	1307881
	CFI	P05156	Complement factor I	FLNNGTCTAEGK_5_4_0_1(3+)	1075.76		5419453	7588454	10088168	8799025	7284517	9117638		57.54	57.25	57.31	57.13	57.33	57.35		6907152	9589606	13006108	10566838	8983989	11833999
	CFI	P05156	Complement factor I	FLNNGTCTAEGK_5_4_0_2(3+)	1172.79		39245427	54983903	66506900	52493856	58420199	65165319		58.96	58.59	58.69	58.51	58.72	58.71		46905228	61030744	73758220	59316359	69127508	74675746
	CFI	P05156	Complement factor I	LSDLSINSTECLHVHCR_5_4_0_2(4+)	1062.19		3791977	4044054	6724069	3360973	3476954	3447623		69.01	68.46	68.54	68.42	68.71	68.74		3639338	5479142	6329826	2772418	3808001	3494170
	CFI	P05156	Complement factor I	NGTAVCATNR_5_4_0_2(3+)	1090.09		326629	655614	810228	530234	530322	701405		52.73	52.6	52.49	52.48	52.57	52.5		481330	1306142	1267748	1059916	936615	1280216
	CFI	P05156	Complement factor I	SIPACVPWSPYLFQPNDTCIVSGWGR_5_4_0_2(4+)	1303.8		414509	1991110	2565745	1470202	2769547	3516122		106.35	106.22	106.21	106.3	106.08	106.28		324534	1363152	1865772	1206637	2264563	2632235
	CLU	P10909	Clusterin	EDALNETR_4_3_0_1(2+)	1248.5		1074535	1664294	1658251	692955	925398	ND		56.9	56.64	56.65	56.53	56.73	56.69		3086596	4896255	4632528	2332422	2685800	2471671
	CLU	P10909	Clusterin	EDALNETR_5_4_0_2(2+)	1576.61		1287935	2555216	2364819	1502301	1434901	1510652		56.9	56.64	56.65	56.6	56.8	56.76		2576291	5776676	6078032	3637986	3260910	3751053
	CLU	P10909	Clusterin	EDALNETR_5_4_0_2(3+)	1051.41		7337353	11293397	10969367	6828542	6433621	7793319		56.9	56.64	56.71	56.6	56.8	56.76		13247727	25943411	28535957	17474543	15479182	18195748
	CLU	P10909	Clusterin	EDALNETR_6_5_0_3(3+)	1270.15		5753396	7069391	7772288	4294100	4383103	5033256		59.02	58.89	58.99	59.13	59.14	58.77		19005176	34016172	37176229	17397879	18810656	22970521
	CLU	P10909	Clusterin	EDALNETR_6_5_1_3(3+)	1318.84		2826954	3364462	3960602	3978538	4108592	4428697		59.02	58.65	58.75	58.76	58.9	58.77		9113655	15623053	17189342	15722680	17255029	19570048
	CLU	P10909	Clusterin	EILSVDCSTNNPSQAK_5_4_1_1(3+)	1274.86		52037455	47261694	64795247	53384293	59935094	77446930		71.67	70.97	71.03	70.88	71.2	71.15		41619664	80324831	103919529	102858332	103479316	123998492
	CLU	P10909	Clusterin	ELPGVCNETMMALWEECKPCLK_6_5_0_3(4+)	1389.81		11026389	13877655	19580406	5968324	6346133	7709895		93.82	93.95	93.81	93.77	93.69	93.59		6041357	9272642	12573307	4180554	4971620	5467201
	CLU	P10909	Clusterin	HNSTGCLR_4_3_0_1(2+)	1246.99		1308846	3353259	3730693	854354	738057	967488		50.99	50.86	50.74	50.67	50.77	50.71		3359362	7957149	8345852	1541449	1710451	2041261
	CLU	P10909	Clusterin	HNSTGCLR_5_4_0_1(2+)	1429.56		392161	1760051	1469587	409124	382895	255853		49.87	49.77	49.68	49.61	49.58	49.59		389356	2347949	1999177	577633	558643	776868
	CLU	P10909	Clusterin	HNSTGCLR_5_4_0_1(3+)	953.375		210066	2669054	2143134	517492	408283	669181		NA	49.77	49.62	NA	NA	NA		NA	4067408	3829557	NA	NA	NA
	CLU	P10909	Clusterin	HNSTGCLR_5_4_0_2(2+)	1575.11		2219109	6406890	4494627	1457040	1087996	ND		50.93	50.86	50.74	50.67	50.77	50.71		2871773	9289882	6066760	2071989	1755877	2275185
	CLU	P10909	Clusterin	HNSTGCLR_5_4_0_2(3+)	1050.41		11678412	32016980	20491672	6262557	6324322	9461037		50.93	50.86	50.74	50.67	50.77	50.71		16728430	48793024	34861899	10172221	9935055	13933934
	CLU	P10909	Clusterin	HNSTGCLR_5_4_1_1(3+)	1002.06		348893	454812	730187	349556	383592	670561		50.09	50.1	50.01	50.01	50.04	49.98		551088	829828	1141451	568010	761847	1183518
	CLU	P10909	Clusterin	HNSTGCLR_6_5_0_2(3+)	1172.12		246196	641506	689255	324100	323482	467330		50.68	50.67	50.56	50.41	50.5	50.59		470004	1409678	1541217	666071	622980	1110733
	CLU	P10909	Clusterin	HNSTGCLR_6_5_0_3(3+)	1269.15		156380	771829	629802	178531	ND	263675		51.96	51.81	51.66	51.71	51.8	51.74		232122	1482646	1296156	455284	474578	584256
	CLU	P10909	Clusterin	LANLTQGEDQYYLR_4_3_0_1(2+)	1616.69		736050	1290941	ND	905137	530793	ND		75.75	75.27	75.28	75.16	75.47	75.38		1026663	1767355	705629	1099949	834405	828575
	CLU	P10909	Clusterin	LANLTQGEDQYYLR_5_4_0_2(3+)	1296.87		45306620	85250621	98444339	70139342	81239962	53682249		75.75	75.27	75.28	75.16	75.47	75.38		47690000	92810674	104193706	72076293	68465212	53449337
	CLU	P10909	Clusterin	LANLTQGEDQYYLR_5_4_0_2(4+)	972.905		2457831	3962735	4941581	3128595	3920784	2638981		75.75	75.33	75.28	75.16	75.47	75.38		2419803	4610582	4438540	2793320	2556909	3159240
	CLU	P10909	Clusterin	LANLTQGEDQYYLR_5_4_1_2(3+)	1345.56		2924559	4976789	5391934	5055509	4747070	4173371		76.59	76.38	76.32	76.15	76.35	76.39		2898452	4266018	4754270	3093129	2079500	2136426
	CLU	P10909	Clusterin	LANLTQGEDQYYLR_6_5_0_3(3+)	1515.61		5554360	8427954	11283408	5559230	6157760	5885802		77.53	77.05	77.05	76.82	77.22	77.12		4641705	11152481	11717044	6370375	5945000	7504835
	CLU	P10909	Clusterin	LANLTQGEDQYYLR_6_5_0_3(4+)	1136.96		2577385	5545137	8616887	3914842	4355308	3968670		77.46	77.05	77.05	76.82	77.22	77.12		3070533	6257375	10581943	5349785	4176263	6284985
	CLU	P10909	Clusterin	LANLTQGEDQYYLR_6_5_1_3(3+)	1564.3		1868410	3917220	2145914	4912990	4203181	6938176		77.26	76.87	76.81	76.76	77.03	77		1132410	3585001	2181683	4094063	4144064	4993163
	CLU	P10909	Clusterin	LANLTQGEDQYYLR_6_5_1_3(4+)	1173.48		434409	2091576	1946097	4641547	5766725	5669242		77.26	76.87	76.87	76.76	76.97	77		2047131	2632775	5126310	5013460	5423115	6702681
	CNDP1	Q96KN2	Beta-Ala-His dipeptidase	LVPHMNVSAVEK_5_4_0_2(3+)	1176.83		2923535	4099672	5415376	ND	807534	ND		67.56	67.1	67.26	NA	NA	NA		3905475	5116544	6653214	NA	NA	NA
	CNTN1	Q12860	Contactin-1	ANSTGTLVITDPTR_5_5_0_1(3+)	1188.17		1907784	6976320	6798178	2614374	3677351	4636179		71.14	70.72	70.78	70.63	70.95	70.97		5298851	21337365	20946412	9184035	11841945	15895658
	CP	P00450	Ceruloplasmin	AGLQAFFQVQECNK_4_3_0_1(2+)	1594.67		450138	1696422	ND	993277	921207	1339601		86.39	86.29	86.1	86.03	86.25	86.07		1356671	2663699	1071733	1888762	2363346	3172870
	CP	P00450	Ceruloplasmin	AGLQAFFQVQECNK_5_4_0_1(3+)	1185.16		1072954	2735572	2711992	2793095	2971564	4300729		83.26	83.11	83.02	82.86	83.2	83.04		2052779	4063172	5446338	5024211	5807429	7781187
	CP	P00450	Ceruloplasmin	AGLQAFFQVQECNK_5_4_0_2(3+)	1282.19		58145368	87749901	97721737	97575632	97340621	118706830		86.39	86.23	86.1	86.03	86.25	86.13		88401572	137642355	171234600	147476819	166510109	193302393
	CP	P00450	Ceruloplasmin	AGLQAFFQVQECNK_5_4_0_2(4+)	961.895		3444580	5411791	5478330	3996479	4477901	4977139		86.39	86.29	86.1	86.03	86.31	86.07		4388994	8225408	7965587	6442946	6949718	8236558
	CP	P00450	Ceruloplasmin	AGLQAFFQVQECNK_5_4_1_2(3+)	1330.88		2111760	6684229	7497425	11578404	13372831	15084326		86.11	86.04	85.86	85.78	86	85.88		5945319	11565145	13959262	18589754	20149778	26060948
	CP	P00450	Ceruloplasmin	EHEGAIYPDNTTDFQR_5_4_0_1(3+)	1269.51		6392058	9598142	10327118	11611945	12761400	15724319		64.09	63.56	63.76	63.54	63.85	63.84		8940039	12115446	14026855	15468179	15625140	20791878
	CP	P00450	Ceruloplasmin	EHEGAIYPDNTTDFQR_5_4_0_2(3+)	1366.54		204733977	275995382	289752282	322543962	306539332	367891896		65.77	65.23	65.36	65.2	65.51	65.46		175958289	225258549	263510239	292237223	280375210	324578109
	CP	P00450	Ceruloplasmin	EHEGAIYPDNTTDFQR_5_4_1_1(3+)	1318.19		2523878	3434945	3730848	7138728	7028515	9377706		63.85	63.32	63.46	63.29	63.61	63.53		2633817	4222123	4113709	8009176	8106470	9720783
	CP	P00450	Ceruloplasmin	EHEGAIYPDNTTDFQR_5_4_1_2(3+)	1415.23		22692473	72011896	87154604	140735745	155353447	161603700		65.5	64.92	65.06	64.9	65.21	65.18		22011886	63389019	74791451	119213149	124573956	138080048
	CP	P00450	Ceruloplasmin	EHEGAIYPDNTTDFQR_5_4_1_2(4+)	1061.67		2561306	8624051	10629113	15027905	16966426	18478397		65.5	64.92	65.12	64.9	65.21	65.18		1780268	7192714	10016744	11916050	12906600	14101628
	CP	P00450	Ceruloplasmin	EHEGAIYPDNTTDFQR_6_5_0_3(3+)	1585.28		8852668	10898718	12777148	14795703	14923254	14059023		67.29	66.72	66.89	66.68	66.98	67.01		6585200	9107428	9745543	10159368	11318629	11064138
	CP	P00450	Ceruloplasmin	EHEGAIYPDNTTDFQR_6_5_0_3(4+)	1189.21		14039126	19818269	25161656	23307889	24553726	23464377		67.29	66.72	66.89	66.68	66.98	67.01		10089866	15582283	17277369	17704457	17603886	20309363
	CP	P00450	Ceruloplasmin	EHEGAIYPDNTTDFQR_6_5_1_3(4+)	1225.73		12926387	23011774	24042437	45463062	46429965	53459799		67.11	66.54	66.7	66.55	66.86	66.83		10617915	19357894	20498501	34511899	34290913	39194603
	CP	P00450	Ceruloplasmin	ELHHLQEQNVSNAFLDK_4_3_0_1(3+)	1190.85		5072658	8298117	8132875	7533430	9831536	10799395		69.2	68.59	68.72	68.55	68.9	68.86		5884226	9815515	9026801	7757338	11423447	10837282
	CP	P00450	Ceruloplasmin	ELHHLQEQNVSNAFLDK_5_4_0_1(3+)	1312.56		8175602	13682994	12470645	11103502	15101842	18437794		67.17	66.54	66.7	66.61	66.86	66.89		3926990	6307242	6646384	7304705	8896109	9861709
	CP	P00450	Ceruloplasmin	ELHHLQEQNVSNAFLDK_5_4_0_2(3+)	1409.6		119485679	151581532	153871979	197110970	180870766	202806378		69.2	68.59	68.72	68.55	68.9	68.86		90948959	121328456	129990564	153561821	149930062	158766503
	CP	P00450	Ceruloplasmin	ELHHLQEQNVSNAFLDK_5_4_0_2(4+)	1057.45		100662717	112781107	126407564	147112279	120031144	154274829		69.13	68.59	68.72	68.55	68.9	68.86		77753462	97876646	110218346	120397502	107841054	125804971
	CP	P00450	Ceruloplasmin	ELHHLQEQNVSNAFLDK_5_4_1_1(3+)	1361.25		2233506	2230754	ND	2708684	2849099	3865565		66.85	66.23	66.4	66.31	66.56	66.65		1011293	604162	1485966	3511761	2999913	4612190
	CP	P00450	Ceruloplasmin	ELHHLQEQNVSNAFLDK_5_4_1_2(3+)	1458.28		22385021	26694491	34771213	20600768	65371859	66739053		68.81	68.2	68.35	68.3	68.53	68.49		18384972	22704677	27051207	22020489	50347142	51687387
	CP	P00450	Ceruloplasmin	ELHHLQEQNVSNAFLDK_5_4_1_2(4+)	1093.96		28056790	33037278	45947261	22842734	64975331	69201656		68.81	68.2	68.35	68.3	68.46	68.49		22821602	25399844	36594941	23115303	50749439	52882060
	CP	P00450	Ceruloplasmin	ELHHLQEQNVSNAFLDK_6_5_0_2(4+)	1148.73		3361331	3856372	5085781	5040008	5137896	6305748		68.94	68.4	68.54	68.36	68.65	68.68		3028672	2673333	4313435	3792837	3710585	5030327
	CP	P00450	Ceruloplasmin	ELHHLQEQNVSNAFLDK_6_5_0_3(4+)	1221.5		32358359	85523693	96447406	90092927	111237029	130278793		70.99	70.41	70.47	70.32	70.64	70.6		23181432	62546855	62896791	61648707	72394180	81846551
	CP	P00450	Ceruloplasmin	ELHHLQEQNVSNAFLDK_6_5_1_2(4+)	1185.24		2113647	2813529	3352446	8070832	11028458	10716158		68.81	68.14	68.35	68.24	68.53	68.49		1956849	1982632	3339473	6248792	8053806	8805215
	CP	P00450	Ceruloplasmin	ELHHLQEQNVSNAFLDK_6_5_1_3(4+)	1258.02		53177017	64941215	62054775	105313409	123743842	142938065		70.72	70.22	70.28	70.13	70.45	70.47		34138969	49739508	50979693	88447916	94984745	108387177
	CP	P00450	Ceruloplasmin	ENLTAPGSDSAVFFEQGTTR_4_3_0_1(3+)	1225.85		1725483	2010153	1454873	1999080	1942388	ND		80.69	80.33	80.37	80.19	80.47	80.39		2859228	3191453	3364008	4381363	2243179	2530466
	CP	P00450	Ceruloplasmin	ENLTAPGSDSAVFFEQGTTR_5_4_0_1(3+)	1347.56		3847034	7936086	8164767	9423803	7701283	11901773		78.39	78.03	77.97	77.82	78.19	78.04		3025421	6988200	7196554	9749474	6441645	11673899
	CP	P00450	Ceruloplasmin	ENLTAPGSDSAVFFEQGTTR_5_4_0_2(3+)	1444.59		122369265	128045034	138675435	159002802	143025056	192228874		80.69	80.39	80.37	80.19	80.47	80.39		104336564	127558541	125553210	143120904	119486988	173479622
	CP	P00450	Ceruloplasmin	ENLTAPGSDSAVFFEQGTTR_5_4_0_2(4+)	1083.7		44334658	44771195	48744375	55339332	48493001	63315044		80.69	80.39	80.37	80.19	80.47	80.45		35576848	46287050	44383489	50057394	40249142	61006007
	CP	P00450	Ceruloplasmin	ENLTAPGSDSAVFFEQGTTR_5_4_1_2(3+)	1493.28		7223403	8538463	8423183	15911252	11899596	17125959		80.57	80.2	80.18	80	80.34	80.26		6825655	9297240	7842959	14323711	12192318	16813270
	CP	P00450	Ceruloplasmin	ENLTAPGSDSAVFFEQGTTR_5_4_1_2(4+)	1120.21		3671801	5107006	4420098	7678633	7014698	8631127		80.51	80.2	80.18	80	80.34	80.2		3138791	4681533	3768663	7074440	6573674	7055981
	CP	P00450	Ceruloplasmin	ENLTAPGSDSAVFFEQGTTR_6_5_0_3(4+)	1247.75		11573681	15390478	14202261	18500514	19338464	19502543		82.42	82.25	82.14	81.91	82.22	82.16		10479653	17047402	18036404	19248815	17918214	20456231
	CP	P00450	Ceruloplasmin	ENLTAPGSDSAVFFEQGTTR_6_5_1_3(4+)	1284.27		6988155	9597395	8955741	17323236	17697109	18956186		82.36	82.13	82.02	81.84	82.15	82.1		4221355	7096916	5798040	12717115	10451386	14634990
	DSC2	Q02487	Desmocollin-2	ANYTILK_4_3_0_1(2+)	1186.01		2511812	3771341	4410668	3297540	3378683	3168216		67.81	67.29	67.44	67.24	67.61	67.58		5059146	7125327	7780546	6405460	5901595	5946257
	DSC2	Q02487	Desmocollin-2	ANYTILK_5_4_0_2(2+)	1514.12		2618564	5480795	5702436	4469501	5019908	5357668		67.81	67.35	67.44	67.3	67.61	67.58		3750347	8986272	8814408	6929560	7860329	8028111
	DSC2	Q02487	Desmocollin-2	ANYTILK_5_4_0_2(3+)	1009.75		11010646	20281944	24700659	20900886	19353338	24085332		67.81	67.29	67.44	67.3	67.61	67.58		16556580	35957730	39350482	33784427	30506112	37475405
	DSG1	Q02413	Desmoglein-1	TGEINITSIVDR_7_4_1_2(3+)	1331.55		5243158	4859691	5618800	6063754	4770500	5571989		80.18	79.87	79.74	79.61	79.99	79.88		13191937	12627965	17617718	16387877	8320853	16752547
	ERAP2	Q6P179	Endoplasmic reticulum aminopeptidase 2	DLEITNATLQSEEDSR_5_4_0_1(3+)	1245.51		3468585	5179677	5076452	4309243	4908681	6110815		69.86	69.15	69.29	69.12	69.47	69.49		4507385	7438905	6766288	7164325	6913160	7559339
	ERAP2	Q6P179	Endoplasmic reticulum aminopeptidase 2	DLEITNATLQSEEDSR_5_4_0_2(3+)	1342.54		149726224	120691633	178682547	157701825	161335595	178679152		71.85	71.36	71.4	71.26	71.57	71.52		150160625	129576882	199211962	166012168	157679590	181637276
	ERAP2	Q6P179	Endoplasmic reticulum aminopeptidase 2	DLEITNATLQSEEDSR_5_4_0_2(4+)	1007.16		10736512	9340305	12733706	9978728	8740555	12100240		71.85	71.36	71.4	71.26	71.57	71.52		9541951	8573276	14234505	10341993	7871807	11669448
	ERAP2	Q6P179	Endoplasmic reticulum aminopeptidase 2	DLEITNATLQSEEDSR_5_4_1_2(3+)	1391.23		7730915	13990139	15765620	24198130	19250544	24496070		71.73	71.1	71.15	71.01	71.33	71.34		9880285	16653949	19862251	27641907	21617790	28747957
	F11	P03951	Coagulation factor XI	GINYNSSVAK_5_4_1_2(3+)	1135.13		18360694	28331214	29008681	20705385	20560263	23976944		69.74	69.15	69.35	69.12	69.47	69.49		27613203	39564769	43518648	28008393	27409978	35194037
	F11	P03951	Coagulation factor XI	LETTVNYTDSQRPICLPSK_5_4_0_2(3+)	1476.3		1436572	4343806	4314889	2333851	2522233	ND		71.23	70.78	70.84	70.63	70.95	70.91		1002761	2643758	2815815	1562371	1438348	1460378
	F11	P03951	Coagulation factor XI	LSSNGSPTK_5_4_1_2(2+)	1621.14		622496	1388863	1340866	916867	915799	1055696		55.4	55.18	55.1	55.1	55.24	55.21		961381	2496421	2429878	1841576	1632791	1956145
	F11	P03951	Coagulation factor XI	LSSNGSPTK_5_4_1_2(3+)	1081.1		4284726	11634808	10506762	6287571	6336851	9028990		55.4	55.12	55.1	55.03	55.24	55.15		7374006	18630473	17802734	11750908	11854294	14072297
	F11	P03951	Coagulation factor XI	LSSNGSPTK_6_5_1_3(3+)	1299.84		3992235	6019369	5598847	4835080	4515369	5873623		56.97	56.64	56.65	56.6	56.8	56.69		7198753	16444441	16733378	13320994	12840488	16079757
	F11	P03951	Coagulation factor XI	LSSNGSPTK_6_5_2_3(3+)	1348.53		2103948	3303303	3275920	4092469	3948828	4832606		56.9	56.64	56.58	56.53	56.73	56.69		3409527	8158791	8710043	10814060	10188097	12803743
	F11	P03951	Coagulation factor XI	VYSGILNQSEIK_5_4_0_2(3+)	1185.84		421487	4755372	5229307	3370312	1989538	2576460		73.45	72.92	73	72.87	73.16	73.14		2267330	5579184	6405278	4439221	2570750	4876629
	F12	P00748	Coagulation factor XII	NHSCEPCQTLAVR_5_4_0_2(3+)	1259.49		31443095	56774764	65827629	48754725	56598479	52783461		60.53	60.17	60.27	60.05	60.31	60.3		29263884	55388518	61179935	45174666	52016258	53074736
	F12	P00748	Coagulation factor XII	NHSCEPCQTLAVR_5_4_0_2(4+)	944.873		2945887	4825047	7260272	3877712	4134013	5311176		60.59	60.11	60.27	60.11	60.37	60.3		2457344	4550060	7249818	3545534	3281605	4986908
	F2	P00734	Prothrombin	GHVNITR_4_3_0_0(2+)	1027.45		2503443	3821076	4021437	2066139	2118707	2814591		52.42	52.25	52.15	52.13	52.22	52.15		1885693	3191846	3295952	2389985	1993278	2964222
	F2	P00734	Prothrombin	GHVNITR_4_3_0_1(2+)	1173		31388787	51651363	50583720	27261169	28487335	35914063		53.94	53.8	53.67	53.67	53.8	53.72		66028881	100163742	102850728	55948167	56445891	65554180
	F2	P00734	Prothrombin	GHVNITR_4_4_0_1(2+)	1274.54		2240895	3940141	3779338	1978670	2042843	2953464		53.94	53.8	53.67	53.67	53.8	53.72		4730889	8258663	7540570	4277018	3991966	5354092
	F2	P00734	Prothrombin	GHVNITR_5_4_0_0(2+)	1210.01		1564621	2382335	2529097	1251386	1184854	1415411		52.42	52.25	52.15	52.13	52.22	52.15		746458	1797193	1773518	1136577	1135835	1281943
	F2	P00734	Prothrombin	GHVNITR_5_4_0_1(2+)	1355.56		15472716	26794666	24798550	13047062	14638211	18326184		53.16	52.95	52.84	52.83	52.97	52.89		9813793	38323158	43394643	25305818	27466056	30278184
	F2	P00734	Prothrombin	GHVNITR_5_4_0_1(3+)	904.043		4862159	8164400	7930359	4707161	5894478	5545957		52.49	52.32	52.22	52.2	52.28	52.29		3439284	12724920	16951121	9508812	11814146	10653420
	F2	P00734	Prothrombin	GHVNITR_5_4_0_2(2+)	1501.11		60518784	101186810	98179266	70510841	73538810	83552962		53.94	53.8	53.67	53.67	53.74	53.72		117154727	183777190	174465852	120518344	124431421	127112301
	F2	P00734	Prothrombin	GHVNITR_5_4_0_2(3+)	1001.08		180750286	258299603	284117820	189687706	191095750	210371881		53.94	53.8	53.67	53.67	53.74	53.72		246442935	394979303	427421332	271176612	286592910	307585947
	F2	P00734	Prothrombin	GHVNITR_5_4_1_2(3+)	1049.76		2682992	7017706	6249075	5817125	7979872	7607145		54	53.86	53.79	53.73	53.87	53.78		3836026	9557718	8802322	7826041	9572392	9819793
	F2	P00734	Prothrombin	NFTENDLLVR_5_4_0_2(3+)	1142.47		7349634	7861747	9560452	5780256	3902993	5911591		76.34	75.89	75.89	75.71	76.1	76.03		9394321	10971452	12480971	7756842	5566869	7588420
	FCGBP	Q9Y6R7	IgGFc-binding protein	VVTVAALGTNISIHK_5_4_0_1(3+)	1146.19		ND	1199678	1685337	2159564	2402061	3634841		73.45	73.17	73.19	73.06	73.28	73.27		779549	1028487	1652012	2868085	3013731	4650676
	FCN3	O75636	Ficolin-3	VELEDFNGNR_5_4_1_1(3+)	1084.77		2551182	4235093	3697728	3004068	2837124	2973028		65.83	65.23	65.42	65.27	65.57	65.55		3468841	4578291	4857435	3568206	3330782	4034656
	FCN3	O75636	Ficolin-3	VELEDFNGNR_5_4_1_2(3+)	1181.8		5022504	8994430	8801686	5902898	4827296	6773545		67.75	67.17	67.32	67.18	67.49	67.52		7455810	18391872	18823237	12110616	12710296	13138273
	FETUB	Q9UGM5	Fetuin-B	VLYLAAYNCTLRPVSK_5_4_0_1(3+)	1261.23		4096675	4716631	5032920	4516417	4149659	1585673		76.08	75.77	75.77	75.59	75.85	75.84		3530211	4451987	4854140	3898938	4097852	1540346
	FETUB	Q9UGM5	Fetuin-B	VLYLAAYNCTLRPVSK_5_4_0_2(3+)	1358.26		1532838	6344319	8517102	9002759	7559896	9143017		78.84	78.53	78.39	78.31	78.56	78.52		2388644	4762362	7118481	8470714	6046548	8671185
	FGA	P02671	Fibrinogen alpha chain	MDGSLNFNR_5_4_0_2(3+)	1086.75		1236732	1595223	2120696	2549372	2405464	2411241		67.42	66.91	67.07	66.86	67.17	67.2		2511418	3557290	4187814	5198729	5225401	4902925
	FGB	P02675	Fibrinogen beta chain	GTAGNALMDGASQLMGENR_5_4_0_1(3+)	1269.52		181648768	346911058	512506652	388153112	332121654	446478744		81.82	81.45	81.34	81.23	81.54	81.42		223609288	382689633	612706512	472518527	389848232	535952404
	FGB	P02675	Fibrinogen beta chain	GTAGNALMDGASQLMGENR_5_4_0_1(4+)	952.388		33881096	76402810	104874591	63819176	53145990	79671523		81.82	81.45	81.28	81.23	81.54	81.36		39776873	72865828	116531886	73448737	61380393	87345974
	FGB	P02675	Fibrinogen beta chain	GTAGNALMDGASQLMGENR_5_4_0_2(3+)	1366.55		226231063	278654450	302907324	277884644	291225962	289847010		84.21	83.91	83.81	83.69	84	83.84		225147014	312962344	357059473	306132153	316458877	332868564
	FGB	P02675	Fibrinogen beta chain	GTAGNALMDGASQLMGENR_5_4_0_2(4+)	1025.16		65483601	104215269	110579693	90732971	102150000	100767148		84.21	83.91	83.81	83.69	84	83.84		64399809	117816320	126119426	93751628	107901538	116232510
	FGB	P02675	Fibrinogen beta chain	GTAGNALMDGASQLMGENR_5_4_1_1(3+)	1318.2		1832867	4747859	5674104	30760630	24975325	34128047		81.57	81.19	51.1	80.99	81.29	81.18		1634018	3564416	4777321	28255544	23273357	31652784
	FGB	P02675	Fibrinogen beta chain	GTAGNALMDGASQLMGENR_5_4_2_1(3+)	1366.89		2485091	4078131	4504622	4120875	3978875	4226327		81.37	81.07	81.04	80.87	81.23	81.12		2269132	4236736	5164013	5539711	4024508	4251678
	FSHB	P01225	Follitropin subunit beta	AICCNSCELTNITIAIEK_5_4_0_2(3+)	1438.93		7939570	13141166	9189946	8368917	8912758	12484790		76.89	76.5	76.57	76.39	76.73	76.63		5889249	11108158	9494336	8470429	8126537	11156963
	HP	P00738	Haptoglobin	MVSHHNLTTGATLINEQWLLTTAK_5_4_0_1(3+)	1531.69		ND	2717170	2455972	2524176	2892386	3655989		83.42	83.42	83.21	83.12	83.32	83.16		154301	1365714	1310112	1444476	1680928	2418750
	HP	P00738	Haptoglobin	MVSHHNLTTGATLINEQWLLTTAK_5_4_0_1(4+)	1149.02		3156653	11187024	14002258	11658491	14457697	18257031		83.48	83.42	83.27	83.12	83.32	83.22		2754080	8013246	8972311	7396036	11112960	15057494
	HP	P00738	Haptoglobin	MVSHHNLTTGATLINEQWLLTTAK_5_4_0_2(4+)	1221.8		14479427	27325620	28342913	27516653	36226887	39763272		86.33	86.35	86.1	86.09	86.25	86.07		11338508	21203812	20807574	21255477	23247989	38580038
	HP	P00738	Haptoglobin	VVLHPNYSQVDIGLIK_5_4_0_1(3+)	1236.9		908428	2001218	2290103	2880263	3293182	3733003		78.84	78.6	78.52	78.37	78.68	78.58		1223213	3048938	2303187	3656064	4577143	4947139
	HP	P00738	Haptoglobin	VVLHPNYSQVDIGLIK_5_4_0_2(3+)	1333.93		36544254	31354342	68193776	85437452	90675214	95416185		81.37	81.25	81.1	80.99	81.23	81.18		32810799	35689376	69418589	86506212	78895853	94834490
	HP	P00738	Haptoglobin	VVLHPNYSQVDIGLIK_5_4_0_2(4+)	1000.7		6109002	5799455	11077200	12257649	12875103	12244830		81.37	81.25	81.1	81.05	81.23	81.18		4960347	5991507	10120533	11004628	10200873	12769022
	HP	P00738	Haptoglobin	VVLHPNYSQVDIGLIK_6_5_0_3(4+)	1164.76		1107042	2131730	2092951	2318904	3078245	3238817		83.72	83.67	83.45	83.31	83.57	83.47		930049	2316304	2216747	2596269	3125963	3495176
	HPX	P02790	Hemopexin	ALPQPQNVTSLLGCTH_4_3_0_1(2+)	1642.71		4011986	8456472	6596073	5810770	5598833	6221924		84.57	84.4	84.24	84.12	84.37	84.2		14353915	23938987	15783661	13801472	13248560	13445077
	HPX	P02790	Hemopexin	ALPQPQNVTSLLGCTH_4_3_0_1(3+)	1095.48		2841865	4497709	3282387	2369912	2229787	2423708		84.51	84.46	84.3	84.18	84.37	84.27		6415098	11477889	8659825	5418959	5178596	6678643
	HPX	P02790	Hemopexin	ALPQPQNVTSLLGCTH_5_4_0_1(3+)	1217.19		46579830	75081437	81342476	51917815	44273303	66705026		81.76	81.63	81.4	81.29	81.54	81.54		67780911	147519613	165402558	105613228	85018813	127144194
	HPX	P02790	Hemopexin	ALPQPQNVTSLLGCTH_5_4_0_2(3+)	1314.22		482670280	593055504	582062040	437063344	505422212	539444896		84.45	84.4	84.24	84.18	84.37	84.27		962018654	1320878364	1336156065	1011811103	1074143823	1117301384
	HPX	P02790	Hemopexin	ALPQPQNVTSLLGCTH_5_4_0_2(4+)	985.917		34037396	44754529	36542464	21609078	26747850	29429699		84.51	84.4	84.24	84.18	84.37	84.27		45836849	84187668	68930056	43046459	46411721	48567116
	HPX	P02790	Hemopexin	ALPQPQNVTSLLGCTH_5_4_1_1(3+)	1265.87		2013041	1887192	2667021	10750410	9603695	10928358		81.43	81.45	81.16	81.05	81.16	81.24		1670730	3754774	5231157	19415942	15417744	18755158
	HPX	P02790	Hemopexin	ALPQPQNVTSLLGCTH_5_4_1_2(3+)	1362.91		5039573	6573541	6317584	10465218	11742679	12302791		84.51	84.46	84.24	84.18	84.43	84.27		8997207	12744717	11352707	18820458	20968655	20408728
	HPX	P02790	Hemopexin	ALPQPQNVTSLLGCTH_6_5_0_2(3+)	1435.93		1861312	3605750	2778274	2989899	2212728	2920801		84.15	84.03	83.88	83.81	83.94	93.9		2290767	4886784	4403570	3799992	3978572	4483982
	HPX	P02790	Hemopexin	ALPQPQNVTSLLGCTH_6_5_0_3(3+)	1532.96		6311766	8165134	7263628	4203374	3872806	4455502		86.67	86.67	86.54	86.34	86.49	86.5		8210192	12582962	12149105	7961218	6765245	7611140
	HPX	P02790	Hemopexin	ALPQPQNVTSLLGCTH_6_5_0_3(4+)	1149.97		5757473	9660394	7722308	4208720	4212000	4482637		86.67	86.67	86.48	86.34	86.56	86.44		9038216	15101943	14924298	7081893	8047037	10721798
	HPX	P02790	Hemopexin	CSDGWSFDATTLDDNGTMLFFK_5_4_0_2(4+)	1183.96		872841	2038772	4573525	2483879	3073256	3639468		103.97	103.94	103.79	103.88	103.68	103.79		866581	1955920	4706780	2285751	2673856	3490243
	HPX	P02790	Hemopexin	SWPAVGNCSSALR_4_3_0_1(2+)	1477.11		34105034	29721177	19016012	17283982	15622322	20392984		72.53	72.11	72.14	72	72.31	72.27		59676257	65288811	41386309	34972892	34516905	38520659
	HPX	P02790	Hemopexin	SWPAVGNCSSALR_5_4_0_1(2+)	1659.67		4542315	4355608	2591802	2447216	1954197	2216157		72.53	72.05	72.14	72	72.31	72.27		7014691	7455075	4769949	3909524	3838060	4638866
	HPX	P02790	Hemopexin	SWPAVGNCSSALR_5_4_0_1(3+)	1106.79		16552703	22593548	28429847	20386785	23377949	27160872		72.53	72.11	72.14	72	72.31	72.27		7807392	10875993	9548643	5915160	4336982	5663017
	HPX	P02790	Hemopexin	SWPAVGNCSSALR_5_4_0_2(3+)	1203.82		410092964	477732492	602124744	459147574	542961098	548606524		72.6	72.11	72.14	72	72.25	72.27		570165772	844508717	980477654	717527357	632565030	641521700
	HPX	P02790	Hemopexin	SWPAVGNCSSALR_5_4_0_2(4+)	903.114		3582859	4216300	6024821	2721749	2875693	3105922		72.53	72.11	72.14	72	72.25	72.27		4642823	5356868	6562390	2940187	3375314	3057914
	HPX	P02790	Hemopexin	SWPAVGNCSSALR_5_4_1_1(3+)	1155.47		3087892	2962576	4128289	5673246	6454250	6659813		70.05	69.6	69.66	69.45	69.77	69.73		6642700	7128138	10580371	13496309	14850000	16127665
	HPX	P02790	Hemopexin	SWPAVGNCSSALR_5_4_1_2(3+)	1252.5		66586279	91412303	105954280	98165671	93501372	104266381		72.41	71.93	71.96	71.82	72.13	72.09		85751533	135495869	156858268	139676475	130110881	128692382
	HPX	P02790	Hemopexin	SWPAVGNCSSALR_6_3_0_1(3+)	1093.11		2388323	3246598	4025575	2502074	3238165	3526969		70.25	69.73	69.85	69.64	69.96	69.98		3513116	5172610	5797559	4221259	4523089	4951762
	HPX	P02790	Hemopexin	SWPAVGNCSSALR_6_5_0_2(3+)	1325.53		4563599	16629442	17861085	16265559	16368738	18278183		72.28	71.67	71.77	71.57	71.88	71.9		6077269	20121143	22892756	20005929	18834158	17320764
	HPX	P02790	Hemopexin	SWPAVGNCSSALR_6_5_0_3(3+)	1422.56		48664100	58138540	61899615	31891643	25105965	34267559		74.28	73.79	73.87	73.62	73.96	73.95		52569101	75874974	83416710	47350308	25454582	53505866
	HPX	P02790	Hemopexin	SWPAVGNCSSALR_6_5_0_3(4+)	1067.17		6535674	7962798	8682693	4743323	3749118	5320377		74.28	73.79	73.81	73.62	73.96	73.95		6443668	10011069	12396556	7226130	3875573	8285288
	HPX	P02790	Hemopexin	SWPAVGNCSSALR_6_5_1_2(3+)	1374.21		2901323	3435540	4005718	16277246	13246445	17754674		71.91	71.54	71.64	71.38	71.69	71.64		3118880	4829006	5690798	17904898	17193895	17391518
	HPX	P02790	Hemopexin	SWPAVGNCSSALR_6_5_1_3(3+)	1471.24		10112733	13783590	18215678	28097925	13799763	27934304		74.06	73.66	73.69	73.5	73.82	73.83		9220109	13494915	21282897	28345311	13550929	31505343
	HRG	P04196	Histidine-rich glycoprotein	HSHNNNSSDLHPHK_3_3_0_0(3+)	907.048		275901	795161	922005	559219	544109	635688		48.38	48.37	48.25	48.22	48.19	48.23		725880	1653102	1843146	984819	1287040	1247928
	HRG	P04196	Histidine-rich glycoprotein	HSHNNNSSDLHPHK_4_3_0_0(3+)	961.066		617434	1743061	2028336	996512	1214912	1353209		48.38	48.37	48.19	48.22	48.19	48.23		1429905	3359908	4220890	2149509	2580016	2666510
	HRG	P04196	Histidine-rich glycoprotein	HSHNNNSSDLHPHK_5_4_0_0(3+)	1082.78		473582	1569924	1737827	879103	1045956	1397726		48.38	48.37	48.25	48.22	48.19	48.23		919455	2562271	3032297	1476630	1669317	2154346
	HRG	P04196	Histidine-rich glycoprotein	HSHNNNSSDLHPHK_5_4_0_0(4+)	812.334		162524	493258	545623	308203	306054	350380		48.38	48.37	48.19	48.16	48.19	48.17		322955	1085563	1195014	673062	723872	821588
	HRG	P04196	Histidine-rich glycoprotein	HSHNNNSSDLHPHK_5_4_0_1(3+)	1179.81		1469068	4743934	5271743	2829938	3485610	3966527		48.38	48.37	48.19	48.22	48.19	48.23		2428378	7782460	8342758	4597754	5683503	6242021
	HRG	P04196	Histidine-rich glycoprotein	HSHNNNSSDLHPHK_5_4_0_1(4+)	885.108		2635321	9174953	11420215	6031050	6584637	6756913		48.38	48.37	48.19	48.22	48.19	48.23		4499632	14322361	17587698	9492134	9877489	10504102
	HRG	P04196	Histidine-rich glycoprotein	HSHNNNSSDLHPHK_5_4_0_2(4+)	957.881		7701681	33183238	44285868	23648230	26843973	23398393		48.38	48.37	48.25	48.22	48.19	48.23		10739275	41712976	54712478	29085492	32588983	29258511
	HRG	P04196	Histidine-rich glycoprotein	HSHNNNSSDLHPHK_5_4_1_1(4+)	921.622		372418	963078	1182992	863405	887657	771817		48.57	48.44	48.32	48.3	48.26	48.3		618261	1408631	1590946	1492513	1557909	1717817
	HRG	P04196	Histidine-rich glycoprotein	HSHNNNSSDLHPHK_5_4_1_2(4+)	994.396		1827345	5206426	6785843	5355361	5586737	5389485		48.57	48.44	48.32	48.3	48.32	48.37		2133337	6104489	8419903	6338990	7015129	6731445
	HRG	P04196	Histidine-rich glycoprotein	HSHNNNSSDLHPHK_5_4_2_1(4+)	958.136		3433494	11757866	16622216	7343487	10384055	8704877		49.06	48.93	48.81	48.8	48.76	48.79		6513458	21645451	28531090	12147010	16043161	15406066
	HRG	P04196	Histidine-rich glycoprotein	HSHNNNSSDLHPHK_6_5_0_2(4+)	1049.16		131398	309674	451919	213662	224175	153941		48.96	48.86	48.81	48.38	48.26	48.7		214500	659477	741761	447400	637859	466988
	HRG	P04196	Histidine-rich glycoprotein	HSHNNNSSDLHPHK_6_5_0_3(4+)	1121.94		938235	3181493	4871124	1617033	1578153	2227454		49.06	49	48.87	48.87	48.9	48.86		1038500	3051421	3966393	1471570	1700423	1672318
	HRG	P04196	Histidine-rich glycoprotein	HSHNNNSSDLHPHK_6_5_0_3(5+)	897.752		699235	1892749	2690826	862061	738944	970580		49.06	49	48.87	48.87	48.9	48.86		686779	1559136	2063332	872125	620384	725139
	HRG	P04196	Histidine-rich glycoprotein	HSHNNNSSDLHPHK_6_5_1_3(4+)	1158.45		238921	1019520	1384588	1310746	1781395	1619206		49.06	48.93	48.81	48.8	48.83	48.79		214519	1146005	1340026	1162128	1704485	1360913
	HRG	P04196	Histidine-rich glycoprotein	VIDFNCTTSSVSSALANTK_4_3_0_1(3+)	1188.51		880771	1474293	ND	1681275	ND	1702520		81.43	81.19	81.1	80.99	81.29	81.18		1113252	2146458	1864425	1713608	2001218	1635589
	HRG	P04196	Histidine-rich glycoprotein	VIDFNCTTSSVSSALANTK_5_3_0_1(3+)	1242.53		3909552	4587996	4845384	6722755	5409413	7605466		79.64	79.27	79.25	79.11	79.44	79.32		3420840	5053635	4806409	5594787	5843891	6574882
	HRG	P04196	Histidine-rich glycoprotein	VIDFNCTTSSVSSALANTK_5_4_0_1(3+)	1310.22		18632900	68755978	68829936	56352316	40525672	68363215		79.4	78.96	78.88	78.8	79.12	79.01		23248321	64737219	66974782	49373952	36197753	61392144
	HRG	P04196	Histidine-rich glycoprotein	VIDFNCTTSSVSSALANTK_5_4_0_1(4+)	982.917		3877545	14317887	13719772	11014273	7034829	13274838		79.4	78.96	78.88	78.8	79.12	79.01		4587859	12595720	12831734	8873179	6031923	10991888
	HRG	P04196	Histidine-rich glycoprotein	VIDFNCTTSSVSSALANTK_5_4_0_2(3+)	1407.25		26224437	45375623	86533522	65927725	53998787	68067656		81.37	81.19	81.1	80.99	81.29	81.24		23269969	43447676	76368906	60234111	46104216	63639603
	HRG	P04196	Histidine-rich glycoprotein	VIDFNCTTSSVSSALANTK_5_4_0_2(4+)	1055.69		10359099	19659142	31318862	21956730	16386982	21649160		81.37	81.19	81.1	80.99	81.29	81.24		9495326	17986742	27920540	19887859	13713572	21291588
	HRG	P04196	Histidine-rich glycoprotein	VIDFNCTTSSVSSALANTK_5_4_1_1(3+)	1358.91		ND	ND	ND	4933229	4703171	5989026		NA	NA	NA	78.62	78.93	78.83		NA	NA	NA	4018282	3692275	4750570
	HRG	P04196	Histidine-rich glycoprotein	VIDFNCTTSSVSSALANTK_6_3_0_1(3+)	1296.55		1804449	2551295	2457150	3651402	4598592	4661648		79.46	79.15	79.06	78.92	79.18	79.13		1619206	1923959	2351884	3668569	3981133	4865119
	HSP90B1	P14625	Endoplasmin	HNNDTQHIWESDSNEFSVIADPR_6_5_1_3(4+)	1430.32		ND	1774854	2055323	2271109	2116287	2316656		89.69	89.52	89.43	89.39	89.48	89.35		549574	1307068	1387850	1768515	1118674	1241832
	ICAM2	P13598	Intercellular adhesion molecule 2	GSLEVNCSTTCNQPEVGGLETSLDK_6_5_0_3(4+)	1389.81		11026389	13877655	19580406	5968324	6346133	7709895		93.82	93.95	93.81	93.77	93.69	93.59		6044169	9140300	12383055	4180554	4971620	5442152
	ICOSLG	O75144	ICOS ligand	LFNVTPQDEQK_5_2_0_0(2+)	1268.05		5851549	6671971	7565156	8631388	9324121	9305749		61.89	61.46	61.61	61.38	61.7	61.64		8205155	11463220	11961000	14977115	16654100	15682708
	ICOSLG	O75144	ICOS ligand	LFNVTPQDEQK_6_2_0_0(2+)	1349.07		1975073	4434501	4469586	5564039	6646907	6593706		61.7	61.33	61.43	61.26	61.52	61.51		3286426	6648138	6015607	7930658	8741101	9890288
	IGHA2	P01877	Ig alpha-2 chain C region	TPLTANITK_4_3_1_1(2+)	1327.08		13722339	17949793	15691164	12117655	11547236	13955126		68.14	67.65	67.8	67.6	67.91	67.88		27385449	37333056	30566233	23281431	25449311	26284535
	IGHA2	P01877	Ig alpha-2 chain C region	TPLTANITK_5_4_1_1(2+)	1509.65		3172411	4279592	4138612	3337293	3033234	3957563		66.02	65.6	65.72	65.51	65.82	65.79		1719567	2763445	2860122	2983810	2316022	3413367
	IGHA2	P01877	Ig alpha-2 chain C region	TPLTANITK_5_4_1_1(3+)	1006.77		2991101	3021364	4597270	5328423	4725575	5797563		65.95	65.6	65.67	65.51	65.82	65.79		4877410	5278645	7263364	7669943	7253106	9627959
	IGHA2	P01877	Ig alpha-2 chain C region	TPLTANITK_5_4_1_2(2+)	1655.19		6342879	13267362	11177254	8136830	8857319	10005746		68.14	67.65	67.8	67.6	67.91	67.94		15587624	27216329	26191063	18779524	20456233	22976752
	IGHA2	P01877	Ig alpha-2 chain C region	TPLTANITK_5_4_1_2(3+)	1103.8		103774705	191183696	182581638	130134182	138106626	160571113		68.08	67.65	67.8	67.6	67.91	67.88		162812682	399334301	328426699	233947232	251176877	279073904
	IGHA2	P01877	Ig alpha-2 chain C region	TPLTANITK_6_5_1_2(3+)	1225.51		26000462	30721981	38727170	23452539	25559302	27404341		61.52	61.03	61.18	60.95	61.21	61.21		22457338	35936009	43217642	26376744	61996716	40107450
	IGHM	P01871	Ig mu chain C region	GLTFQQNASSMCVPDQDTAIR_5_4_1_1(3+)	1466.94		2019696	ND	ND	5610251	5512970	6958708		74.79	74.47	74.43	74.3	74.6	74.56		1451746	1578820	1335591	3645969	4001996	4935088
	IGHM	P01871	Ig mu chain C region	GLTFQQNASSMCVPDQDTAIR_5_5_1_1(3+)	1534.63		ND	ND	ND	4174129	3771907	5048273		74.79	74.4	74.43	74.3	74.54	74.56		922674	844468	967259	2528255	2619166	3252271
	IGHM	P01871	Ig mu chain C region	GLTFQQNASSMCVPDQDTAIR_5_5_1_1(4+)	1151.23		3458943	3311151	4082944	10777051	11061075	14081158		74.79	74.4	74.43	74.3	74.54	74.56		1866424	2091435	2632392	6519670	7101534	8025799
	IGJ	P01591	Immunoglobulin J chain	ENISDPTSPLR_5_4_0_1(3+)	1048.1		616705	742252	969335	2462198	2377809	2853082		64.16	63.69	63.83	63.66	63.91	63.9		728818	829450	1160302	3047045	2837298	3667371
	IL6ST	P40189	Interleukin-6 receptor subunit beta	EQYTIINR_6_5_1_3(3+)	1348.54		2103948	3303303	3275920	4092469	3948828	4832606		56.84	56.58	56.52	56.53	56.73	56.69		3334039	7954363	8403591	10697109	10085690	12803743
	IL6ST	P40189	Interleukin-6 receptor subunit beta	LTVNLTNDR_6_6_2_3(3+)	1467.92		30295504	44488929	44618178	17010452	19533207	22579502		84.39	84.22	84.06	83.94	84.19	84.08		22698219	33919367	36510980	14893510	14874421	18649762
	ITIH1	P19827	Inter-alpha-trypsin inhibitor heavy chain H1	ICDLLVANNHFAHFFAPQNLTNMNK_5_4_0_2(4+)	1284.3		31222825	57593870	59277146	22631792	31118906	43816900		92.47	92.49	92.37	92.43	92.38	92.28		15779496	31612582	34283911	12611642	17248649	21930876
	ITIH1	P19827	Inter-alpha-trypsin inhibitor heavy chain H1	ICDLLVANNHFAHFFAPQNLTNMNK_5_4_0_2(5+)	1027.64		3515068	11386352	8545521	2926134	3109567	ND		92.39	92.49	92.37	92.43	92.38	92.22		1862549	5885470	4464313	1594705	2125177	2461924
	ITIH1	P19827	Inter-alpha-trypsin inhibitor heavy chain H1	ICDLLVANNHFAHFFAPQNLTNMNK_5_4_1_2(4+)	1320.82		2347970	4684420	4815002	2529504	3250568	ND		92.26	92.3	92.18	92.23	92.19	92.03		1253155	1837568	2372319	1663424	1870211	2662433
	ITIH2	P19823	Inter-alpha-trypsin inhibitor heavy chain H2	GAFISNFSMTVDGK_5_4_0_1(3+)	1129.8		1575897	1879555	2694585	1143699	1103546	1975311		79.98	79.68	79.68	79.49	79.84	79.69		2286743	2832331	3478832	1566471	1383473	3068218
	ITIH2	P19823	Inter-alpha-trypsin inhibitor heavy chain H2	GAFISNFSMTVDGK_5_4_0_2(3+)	1226.83		3161986	10782704	15780291	5868731	5600766	8900869		83.26	82.91	82.77	82.48	83.01	82.73		6944240	26315210	39695269	15744573	16372685	25458248
	ITIH3	Q06033	Inter-alpha-trypsin inhibitor heavy chain H3	ENLTAR_5_4_0_2(3+)	970.052		852675	1544560	1190380	534902	658843	747650		54.8	54.57	54.57	54.43	54.57	54.62		1784142	3617559	2919455	1416337	1505717	2097891
	ITIH4	Q14624	Inter-alpha-trypsin inhibitor heavy chain H4	LPTQNITFQTESSVAEQEAEFQSPK_5_4_0_2(4+)	1254.29		17082551	48086989	59613150	24159967	34499308	40500773		84.08	83.91	83.7	83.63	83.88	83.72		16747419	39358773	45323164	21620950	27405277	35245816
	KLKB1	P03952	Plasma kallikrein	GVNFNVSK_4_3_0_1(2+)	1207		4126202	4307994	5003752	3048012	3168885	3708855		64.61	64.13	64.27	64.11	64.35	64.33		7674832	8687061	8772952	5725679	6065930	6817631
	KLKB1	P03952	Plasma kallikrein	GVNFNVSK_5_4_0_1(3+)	926.715		3186772	4048106	4660785	2369594	2098814	2928859		62.58	62.13	62.28	62.12	62.31	62.31		2364383	3532680	4962688	2764407	2327316	4276479
	KLKB1	P03952	Plasma kallikrein	GVNFNVSK_5_4_0_2(2+)	1535.12		6645480	8174643	9104201	5381895	5260235	5610999		64.61	64.13	64.27	64.11	64.41	64.39		13318300	16043700	15513388	9856132	10383491	11539158
	KLKB1	P03952	Plasma kallikrein	GVNFNVSK_5_4_0_2(3+)	1023.75		26369385	18088600	36911962	22250967	21774350	23591361		64.61	64.13	64.27	64.11	64.41	64.33		36962496	24550266	46874193	28971411	29905261	31572347
	KLKB1	P03952	Plasma kallikrein	IVGGTNSSWGEWPWQVSLQVK_5_4_0_2(3+)	1521.66		ND	366626	532450	327708	399530	ND		102.74	102.83	102.54	102.66	102.42	102.55		145967	354621	568321	329713	296346	442799
	KLKB1	P03952	Plasma kallikrein	IYPGVDFGGEELNVTFVK_5_3_0_0(3+)	1135.17		1796899	4514062	5120598	3263124	3911562	5182110		94.61	94.67	94.45	94.51	94.4	94.29		2462059	6985558	7509838	4099426	5620336	7598534
	KLKB1	P03952	Plasma kallikrein	IYPGVDFGGEELNVTFVK_5_3_0_1(3+)	1232.2		120854969	212801696	326021924	187777142	245399304	287915456		97.42	97.51	97.35	97.46	97.23	97.2		166484810	327842204	435089456	253123418	322202519	383363852
	KLKB1	P03952	Plasma kallikrein	IYPGVDFGGEELNVTFVK_5_4_0_1(3+)	1299.9		503726	1599170	2293892	802100	1036624	1244099		91.43	91.46	91.27	91.28	91.28	91.19		540043	1667555	2206024	821585	819058	981999
	KLKB1	P03952	Plasma kallikrein	IYPGVDFGGEELNVTFVK_5_4_0_2(3+)	1396.93		1559291	5540348	6925554	2862968	3840888	4621521		94.41	94.61	94.38	94.44	94.4	94.29		1552885	5569762	7204271	3209163	4223561	4340473
	KLKB1	P03952	Plasma kallikrein	IYPGVDFGGEELNVTFVK_6_3_0_1(3+)	1286.22		681975	1961356	2153650	1283868	1654199	2095013		97.19	97.32	97.23	97.27	97.05	97.02		903407	1548706	1845634	1580513	1701727	2388187
	KLKB1	P03952	Plasma kallikrein	IYSGILNLSDITK_5_4_0_1(3+)	1117.49		1417740	4103100	4920356	2138226	2441492	2819963		88.65	88.79	88.58	88.56	88.64	88.58		2120182	6243259	6791306	3123979	3627380	3837108
	KLKB1	P03952	Plasma kallikrein	IYSGILNLSDITK_5_4_0_2(3+)	1214.53		12799432	17317193	19685798	9014609	9334495	12298726		92.54	92.62	92.43	92.43	92.45	92.35		13526298	22857037	27020011	13653866	12155435	12876958
	KLKB1	P03952	Plasma kallikrein	LQAPLNYTEFQKPICLPSK_5_4_0_1(3+)	1387.62		2727230	3994724	3987985	ND	ND	2230643		81.89	81.82	81.65	81.53	81.78	81.73		2131767	3719930	3665905	1308322	1636247	1571249
	KLKB1	P03952	Plasma kallikrein	LQAPLNYTEFQKPICLPSK_5_4_0_2(3+)	1484.65		9543335	16404810	14748851	8200393	9208611	9422786		84.63	84.58	84.42	84.36	84.49	84.39		9304441	14100478	12587202	6571377	7656964	7691910
	KLKB1	P03952	Plasma kallikrein	LQAPLNYTEFQKPICLPSK_5_4_0_2(4+)	1113.74		11070354	17538138	17353670	7838228	10505227	9085464		84.57	84.64	84.42	84.36	84.49	84.39		7918569	15947092	13549105	6469181	7740526	8079140
	KLKB1	P03952	Plasma kallikrein	LQAPLNYTEFQKPICLPSK_6_5_0_3(4+)	1277.8		2338893	3234219	3341236	ND	ND	ND		86.8	86.79	86.6	86.47	86.68	86.63		1341441	2206662	2174565	1084697	794605	1251637
	KNG1	P01042	Kininogen-1	HGIQYFNNNTQHSSLFMLNEVK_5_4_0_2(4+)	1207.26		26366699	39790418	38967778	28320173	26524671	41865840		81.82	81.63	81.46	81.35	81.66	81.54		14077330	26707439	26840613	18989595	15519455	23351106
	KNG1	P01042	Kininogen-1	HGIQYFNNNTQHSSLFMLNEVK_6_5_1_3(4+)	1407.83		4479396	10255061	12130782	10176180	13327342	15693400		83.93	83.85	83.7	83.56	83.82	83.65		2138301	3833754	5858918	4550702	4871301	6850432
	KNG1	P01042	Kininogen-1	ITYSIVQTNCSK_5_4_0_2(3+)	1206.83		51226819	60250373	66537322	61144319	50027584	63208456		66.91	66.48	66.58	66.43	66.74	66.71		50152796	70885684	75774233	66427094	59663613	74423686
	KNG1	P01042	Kininogen-1	ITYSIVQTNCSK_6_5_0_2(3+)	1328.54		2565229	2724910	4224086	4544402	5062866	5925970		66.59	66.02	66.21	66.05	66.3	66.34		2933643	2697952	4182243	4843911	5274684	6984596
	KNG1	P01042	Kininogen-1	ITYSIVQTNCSK_6_5_0_3(3+)	1425.57		19921666	26681059	29276849	34984159	33936038	36926941		68.27	67.83	67.98	67.72	68.03	68.06		18240584	34600780	38260695	41472409	42689090	48233240
	KNG1	P01042	Kininogen-1	ITYSIVQTNCSK_6_5_0_3(4+)	1069.43		3536644	5139682	7012528	4435340	5215858	7488814		68.27	67.83	67.98	67.72	68.03	68.06		4577765	9916680	12058744	11147030	9978295	11169231
	KNG1	P01042	Kininogen-1	ITYSIVQTNCSK_6_5_1_2(3+)	1377.22		976722	2215166	2111170	6179397	5735288	6991008		NA	65.9	66.09	65.93	66.18	66.15		NA	2376742	2242315	6581190	7135795	9964314
	KNG1	P01042	Kininogen-1	ITYSIVQTNCSK_6_5_1_3(3+)	1474.26		9261137	14643458	15486346	25412169	26221348	28868217		68.14	67.71	67.86	67.66	67.97	67.94		7785246	15081622	15638492	26367956	28850407	30062300
	KNG1	P01042	Kininogen-1	LNAENNATFYFK_5_4_0_2(3+)	1212.82		46852450	54475555	61111547	40288503	38895881	28263848		75.46	75.02	75.09	74.92	75.22	75.26		53800021	73846411	81698067	52348480	44304457	34825047
	KNG1	P01042	Kininogen-1	LNAENNATFYFK_5_4_1_2(3+)	1261.51		4025761	8091337	7656430	8365152	6364106	7258797		75.19	74.59	74.67	74.54	74.91	74.81		6654329	12119104	13538671	13532321	10312792	10239312
	KNG1	P01042	Kininogen-1	LNAENNATFYFK_6_5_0_3(3+)	1431.57		ND	12748552	13759402	9057426	9443797	9590025		77.26	76.93	76.99	76.58	77.22	76.94		7156031	20933662	20970427	16414398	14463035	17847443
	KNG1	P01042	Kininogen-1	LNAENNATFYFK_6_5_1_2(3+)	1383.22		1236934	2677531	2674103	3175864	2509192	4054364		74.73	74.28	74.3	74.12	74.48	74.44		1739579	2382826	2949462	4723184	4087167	5512642
	KNG1	P01042	Kininogen-1	LNAENNATFYFK_6_5_1_3(3+)	1480.25		3660332	11081169	10170118	12675572	15107778	18686649		76.95	76.56	76.63	76.52	76.91	76.82		2683224	11048428	8595074	15983663	12958641	16041381
	KNG1	P01042	Kininogen-1	YNSQNQSNNQFVLYR_5_4_0_2(3+)	1360.55		13225349	22778296	23708852	19225753	18061782	21751178		73	72.48	72.57	72.44	72.76	72.71		11946273	22363695	24810979	19035878	14998201	24099823
	LAMC1	P11047	Laminin subunit gamma-1	IPAINQTITEANEK_6_6_0_3(3+)	1535.97		3099623	3316254	3673328	1475489	889091	1516014		80.24	79.94	79.87	79.74	79.99	79.95		2389774	3354039	3617998	1275117	545375	1366254
	LAMP1	P11279	Lysosome-associated membrane glycoprotein 1	NATR_6_5_1_2(3+)	1059.74		2005710	3504718	10845241	2940050	3873125	2705888		51.6	51.52	51.39	51.37	51.4	51.33		4602067	10007408	28836126	7063266	9513145	7263853
	LAMP2	P13473	Lysosome-associated membrane glycoprotein 2	WQMNFTVR_5_5_1_1(3+)	1115.45		ND	7801992	10861113	25570665	30199621	15604734		51.5	51.44	51.32	51.3	51.4	51.33		1375711	9904807	12998125	33796707	36456341	38724627
	LAMP2	P13473	Lysosome-associated membrane glycoprotein 2	WQMNFTVR_5_6_1_1(4+)	887.609		ND	ND	ND	2293261	1988171	2192529		51.7	51.67	51.52	51.5	51.6	51.53		129769	539074	583216	2227512	1740378	2284699
	LAMP2	P13473	Lysosome-associated membrane glycoprotein 2	WQMNFTVR_6_4_1_1(3+)	1101.77		ND	223883	248155	1379417	990489	1431959		NA	NA	NA	51.23	51.26	51.19		NA	NA	NA	1871636	1841620	1993097
	LBP	P18428	Lipopolysaccharide-binding protein	LSVATNVSATLTFNTSK_5_4_0_2(3+)	1320.24		1570152	4337467	3717388	2582890	1496506	ND		81.89	81.63	81.46	81.29	81.48	81.48		966901	5397815	4876320	2568769	616836	1431996
	LGALS3BP	Q08380	Galectin-3-binding protein	ALGFENATQALGR_6_5_1_3(3+)	1452.26		ND	ND	ND	1879873	1143316	1753716		NA	NA	NA	79.67	79.99	79.95		NA	NA	NA	1807985	954061	1720008
	LGALS3BP	Q08380	Galectin-3-binding protein	DAGVVCTNETR_5_5_0_1(2+)	1669.65		1609085	2936175	2589136	1828800	2315700	2081004		59.97	59.56	59.66	59.5	59.76	59.69		1756085	2665887	2665715	1912154	1914005	1935042
	LGALS3BP	Q08380	Galectin-3-binding protein	DAGVVCTNETR_5_5_0_1(3+)	1113.44		9082454	17779034	18709767	12284558	12896407	15844457		59.97	59.56	59.66	59.5	59.76	59.69		10465540	17618985	18988775	13627511	14298823	17934034
	LGALS3BP	Q08380	Galectin-3-binding protein	DAGVVCTNETR_5_5_0_2(3+)	1210.47		106313043	127382392	139807118	130597022	132737477	137998622		61.4	60.97	61.12	60.89	61.15	61.15		108106324	147492525	161619265	135540837	145978509	155189302
	LGALS3BP	Q08380	Galectin-3-binding protein	DAGVVCTNETR_5_5_1_1(3+)	1162.12		1970323	3455508	4133273	9894302	10195106	9483356		59.83	59.56	59.6	59.38	59.64	59.56		2531142	4230374	5780271	12232799	13475329	14286144
	LGALS3BP	Q08380	Galectin-3-binding protein	GLNLTEDTYKPR_7_6_1_3(3+)	1593.64		ND	1532053	2045121	4378020	3568701	4367403		83.2	82.69	82.77	82.68	83.01	82.91		873912	3162976	4345564	5910810	4101191	6480972
	LGALS3BP	Q08380	Galectin-3-binding protein	GLNLTEDTYKPR_7_6_1_3(4+)	1195.48		2103351	4506175	5752423	11069952	9935433	11619388		83.2	82.99	82.77	82.68	83.01	82.91		3371430	6786642	8941615	17597736	12892841	18107404
	LRG1	P02750	Leucine-rich alpha-2-glycoprotein	LPPGLLANFTLLR_4_3_0_1(2+)	1487.2		257806	429505	410739	445878	752304	753259		101.94	102.12	101.87	101.89	101.72	101.88		701989	1257548	1104106	1103427	1787179	1843946
	LRG1	P02750	Leucine-rich alpha-2-glycoprotein	LPPGLLANFTLLR_5_4_0_1(3+)	1113.52		204010	197095	164520	228657	ND	ND		101.94	102.12	101.87	101.89	101.72	101.72		417439	517241	323287	574104	389487	514307
	LRG1	P02750	Leucine-rich alpha-2-glycoprotein	LPPGLLANFTLLR_5_4_0_2(3+)	1210.55		10670408	10596486	13037673	15094449	16058701	19956650		101.94	102.12	101.87	101.89	101.8	101.88		21721220	27978328	31464474	36046301	41602487	51699024
	LRG1	P02750	Leucine-rich alpha-2-glycoprotein	LPPGLLANFTLLR_5_4_0_2(4+)	908.163		864433	904362	1122603	1285140	1347004	1700690		101.84	102.03	101.87	101.89	101.8	101.88		1722303	2177502	2815074	3148655	3275645	4293267
	LRG1	P02750	Leucine-rich alpha-2-glycoprotein	LPPGLLANFTLLR_5_4_1_2(3+)	1259.23		230097	286303	337305	631728	930269	1065636		101.56	101.48	101.36	101.34	101.22	101.25		581960	877689	1230397	2170387	2548314	3386124
	LRG1	P02750	Leucine-rich alpha-2-glycoprotein	MFSQNDTR_4_3_0_1(2+)	1273.99		820278	1359383	1011141	1490734	1506317	1339084		57.96	57.59	57.63	57.51	57.73	57.67		1790898	3381629	2102591	2906316	2911295	2680569
	LRG1	P02750	Leucine-rich alpha-2-glycoprotein	MFSQNDTR_5_4_0_2(2+)	1602.11		645367	1212495	1273948	1872651	2107098	2015364		57.96	57.65	57.7	57.58	57.73	57.73		1115123	2198052	2306196	3255208	3442639	4204314
	LRG1	P02750	Leucine-rich alpha-2-glycoprotein	MFSQNDTR_5_4_0_2(3+)	1068.41		5826933	8509591	10206321	9022412	11853129	10638739		57.9	57.59	57.63	57.51	57.73	57.67		9332765	14210901	17266990	15658381	18996175	18103851
	LRP1	Q07954	Prolow-density lipoprotein receptor-related protein 1	IETILLNGTDR_5_5_1_0(3+)	1072.8		1639967	1930428	2617352	3797727	4315087	5913402		71.91	71.48	71.52	71.38	71.63	71.64		1812386	2672449	3701622	5366663	5652678	7013468
	LRP1	Q07954	Prolow-density lipoprotein receptor-related protein 1	IETILLNGTDR_5_5_1_1(3+)	1169.84		25257210	46871231	48668001	93973462	56172496	137406374		74.41	74.03	74.06	73.87	74.22	74.13		38222113	60783412	66115507	137203725	93186707	192743088
	LRP1	Q07954	Prolow-density lipoprotein receptor-related protein 1	IETILLNGTDR_5_5_1_2(3+)	1266.87		3111115	3888227	4026962	13960003	15738475	15329692		76.89	76.56	76.57	76.33	76.67	76.63		3238477	4797851	6612685	19858413	20301592	25045216
	LRP1	Q07954	Prolow-density lipoprotein receptor-related protein 1	IETILLNGTDR_5_5_2_0(3+)	1121.49		1261841	4130200	3480258	4768120	5394837	6746114		71.79	70.85	70.91	70.69	71.01	70.97		3523195	7117276	7462124	10318624	12875036	15265522
	LRP1	Q07954	Prolow-density lipoprotein receptor-related protein 1	IETILLNGTDR_6_4_1_1(3+)	1156.16		3031276	3745801	4124279	8971790	8357431	13184096		74.53	74.22	74.24	74	74.28	74.26		4381629	6095571	7343955	12954792	11420917	18938801
	LRP1	Q07954	Prolow-density lipoprotein receptor-related protein 1	IETILLNGTDR_6_5_0_1(3+)	1175.17		2621567	4442661	ND	13979724	17444247	19581424		66.85	65.84	66.03	65.81	66.12	66.09		3713371	6681243	7366471	21388872	21942635	29536941
	LRP1	Q07954	Prolow-density lipoprotein receptor-related protein 1	IETILLNGTDR_7_5_0_1(3+)	1229.18		11782967	16000395	17545618	17906470	16002149	22600948		81.02	80.76	80.68	80.5	80.85	80.69		6205632	11493608	7975098	6839688	5728137	7402304
	LRP1	Q07954	Prolow-density lipoprotein receptor-related protein 1	IETILLNGTDR_7_5_0_2(3+)	1326.22		271170848	305624726	380718356	311598144	342618458	392472796		80.75	80.7	80.68	80.5	80.72	80.75		344938045	656748368	723207889	652603070	548802668	747104356
	LRP1	Q07954	Prolow-density lipoprotein receptor-related protein 1	IETILLNGTDR_7_5_1_2(3+)	1374.9		8003355	9362786	8965135	14223120	12678829	15318748		80.51	80.26	80.25	80.06	80.72	80.26		13679756	16646962	19069602	28332109	23143955	32010927
	LUM	P51884	Lumican	AFENVTDLQWLILDHNLLENSK_7_6_1_2(4+)	1424.11		ND	ND	ND	1481346	2231395	2385450		102.83	102.83	102.71	102.75	102.57	102.71		233746	344768	427100	696898	1083259	1224957
	LUM	P51884	Lumican	LHINHNNLTESVGPLPK_5_4_1_1(3+)	1314.92		3560936	7588919	8432168	16163210	17448407	20134807		66.32	65.84	66.03	65.87	66.12	66.15		3074167	6448266	7378693	15581508	15233842	18411523
	LUM	P51884	Lumican	LHINHNNLTESVGPLPK_5_4_1_2(3+)	1411.95		ND	5308114	5508329	12812969	16170630	18709692		68.75	68.26	68.35	68.03	68.34	68.3		758048	4170615	3624516	8698778	12423810	16674723
	MPO	P05164	Myeloperoxidase	DFVNCSTLPALNLASWR_5_4_1_2(3+)	1438.94		7939570	13141166	9189946	6413556	8912758	10807051		76.89	76.5	76.57	76.33	76.67	76.63		5145685	10456032	7597767	6794813	6099990	9002080
	MPO	P05164	Myeloperoxidase	SCPACPGSNITIR_5_4_0_2(3+)	1213.15		46588306	35276727	92395056	48499013	45589335	45662633		72.66	72.35	72.45	72.25	72.5	72.59		73326597	70234565	188213238	95743744	76033718	72194874
	MST1	P26927	Hepatocyte growth factor-like protein	GTANTTTAGVPCQR_5_4_0_2(3+)	1213.49		1638600	8168719	9660462	9682243	9274945	10897820		56.84	56.45	56.45	56.4	56.61	56.57		2768075	10506316	11855859	12172189	11725593	13326868
	NID2	Q14112	Nidogen-2	IHQNITYQVCR_6_5_0_3(3+)	1431.58		8289529	12748552	13759402	9057426	9443797	9590025		77.39	76.87	76.99	76.7	77.16	77		6658527	18943065	20030570	15025413	13845316	15945554
	None	P06888	Ig lambda chain V-I region EPS	SVFGGGTNVTVVG_5_4_0_2(3+)	1133.47		5549104	8739521	10273453	8940387	8376302	9926283		82.63	82.37	82.27	82.16	82.48	82.35		7736247	13351443	15320743	14181143	12928113	15616530
	OIT3	Q8WWZ8	Oncoprotein-induced transcript 3 protein	ELVGGLELFLTNTSCR_5_4_0_1(3+)	1241.54		1.6889e+07	1.35173e+07	33357828	1.58076e+07	2.33627e+07	20803656		97.56	97.71	97.54	97.59	97.42	97.33		32236138	23987665	55665069	25544682	40319771	35176845
	ORM1	P02763	Alpha-1-acid glycoprotein 1	CANLVPVPITNATLDQITGK_5_4_0_2(3+)	1443.97		3223754	5369829	5225206	2919809	3120903	3888969		91.79	91.98	91.73	91.75	91.86	91.96		2952931	4866471	4857890	2645392	3113618	3681647
	ORM1	P02763	Alpha-1-acid glycoprotein 1	LVPVPITNATLDQITGK_4_3_0_1(2+)	1664.78		1044183	3002555	1618992	884078	ND	1305076		88.65	88.79	88.58	88.49	88.64	88.7		1719101	4877325	2288860	1757120	2296407	1671189
	ORM1	P02763	Alpha-1-acid glycoprotein 1	LVPVPITNATLDQITGK_4_3_0_1(3+)	1110.19		3288614	6061853	5073440	3067153	3375031	3756498		88.65	88.73	88.58	88.49	88.64	88.64		4983069	8706845	7100671	4496898	5883226	6198422
	ORM1	P02763	Alpha-1-acid glycoprotein 1	LVPVPITNATLDQITGK_5_4_0_1(3+)	1231.9		14841412	21602886	27323070	12745257	14542298	18738277		85.76	85.84	85.54	85.58	85.74	85.63		16737627	28581913	33530725	15784841	19235756	23174053
	ORM1	P02763	Alpha-1-acid glycoprotein 1	LVPVPITNATLDQITGK_5_4_0_1(4+)	924.178		2463111	4044623	4565680	1824933	1866924	2541868		85.82	85.84	85.54	85.58	85.68	85.63		2677458	5446187	5285715	2192905	2153410	3502259
	ORM1	P02763	Alpha-1-acid glycoprotein 1	LVPVPITNATLDQITGK_5_4_0_2(3+)	1328.93		150080545	210085056	247795730	149320766	161566405	207268655		88.65	88.73	88.58	88.49	88.64	88.64		160490868	271646954	313326022	190036801	208222221	228514947
	ORM1	P02763	Alpha-1-acid glycoprotein 1	LVPVPITNATLDQITGK_5_4_0_2(4+)	996.952		31955657	51851073	51785535	28805726	33009568	39946812		88.65	88.73	88.58	88.49	88.64	88.64		29584745	58558940	57161156	33230904	36799497	37750263
	ORM1	P02763	Alpha-1-acid glycoprotein 1	LVPVPITNATLDQITGK_5_4_1_2(3+)	1377.62		2528050	3466687	2977123	3472903	4238648	4974535		88.65	88.79	88.58	88.56	88.64	88.7		1787557	2944056	3429857	4637515	4559981	4656125
	ORM1	P02763	Alpha-1-acid glycoprotein 1	LVPVPITNATLDQITGK_5_5_0_2(3+)	1396.63		2209531	3618152	2978694	1576986	1897712	1908468		90.94	91.08	90.84	90.77	90.9	90.75		3773193	6419046	5408642	3547344	3447584	4408410
	ORM1	P02763	Alpha-1-acid glycoprotein 1	LVPVPITNATLDQITGK_6_5_0_1(3+)	1353.61		2759748	5939064	4093722	3310114	3562279	4636532		85.38	85.46	85.23	85.12	85.3	85.25		2395043	4569116	5306379	3477788	4715299	5724396
	ORM1	P02763	Alpha-1-acid glycoprotein 1	LVPVPITNATLDQITGK_6_5_0_2(3+)	1450.64		43663863	68836353	77236842	40851756	46809902	47851689		88.22	88.28	88.08	88.05	88.14	88.21		50533223	83475936	101952663	56758945	59104979	68167173
	ORM1	P02763	Alpha-1-acid glycoprotein 1	LVPVPITNATLDQITGK_6_5_0_2(4+)	1088.23		25582094	41672592	46569976	23356227	26009179	28195128		88.22	88.28	88.08	88.05	88.14	88.14		25992140	50689220	55397376	29711659	27154003	35819668
	ORM1	P02763	Alpha-1-acid glycoprotein 1	LVPVPITNATLDQITGK_6_5_0_3(3+)	1547.68		80922694	105575096	104121517	68749905	62219864	70942885		90.87	91.02	90.78	90.77	90.84	90.75		118303506	203141783	189506708	122224824	118408663	137309013
	ORM1	P02763	Alpha-1-acid glycoprotein 1	LVPVPITNATLDQITGK_6_5_0_3(4+)	1161.01		106457146	188735794	160309063	99393001	101440052	116615154		90.87	91.02	90.78	90.77	90.84	90.75		147765718	297289153	270659816	164544995	171854399	214364924
	ORM1	P02763	Alpha-1-acid glycoprotein 1	LVPVPITNATLDQITGK_6_5_1_2(3+)	1499.33		15063500	19727007	24727921	29009157	28242700	31932145		88.1	88.16	87.89	87.86	87.96	88.02		14357149	23027243	25748431	32477484	32668260	39080658
	ORM1	P02763	Alpha-1-acid glycoprotein 1	LVPVPITNATLDQITGK_6_5_1_2(4+)	1124.75		11080536	17045361	20260216	20454399	21577840	26088129		88.1	88.09	87.89	87.86	87.96	88.02		10257579	19110846	20220360	23382521	22867249	30492716
	ORM1	P02763	Alpha-1-acid glycoprotein 1	LVPVPITNATLDQITGK_6_5_1_3(3+)	1596.36		30470955	42685932	40958544	47254682	44001038	47875676		90.6	90.84	90.59	90.58	90.71	90.62		25556630	42935005	41084815	52755370	48713969	53817017
	ORM1	P02763	Alpha-1-acid glycoprotein 1	LVPVPITNATLDQITGK_6_5_1_3(4+)	1197.52		72219297	92279933	106347010	108833983	115822990	131586475		90.6	90.77	90.59	90.58	90.71	90.62		63738637	106977092	110994551	127843821	130053515	158413119
	ORM1	P02763	Alpha-1-acid glycoprotein 1	LVPVPITNATLDQITGK_6_5_2_2(3+)	1548.02		245247	ND	ND	2591677	3132038	3161088		87.87	87.84	87.64	87.6	87.71	87.77		237940	459316	616651	2960473	3074584	2697950
	ORM1	P02763	Alpha-1-acid glycoprotein 1	LVPVPITNATLDQITGK_6_5_2_3(4+)	1234.04		1152518	1345938	ND	3209681	2502140	3038421		90.6	90.84	90.66	90.58	90.71	90.69		801117	985373	877787	2607873	2990789	4086927
	ORM1	P02763	Alpha-1-acid glycoprotein 1	LVPVPITNATLDQITGK_7_6_0_2(4+)	1179.52		5522392	7595772	7273426	7535404	7868953	8800292		87.64	87.71	87.52	87.41	87.58	87.52		4645264	8347431	8823224	8272316	8098269	9691565
	ORM1	P02763	Alpha-1-acid glycoprotein 1	LVPVPITNATLDQITGK_7_6_0_3(4+)	1252.29		4511892	6671651	6512831	3694686	3986948	4735290		90.28	90.38	90.15	90.13	90.27	90.18		7551005	12282825	11561853	6714042	7154252	6592222
	ORM1	P02763	Alpha-1-acid glycoprotein 1	QDQCIYNTTYLNVQR_5_4_0_2(3+)	1374.23		17400866	23615723	22696720	16277246	14172780	17754674		74.73	74.28	74.3	74.18	74.54	74.5		15672518	18918152	19780297	12523639	13741479	15023878
	ORM1	P02763	Alpha-1-acid glycoprotein 1	QDQCIYNTTYLNVQR_6_5_0_2(3+)	1495.94		6595968	9951921	10982338	4620855	2748032	4677090		74.41	73.97	74	73.87	74.22	74.07		6911021	9347125	10047368	4669470	3084632	5953160
	ORM1	P02763	Alpha-1-acid glycoprotein 1	QDQCIYNTTYLNVQR_6_5_0_2(4+)	1122.2		2878653	6036534	3450641	ND	1437574	3233066		74.47	73.97	74	73.87	74.22	74.13		3522473	6595526	6261619	2381875	1446673	3537098
	ORM1	P02763	Alpha-1-acid glycoprotein 1	QDQCIYNTTYLNVQR_6_5_0_3(3+)	1592.97		15359721	22218769	19824785	10174657	6512116	7827725		76.4	75.95	75.95	75.84	76.23	76.15		18054358	21027805	21347796	9821132	5234846	8902500
	ORM1	P02763	Alpha-1-acid glycoprotein 1	QDQCIYNTTYLNVQR_6_5_0_3(4+)	1194.98		48985917	19793055	47732733	15739787	12708025	20363709		76.4	75.95	75.95	75.84	76.23	76.09		40002008	43819995	50922706	21384664	14030620	20757334
	ORM1	P02763	Alpha-1-acid glycoprotein 1	QDQCIYNTTYLNVQR_6_5_1_3(3+)	1641.65		3569026	5006612	ND	5411420	2128653	3662542		76.28	75.77	75.83	75.65	76.1	75.97		2967775	3800015	3809732	4481273	2216917	3380868
	ORM1	P02763	Alpha-1-acid glycoprotein 1	QDQCIYNTTYLNVQR_7_6_0_2(4+)	1213.49		11531909	19879023	30220996	24642806	11384947	28377442		74.14	73.66	73.69	73.56	73.88	73.83		19234950	21039520	43366632	27228235	17905234	23685332
	ORM1	P02763	Alpha-1-acid glycoprotein 1	QDQCIYNTTYLNVQR_7_6_1_2(4+)	1250		ND	824960	8488714	21080561	13805284	23731271		74	73.52	73.56	73.37	73.69	73.7		2954270	1374708	6548371	14666462	8175394	16063644
	ORM1	P02763	Alpha-1-acid glycoprotein 1	QDQCIYNTTYLNVQR_7_6_1_3(4+)	1322.78		3528101	9004949	7915902	23842387	ND	ND		76.02	75.52	75.58	75.41	75.79	75.64		5843518	10185905	12186393	18007346	15181233	8041829
	ORM1	P02763	Alpha-1-acid glycoprotein 1	QDQCIYNTTYLNVQR_7_6_2_3(4+)	1359.29		ND	ND	1545464	10507020	11188338	6560624		75.87	75.46	75.52	75.35	75.72	75.58		982841	1599772	1704149	7829113	6861593	3795630
	ORM1, 2	P02763,P19652	Alpha-1-acid glycoprotein 1, 2	NEEYNK_5_4_0_2(2+)	1501.06		335163	1210868	1281462	646686	654026	818191		51.42	51.21	51.1	51.09	51.18	51.12		602695	1997417	2180349	1108595	1115174	1303279
	ORM1, 2	P02763,P19652	Alpha-1-acid glycoprotein 1, 2	NEEYNK_5_4_0_2(3+)	1001.04		ND	1351007	1544623	841455	804917	1128716		51.42	51.21	51.1	51.09	51.12	51.05		860092	3051897	3341200	1884671	1769108	2126390
	ORM1, 2	P02763,P19652	Alpha-1-acid glycoprotein 1, 2	SVQEIQATFFYFTPNK_5_4_0_1(3+)	1278.55		1196439	2538191	1722065	1707820	924499	ND		93.31	93.23	93.11	93.18	93.06	92.96		1443458	3955733	2865765	1203549	1422555	1446053
	ORM1, 2	P02763,P19652	Alpha-1-acid glycoprotein 1, 2	SVQEIQATFFYFTPNK_5_4_0_2(3+)	1375.58		21776677	33780392	42729615	20374446	19438377	22560283		96.41	96.55	96.33	96.41	96.3	96.23		25369566	47930929	60247927	26386878	26115157	29876084
	ORM1, 2	P02763,P19652	Alpha-1-acid glycoprotein 1, 2	SVQEIQATFFYFTPNK_5_4_0_2(4+)	1031.93		2223263	4953945	6236717	2615316	2632501	3232274		96.41	96.55	96.33	96.41	96.3	96.23		2307180	7127234	8326063	3448142	2867645	4326887
	ORM1, 2	P02763,P19652	Alpha-1-acid glycoprotein 1, 2	SVQEIQATFFYFTPNK_6_5_0_1(3+)	1400.26		1515157	1415653	3169919	2645346	2688830	3179409		92.47	92.49	92.43	92.43	92.38	92.28		1174633	2113263	3059846	3438382	3188709	3715745
	ORM1, 2	P02763,P19652	Alpha-1-acid glycoprotein 1, 2	SVQEIQATFFYFTPNK_6_5_0_2(3+)	1497.29		2456631	5577024	3608990	1762390	1738434	1923991		95.7	96	95.87	95.76	95.69	95.63		3898356	7127258	7809569	4287056	4211150	4506420
	ORM1, 2	P02763,P19652	Alpha-1-acid glycoprotein 1, 2	SVQEIQATFFYFTPNK_6_5_0_2(4+)	1123.22		1656201	5217352	3647671	1407503	1527159	1599735		95.99	96	95.93	95.69	95.75	95.69		1754607	5277976	6197782	2534088	1556690	2680718
	ORM1, 2	P02763,P19652	Alpha-1-acid glycoprotein 1, 2	SVQEIQATFFYFTPNK_6_5_0_3(4+)	1195.99		6409551	7503158	13724054	3606443	2815005	2427284		98.86	99.08	98.93	98.84	98.67	98.71		9731168	14464536	31697401	8042383	6286104	6615240
	ORM1, 2	P02763,P19652	Alpha-1-acid glycoprotein 1, 2	SVQEIQATFFYFTPNK_7_6_0_1(4+)	1141.73		1260075	2517021	2212514	3946803	4523331	5397482		92.09	92.04	91.92	91.89	91.93	91.7		1161502	2308095	2429938	3763511	3729097	4794395
	ORM1, 2	P02763,P19652	Alpha-1-acid glycoprotein 1, 2	SVQEIQATFFYFTPNK_7_6_0_2(4+)	1214.5		7132164	15319040	14946326	8710883	9554420	11150406		95.34	95.29	95.18	95.1	95.12	95		7038919	15436483	19267929	12923732	12444966	16441392
	ORM1, 2	P02763,P19652	Alpha-1-acid glycoprotein 1, 2	SVQEIQATFFYFTPNK_7_6_0_3(4+)	1287.28		5002071	5429923	9862190	3897157	2781329	2778833		98.6	98.49	98.43	98.37	98.24	98.2		7800928	9281448	19591916	7840300	5664907	6767832
	ORM1, 2	P02763,P19652	Alpha-1-acid glycoprotein 1, 2	SVQEIQATFFYFTPNK_7_6_1_2(4+)	1251.02		976125	2244680	2610858	6466470	6172720	7603444		95.17	95.08	94.91	94.9	94.86	94.74		1307155	3526441	3280190	8164576	8128898	9660196
	ORM2	P19652	Alpha-1-acid glycoprotein 2	LVPVPITNATLDR_4_3_0_1(2+)	1479.18		4000383	5155514	3530880	3110006	2911239	889707		77.01	76.87	76.87	76.7	76.91	76.88		10794228	13323395	9218688	5986311	6464584	5607949
	ORM2	P19652	Alpha-1-acid glycoprotein 2	LVPVPITNATLDR_5_4_0_1(2+)	1661.75		782320	1883045	1282677	549289	465780	ND		76.59	76.38	76.32	76.08	76.29	76.15		3221141	2929266	2210636	1085625	661892	1066370
	ORM2	P19652	Alpha-1-acid glycoprotein 2	LVPVPITNATLDR_5_4_0_1(3+)	1108.17		16706133	24107409	26085778	11520418	10369060	14253838		74.53	74.28	74.3	74.12	74.42	74.32		24696424	31521533	35241148	15307209	14384506	20895120
	ORM2	P19652	Alpha-1-acid glycoprotein 2	LVPVPITNATLDR_5_4_0_2(3+)	1205.2		76895719	119456133	136825477	79899987	90526507	96063187		76.95	76.87	76.87	76.7	76.91	76.88		100383530	185339410	227697047	131873907	112648342	131461934
	ORM2	P19652	Alpha-1-acid glycoprotein 2	LVPVPITNATLDR_5_5_0_2(3+)	1272.89		2656995	3331943	4004413	1343544	1347704	1616378		78.77	78.66	78.57	78.31	78.56	78.65		5205778	7376743	7762744	2944998	2959217	3341560
	ORM2	P19652	Alpha-1-acid glycoprotein 2	LVPVPITNATLDR_6_5_0_2(3+)	1326.91		75003722	96520506	109200062	51909948	49959551	56147908		76.52	76.38	76.38	76.15	76.42	76.33		114068397	151037486	158659566	80551233	65610515	91007926
	ORM2	P19652	Alpha-1-acid glycoprotein 2	LVPVPITNATLDR_6_5_0_2(4+)	995.434		15771396	18866230	20999828	9314511	9343613	9297776		76.52	76.32	76.32	76.08	76.35	76.33		21963974	23816538	27746323	14564986	11593401	16253908
	ORM2	P19652	Alpha-1-acid glycoprotein 2	LVPVPITNATLDR_6_5_0_3(3+)	1423.94		217016078	288608862	317400080	133833216	123096619	136950112		78.84	78.66	78.57	78.37	78.61	78.65		289913397	506963614	605015292	282367025	217468164	295030446
	ORM2	P19652	Alpha-1-acid glycoprotein 2	LVPVPITNATLDR_6_5_0_3(4+)	1068.21		84394956	89353020	120884234	49427098	45331228	51361877		78.77	78.72	78.52	78.37	78.61	78.58		98240331	158327956	200370623	86210516	74650169	100328898
	ORM2	P19652	Alpha-1-acid glycoprotein 2	LVPVPITNATLDR_6_5_1_1(3+)	1278.56		704980	994148	1147276	2243750	1511952	2713324		73.92	73.79	73.75	73.56	73.82	73.77		767227	1665424	1432016	3570545	2390416	4473213
	ORM2	P19652	Alpha-1-acid glycoprotein 2	LVPVPITNATLDR_6_5_1_2(3+)	1375.6		21615513	29980500	30145664	42622533	34134866	47185668		76.34	76.13	76.14	75.96	76.23	76.15		23225637	32695001	32742158	59415341	38692329	62539031
	ORM2	P19652	Alpha-1-acid glycoprotein 2	LVPVPITNATLDR_6_5_1_2(4+)	1031.95		4546917	5400973	5148007	7173219	5465616	7664310		76.34	76.13	76.14	75.96	76.29	76.21		4858786	6040984	5904474	9067264	5981357	10749510
	ORM2	P19652	Alpha-1-acid glycoprotein 2	LVPVPITNATLDR_6_5_1_3(3+)	1472.63		87949529	55134660	110632925	144093441	122943523	134613667		78.51	78.47	78.33	78.25	78.43	78.46		75036397	76996804	135129654	204057211	136852540	193302226
	ORM2	P19652	Alpha-1-acid glycoprotein 2	LVPVPITNATLDR_6_5_1_3(4+)	1104.72		38082360	25212909	44973954	53038165	47076012	57671342		78.51	78.41	78.33	78.25	78.43	78.46		32477277	28819100	48539814	68375507	49970541	69863823
	ORM2	P19652	Alpha-1-acid glycoprotein 2	LVPVPITNATLDR_6_5_2_2(3+)	1424.28		ND	ND	ND	5513560	4181172	4551747		NA	NA	NA	75.71	75.91	75.97		NA	NA	NA	7506913	3794991	4582954
	ORM2	P19652	Alpha-1-acid glycoprotein 2	LVPVPITNATLDR_7_6_0_2(3+)	1448.62		3614077	3654178	4300679	3572723	2998450	2077805		76.08	75.83	75.77	75.59	75.79	75.84		4319524	5835720	6003950	4116955	3093283	1835942
	PCYOX1	Q9UHG3	Prenylcysteine oxidase 1	GELNTSIFSSRPIDK_5_5_0_1(3+)	1260.88		1322202	2205426	3191527	1323209	2252972	2312046		102.83	102.64	102.54	102.57	102.34	102.41		2027289	4161984	5671244	2464615	3529758	4426783
	PGLYRP2	Q96PD5	N-acetylmuramoyl-L-alanine amidase	GFGVAIVGNYTAALPTEAALR_5_4_0_2(3+)	1432.63		278264	2792902	1294875	809035	2031501	2092459		95.7	96	95.74	95.76	95.69	95.75		850290	2888154	2246618	1406633	3036466	3755689
	PGLYRP2	Q96PD5	N-acetylmuramoyl-L-alanine amidase	LEPVHLQLQCMSQEQLAQVAANATK_5_4_0_2(4+)	1253.8		14215454	30739188	37763537	22074511	28348453	32612892		87.71	87.78	87.64	87.54	87.64	87.58		10122915	19536611	25149125	15017178	18797327	23322729
	PGLYRP2	Q96PD5	N-acetylmuramoyl-L-alanine amidase	LEPVHLQLQCMSQEQLAQVAANATK_5_4_0_2(5+)	1003.24		1934182	4424708	5869553	3618687	4173364	5076217		87.71	87.78	87.64	87.54	87.71	87.58		1350844	2972117	3006482	1590324	2764560	2590242
	PLOD1	Q02809	Procollagen-lysine,2-oxoglutarate 5-dioxygenase 1	EQINITLDHR_6_5_1_2(3+)	1318.87		2791732	ND	ND	3474737	3725300	4038820		85.18	85.01	84.85	84.74	84.99	84.82		3406570	4845738	5559562	5504399	4913756	5780197
	PLOD1	Q02809	Procollagen-lysine,2-oxoglutarate 5-dioxygenase 1	YIHQNYTK_6_5_0_2(3+)	1212.82		9394934	12806584	13522462	1665710	ND	1758843		66.53	65.96	66.15	65.93	66.3	66.27		9169615	11554477	14370718	1844641	1386774	1884516
	PLOD1	Q02809	Procollagen-lysine,2-oxoglutarate 5-dioxygenase 1	YIHQNYTK_7_6_0_3(3+)	1431.56		3681040	6360977	6269784	1090171	ND	ND		67.96	67.41	67.5	NA	NA	NA		2797567	5805508	5865399	NA	NA	NA
	PLTP	P55058	Phospholipid transfer protein	EGHFYYNISEVK_5_4_1_1(3+)	1182.48		1737197	2490207	2724501	4379471	4451270	5014266		69.86	69.28	69.35	69.19	69.53	69.55		2080664	2177079	2618107	4839660	4784415	4458387
	PLTP	P55058	Phospholipid transfer protein	NWSLPNR_7_6_2_1(4+)	956.381		6044693	8880624	11149073	7284349	8249573	10190191		71.53	70.91	71.03	70.88	71.2	71.15		6653519	13426738	16421006	13101048	15677923	18093156
	PLTP	P55058	Phospholipid transfer protein	VSNVSCQASVSR_5_4_1_1(3+)	1118.45		1533203	2185681	2329328	3344865	3616573	3318777		54.72	54.57	54.5	54.43	54.57	54.55		2204019	2967541	3355306	4833587	4986384	5287126
	PLTP	P55058	Phospholipid transfer protein	VSNVSCQASVSR_5_4_1_2(3+)	1215.49		1211111	1197085	1626963	944081	1026585	1090206		56.11	55.79	55.78	55.57	55.85	55.74		2256149	3809645	3710223	1436543	2933198	2448776
	POSTN	Q15063	Periostin	EVNDTLLVNELK_5_5_0_2(3+)	1265.54		5174423	6241239	6267606	5718352	3595053	6195230		74.28	73.85	73.87	73.75	74.02	74.01		5808320	7216533	8447798	6210520	3800361	6689134
	POSTN	Q15063	Periostin	EVNDTLLVNELK_5_5_2_2(3+)	1362.91		5095948	6758356	6419504	10465218	11742679	12302791		84.51	84.52	84.18	84.18	84.43	84.27		8596278	12596246	11391973	19175819	21889982	21841498
	PRG4	Q92954	Proteoglycan 4	NGTLVAFR_5_4_0_1(2+)	1396.08		14565235	12907029	8519826	7291044	6687580	8405736		72.53	72.05	72.14	72	72.31	72.27		27009843	29324943	19248973	13654018	14512545	17837578
	PRG4	Q92954	Proteoglycan 4	NGTLVAFR_7_5_1_2(3+)	1252.5		66586279	91412303	105954280	98165671	93501372	104266381		72.34	71.86	71.96	71.82	72.13	72.09		82466452	137703930	154702822	141300765	132124857	129427871
	PROC	P04070	Vitamin K-dependent protein C	EVFVHPNYSK_5_4_0_2(3+)	1142.13		5594726	8295979	9615226	4921639	5609120	6161368		62.77	62.26	62.46	62.24	62.56	62.49		7265604	10387557	11659825	6988088	6954426	6746944
	PROC	P04070	Vitamin K-dependent protein C	EVFVHPNYSK_6_5_0_3(3+)	1360.87		1471130	1813102	2140792	ND	861065	1201806		64.16	63.75	63.83	63.66	63.91	63.9		1593963	2120688	2410961	725557	867607	1140142
	PTPRM	P28827	Receptor-type tyrosine-protein phosphatase mu	VNNGPLGNPIWNISGDPTR_6_5_2_2(5+)	977.412		ND	4879783	1793961	1826130	1634475	1588663		70.99	70.34	70.41	70.25	70.64	70.6		499002	893155	1308370	839281	796259	1516245
	PTPRS	Q13332	Receptor-type tyrosine-protein phosphatase S	VEAEALNATAIR_5_5_1_1(3+)	1174.17		19246140	46890286	53514892	36634941	41497868	54351672		59.97	59.56	59.66	59.5	59.76	59.69		20239277	45331663	56302567	41740724	43544020	57545497
	PTPRS	Q13332	Receptor-type tyrosine-protein phosphatase S	VEAEALNATAIR_5_5_2_1(3+)	1222.85		ND	ND	ND	5040517	5666444	6345814		NA	NA	NA	59.38	59.64	59.56		NA	NA	NA	4514233	5516649	6569114
	PVR	P15151	Poliovirus receptor	NASLR_5_5_1_2(2+)	1557.61		11826745	18171634	15554190	20319796	19398657	22321829		59.83	59.44	59.54	59.38	59.57	59.56		23803757	39863489	38122788	44492368	44760314	48236052
	SELL	P14151	L-selectin	IGGIWTWVGTNK_6_6_0_2(3+)	1368.9		35522333	37084058	39686893	13206895	44669525	48204144		76.71	76.32	76.32	76.15	76.42	76.39		49966501	56047608	60815147	70886053	53034875	73876262
	SEPP1	P49908	Selenoprotein P	CGNCSLTTLK_5_4_1_2(3+)	1168.79		2146581	2977462	3399849	3895400	4313159	4648205		55.47	55.25	55.23	55.1	55.31	55.28		2217566	3697853	4275208	3963376	4406479	4929130
	SEPP1	P49908	Selenoprotein P	EGYSNISYIVVNHQGISSR_5_4_0_2(3+)	1443.28		6624753	9485304	10006931	6168005	3503738	6699343		76.34	75.89	75.89	75.71	76.1	75.97		5725836	8299642	7217548	4909321	2473677	4699528
	SERPINA1	P01009	Alpha-1-antitrypsin	YLGNATAIFFLPDEGK_5_4_0_2(3+)	1320.89		447772	1087415	ND	471979	473823	479933		96.59	96.69	96.61	96.62	96.51	96.43		630986	1599688	1024813	635940	565037	627504
	SERPINA3	P01011	Alpha-1-antichymotrypsin	FNLTETSEAEIHQSFQHLLR_5_4_0_2(4+)	1151.99		3706477	9608364	8544349	5102131	6517224	8826811		93	93.05	92.93	92.93	92.87	92.65		2706763	7431905	7601845	3631130	6053228	5195292
	SERPINA3	P01011	Alpha-1-antichymotrypsin	FNLTETSEAEIHQSFQHLLR_6_5_0_3(4+)	1316.05		21070631	37180472	41682498	14653769	23454507	28330922		95.4	95.56	95.37	95.37	95.24	95.12		15087541	30206908	29914822	11342847	17661575	21833850
	SERPINA3	P01011	Alpha-1-antichymotrypsin	FNLTETSEAEIHQSFQHLLR_6_5_0_3(5+)	1053.04		3992390	7730261	11004925	3814123	6218531	7175175		95.4	95.56	95.37	95.37	95.24	95.18		2780411	5212173	6960736	2653073	3730608	4686564
	SERPINA3	P01011	Alpha-1-antichymotrypsin	FNLTETSEAEIHQSFQHLLR_6_5_1_3(4+)	1352.57		7290882	14282526	15764666	12218993	20480786	23754839		95.34	95.42	95.24	95.3	95.18	95.06		4503968	9671914	8768607	8315855	11178971	12916776
	SERPINA3	P01011	Alpha-1-antichymotrypsin	FNLTETSEAEIHQSFQHLLR_6_5_1_3(5+)	1082.25		1356766	3013120	3938107	3154200	4907415	6001516		95.4	95.42	95.24	95.23	95.18	95.06		562614	1907535	2098884	1861704	2687931	2720527
	SERPINA3	P01011	Alpha-1-antichymotrypsin	FNLTETSEAEIHQSFQHLLR_7_6_0_3(4+)	1407.34		1408956	11023854	11461352	8441577	11342807	12282401		94.85	94.82	94.78	94.7	94.67	94.54		2850939	10413746	10534630	7018124	9819662	11787920
	SERPINA3	P01011	Alpha-1-antichymotrypsin	FNLTETSEAEIHQSFQHLLR_7_6_0_4(4+)	1480.11		11273804	21731042	22224016	7903516	11925374	12896732		97.7	97.84	97.74	97.66	97.49	97.4		7619886	16704541	16973694	7557889	10600182	11224947
	SERPINA3	P01011	Alpha-1-antichymotrypsin	FNLTETSEAEIHQSFQHLLR_7_6_0_4(5+)	1184.29		6553610	15285885	15192038	5291697	7278619	9093812		97.7	97.84	97.67	94.72	97.49	97.4		4522516	11638780	11962833	4209140	6695425	9308678
	SERPINA3	P01011	Alpha-1-antichymotrypsin	FNLTETSEAEIHQSFQHLLR_7_6_1_3(4+)	1443.85		1382921	3689215	3102781	7253222	8587969	13159400		94.68	94.74	94.65	94.57	94.6	94.41		959272	2357462	2879920	5754809	6378417	9169283
	SERPINA3	P01011	Alpha-1-antichymotrypsin	NGTR_6_5_0_1(3+)	909.35		1629284	3185287	4240074	2679013	2768491	2726128		57.68	57.32	57.45	57.33	57.54	57.48		2962817	4926267	6096243	4873617	4471512	4610094
	SERPINA3	P01011	Alpha-1-antichymotrypsin	TLNQSSDELQLSMGNAMFVK_5_4_0_2(3+)	1473.28		1547953	4560290	7539386	3292835	3883588	4478476		89.46	89.32	89.16	89.1	89.28	58.16		1928047	6286053	10208437	4278573	5063603	6491889
	SERPINA3	P01011	Alpha-1-antichymotrypsin	TLNQSSDELQLSMGNAMFVK_5_4_0_2(4+)	1105.21		888383	2866207	4779445	2112947	2491702	3161583		89.36	89.32	89.16	89.1	89.22	89.09		1252464	4311675	6542638	2443802	3071794	4038488
	SERPINA3	P01011	Alpha-1-antichymotrypsin	YTGNASALFILPDQDK_5_4_0_2(3+)	1319.89		3628772	5653079	5059570	5219519	5337913	5986998		85.98	85.91	85.73	85.65	85.87	85.76		3940364	7780293	5650105	5801133	5198422	7755913
	SERPINA3	P01011	Alpha-1-antichymotrypsin	YTGNASALFILPDQDK_6_5_0_2(3+)	1441.6		2497513	4231057	3813363	3013299	2934378	3482838		85.47	85.39	85.23	85.05	85.3	85.19		2616363	5657368	4904602	3541843	2592712	3864544
	SERPINA3	P01011	Alpha-1-antichymotrypsin	YTGNASALFILPDQDK_6_5_0_3(3+)	1538.63		11249616	12992924	15898806	7196116	5703351	5383719		88.31	88.22	88.08	87.92	88.08	88.08		13748523	18583522	22204726	11157027	9498438	9893206
	SERPINA3	P01011	Alpha-1-antichymotrypsin	YTGNASALFILPDQDK_6_5_0_3(4+)	1154.22		13108352	14799729	18381559	8142764	6672955	6820322		88.31	88.22	88.08	87.92	88.08	88.02		14289737	22062333	27747900	16743475	16298253	16844267
	SERPINA3	P01011	Alpha-1-antichymotrypsin	YTGNASALFILPDQDK_6_5_1_2(3+)	1490.28		748084	601808	ND	2130698	1742540	1995110		85.32	85.33	85.1	84.93	85.11	85		813819	618629	907339	3021900	2328243	2663993
	SERPINA3	P01011	Alpha-1-antichymotrypsin	YTGNASALFILPDQDK_6_5_1_3(3+)	1587.32		3758198	4948191	5555624	6959118	5798465	5588913		88.1	88.03	87.89	87.79	87.96	87.89		3251586	5165346	5627971	7349063	5848714	5919399
	SERPINA3	P01011	Alpha-1-antichymotrypsin	YTGNASALFILPDQDK_6_5_1_3(4+)	1190.74		7914300	14788706	11758638	13328125	10971600	12267391		88.1	88.03	87.89	87.79	87.96	87.89		7135633	12908970	12361685	15411106	12343932	14673706
	SERPINA3	P01011	Alpha-1-antichymotrypsin	YTGNASALFILPDQDK_7_6_0_3(4+)	1245.51		2041402	2746997	3091538	2652364	1734253	1985246		87.81	87.71	87.58	87.47	87.64	87.58		2224757	3135735	4259784	3526845	3115177	3087764
	SERPINA3	P01011	Alpha-1-antichymotrypsin	YTGNASALFILPDQDK_7_6_0_4(4+)	1318.28		5839185	5742472	8028932	3292291	2467402	2492027		90.42	90.52	90.34	90.2	90.47	90.32		5183016	8062052	10486445	4882956	3126788	4126591
	SERPINA3	P01011	Alpha-1-antichymotrypsin	YTGNASALFILPDQDK_7_6_1_4(4+)	1354.8		1992841	2155254	2984390	3146603	2193986	2349547		90.35	90.25	90.21	89.93	90.14	90.06		2274713	2764869	3984084	5032227	3865841	4053082
	SERPINA4	P29622	Kallistatin	FLNDTMAVYEAK_5_3_0_1(3+)	1038.09		1339093	1856096	2209405	1352957	1485043	1544441		67.49	66.98	67.14	66.93	67.24	67.27		1604511	2628606	2892806	1685164	1724567	2375750
	SERPINA5	P05154	Plasma serine protease inhibitor	VVGVPYQGNATALFILPSEGK_5_4_0_2(3+)	1455.65		2299957	3067682	3978142	1285470	1401935	1569117		94.5	94.21	94	93.97	93.95	93.91		2201660	2730693	3524107	1201192	1070273	1504365
	SERPINA5	P05154	Plasma serine protease inhibitor	VVGVPYQGNATALFILPSEGK_5_4_0_2(4+)	1091.99		526191	1275644	1544598	380159	ND	ND		94.04	94.15	93.94	94.03	93.95	93.97		636364	1106048	1409917	316832	374997	494688
	SERPINA6	P08185	Corticosteroid-binding globulin	AQLLQGLGFNLTER_5_4_0_2(3+)	1255.55		4527736	7043912	11272866	6182706	7113913	9106173		93.58	93.62	93.42	93.38	93.43	93.33		3856512	6518046	14866319	8785566	10322679	12694200
	SERPINA7	P05543	Thyroxine-binding globulin	TLYETEVFSTDFSNISAAK_5_4_0_2(3+)	1443.27		4473336	7894827	9465805	8724386	10850438	8961357		89.12	89.04	88.9	88.83	88.96	88.9		4240799	7910820	9282217	8705489	9420681	8691316
	SERPINA7	P05543	Thyroxine-binding globulin	TLYETEVFSTDFSNISAAK_5_4_0_2(4+)	1082.7		ND	1884704	1690775	1665521	1950568	1511915		89.12	89.04	88.9	88.83	88.96	88.9		651295	1903379	2088060	1192270	1232229	1118718
	SERPINA7	P05543	Thyroxine-binding globulin	VTACHSSQPNATLYK_5_4_0_1(3+)	1197.5		2462546	3671696	4608329	7940472	7907622	9962956		57.54	57.18	57.24	57.13	57.33	57.28		3482258	5321232	6624779	11494333	11611133	12962949
	SERPINA7	P05543	Thyroxine-binding globulin	VTACHSSQPNATLYK_5_4_0_2(3+)	1294.53		33181666	40518527	48517201	69206101	72890777	86723127		59.02	58.65	58.75	58.57	58.78	58.77		40202533	55356560	64189172	87651725	98561459	110262438
	SERPINA7	P05543	Thyroxine-binding globulin	VTACHSSQPNATLYK_5_4_0_2(4+)	971.149		2536828	3418315	4347768	5483115	5308444	6819690		59.02	58.71	58.75	58.57	58.84	58.77		3176745	4838210	6996511	7894272	8535846	8197977
	SERPINA7	P05543	Thyroxine-binding globulin	VTACHSSQPNATLYK_5_4_1_1(3+)	1246.18		ND	1039182	303644	1855072	1950203	2139299		NA	NA	NA	57.06	57.26	57.28		NA	NA	NA	2900350	2692313	3375557
	SERPINA7	P05543	Thyroxine-binding globulin	VTACHSSQPNATLYK_5_4_1_2(3+)	1343.21		1177443	1434439	1789320	4863091	5149765	5874681		NA	NA	NA	58.51	58.78	58.71		NA	NA	NA	6164205	6715797	8323055
	SERPIND1	P05546	Heparin cofactor 2	DFVNASSK_4_3_0_1(2+)	1208.48		4777590	6805689	5479844	3892367	3434730	3389704		58.89	58.52	58.57	58.45	58.66	58.65		15988549	22478700	19956256	12120617	11858985	12044501
	SERPIND1	P05546	Heparin cofactor 2	DFVNASSK_5_4_0_1(2+)	1391.05		2591257	3449019	2668790	1887710	1849890	1957206		58.89	58.52	58.57	58.45	58.66	58.59		6595667	9530334	7812851	4786786	4573794	4863929
	SERPIND1	P05546	Heparin cofactor 2	DFVNASSK_5_4_0_2(2+)	1536.6		7984257	10520149	10206776	6433863	5988373	6612368		58.83	58.46	58.57	58.45	58.66	58.59		18578177	28881907	26059395	15066212	15919408	16143232
	SERPIND1	P05546	Heparin cofactor 2	DFVNASSK_5_4_0_2(3+)	1024.73		24286837	37238263	42299961	22088499	22595566	25045769		58.89	58.52	58.57	58.45	58.66	58.65		63848050	94542333	105745888	53135797	55994085	62112115
	SERPIND1	P05546	Heparin cofactor 2	NLSMPLLPADFHK_5_4_0_1(3+)	1132.82		1799283	2615200	3803671	1714706	1588922	2641596		82.09	81.94	81.77	81.66	81.91	81.85		2003811	3509404	4112230	2211321	1482035	2808300
	SERPIND1	P05546	Heparin cofactor 2	NLSMPLLPADFHK_5_4_0_2(3+)	1229.85		68180979	81077553	88032702	51074509	52293756	51684890		84.97	84.95	84.73	84.68	84.86	84.75		77465963	107308049	111368428	61890373	65036141	69210706
	SERPIND1	P05546	Heparin cofactor 2	NLSMPLLPADFHK_5_4_0_2(4+)	922.641		5486322	8953793	10166251	3937401	4511441	4279697		84.97	84.95	84.73	84.68	84.86	84.75		6062352	10964878	11444146	4626201	4854274	5934511
	SERPIND1	P05546	Heparin cofactor 2	NLSMPLLPADFHK_5_4_1_2(3+)	1278.54		3466798	4570051	4675409	3991087	4096844	4479850		84.76	84.76	84.55	84.43	84.62	84.57		5176282	6165972	6670345	6177193	6885262	5915883
	SERPIND1	P05546	Heparin cofactor 2	NLSMPLLPADFHK_6_5_0_3(3+)	1448.6		3322910	5451752	6595585	2405264	2437352	2480838		87.4	87.38	87.19	87.14	87.33	87.27		4338658	8273154	8868134	5208875	6146753	6382067
	SERPIND1	P05546	Heparin cofactor 2	NLSMPLLPADFHK_6_5_0_3(4+)	1086.7		1477562	2948963	3635791	1158326	1499711	1610608		87.33	87.31	87.19	87.01	87.13	87.15		1363248	4060500	4295926	1858551	2448164	2494783
	SERPIND1	P05546	Heparin cofactor 2	NLSMPLLPADFHK_6_5_1_3(3+)	1497.28		2146954	2697862	2877372	2817114	3430518	3513415		87.09	87.12	86.98	86.87	87.07	87.02		1580171	2594631	2610837	2603990	3419315	2832110
	SERPIND1	P05546	Heparin cofactor 2	NLSMPLLPADFHK_6_5_1_3(4+)	1123.21		1360686	1684069	2163339	1605462	2301577	2371410		87.09	87.12	86.98	86.87	87	87.02		1212128	1832816	2139659	2107837	2356933	1921332
	SERPINF1	P36955	Pigment epithelium-derived factor	VTQNLTLIEESLTSEFIHDIDR_5_4_0_2(4+)	1195.27		617960	763459	2196773	1982669	3084022	3532608		113.83	113.83	113.53	113.63	113.65	113.78		593867	625569	1732634	1591069	2708778	2961176
	SHBG	P04278	Sex hormone-binding globulin	LDVDQALNR_5_4_0_2(3+)	1083.44		1941701	6343031	6540551	12118197	11931886	13192911		68.46	67.89	68.05	67.91	68.22	68.18		2711801	8347461	9218605	18042125	16605771	19693465
	TNC	P24821	Tenascin	LLETVEYNISGAER_4_4_0_1(3+)	1115.82		4906665	8032475	8397569	9487667	11842545	12641821		74.73	74.34	74.36	74.24	74.54	74.5		7407834	10921173	11347553	13732835	15622467	17745944
	TNC	P24821	Tenascin	LLETVEYNISGAER_5_4_0_1(3+)	1169.83		25257210	46871231	48668001	93973462	19953656	137406374		74.41	74.03	74.06	73.87	74.22	74.13		37236274	60599916	67104246	137203725	93186707	192743088
	TNC	P24821	Tenascin	LLETVEYNISGAER_5_4_1_0(3+)	1121.49		1261841	4130200	3480258	4768120	5394837	6746114		71.79	70.85	70.91	70.76	71.07	71.09		3108182	7117276	7462124	9928305	13371835	14457059
	TNC	P24821	Tenascin	LLETVEYNISGAER_6_3_0_1(3+)	1156.16		3031276	3745801	3844931	8971790	8357431	13184096		74.53	74.22	74.24	74.06	74.35	74.26		4381629	6095571	7343955	12983124	12307466	19377068
	VNN1	O95497	Pantetheinase	MTGSGIYAPNSSR_5_4_1_1(3+)	1134.12		1501170	4337161	4701084	5037424	5431248	5809673		49.14	49.08	48.95	48.94	48.97	48.92		2190060	5970999	6760664	6968671	7905723	8318847
	VNN1	O95497	Pantetheinase	MTGSGIYAPNSSR_6_6_0_1(3+)	1274.84		52037455	47261694	16313332	53384293	7005039	77446930		71.53	70.91	70.97	70.88	71.13	71.09		36097957	69468546	76371021	88101863	86117368	106225931
	VNN1	O95497	Pantetheinase	NNSIYVVANIGDK_5_4_1_2(3+)	1253.19		6912626	24883267	32826512	12618356	12548628	14400611		81.43	81.19	81.1	80.99	81.29	81.18		12540146	24597475	31762824	14198131	10575437	12961985
	VNN1	O95497	Pantetheinase	NNSIYVVANIGDK_6_5_1_1(3+)	1277.87		335798	438778	684499	2334009	2068863	2594386		NA	NA	NA	77.19	77.47	77.43		NA	NA	NA	4218136	3328609	5453753
	VNN1	O95497	Pantetheinase	NNSIYVVANIGDK_6_5_2_3(3+)	1520.62		1678606	2377499	2220740	ND	3483217	1722663		71.91	71.48	71.52	71.38	71.69	71.64		1678529	1816342	1518985	2678681	2744086	2775488
	VTN	P04004	Vitronectin	NGSLFAFR_4_3_0_1(2+)	1230.51		19579212	24226212	24737644	17631641	15824301	21148540		79.71	79.34	79.31	79.17	79.5	79.44		53478020	57150018	52804627	37920002	34313525	44548400
	VTN	P04004	Vitronectin	NGSLFAFR_5_3_0_1(2+)	1311.54		22693193	23551035	24767171	39441418	35054796	36942346		76.89	76.44	76.44	76.33	76.67	76.57		35853678	45727551	47425819	73417734	54085525	71517583
	VTN	P04004	Vitronectin	NGSLFAFR_5_3_0_1(3+)	874.694		4646006	4544929	4229649	6732861	6007492	6378728		76.89	76.44	76.44	76.33	76.67	76.57		6166163	7635984	8022448	11371411	8853810	10971586
	VTN	P04004	Vitronectin	NGSLFAFR_5_4_0_1(2+)	1413.08		6473522	8639364	8473698	5714134	4737949	7171580		76.46	76.01	76.01	75.9	76.29	76.15		10414284	11783619	12683817	9183620	6346477	10863861
	VTN	P04004	Vitronectin	NGSLFAFR_5_4_0_2(2+)	1558.62		22592557	30252440	30547868	22436795	13977440	22785558		79.71	79.27	79.31	79.17	79.5	79.44		55592200	70192168	80477095	57346845	32799521	59372885
	VTN	P04004	Vitronectin	NGSLFAFR_5_4_0_2(3+)	1039.42		122730943	159165737	163271904	139541253	89733744	141436785		79.71	79.27	79.31	79.17	79.5	79.44		197252980	252832780	326926505	257037252	135245469	257436873
	VTN	P04004	Vitronectin	NISDGFDGIPDNVDAALALPAHSYSGR_4_3_0_1(3+)	1440.96		1044125	2989896	1827632	714566	ND	ND		92.6	92.62	92.5	92.69	92.51	92.35		2588682	4735189	3309910	2895222	2808023	4393979
	VTN	P04004	Vitronectin	NISDGFDGIPDNVDAALALPAHSYSGR_5_4_0_1(4+)	1172.25		1735595	4801600	5963511	2264417	2918451	5012723		90.06	90.12	89.96	89.93	89.94	89.8		1152236	4102939	4323352	3313397	2295183	3761456
	VTN	P04004	Vitronectin	NISDGFDGIPDNVDAALALPAHSYSGR_5_4_0_2(4+)	1245.03		73093144	169789304	171392168	77691554	103204887	140756108		92.39	92.49	92.31	92.37	92.32	92.22		54321250	117141679	125261050	59490791	72141987	88502741
	VTN	P04004	Vitronectin	NISDGFDGIPDNVDAALALPAHSYSGR_5_4_0_2(5+)	996.223		6058386	16938592	15638514	6071388	7804588	11511291		92.32	92.49	92.31	92.37	92.32	92.22		3631579	9738288	10905983	4502295	5340487	6508983
	VTN	P04004	Vitronectin	NISDGFDGIPDNVDAALALPAHSYSGR_5_4_1_2(4+)	1281.54		3544125	7885310	8796893	5241919	7408741	9068817		92.16	92.3	92.11	92.17	92.12	92.03		2830979	7020745	7666451	5412149	6576820	8239352
	VTN	P04004	Vitronectin	NISDGFDGIPDNVDAALALPAHSYSGR_6_5_0_3(4+)	1409.08		7574172	13245067	17907570	10067481	10457392	14978598		94.26	94.48	94.25	94.24	94.21	94.1		5027365	17113762	20222875	8526939	8598183	14733051
	VTN	P04004	Vitronectin	NISDGFDGIPDNVDAALALPAHSYSGR_6_5_0_3(5+)	1127.47		2805373	5003464	6657179	4418346	3770658	5305746		94.26	94.42	94.25	94.17	94.14	94.1		1688117	6071427	7034251	5262881	5155434	8243393
	VTN	P04004	Vitronectin	NISDGFDGIPDNVDAALALPAHSYSGR_6_5_1_3(4+)	1445.6		7593283	20123088	25018462	17361553	19290796	27999531		94.17	94.28	94.13	94.17	94.14	94.03		4813364	13318992	15031329	14546634	14981195	20069925
	VTN	P04004	Vitronectin	NISDGFDGIPDNVDAALALPAHSYSGR_6_5_1_3(5+)	1156.68		2617391	8017814	11096709	7812907	3664017	3714174		94.17	94.28	94.13	94.17	94.14	94.03		1802492	5804723	6407358	4806544	5272558	7868196
	VTN	P04004	Vitronectin	NNATVHEQVGGPSLTSDLQAQSK_4_3_0_1(3+)	1310.57		1384723	3328726	3065797	1213541	1918438	1959131		67.96	67.41	67.5	67.36	67.67	67.7		1767111	3467490	3152495	1552150	2071010	2401384
	VTN	P04004	Vitronectin	NNATVHEQVGGPSLTSDLQAQSK_5_4_0_2(3+)	1529.32		15121135	27336404	29067960	24725168	25859465	30049818		68.02	67.41	67.56	67.36	67.67	67.7		5907692	25352124	29208931	18160690	19469037	24774668
	VTN	P04004	Vitronectin	NNATVHEQVGGPSLTSDLQAQSK_5_4_0_2(4+)	1147.24		23369437	51803772	52437207	38212803	40128207	48822197		67.96	67.41	67.56	67.96	67.41	67.56		18877670	49418942	50240635	18877670	49418942	50240635
	VTN	P04004	Vitronectin	NNATVHEQVGGPSLTSDLQAQSK_6_5_0_3(4+)	1311.3		7981136	19089041	22518099	14738329	14321785	16195913		69.26	68.77	68.9	68.67	69.02	69.08		8007076	13514273	17257219	9165269	10130721	12145049
	VTN	P04004	Vitronectin	NNATVHEQVGGPSLTSDLQAQSK_6_5_1_3(4+)	1347.81		6022326	10823411	11011324	14022113	14176931	15380118		69.2	68.71	68.84	68.61	68.96	68.99		3562416	7004105	7224708	9130078	9441236	10261343
