# Supplementary material for: Integrated GlycoProteome Analyzer (I-GPA) for Automated Identification and Quantitation of Site-Specific N-Glycosylation
Source: Sci Rep. 2016 Feb 17;6:21175. doi: 10.1038/srep21175 (PMC4756296; doi:10.1038/srep21175)
Supplement: Supplementary Excel 13 [file srep21175-s14.xlsx]

## Sheet: T6Depleted_Glycopros_Quantify
	Integrated GlycoProteome Analyzer (I-GPA) for Automated Identification and Quantitation of Site-Specific N-Glycosylation Gun Wook Park*, Jin Young Kim*, Heeyoun Hwang, Ju Yeon Lee, Young Hee Ahn, Hyun Kyoung Lee, Eun Sun Ji, Kwang Hoe Kim, Hoi Keun Jeong, Ki Na Yun, Yong-Sam Kim, Jeong-Heon Ko, Hyun Joo An, Jae Han Kim, Young-Ki Paik , and Jong Shin Yoo**
	Supplementary Excel 13 Quantification of N-glycoproteins in depleted human plasma.
	Genes	Glycoproteins	Descriptors		3TIQ using c-GPA							Global Normalized Area							Statistical Analysis
					NOR1	NOR2	NOR3	HCC1	HCC2	HCC3		NOR1	NOR2	NOR3	HCC1	HCC2	HCC3		Avg.NOR	Avg.HCC	SD.NOR	SD.HCC	log2(HCC/NOR)	P value
	A1BG	PND4217	Alpha-1B-glycoprotein		51997322	9ND396649	116247239	88224517	11ND859188	1368ND8932		5780.53	0	7938.6	7302.75	0	0		6859.56	7302.75	4104.74	4216.25	0.0903237	0.567266
	A2M	P01023	Alpha-2-macroglobulin		52438891	128039616	192405777	310251097	411079315	460878796		5829.61	10069.1	13139.5	25680.9	33263.9	32067.5		9679.41	30337.4	3670.5	4076.78	1.64811	2.70848
	ACE	P12821	Angiotensin-converting enzyme		28415714	36932977	50002965	21326999	21308465	26338863		3158.97	2904.42	3414.74	1765.33	1724.25	1832.63		3159.38	1774.07	255.156	54.7164	-0.832576	2.45899
	AFM	P43652	Afamin		93108714	119866515	140582966	123421652	131166839	163300779		10350.9	9426.35	9600.51	10216.2	10613.8	11362.3		9792.57	10730.8	491.273	581.936	0.131993	0.926852
	AFP	P02771	Alpha-fetoprotein		ND	ND	ND	3122505	2941621	3370720		0	0	0	258.464	238.031	234.531		ND	243.676	ND	12.9264	7.92882	3.32943
	AGT	P01019	Angiotensinogen		11024910	31093276	28681855	23401172	21303538	34206577		1225.64	2445.19	1958.7	1937.02	1723.85	2380.06		1876.51	2013.64	613.917	334.746	0.101757	0.406976
	AHSG	P02765	Alpha-2-HS-glycoprotein		465612308	622508440	733109719	595041006	642554664	746566081		51762	48954.3	50064.6	49254.3	51994.5	51945.3		50260.3	51064.7	1414.02	1568.04	0.0229078	0.467929
	APCS	P02743	Serum amyloid P-component		7415676	5694507	27270664	8758283	14923032	18667827		824.398	447.818	1862.33	724.964	1207.55	1298.89		1044.85	1077.13	732.572	308.388	0.0439017	0.327345
	APOC4	P55056	Apolipoprotein C-IV		1578110	2651327	3348967	1649202	1149926	1732036		175.438	208.501	228.703	136.512	93.0502	120.513		204.214	116.692	26.8902	21.9815	-0.807379	1.4582
	APOD	P05090	Apolipoprotein D		22312248	33012545	33296414	32331649	30430846	23000108		2480.45	2596.12	2273.83	2676.24	2462.42	1600.32		2450.13	2246.33	163.267	569.58	-0.125292	0.59721
	APOH	P02749	Beta-2-glycoprotein 1		777222707	1036345132	1148223983	926915152	976773388	1037904644		86403.6	81498.6	78413	76725.1	79039	72216.3		82105.1	75993.5	4029.68	3469.7	-0.111596	1.30411
	APOM	O95445	Apolipoprotein M		5589696	7809439	7856594	3585949	1824733	4425740		621.405	614.137	536.532	296.826	147.655	307.938		590.691	250.806	47.0439	89.5045	-1.23583	1.71072
	AZGP1	P25311	Zinc-alpha-2-glycoprotein		1148943	2246503	2590220	1930888	2555195	2420724		127.728	176.666	176.888	159.829	206.762	168.431		160.427	178.341	28.3188	24.9869	0.152719	0.81311
	BCHE	P06276	Cholinesterase		5231885	10989272	11558929	10691693	11620284	12900408		581.627	864.201	789.367	885.001	940.296	897.597		745.065	907.631	146.404	28.9808	0.28474	1.12713
	BPIFB2	Q8N4F0	BPI fold-containing family B member 2		6688791	9212272	9226159	13247915	14350601	15139986		743.591	724.457	630.061	1096.59	1161.23	1053.42		699.369	1103.75	60.7808	54.2574	0.658284	2.68804
	BTD	P43251	Biotinidase		4625942	5722958	9786704	2766515	3927923	6613064		514.264	450.056	668.341	228.997	317.842	460.13		544.22	335.656	112.183	116.592	-0.697206	1.6771
	C1QA	P02745	Complement C1q subcomponent subunit A		16799667	29443113	30568206	27977523	40194220	46264539		1867.61	2315.42	2087.52	2315.83	3252.45	3219.04		2090.19	2929.11	223.914	531.377	0.48683	1.5687
	C2	P06681	Complement C2		20406961	52433139	55123590	67804203	65849442	81136494		2268.64	4123.36	3764.43	5612.47	5328.44	5645.39		3385.48	5528.77	983.721	174.269	0.707599	1.41532
	C3	P01024	Complement C3		65709388	151514722	142125619	169289104	200425324	196961579		7304.89	11915.2	9705.85	14012.8	16218.1	13704.4		9641.98	14645.1	2305.81	1370.96	0.603018	1.85224
	C7	P10643	Complement component C7		10609400	14206859	15565306	51278253	55270004	60938551		1179.44	1117.23	1062.97	4244.54	4472.36	4240.04		1119.88	4318.98	58.2843	132.853	1.94735	3.45837
	C8A	P07357	Complement component C8 alpha chain		28750253	36281133	43323631	30830734	29940794	35622861		3196.16	2853.16	2958.6	2552	2422.76	2478.6		3002.64	2484.46	175.686	64.8187	-0.273302	2.11963
	CD14	P08571	Monocyte differentiation antigen CD14		6096183	9322672	8874767	8927549	8464197	10706229		677.711	733.139	606.064	738.975	684.91	744.928		672.304	722.938	63.7097	33.0672	0.104756	0.648473
	CEACAM5	P06731	Carcinoembryonic antigen-related cell adhesion molecule 5		19921666	26681059	29276849	34984159	33936038	36926941		2214.69	2098.21	1999.34	2895.8	2746.05	2569.34		2104.08	2737.06	107.795	163.418	0.379442	2.87053
	CFHR1, 2	P36980,Q03591	Complement factor H-related protein 1, 2		15908191	34004958	33203940	26609516	29164999	31527109		1768.51	2674.16	2267.52	2202.59	2359.99	2193.62		2236.73	2252.07	453.612	93.5685	0.00985867	0.3229
	CFHR3	Q02985	Complement factor H-related protein 3		9542584	13798457	16215415	9488901	10132768	11633081		1060.85	1085.12	1107.36	785.44	819.928	809.417		1084.44	804.929	23.2652	17.6765	-0.430019	3.2232
	CFI	P05156	Complement factor I		49820463	70149177	87652243	67610166	73326096	82999135		5538.52	5516.56	5985.83	5596.41	5933.44	5774.99		5680.31	5768.28	264.821	168.614	0.0221723	0.470887
	CLU	P10909	Clusterin		159763704	250623463	278250097	185258999	204137052	199634365		17760.9	19709.1	19001.9	15334.7	16518.5	13890.3		18824	15247.9	986.237	1316.21	-0.303965	1.63407
	CNDP1	Q96KN2	Beta-Ala-His dipeptidase		2923535	4099672	5415376	ND	807534	ND		325.008	322.4	369.82	0	65.3444	0		339.076	NA	26.6567	37.7266	-8.40546	2.27963
	CNTN1	Q12860	Contactin-1		1907784	6976320	6798178	2614374	3677351	4636179		212.088	548.621	464.252	216.404	297.566	322.58		408.32	278.85	175.1	55.5074	-0.550212	0.954337
	CP	P00450	Ceruloplasmin		918762480	1254507984	1358567368	1600270021	1670930586	1956492782		102139	98655	92777.5	132462	135209	136131		97857	134601	4731.27	1908.66	0.459937	2.28718
	DSC2	Q02487	Desmocollin-2		16141022	29534080	34813763	28667927	27751929	32611216		1794.39	2322.57	2377.46	2372.98	2245.64	2269.05		2164.81	2295.89	321.96	67.7769	0.0848164	0.510359
	DSG1	Q02413	Desmoglein-1		5243158	4859691	5618800	6063754	4770500	5571989		582.88	382.168	383.712	501.925	386.022	387.693		449.587	425.213	115.438	66.4397	-0.0804127	0.620021
	ERAP2	Q6P179	Endoplasmic reticulum aminopeptidase 2		171662236	149201754	212258325	196187926	194235375	221386277		19083.6	11733.3	14495.3	16239.4	15717.2	15403.8		15104.1	15786.8	3712.8	422.107	0.0637833	0.418805
	F11	P03951	Coagulation factor XI		31222158	59776735	59275272	42541535	40788881	47344319		3470.96	4700.87	4047.95	3521.36	3300.57	3294.17		4073.26	3372.03	615.345	129.361	-0.272564	0.926925
	F12	P00748	Coagulation factor XII		34388982	61599811	73087901	52632437	60732492	58094637		3823.01	4844.23	4991.22	4356.63	4914.38	4042.16		4552.82	4437.72	636.293	441.727	-0.0369411	0.388659
	F2	P00734	Prothrombin		309334317	471119847	491749114	322107515	330883853	374413249		34388.6	37049.1	33581.9	26662.3	26774.6	26051.3		35006.5	26496.1	1814.3	389.278	-0.401845	2.27517
	FCGBP	Q9Y6R7	IgGFc-binding protein		ND	1199678	1685337	2159564	2402061	3634841		0	94.3432	115.093	178.757	194.371	252.908		104.718	208.679	61.3427	39.0914	0.994775	1.88995
	FCN3	O75636	Ficolin-3		7573686	13229523	12499414	8906966	7664420	9746573		841.964	1040.38	853.593	737.271	620.193	678.156		911.978	678.54	111.347	58.5399	-0.426564	1.17196
	FETUB	Q9UGM5	Fetuin-B		5629513	11060950	13550022	13519176	11709555	10728690		625.831	869.838	925.34	1119.05	947.519	746.491		807.003	937.685	159.335	186.472	0.216529	0.54271
	FGA	P02671	Fibrinogen alpha chain		1236732	1595223	2120696	2549372	2405464	2411241		137.487	125.449	144.824	211.023	194.646	167.772		135.92	191.147	9.78199	21.8372	0.491926	1.41893
	FGB	P02675	Fibrinogen beta chain		511562486	815009577	1041046986	855471408	807597806	955118799		56870.2	64092.7	71093.8	70811.3	65349.6	66456.1		64018.9	67539	7112.07	2887.42	0.0772232	0.532741
	FSHB	P01225	Follitropin subunit beta		7939570	13141166	9189946	8368917	8912758	12484790		882.639	1033.43	627.588	692.734	721.207	868.678		847.885	760.873	205.14	94.4413	-0.156212	0.484284
	HP	P00738	Haptoglobin		62304806	82516559	128455173	144593588	163498714	176309127		6926.41	6489.14	8772.29	11968.7	13230.1	12267.4		7395.94	12488.7	1211.84	659.171	0.755819	1.79257
	HPX	P02790	Hemopexin		1205713161	1493966946	1624107939	1259476412	1381244224	1502445529		134039	117486	110911	104253	111768	104539		120812	106853	11917	4258.93	-0.177136	0.958845
	HRG	P04196	Histidine-rich glycoprotein		86665310	232756549	307905751	225057715	193863813	249009725		9634.55	18304.1	21027.1	18629.1	15687.2	17325.8		16321.9	17214	5949.3	1474.14	0.0767748	0.373358
	HSP90B1	P14625	Endoplasmin		ND	1774854	2055323	2271109	2116287	2316656		0	139.575	140.359	187.99	171.247	161.19		139.967	173.476	80.8111	13.5382	0.309644	0.860154
	ICAM2	P13598	Intercellular adhesion molecule 2		11026389	13877655	19580406	5968324	6346133	7709895		1225.8	1091.34	1337.16	494.026	513.519	536.446		1218.1	514.664	123.088	21.2333	-1.24293	2.36359
	ICOSLG	O75144	ICOS ligand		7826622	11106472	12034742	14195427	15971028	15899455		870.083	873.418	821.861	1175.02	1292.35	1106.27		855.12	1191.21	28.852	94.0927	0.478232	2.12067
	IGHA2	P01877	Ig alpha-2 chain C region		156003897	260423788	256913108	182506922	191829292	221691452		17342.9	20479.8	17544.8	15106.9	15522.5	15425.1		18455.8	15351.5	1755.74	217.334	-0.265696	1.40454
	IGHM	P01871	Ig mu chain C region		5478639	3311151	4082944	20561431	20345952	26088139		609.059	260.39	278.827	1701.97	1646.36	1815.18		382.759	1721.17	196.198	86.0339	2.16888	2.33108
	IGJ	P01591	Immunoglobulin J chain		616705	742252	969335	2462198	2377809	2853082		68.5589	58.371	66.1965	203.808	192.409	198.514		64.3755	198.244	5.33249	5.70429	1.62269	4.69527
	IL6ST	P40189	Interleukin-6 receptor subunit beta		32399452	47792232	47894098	21102921	23482035	27412108		3601.84	3758.4	3270.72	1746.79	1900.13	1907.31		3543.65	1851.41	248.992	90.675	-0.936615	2.33216
	ITIH1	P19827	Inter-alpha-trypsin inhibitor heavy chain H1		37085863	73664642	72637669	28087430	37479041	43816900		4122.82	5793.02	4960.48	2324.93	3032.75	3048.73		4958.77	2802.14	835.098	413.352	-0.823456	2.01666
	ITIH2	P19823	Inter-alpha-trypsin inhibitor heavy chain H2		4737883	12662259	18474876	7012430	6704312	10876180		526.709	995.765	1261.66	580.451	542.503	756.753		928.045	626.569	372.127	114.328	-0.566722	0.934011
	ITIH3	Q06033	Inter-alpha-trypsin inhibitor heavy chain H3		852675	1544560	1190380	534902	658843	747650		94.7916	121.465	81.2919	44.2763	53.3126	52.0207		99.1828	49.8699	20.4433	4.88702	-0.991921	1.61774
	ITIH4	Q14624	Inter-alpha-trypsin inhibitor heavy chain H4		17082551	48086989	59613150	24159967	34499308	40500773		1899.06	3781.58	4071.02	1999.83	2791.63	2818		3250.55	2536.49	1179.34	464.944	-0.357854	0.944941
	KLKB1	P03952	Plasma kallikrein		205621683	323994785	462766664	256558834	320034216	372755855		22858.9	25479.1	31602.6	21236.6	25896.7	25936		26646.9	24356.4	4487.33	2701.92	-0.129665	0.784325
	KNG1	P01042	Kininogen-1		187335138	273552567	294827313	267984409	256433531	296573507		20826	21512.3	20134	22182.3	20750.2	20635.3		20824.1	21189.3	689.167	861.927	0.025081	0.513551
	LAMC1	P11047	Laminin subunit gamma-1		3099623	3316254	3673328	1475489	889091	1516014		344.584	260.792	250.854	122.133	71.9439	105.483		285.41	99.8532	51.4867	25.5638	-1.51515	2.15021
	LAMP1	P11279	Lysosome-associated membrane glycoprotein 1		2005710	3504718	10845241	2940050	3873125	2705888		222.974	275.612	740.629	243.362	313.407	188.273		413.072	248.347	284.891	62.7161	-0.734034	0.615271
	LAMP2	P13473	Lysosome-associated membrane glycoprotein 2		ND	8025875	11109268	29243343	33178281	19229222		0	631.158	758.659	2420.61	2684.74	1337.95		694.909	2147.76	406.239	713.647	1.62794	1.31963
	LBP	P18428	Lipopolysaccharide-binding protein		1570152	4337467	3717388	2582890	1496506	ND		174.553	341.1	253.863	213.798	121.095	0		256.505	167.446	83.3049	107.213	-0.61529	0.889287
	LGALS3BP	Q08380	Galectin-3-binding protein		121078256	157591337	173036838	171932527	172792140	183147946		13460.2	12393	11816.8	14231.7	13982.1	12743.2		12556.7	13652.3	833.846	797.119	0.12069	1.61454
	LRG1	P02750	Leucine-rich alpha-2-glycoprotein		19519332	23495220	27564250	30071649	34554822	37469422		2169.96	1847.67	1882.38	2489.17	2796.12	2607.08		1966.67	2630.79	176.905	154.844	0.419742	1.46203
	LRP1	Q07954	Prolow-density lipoprotein receptor-related protein 1		327880146	395996455	470145961	483178560	478722009	628553594		36450.3	31141.3	32106.6	39994.9	38737.5	43734.1		33232.7	40822.2	2828	2599	0.296747	1.3823
	LUM	P51884	Lumican		3560936	12897033	13940497	30457525	35850432	41229949		395.868	1014.23	952.006	2521.11	2900.96	2868.74		787.367	2763.6	340.473	210.621	1.81144	3.14346
	MPO	P05164	Myeloperoxidase		54527876	48417893	101585002	54912569	54502093	56469684		6061.85	3807.6	6937.31	4545.37	4410.23	3929.1		5602.25	4294.9	1614.68	323.917	-0.383383	0.771677
	MST1	P26927	Hepatocyte growth factor-like protein		1638600	8168719	9660462	9682243	9274945	10897820		182.163	642.391	659.719	801.444	750.514	758.259		494.758	770.072	270.854	27.4434	0.638272	0.902039
	NID2	Q14112	Nidogen-2		8289529	12748552	13759402	9057426	9443797	9590025		921.544	1002.55	939.639	749.725	764.178	667.264		954.578	727.056	42.5197	52.283	-0.392798	2.08534
	None	P06888	Ig lambda chain V-I region EPS		5549104	8739521	10273453	8940387	8376302	9926283		616.892	687.28	701.581	740.037	677.798	690.66		668.584	702.832	45.3342	32.8567	0.07207	0.583697
	OIT3	Q8WWZ8	Oncoprotein-induced transcript 3 protein		16888988	13517285	33357828	15807630	23362733	20803656		1877.54	1063	2278.03	1308.47	1890.48	1447.5		1739.53	1548.81	619.159	303.944	-0.167529	0.427982
	ORM1	P02763	Alpha-1-acid glycoprotein 1		773076417	1112603007	1207909835	853787740	823134709	989776253		85942.7	87495.6	82489	70672	66606.8	68867.6		85309.1	68715.5	2562.72	2036.86	-0.312064	2.06745
	ORM2	P19652	Alpha-1-acid glycoprotein 2		701680595	856718284	1043858938	657794126	607918440	686858694		78005.6	67372.7	71285.8	54448.7	49191.8	47790.9		72221.4	50477.1	5377.84	3510.06	-0.516796	2.47836
	PCYOX1	Q9UHG3	Prenylcysteine oxidase 1		1322202	2205426	3191527	1323209	2252972	2312046		146.989	173.436	217.952	109.528	182.307	160.87		179.459	150.902	35.8627	37.3994	-0.250043	0.851403
	PGLYRP2	Q96PD5	N-acetylmuramoyl-L-alanine amidase		16427900	37956798	44927965	26502233	34553318	39781568		1826.28	2984.94	3068.16	2193.71	2796	2767.96		2626.46	2585.89	694.222	339.925	-0.0224587	0.365317
	PLOD1	Q02809	Procollagen-lysine,2-oxoglutarate 5-dioxygenase 1		15867706	19167561	19792246	6230618	3725300	5797663		1764.01	1507.34	1351.63	515.737	301.446	403.395		1540.99	406.859	208.24	107.188	-1.92126	2.47081
	PLTP	P55058	Phospholipid transfer protein		10526204	14753597	17829865	15952766	17344001	19613440		1170.19	1160.23	1217.61	1320.48	1403.45	1364.68		1182.68	1362.87	30.6617	41.5123	0.204592	1.83453
	POSTN	Q15063	Periostin		10270371	12999595	12687110	16183570	15337732	18498021		1141.75	1022.29	866.411	1339.59	1241.11	1287.07		1010.15	1289.26	138.072	49.2781	0.351965	1.52947
	PRG4	Q92954	Proteoglycan 4		81151514	104319332	114474106	105456715	100188952	112672117		9021.59	8203.72	7817.51	8729.14	8107.14	7839.61		8347.61	8225.29	614.798	456.388	-0.021295	0.804241
	PROC	P04070	Vitamin K-dependent protein C		7065856	10109081	11756018	4921639	6470185	7363174		785.509	794.982	802.826	407.387	523.557	512.322		794.439	481.089	8.67149	64.0744	-0.723634	2.26709
	PTPRM	P28827	Receptor-type tyrosine-protein phosphatase mu		ND	4879783	1793961	1826130	1634475	1588663		0	383.748	122.511	151.157	132.259	110.537		253.129	131.318	196.009	20.3263	-0.946811	0.409378
	PTPRS	Q13332	Receptor-type tyrosine-protein phosphatase S		19246140	46890286	53514892	41675458	47164312	60697486		2139.59	3687.47	3654.57	3449.67	3816.46	4223.27		3160.54	3829.8	884.326	386.97	0.277097	1.01854
	PVR	P15151	Poliovirus receptor		11826745	18171634	15554190	20319796	19398657	22321829		1314.78	1429.02	1062.21	1681.96	1569.71	1553.13		1268.67	1601.6	187.705	70.0886	0.336199	1.3809
	SELL	P14151	L-selectin		35522333	37084058	39686893	13206895	44669525	48204144		3949.01	2916.31	2710.24	1093.2	3614.59	3353.99		3191.85	2687.26	663.76	1386.63	-0.248258	0.450015
	SEPP1	P49908	Selenoprotein P		8771334	12462766	13406780	10063405	7816897	11347548		975.106	980.077	915.558	832.995	632.531	789.55		956.914	751.692	35.9013	105.458	-0.348247	1.29023
	SERPINA1	P01009	Alpha-1-antitrypsin		447772	1087415	ND	471979	473823	479933		49.7787	85.5148	0	39.0679	38.341	33.3932		67.6467	36.9341	42.9491	3.08791	-0.873068	0.420534
	SERPINA3	P01011	Alpha-1-antichymotrypsin		114880320	202816740	224046057	130998920	155413856	180239906		12771.2	15949.6	15300.3	10843.4	12575.9	12540.9		14673.7	11986.7	1679.28	990.302	-0.291795	1.93069
	SERPINA4	P29622	Kallistatin		1339093	1856096	2209405	1352957	1485043	1544441		148.867	145.964	150.882	111.991	120.167	107.461		148.571	113.206	2.4721	6.44005	-0.392198	1.98916
	SERPINA5	P05154	Plasma serine protease inhibitor		2826148	4343326	5522740	1665629	1401935	1569117		314.182	341.561	377.152	137.872	113.442	109.177		344.298	120.164	31.574	15.4831	-1.51865	2.16339
	SERPINA6	P08185	Corticosteroid-binding globulin		4527736	7043912	11272866	6182706	7113913	9106173		503.347	553.936	769.832	511.771	575.647	633.598		609.038	573.672	141.53	60.9372	-0.0863066	0.555339
	SERPINA7	P05543	Thyroxine-binding globulin		43831819	59861690	70722842	99737758	106007817	121993025		4872.77	4707.55	4829.71	8255.76	8577.99	8488.14		4803.34	8440.63	85.7086	166.287	0.813312	3.12444
	SERPIND1	P05546	Heparin cofactor 2		126881435	168012363	182605491	103006308	106028680	110067351		14105.4	13212.6	12470.3	8526.31	8579.68	7658.37		13262.7	8254.79	818.712	517.201	-0.684075	2.77715
	SERPINF1	P36955	Pigment epithelium-derived factor		617960	763459	2196773	1982669	3084022	3532608		68.6984	60.0387	150.019	164.115	249.554	245.795		92.9187	219.821	49.6396	48.28	1.24229	1.55429
	SHBG	P04278	Sex hormone-binding globulin		1941701	6343031	6540551	12118197	11931886	13192911		215.858	498.819	446.659	1003.08	965.51	917.949		387.112	962.179	150.586	42.6631	1.31356	1.79066
	TNC	P24821	Tenascin		34456992	62779707	64390759	117201039	45548469	169978405		3830.57	4937.02	4397.29	9701.28	3685.71	11826.9		4388.29	8404.63	553.279	4222.65	0.937525	0.866971
	VNN1	O95497	Pantetheinase		62465655	79298399	56746167	73374082	30536995	101974263		6944.29	6236.06	3875.23	6073.51	2471.01	7095.26		5685.19	5213.26	1606.97	2429.19	-0.125023	0.378046
	VTN	P04004	Vitronectin		358659784	611555206	638426959	456054187	420260078	566617702		39872.1	48093	43598.6	37749.7	34006.8	39424.7		43854.6	37060.4	4116.4	2773.93	-0.242848	0.984564
