# Supplementary material for: Integrated GlycoProteome Analyzer (I-GPA) for Automated Identification and Quantitation of Site-Specific N-Glycosylation
Source: Sci Rep. 2016 Feb 17;6:21175. doi: 10.1038/srep21175 (PMC4756296; doi:10.1038/srep21175)
Supplement: Supplementary Excel 14 [file srep21175-s15.xlsx]

## Sheet: T6Depleted_Glycans_Quantify
	Integrated GlycoProteome Analyzer (I-GPA) for Automated Identification and Quantitation of Site-Specific N-Glycosylation Gun Wook Park*, Jin Young Kim*, Heeyoun Hwang, Ju Yeon Lee, Young Hee Ahn, Hyun Kyoung Lee, Eun Sun Ji, Kwang Hoe Kim, Hoi Keun Jeong, Ki Na Yun, Yong-Sam Kim, Jeong-Heon Ko, Hyun Joo An, Jae Han Kim, Young-Ki Paik , and Jong Shin Yoo**
	Supplementary Excel 14 Quantification of N-glycans in depleted human plasma.
	Glycans		3TIQ using c-GPA							Global Normalized Area							Statistical Analysis
			NOR1	NOR2	NOR3	HCC1	HCC2	HCC3		NOR1	NOR2	NOR3	HCC1	HCC2	HCC3		Avg.NOR	Avg.HCC	Std.NOR	Std.HCC	log2(HCC/NOR)
	3_3_0_0		275901	795161	922005	559219	544109	635688		32.041	62.5252	63.4291	46.5149	43.8348	44.0069		52.6651	44.7855	17.8667	1.50014	-0.233815
	4_3_0_0		3872431	7013379	7284506	4718996	5670998	6153261		449.715	551.477	501.136	392.518	456.87	425.973		500.776	425.12	50.8821	32.1843	-0.236293
	4_3_0_1		158275831	229458767	194536912	149779076	153063956	178266681		18380.9	18042.8	13383.1	12458.4	12331.2	12340.9		16602.3	12376.8	2793.01	70.7796	-0.423741
	4_3_1_0		339073	304810	628944	793892	1366820	1451456		39.3774	23.9679	43.2681	66.0346	110.114	100.48		35.5378	92.2098	10.2069	23.1745	1.37557
	4_3_1_1		13722339	17949793	15691164	12117655	11547236	13955126		1593.61	1411.43	1079.47	1007.93	930.274	966.075		1361.5	968.092	260.68	38.8652	-0.491984
	4_4_0_1		10144576	21261605	24504863	21788921	30640258	34160545		1178.11	1671.85	1685.81	1812.37	2468.46	2364.84		1511.92	2215.22	289.17	352.708	0.551067
	5_2_0_0		17448760	55605867	70224686	89460158	111022968	133044596		2026.37	4372.41	4831.09	7441.15	8944.29	9210.31		3743.29	8531.92	1504.48	953.954	1.18856
	5_3_0_0		2203668	7428871	8588032	7321002	9111913	11357469		255.917	584.148	590.812	608.949	734.079	786.247		476.959	709.758	191.457	91.1167	0.573462
	5_3_0_1		162057568	267625190	387189578	276349179	338470672	393943311		18820.1	21043.9	26636.6	22986.3	27268	27271.6		22166.9	25842	4027.42	2473.12	0.22131
	5_4_0_0		2200727	4445517	4812547	2438692	2536864	3163517		255.576	349.56	331.078	202.846	204.376	219.002		312.071	208.741	49.7918	8.91853	-0.58016
	5_4_0_1		558782033	1049622134	1317885631	1032355117	915702807	1312009764		64892.7	82534	90663.6	85869.6	73771.3	90826.8		79363.4	83489.2	13174.8	8773.38	0.0731156
	5_4_0_2		4841747307	6490903553	7428251582	5816617820	6079755323	6851520695		562284	510394	511025	483816	489800	474312		527901	482643	29778.2	7810.54	-0.12931
	5_4_1_0		4083684	10466751	10099020	13137197	15474515	17115815		474.248	823.023	694.76	1092.73	1246.67	1184.88		664.01	1174.76	176.409	77.4655	0.823087
	5_4_1_1		116744844	132064910	168790395	232797678	256427554	301061482		13557.9	10384.5	11611.9	19363.7	20658.4	20841.7		11851.4	20287.9	1600.16	805.627	0.775561
	5_4_1_2		116744844	785977832	861556448	822880973	950737113	1044793270		13557.9	61803.1	59270.6	68445.9	76593.8	72328.2		44877.2	72455.9	27152.9	4075.46	0.691122
	5_4_2_1		6356628	16068343	22048812	12674833	15914756	14461363		738.21	1263.49	1516.84	1054.27	1282.13	1001.12		1172.85	1112.51	397.151	149.284	-0.076199
	5_5_0_1		13921525	29896955	31288608	18050941	21142430	24873686		1616.74	2350.86	2152.49	1501.45	1703.29	1721.94		2040.03	1642.22	379.762	122.272	-0.31294
	5_5_0_2		116353992	140573726	153057831	139235904	139577946	147718698		13512.5	11053.6	10529.6	11581.4	11244.7	10226.2		11698.6	11017.4	1592.6	705.638	-0.086541
	5_5_1_0		1840079	2190142	3045073	4723190	5928881	7660692		213.693	172.216	209.485	392.867	477.646	530.329		198.464	466.947	22.8294	69.3526	1.23438
	5_5_1_1		50465600	108655789	122379007	182783165	155506050	238646077		5860.69	8543.84	8419.03	15203.6	12528	16520.8		7607.85	14750.8	1514.37	2034.58	0.955231
	5_5_1_2		14937860	22059861	19581152	34279799	35137132	37651521		1734.77	1734.61	1347.08	2851.34	2830.74	2606.51		1605.49	2762.86	223.787	135.794	0.783151
	5_5_2_0		1261841	4130200	3480258	4768120	5394837	6746114		146.541	324.766	239.424	396.604	434.622	467.015		236.91	432.747	89.1395	35.2428	0.869183
	5_5_2_1		ND	ND	ND	5040517	5666444	6345814		#VALUE!	#VALUE!	#VALUE!	419.262	456.503	439.303		#VALUE!	438.356	#VALUE!	18.6387	8.77596
	5_5_2_2		5095948	6758356	6419504	10465218	11742679	12302791		591.805	531.424	441.628	870.479	946.02	851.689		521.619	889.396	75.5668	49.9296	0.769829
	5_6_1_1		ND	ND	ND	2293261	1988171	2192529		#VALUE!	#VALUE!	#VALUE!	190.75	160.172	151.783		#VALUE!	167.568	#VALUE!	20.5093	7.3886
	6_2_0_0		8451306	26347507	24036205	29207851	33926603	34931111		981.47	2071.76	1653.56	2429.46	2733.21	2418.19		1568.93	2526.95	550.05	178.715	0.687616
	6_2_1_0		61659461	139406202	128968771	158117021	188835044	182619344		7160.66	10961.8	8872.38	13151.9	15213	12642.2		8998.28	13669.1	1903.7	1361.18	0.603192
	6_3_0_1		17297836	43733867	46724943	75169431	87531920	101603016		2008.84	3438.89	3214.43	6252.47	7051.79	7033.7		2887.39	6779.32	769.077	456.357	1.23138
	6_4_1_1		3031276	3969684	4372434	10351207	9347920	14616055		352.029	312.145	300.801	860.996	753.092	1011.83		321.658	875.306	26.9068	129.961	1.44426
	6_5_0_1		9346104	18231748	15267126	28410586	33276236	37756311		1085.39	1433.6	1050.3	2363.14	2680.82	2613.77		1189.76	2552.58	211.899	167.443	1.10128
	6_5_0_2		209288473	316109460	343488601	185024417	189083205	207283685		24305.2	24856.4	23630.2	15390	15233	14349.7		24263.9	14990.9	614.113	560.837	-0.694725
	6_5_0_3		948610969	1319691834	1442434357	837856629	834424009	957436396		110164	103770	99231.9	69691.5	67223.3	66280.7		104389	67731.8	5492.46	1761.35	-0.624062
	6_5_1_1		3399867	6348764	8705891	13512784	13927395	16233734		394.835	499.217	598.92	1123.97	1122.03	1123.82		497.657	1123.27	102.051	1.0812	1.17448
	6_5_1_2		98124308	126832125	150423616	181645207	174082658	207233293		11395.4	9973.08	10348.4	15108.9	14024.5	14346.2		10572.3	14493.2	737.131	556.954	0.455092
	6_5_1_3		428024453	530820132	638140459	798883348	790611341	906813075		49707.5	41739.5	43900.7	66449.8	63693.6	62776.2		45115.9	64306.5	4120.64	1911.94	0.511329
	6_5_2_2		245247	4879783	1793961	9931367	8947685	9301498		28.4811	383.708	123.415	826.074	720.848	643.917		178.535	730.28	183.916	91.4441	2.03225
	6_5_2_3		9396326	12791836	11907006	16637097	18914038	18667432		1091.22	1005.85	819.14	1383.85	1523.76	1292.3		972.069	1399.97	139.149	116.573	0.526263
	6_6_0_1		52037455	47261694	16313332	53384293	7005039	77446930		6043.23	3716.29	1122.27	4440.42	564.343	5361.44		3627.26	3455.4	2461.69	2545.73	-0.0700294
	6_6_0_2		35522333	37084058	39686893	13206895	44669525	48204144		4125.29	2916	2730.25	1098.53	3598.69	3337.04		3257.18	2678.09	757.522	1374.18	-0.282422
	6_6_0_3		3099623	3316254	3673328	1475489	889091	1516014		359.967	260.764	252.706	122.729	71.6274	104.95		291.145	99.7685	59.7369	25.9416	-1.54508
	6_6_1_3		19921666	26681059	29276849	34984159	33936038	36926941		2313.55	2097.99	2014.09	2909.92	2733.97	2556.35		2141.88	2733.42	154.477	176.787	0.351829
	6_6_2_3		30295504	44488929	44618178	17010452	19533207	22579502		3518.29	3498.26	3069.5	1414.9	1573.64	1563.12		3362.02	1517.22	253.526	88.7679	-1.1479
	7_2_0_0		5692868	13148700	15953126	23528955	22308049	28265587		661.126	1033.91	1097.49	1957.1	1797.19	1956.75		930.843	1903.68	235.735	92.2213	1.03218
	7_4_1_2		5243158	4859691	5618800	6063754	4770500	5571989		608.9	382.128	386.544	504.373	384.323	385.734		459.191	424.81	129.671	68.9071	-0.112276
	7_5_0_1		11782967	16000395	17545618	17906470	16002149	22600948		1368.38	1258.15	1207.05	1489.43	1289.17	1564.6		1277.86	1447.73	82.4555	142.37	0.180069
	7_5_0_2		271170848	305624726	380718356	311598144	342618458	392472796		31491.7	24031.9	26191.4	25918.2	27602.2	27169.8		27238.4	26896.7	3838.51	874.578	-0.0182082
	7_5_1_2		74589634	100775089	114919415	112388791	106180201	119585129		8662.27	7924.16	7905.85	9348.31	8554.14	8278.55		8164.1	8727	431.531	555.433	0.0961931
	7_6_0_1		1260075	2517021	2212514	3946803	4523331	5397482		146.336	197.919	152.209	328.288	364.411	373.653		165.488	355.451	28.2391	23.9728	1.10292
	7_6_0_2		27800542	46448013	56741427	44461816	31806770	50405945		3228.54	3652.31	3903.51	3698.26	2562.43	3489.47		3594.79	3250.05	341.141	604.578	-0.145443
	7_6_0_3		16645361	32233402	37197695	19775955	19845337	21781770		1933.07	2534.58	2559.01	1644.93	1598.79	1507.89		2342.22	1583.87	354.547	69.7266	-0.56442
	7_6_0_4		23666599	42759399	45444986	16487504	21671395	24482571		2748.46	3362.26	3126.38	1371.4	1745.9	1694.86		3079.03	1604.06	309.629	203.093	-0.940753
	7_6_1_2		976125	3069640	11099572	29028377	22209399	33720165		113.36	241.372	763.592	2414.53	1789.24	2334.35		372.775	2179.38	344.457	340.234	2.54754
	7_6_1_3		7014373	18732392	18816227	46543581	22092103	29146191		814.596	1472.97	1294.46	3871.42	1779.8	2017.71		1194.01	2556.31	340.487	1145.11	1.09825
	7_6_1_4		1992841	2155254	2984390	6626937	5978949	7823162		231.433	169.472	205.31	551.217	481.679	541.576		202.072	524.824	31.1073	37.6745	1.37696
	7_6_2_1		6044693	8880624	11149073	7284349	8249573	10190191		701.985	698.302	766.998	605.9	664.606	705.439		722.428	658.648	38.6422	50.0363	-0.133346
	7_6_2_3		ND	ND	1545464	10507020	11188338	6560624		#VALUE!	#VALUE!	106.32	873.956	901.361	454.174		#VALUE!	743.164	#VALUE!	250.647	9.53754
	7_6_3_2		ND	618049	1502881	788048	1050211	849445		#VALUE!	48.5985	103.39	65.5485	84.6076	58.8048		#VALUE!	69.6536	#VALUE!	13.3823	6.12213
	7_7_1_1		353745	372235	442985	3189253	3214166	3921283		41.0812	29.2696	30.475	265.277	258.941	271.46		33.6086	265.226	6.49947	6.25937	2.98032
