# Supplementary material for: Integrated GlycoProteome Analyzer (I-GPA) for Automated Identification and Quantitation of Site-Specific N-Glycosylation
Source: Sci Rep. 2016 Feb 17;6:21175. doi: 10.1038/srep21175 (PMC4756296; doi:10.1038/srep21175)
Supplement: Supplementary Excel 15 [file srep21175-s16.xlsx]

## Sheet: NonDepleted_Glycopeps_3i-IQ
	Integrated GlycoProteome Analyzer (I-GPA) for Automated Identification and Quantitation of Site-Specific N-Glycosylation Gun Wook Park*, Jin Young Kim*, Heeyoun Hwang, Ju Yeon Lee, Young Hee Ahn, Hyun Kyoung Lee, Eun Sun Ji, Kwang Hoe Kim, Hoi Keun Jeong, Ki Na Yun, Yong-Sam Kim, Jeong-Heon Ko, Hyun Joo An, Jae Han Kim, Young-Ki Paik , and Jong Shin Yoo**
	Supplementary Excel 15 Quantification of N-glycopeptides in non-depleted human plasma.
	Genes	Glycoproteins	Descriptors	N-Glycopeptides	z		3TIQ using c-GPA							Global Normalized Area							Statistical Analysis
							NOR1	NOR2	NOR3	HCC1	HCC2	HCC3		NOR1	NOR2	NOR3	HCC1	HCC2	HCC3		Avg.NOR	Avg.HCC	SD.NOR	SD.HCC	log2(HCC/NOR)	P-value
	A1BG	PND4217	Alpha-1B-glycoprotein	EGDHEFLEVPEAQEDVEATFPVHQPGNYSCSYR_5_4_0_2	5		2.83498e+06	3.50877e+06	7223403	2.4493e+06	2.41636e+06	4803661		586.124	717.689	1259.4	1978.93	640.091	1862.88		854.403	1493.97	356.85	741.75	0.806159	0.867791
	A2M	P01023	Alpha-2-macroglobulin	SLGNVNFTVSAEALESQELCGTEVPSVPEHGR_4_3_0_1	4		1364051	700458	1466585	782401	2160752	2098859		282.013	143.273	255.698	632.146	572.38	813.947		226.995	672.824	73.6895	125.816	1.56757	2.04547
	A2M	P01023	Alpha-2-macroglobulin	SLGNVNFTVSAEALESQELCGTEVPSVPEHGR_4_4_0_1	4		964889	1181010	1416366	205716	2101124	1042848		199.488	241.566	246.943	166.209	556.585	404.421		229.332	375.738	25.9853	196.762	0.712291	0.848982
	A2M	P01023	Alpha-2-macroglobulin	SLGNVNFTVSAEALESQELCGTEVPSVPEHGR_5_2_0_0	4		6536768	6185333	9664352	6847245	14160383	16273248		1351.46	1265.16	1684.97	5532.27	3751.07	6310.84		1433.86	5198.06	221.708	1312.2	1.85807	1.843
	A2M	P01023	Alpha-2-macroglobulin	SLGNVNFTVSAEALESQELCGTEVPSVPEHGR_5_3_0_1	4		3454489	2609594	3195036	1296197	7022864	3724356		714.205	533.771	557.053	1047.27	1860.35	1444.32		601.676	1450.65	98.1455	406.575	1.26964	1.30953
	A2M	P01023	Alpha-2-macroglobulin	SLGNVNFTVSAEALESQELCGTEVPSVPEHGR_5_4_0_1	4,5		3696552	3420755	4983470	1867034	8853394	2192760		764.25	699.687	868.865	1508.48	2345.25	850.362		777.601	1568.03	85.3755	749.222	1.01185	0.917234
	A2M	P01023	Alpha-2-macroglobulin	SLGNVNFTVSAEALESQELCGTEVPSVPEHGR_6_3_0_0	4		2085010	1465769	1679978	1129387	2035688	1023430		431.069	299.811	292.903	912.495	539.251	396.891		341.261	616.212	77.8528	266.279	0.852551	1.18573
	A2M	P01023	Alpha-2-macroglobulin	SLGNVNFTVSAEALESQELCGTEVPSVPEHGR_6_3_0_1	4		4137895	3600399	4494764	1862473	10198588	6168183		855.497	736.432	783.659	1504.8	2701.59	2392.05		791.863	2199.48	59.9549	621.202	1.47384	1.45689
	ACE	P12821	Angiotensin-converting enzyme	QQYNALLSNMSR_5_4_0_2	3		3606729	4030492	1684981	147881	791915	610302		745.68	824.403	293.775	119.481	209.777	236.678		621.286	188.645	286.351	61.3894	-1.71958	1.13144
	AFM	P43652	Afamin	DIENFNSTQK_4_3_0_1	2		578088	458746	591348	335564	466654	560437		119.518	93.8327	103.101	271.121	123.616	217.34		105.484	204.026	13.0073	74.6484	0.951727	1.25285
	AFM	P43652	Afamin	DIENFNSTQK_5_4_0_2	3		4586100	4747921	4069476	491166	1103534	4621312		948.162	971.148	709.511	396.841	292.325	1792.16		876.273	827.11	144.877	837.394	-0.0833018	0.32845
	AFM	P43652	Afamin	HNFSHCCSK_4_3_0_1	2,3		184253	154639	207757	140253	305054	206790		38.0937	31.6301	36.2223	113.318	80.8084	80.1941		35.3154	91.4402	3.32587	18.9494	1.37253	1.84754
	AFM	P43652	Afamin	HNFSHCCSK_5_4_0_1	3		256884	239556	391380	133279	428122	184381		53.1099	48.9992	68.2369	107.684	113.409	71.5037		56.782	97.5321	10.1309	22.7222	0.780443	1.0847
	AFM	P43652	Afamin	HNFSHCCSK_5_4_0_2	3		954073	1757527	3274755	296293	1968869	498913		197.252	359.487	570.952	239.392	521.551	193.481		375.897	318.141	187.39	177.647	-0.240671	0.421504
	AFM	P43652	Afamin	NCCNTENPPGCYR_5_4_0_2	3		2039287	2186355	1756874	176629	572922	251419		421.616	447.201	306.31	142.708	151.766	97.5014		391.709	130.659	75.0558	29.07	-1.58398	2.29293
	AGT	P01019	Angiotensinogen	VYIHPFHLVIHNESTCEQLAK_5_4_0_2	4,5		4592328	5445370	7060601	625015	500323	2422610		949.449	1113.8	1231.01	504.985	132.535	939.499		1098.09	525.673	141.438	403.879	-1.06276	1.25341
	AHSG	P02765	Alpha-2-HS-glycoprotein	AALAAFNAQNNGSNFQLEEISR_4_3_0_1	3		373790	743269	672939	114116	461786	406058		77.2799	152.029	117.327	92.2007	122.326	157.471		115.545	123.999	37.4066	32.6673	0.101875	0.444269
	AHSG	P02765	Alpha-2-HS-glycoprotein	AALAAFNAQNNGSNFQLEEISR_5_4_0_2	3,4		10188558	20989751	22183338	355336	6962659	6833534		2106.45	4293.28	3867.65	287.096	1844.4	2650.07		3422.46	1593.86	1159.4	1201.25	-1.10251	1.74745
	AHSG	P02765	Alpha-2-HS-glycoprotein	VCQDCPLLAPLNDTR_5_4_0_1	3		3578448	3012298	2957317	288936	1654778	526857		739.833	616.14	515.606	233.448	438.348	204.317		623.86	292.038	112.312	127.543	-1.09507	1.43381
	AHSG	P02765	Alpha-2-HS-glycoprotein	VCQDCPLLAPLNDTR_5_4_0_2	3		77616291	81136504	75517818	6247628	65669452	38590146		16046.9	16595.8	13166.5	5047.81	17395.7	14965.4		15269.7	12469.7	1842.02	6541.37	-0.292253	0.54824
	APOD	P05090	Apolipoprotein D	ADGTVNQIEGEATPVNLTEPAK_5_4_0_1	3		746531	1210018	1929746	ND	627305	402226		154.343	247.499	336.45	0	166.172	155.985		246.097	161.079	91.0617	93.1381	-0.611464	1.66933
	APOD	P05090	Apolipoprotein D	ADGTVNQIEGEATPVNLTEPAK_5_4_1_0	3		948150	1017731	1261333	ND	121048	ND		196.027	208.168	219.913	0	32.0654	0		208.036	NA	11.9434	18.513	-7.70069	2.68902
	APOD	P05090	Apolipoprotein D	ADGTVNQIEGEATPVNLTEPAK_5_4_1_1	3,4		4263152	2213172	5375132	176109	1473451	ND		881.393	452.686	937.151	142.288	390.315	0		757.077	266.302	265.08	197.53	-1.50738	1.09659
	APOD	P05090	Apolipoprotein D	ADGTVNQIEGEATPVNLTEPAK_5_4_1_2	3		807876	822682	1050747	28953	ND	ND		167.026	168.273	183.197	23.3928	0	0		172.832	NA	8.99818	13.5058	-7.43323	2.61528
	APOH	P02749	Beta-2-glycoprotein 1	LGNWSAMPSCK_4_3_0_1	2		1197290	1172315	1585021	401087	697636	636296		247.536	239.787	276.347	324.061	184.803	246.758		254.557	251.874	19.2648	69.7697	-0.0152862	0.32196
	APOH	P02749	Beta-2-glycoprotein 1	LGNWSAMPSCK_5_4_0_1	3		1392711	1759955	1260443	185843	1032323	683964		287.939	359.984	219.757	150.153	273.461	265.244		289.227	229.619	70.1222	68.9424	-0.332957	0.711223
	APOH	P02749	Beta-2-glycoprotein 1	LGNWSAMPSCK_5_4_0_2	3		18416709	24499730	28244289	724098	3151723	1786687		3807.6	5011.22	4924.37	585.039	834.887	692.885		4581.06	704.27	671.247	125.312	-2.70148	2.45216
	APOH	P02749	Beta-2-glycoprotein 1	LGNWSAMPSCK_6_5_0_3	3		641507	702187	903836	ND	123418	ND		132.63	143.626	157.583	0	32.6933	0		144.613	NA	12.5061	18.8755	-7.17605	2.30072
	APOH	P02749	Beta-2-glycoprotein 1	VYKPSAGNNSLYR_5_4_0_1	3		2719446	1789254	1620840	149656	1034999	418835		562.237	365.977	282.592	120.915	274.17	162.426		403.602	185.837	143.569	79.264	-1.1189	1.01889
	APOH	P02749	Beta-2-glycoprotein 1	VYKPSAGNNSLYR_5_4_0_2	3		13651773	52757670	47927563	3343496	5702560	7321517		2822.46	10791.1	8356.14	2701.4	1510.6	2839.32		7323.25	2350.44	4083.52	730.583	-1.63955	0.995088
	APOH	P02749	Beta-2-glycoprotein 1	VYKPSAGNNSLYR_5_4_1_2	3		2607130	12253033	10383199	929609	1604955	1912734		539.016	2506.26	1810.3	751.083	425.15	741.766		1618.53	639.333	997.543	185.546	-1.34004	0.857012
	APOH	P02749	Beta-2-glycoprotein 1	VYKPSAGNNSLYR_6_5_0_3	3		2471927	7285180	2997878	282334	2365604	5133342		511.063	1490.12	522.678	228.113	626.645	1990.73		841.288	948.497	561.937	924.336	0.173043	0.350448
	AZGP1	P25311	Zinc-alpha-2-glycoprotein	FGCEIENNR_5_4_0_2	3		3191171	3071511	3684028	137079	1268935	825277		659.764	628.252	642.308	110.754	336.139	320.046		643.441	255.646	15.7868	125.738	-1.33166	1.68784
	BCHE	P06276	Cholinesterase	ENETEIIK_7_7_0_1	4		1247101	1063975	1487472	107806	539405	425854		257.834	217.627	259.34	87.1025	142.888	165.148		244.934	131.713	23.6601	40.2049	-0.894997	1.51635
	BTD	P43251	Biotinidase	FNDTEVLQR_6_5_0_1	4		190851	176155	105486	22447	74130	45585		39.4578	36.031	18.3914	18.1362	19.6369	17.6781		31.2934	18.4837	11.3041	1.02464	-0.759604	1.0571
	C2	P06681	Complement C2	QSVPAHFVALNGSK_7_2_0_0	3		1564180	829893	916720	ND	1724350	344617		323.389	169.748	159.83	0	456.778	133.644		217.656	295.211	91.7023	234.848	0.4397	0.338831
	C3	P01024	Complement C3	TVLTPATNHMGNVTFTIPANR_4_2_1_0	3		9617641	13037287	9589243	744356	2255882	3945673		1988.42	2666.67	1671.88	601.407	597.58	1530.15		2108.99	909.712	508.237	537.318	-1.21307	1.07714
	C3	P01024	Complement C3	TVLTPATNHMGNVTFTIPANR_6_2_1_0	3		15008256	16558188	11252437	1508520	8144889	8378335		3102.91	3386.84	1961.86	1218.82	2157.57	3249.15		2817.2	2208.51	754.232	1016.13	-0.351187	0.527796
	C8A	P07357	Complement component C8 alpha chain	GGSSGWSGGLAQNR_5_4_0_2	3		3570801	2019791	2625559	142938	1113556	342036		738.252	413.131	457.765	115.488	294.979	132.643		536.383	181.037	176.242	99.0494	-1.56698	1.16737
	CADM1	Q9BY67	Cell adhesion molecule 1	FQLLNFSSSELK_6_5_0_2	3		4188655	5317976	9054995	3181862	7515405	3989498		865.991	1087.75	1578.73	2570.8	1990.82	1547.14		1177.49	2036.26	364.747	513.34	0.790204	0.940988
	CFHR1, 2	P36980,Q03591	Complement factor H-related protein 1, 2	LQNNENNISCVER_5_4_0_2	3		1968431	3599834	2973020	188445	276647	385800		406.967	736.316	518.344	152.255	73.2834	149.615		553.876	125.051	167.525	44.8517	-2.14704	1.44433
	CFI	P05156	Complement factor I	FLNNGTCTAEGK_5_4_0_1	3		709988	862378	471548	ND	65721	ND		146.788	176.392	82.2141	0	17.4094	0		135.131	NA	48.1589	10.0513	-7.07822	1.79202
	CFI	P05156	Complement factor I	FLNNGTCTAEGK_5_4_0_2	3		5517715	4278434	2766028	381003	511963	842040		1140.77	875.118	482.255	307.834	135.618	326.547		832.714	256.666	331.299	105.247	-1.69793	1.2485
	CLU	P10909	Clusterin	EDALNETR_5_4_0_2	3		849029	777786	273160	39143	ND	ND		175.534	159.09	47.6253	31.6258	0	0		127.416	NA	69.5885	18.2592	-6.99341	1.40462
	CLU	P10909	Clusterin	EDALNETR_6_5_0_3	3		721772	520213	565003	44571	494468	218952		149.224	106.405	98.5079	36.0114	130.984	84.9105		118.046	83.9686	27.2884	47.4932	-0.491424	0.60731
	CLU	P10909	Clusterin	ELPGVCNETMMALWEECKPCLK_5_4_0_2	4		787895	1110558	1699024	ND	1319259	ND		162.895	227.155	296.224	0	349.47	0		228.758	NA	66.679	201.766	-7.83768	0.639116
	CLU	P10909	Clusterin	ELPGVCNETMMALWEECKPCLK_6_5_0_3	4		664828	1250481	1675575	ND	431321	ND		137.451	255.775	292.135	0	114.256	0		228.454	NA	80.8805	65.9659	-7.83576	1.4906
	CLU	P10909	Clusterin	ELPGVCNETMMALWEECKPCLK_6_5_1_3	4		460003	533702	841817	ND	ND	ND		95.1042	109.164	146.77	0	0	0		117.013	#DIV/0!	26.7123	0	-6.87052	2.07234
	CLU	P10909	Clusterin	LANLTQGEDQYYLR_5_4_0_2	3,4		13247560	18210331	9572596	495581	2837907	4063297		2738.89	3724.77	1668.98	400.408	751.757	1575.76		2710.88	909.31	1028.18	603.31	-1.57592	1.05727
	CLU	P10909	Clusterin	LANLTQGEDQYYLR_5_4_1_2	3		657452	985743	839051	27025	331890	418440		135.926	201.625	146.288	21.835	87.9172	162.273		161.28	90.675	35.3224	70.2595	-0.83079	0.912735
	CLU	P10909	Clusterin	LANLTQGEDQYYLR_6_5_0_3	3,4		2661153	3833508	2436982	ND	873864	ND		550.185	784.112	424.886	0	231.485	0		586.394	NA	182.33	133.648	-9.19573	2.46911
	CP	P00450	Ceruloplasmin	AGLQAFFQVQECNK_5_4_0_2	3		4091213	4233677	7925525	2844011	5231908	4979303		845.845	865.963	1381.81	2297.84	1385.92	1931		1031.21	1871.59	303.799	458.849	0.859928	1.25608
	CP	P00450	Ceruloplasmin	EHEGAIYPDNTTDFQR_5_4_0_1	3		1122505	820605	1085342	221794	1231267	457868		232.074	167.848	189.229	179.2	326.161	177.563		196.384	227.641	32.7056	85.3244	0.213087	0.470812
	CP	P00450	Ceruloplasmin	EHEGAIYPDNTTDFQR_5_4_0_2	3		34875729	37044696	41319510	2763186	9889427	14595152		7210.45	7577.18	7204.03	2232.53	2619.7	5660.06		7330.55	3504.1	213.612	1877.13	-1.06488	1.40555
	CP	P00450	Ceruloplasmin	EHEGAIYPDNTTDFQR_5_4_1_2	3,4		5634193	6058407	12738456	868751	5943729	11010984		1164.85	1239.2	2220.94	701.913	1574.49	4270.11		1541.66	2182.17	589.446	1860.1	0.501275	0.621127
	CP	P00450	Ceruloplasmin	EHEGAIYPDNTTDFQR_6_5_0_3	4		1393909	1936084	1397504	ND	901154	910734		288.186	396.01	243.654	0	238.714	353.187		309.283	295.95	78.3383	180.199	-0.0635734	0.657977
	CP	P00450	Ceruloplasmin	EHEGAIYPDNTTDFQR_6_5_1_3	4		2064231	2418764	2244841	241598	1641711	1538844		426.773	494.738	391.387	195.201	434.887	596.77		437.633	408.953	52.5245	202.037	-0.0977867	0.375495
	CP	P00450	Ceruloplasmin	ELHHLQEQNVSNAFLDK_4_3_0_1	3		943952	596981	754332	481942	1057914	1205501		195.159	122.107	131.517	389.388	280.24	467.498		149.595	379.042	39.7395	94.057	1.3413	1.58788
	CP	P00450	Ceruloplasmin	ELHHLQEQNVSNAFLDK_5_4_0_1	3		ND	828283	640238	704799	1449914	1814582		0	169.418	111.625	569.447	384.08	703.703		140.522	552.41	86.1228	160.491	1.97495	1.49341
	CP	P00450	Ceruloplasmin	ELHHLQEQNVSNAFLDK_5_4_0_2	3,4		12538881	4536307	13707799	1947054	10942821	14077199		2592.37	927.864	2389.95	1573.13	2898.74	5459.2		1970.06	3310.36	908.227	1975.46	0.748746	0.713276
	CP	P00450	Ceruloplasmin	ELHHLQEQNVSNAFLDK_5_4_1_2	4		829626	1480681	2475726	1853624	2329554	527947		171.523	302.861	431.641	1497.65	617.096	204.74		302.008	773.161	130.061	660.431	1.35618	0.688947
	CP	P00450	Ceruloplasmin	ELHHLQEQNVSNAFLDK_6_5_0_3	4		15135150	14872944	20588090	692506	1749871	5259808		3129.14	3042.14	3589.52	559.514	463.538	2039.78		3253.6	1020.94	294.151	883.639	-1.67213	1.9469
	CP	P00450	Ceruloplasmin	ELHHLQEQNVSNAFLDK_6_5_1_3	4		9286800	13361237	13004947	997676	1947110	3443683		1920.02	2732.93	2267.4	806.078	515.787	1335.48		2306.78	885.78	407.885	415.616	-1.38086	1.44735
	CP	P00450	Ceruloplasmin	ELHHLQEQNVSNAFLDK_6_5_2_3	4		1217316	1343789	1819861	197603	296245	1121816		251.676	274.861	317.292	159.655	78.4749	435.045		281.276	224.391	33.2748	186.892	-0.32597	0.522335
	CP	P00450	Ceruloplasmin	ENLTAPGSDSAVFFEQGTTR_5_4_0_1	3		905072	1163483	1065793	ND	1344125	176665		187.121	237.981	185.82	0	356.057	68.5114		203.641	212.284	29.7465	188.924	0.0599711	0.544864
	CP	P00450	Ceruloplasmin	ENLTAPGSDSAVFFEQGTTR_5_4_0_2	3,4		27616520	28225704	25127741	2655623	35969857	20828832		5709.63	5773.33	4381.01	2145.63	9528.36	8077.51		5287.99	6583.83	786.115	3911.46	0.316209	0.490012
	CP	P00450	Ceruloplasmin	ENLTAPGSDSAVFFEQGTTR_5_4_1_2	3		ND	887666	ND	ND	1260486	834731		0	181.565	0	0	333.901	323.712		NA	328.807	104.826	189.905	8.3611	0.935977
	CP	P00450	Ceruloplasmin	ENLTAPGSDSAVFFEQGTTR_6_5_0_3	4		1439407	1966482	2747937	282454	805614	1226982		297.593	402.227	479.101	228.21	213.406	475.829		392.974	305.815	91.1073	147.422	-0.361774	0.90369
	CP	P00450	Ceruloplasmin	ENLTAPGSDSAVFFEQGTTR_6_5_1_3	4		678457	655181	1576628	ND	397027	1354555		140.269	134.012	274.884	0	105.172	525.302		183.055	315.237	79.5879	277.943	0.784161	0.378166
	CR2	P20023	Complement receptor type 2	EAPYFYNDTVTFK_6_5_1_3	5		473508	664743	285871	49425	59082	218935		97.8963	135.968	49.8414	39.9332	15.6507	84.9039		94.5684	46.8293	43.1594	35.1378	-1.01395	0.697717
	CTSD	P07339	Cathepsin D	GSLSYLNVTR_5_5_1_2	3		3762275	2030174	3979713	133500	1206122	918614		777.838	415.255	693.861	107.862	319.5	356.242		628.985	261.202	189.798	134.061	-1.26786	1.10309
	DBH	P09172	Dopamine beta-hydroxylase	SLEAINGSGLQMGLQR_5_4_2_1	3		2232041	805974	2760555	ND	2037068	ND		461.467	164.855	481.301	0	539.616	0		369.208	NA	177.252	311.548	-8.52829	0.544199
	DSC2	Q02487	Desmocollin-2	ANYTILK_5_4_0_2	3		2135965	1044077	2385164	359958	1423531	757981		441.604	213.557	415.852	290.83	377.091	293.948		357.004	320.623	124.894	48.9276	-0.155063	0.425062
	DSG1	Q02413	Desmoglein-1	TGEINITSIVDR_7_4_1_2	3		1032919	958376	1187488	77222	729456	172454		213.553	196.028	207.038	62.392	193.232	66.8784		205.539	107.501	8.85802	74.2792	-0.935069	1.0547
	ERAP2	Q6P179	Endoplasmic reticulum aminopeptidase 2	DLEITNATLQSEEDSR_5_4_0_2	3,4		22164842	26967790	29953297	851103	8769443	1463986		4582.51	5516.04	5222.34	687.654	2323.01	567.74		5106.96	1192.8	477.338	980.626	-2.09811	2.24311
	F12	P00748	Coagulation factor XII	NHSCEPCQTLAVR_5_4_0_2	3		3715645	6454466	4205900	ND	406249	623674		768.198	1320.21	733.296	0	107.615	241.863		940.567	174.739	329.241	121.176	-2.42833	1.52832
	F2	P00734	Prothrombin	GHVNITR_4_3_0_1	2		2817434	4349996	2810754	1736100	2455783	2616109		582.496	889.755	490.053	1402.69	650.533	1014.54		654.101	1022.59	209.251	376.144	0.644639	0.740689
	F2	P00734	Prothrombin	GHVNITR_5_4_0_1	3		654474	968967	502170	116166	185976	399075		135.31	198.194	87.553	93.857	49.2648	154.763		140.353	99.2949	55.4926	52.9589	-0.499263	0.539003
	F2	P00734	Prothrombin	GHVNITR_5_4_0_2	2,3		26653859	23434078	21448503	1324083	2395520	2845910		5510.6	4793.24	3739.53	1069.8	634.57	1103.66		4681.13	936.009	890.841	261.602	-2.32226	1.96501
	FCN3	O75636	Ficolin-3	VELEDFNGNR_5_4_1_2	3		914267	807837	1169403	179512	644261	261079		189.022	165.236	203.885	145.038	170.664	101.248		186.048	138.983	19.4951	35.102	-0.420763	0.868328
	FGB	P02675	Fibrinogen beta chain	GTAGNALMDGASQLMGENR_4_3_0_1	3		935323	1777796	938718	683728	1251234	693304		193.375	363.633	163.665	552.422	331.45	268.866		240.224	384.246	107.903	148.968	0.677648	0.775054
	FGB	P02675	Fibrinogen beta chain	GTAGNALMDGASQLMGENR_5_4_0_1	3,4		69116493	72890091	68090254	57798932	42740262	52123698		14289.6	14909.1	11871.5	46699	11321.8	20213.8		13690.1	26078.2	1605.09	18403.2	0.929716	0.74173
	FGB	P02675	Fibrinogen beta chain	GTAGNALMDGASQLMGENR_5_4_0_2	3,4		42944980	40004171	45598282	4340957	47815606	7652099		8878.74	8182.52	7950.03	3507.3	12666.3	2967.52		8337.1	6380.37	483.264	5450.45	-0.385905	0.518961
	FGL2	Q14314	Fibroleukin	VANLTFVVNSLDGK_5_4_0_2	3		213227550	248426644	185167722	21851016	222864506	24931864		44084.1	50813.6	32283.9	17654.7	59036.5	9668.68		42393.9	28786.6	9379.78	26499.7	-0.558458	0.768763
	FGL2	Q14314	Fibroleukin	VANLTFVVNSLDGK_6_6_1_1	3		2260926	2617028	3278533	100019	960134	3763002		467.439	535.291	571.61	80.811	254.338	1459.31		524.78	598.152	52.8749	750.813	0.1888	0.359545
	FSHB	P01225	Follitropin subunit beta	AICCNSCELTNITIAIEK_5_4_0_2	3		1486606	1826962	972480	269458	2513843	2395832		307.351	373.69	169.551	217.71	665.913	929.114		283.531	604.246	104.133	359.689	1.09163	0.793795
	GPR116	Q8IZF2	Probable G-protein coupled receptor 116	YEEQQLEIQNSSR_5_4_0_0	3		151466	186550	212963	27785	93291	55107		31.3151	38.1572	37.13	22.4491	24.7127	21.3707		35.5341	22.8441	3.68968	1.70563	-0.63738	1.91117
	GPR116	Q8IZF2	Probable G-protein coupled receptor 116	YEEQQLEIQNSSR_5_4_0_1	4		1005281	1160774	1368501	67037	511672	133323		207.839	237.427	238.597	54.163	135.541	51.7032		227.954	80.4691	17.4304	47.7097	-1.50224	1.86979
	HP	P00738	Haptoglobin	MVSHHNLTTGATLINEQWLLTTAK_3_3_1_0	3		571778	1995758	1957013	373841	878474	909404		118.213	408.216	341.204	302.047	232.707	352.671		289.211	295.808	151.831	60.225	0.0325393	0.320987
	HP	P00738	Haptoglobin	MVSHHNLTTGATLINEQWLLTTAK_5_4_0_1	4		32142793	43995384	73783490	3261489	8353802	7913958		6645.42	8998.89	12864.1	2635.14	2212.91	3069.07		9502.81	2639.04	3139.82	428.092	-1.84834	1.56516
	HP	P00738	Haptoglobin	MVSHHNLTTGATLINEQWLLTTAK_5_4_0_2	4,5		83968840	105158001	176864740	44773395	65978895	71531307		17360.3	21509.2	30836.3	36174.9	17477.7	27740.1		23235.2	27130.9	6901.8	9363.49	0.223624	0.485597
	HP	P00738	Haptoglobin	MVSHHNLTTGATLINEQWLLTTAK_5_4_1_2	4		1586538	1647508	657351	ND	663524	438303		328.012	336.984	114.609	0	175.767	169.976		259.868	172.871	125.878	99.8492	-0.588082	0.792668
	HP	P00738	Haptoglobin	MVSHHNLTTGATLINEQWLLTTAK_6_5_0_1	4		1719553	1074746	1981132	ND	1255351	1175296		355.512	219.83	345.409	0	332.541	455.785		306.917	394.163	75.5884	235.766	0.360942	0.396085
	HP	P00738	Haptoglobin	MVSHHNLTTGATLINEQWLLTTAK_6_5_0_3	4		6453554	9914722	18478008	1801316	2655187	2568510		1334.25	2027.97	3221.63	1455.38	703.355	996.079		2194.62	1051.61	954.66	379.077	-1.06138	0.927333
	HP	P00738	Haptoglobin	VVLHPNYSQVDIGLIK_4_3_0_1	3		8335125	9293609	11122739	2453518	3970211	2412723		1723.26	1900.93	1939.24	1982.33	1051.7	935.664		1854.48	1323.23	115.241	573.739	-0.486945	0.805064
	HP	P00738	Haptoglobin	VVLHPNYSQVDIGLIK_5_4_0_1	3,4		27891381	32151642	35696374	7479529	9751063	6005864		5766.45	6576.35	6223.64	6043.13	2583.04	2329.1		6188.82	3651.76	406.069	2074.88	-0.761072	0.972299
	HP	P00738	Haptoglobin	VVLHPNYSQVDIGLIK_5_4_0_2	3,4		478082788	540047622	632677755	73527116	146181273	41120500		98842.1	110462	110307	59406.7	38723.2	15946.7		106537	38025.5	6664.53	21738.4	-1.48632	1.60134
	HP	P00738	Haptoglobin	VVLHPNYSQVDIGLIK_5_4_1_2	3		3364655	4378984	5623186	1019189	1896471	480808		695.632	895.685	980.399	823.46	502.372	186.459		857.238	504.097	146.225	318.504	-0.765994	0.800338
	HP	P00738	Haptoglobin	VVLHPNYSQVDIGLIK_6_4_0_1	3		1479456	1909262	2327475	211210	225152	218081		305.873	390.524	405.794	170.648	59.6424	84.5727		367.397	104.955	53.8256	58.2421	-1.80757	1.56764
	HP	P00738	Haptoglobin	VVLHPNYSQVDIGLIK_6_5_0_1	3,4		20966792	22922500	33674295	701981	10773527	1564818		4334.82	4688.61	5871.09	567.17	2853.89	606.843		4964.84	1342.63	804.527	1308.94	-1.88668	1.4712
	HP	P00738	Haptoglobin	VVLHPNYSQVDIGLIK_6_5_0_2	3,4		22359473	31566063	41923206	1273120	20328413	6180695		4622.75	6456.57	7309.29	1028.63	5384.97	2396.9		6129.54	2936.83	1372.8	2227.8	-1.06152	1.27881
	HP	P00738	Haptoglobin	VVLHPNYSQVDIGLIK_6_5_0_3	3,4		18422417	29718971	36249243	627706	3703757	3466751		3808.78	6078.77	6320.03	507.159	981.12	1344.42		5402.53	944.233	1385.49	419.848	-2.51642	2.08423
	HP	P00738	Haptoglobin	VVLHPNYSQVDIGLIK_6_5_1_3	3,4		2640149	2752560	5363634	228777	1360304	3507439		545.842	563.013	935.146	184.842	360.343	1360.2		681.334	635.128	219.976	634.032	-0.101315	0.363953
	HP	P00738	Haptoglobin	VVLHPNYSQVDIGLIK_7_6_0_2	4		2071046	2538698	2368410	ND	1664214	869643		428.182	519.269	412.931	0	440.848	337.251		453.461	389.05	57.4999	230.513	-0.221024	0.922409
	HPX	P02790	Hemopexin	ALPQPQNVTSLLGCTH_4_3_0_1	2,3		2244198	5989343	5430966	683799	1360784	1070847		463.981	1225.07	946.886	552.48	360.47	415.279		878.646	442.743	385.106	98.9072	-0.988812	0.887843
	HPX	P02790	Hemopexin	ALPQPQNVTSLLGCTH_5_4_0_1	3		11345407	11528430	16639477	7068352	9508898	2150038		2345.63	2358.04	2901.08	5710.92	2518.89	833.794		2534.92	3021.2	317.169	2477.06	0.253184	0.4051
	HPX	P02790	Hemopexin	ALPQPQNVTSLLGCTH_5_4_0_2	3,4		135023846	146866722	207099664	10679348	92765838	31591573		27915.8	30040.4	36107.7	8628.44	24573.5	12251.3		31354.6	15151.1	4251.17	8358.71	-1.04925	1.30387
	HPX	P02790	Hemopexin	ALPQPQNVTSLLGCTH_5_4_1_2	3		1145964	1057594	1619463	159802	1826983	1204427		236.924	216.322	282.352	129.113	483.965	467.082		245.2	360.053	33.784	200.178	0.554254	0.678443
	HPX	P02790	Hemopexin	SWPAVGNCSSALR_4_3_0_0	2		626974	ND	631302	256281	382019	397708		129.625	0	110.067	207.064	101.196	154.233		119.846	154.164	69.8807	52.9338	0.363287	1.6365
	HPX	P02790	Hemopexin	SWPAVGNCSSALR_4_3_0_1	2		8062568	6476296	8631161	1941568	3763112	2836856		1666.91	1324.67	1504.84	1568.7	996.843	1100.14		1498.81	1221.9	171.199	304.751	-0.294692	1.32312
	HPX	P02790	Hemopexin	SWPAVGNCSSALR_5_4_0_1	3		4380618	3571870	4634008	182177	584543	981916		905.679	730.596	807.937	147.191	154.845	380.791		814.737	227.609	87.7392	132.715	-1.83978	1.89253
	HPX	P02790	Hemopexin	SWPAVGNCSSALR_5_4_0_2	3		114888952	124689482	146665118	6990306	45113205	28139019		23752.9	25504.2	25571	5647.86	11950.4	10912.4		24942.7	9503.57	1030.91	3379.24	-1.39208	2.40956
	HPX	P02790	Hemopexin	SWPAVGNCSSALR_5_4_1_2	3		13253719	8926481	16097582	862231	4593660	2683327		2740.16	1825.84	2806.6	696.645	1216.85	1040.61		2457.54	984.701	548.074	264.572	-1.31945	1.40553
	HPX	P02790	Hemopexin	SWPAVGNCSSALR_6_5_0_2	3		2550064	2225739	2864427	140993	1041779	643834		527.218	455.256	499.411	113.916	275.966	249.682		493.962	213.188	36.2888	86.9705	-1.21227	1.55375
	HPX	P02790	Hemopexin	SWPAVGNCSSALR_6_5_0_3	3,4		8881097	9736428	12808987	268586	3494238	522691		1836.14	1991.51	2233.24	217.006	925.619	202.702		2020.29	448.442	200.11	413.309	-2.17157	1.8212
	HPX	P02790	Hemopexin	SWPAVGNCSSALR_6_5_1_2	3		517650	540506	681991	108865	878356	316340		107.022	110.556	118.905	87.9581	232.675	122.678		112.161	147.77	6.10156	75.5512	0.397786	0.601003
	HPX	P02790	Hemopexin	SWPAVGNCSSALR_6_5_1_3	3		1097789	2460322	2645872	157844	1530608	401386		226.964	503.238	461.306	127.531	405.456	155.659		397.17	229.549	148.886	152.988	-0.790955	1.16806
	HRG	P04196	Histidine-rich glycoprotein	HSHNNNSSDLHPHK_3_3_0_0	3		76360	88470	105892	18140	53887	39227		15.7872	18.0958	18.4622	14.6563	14.2746	15.2124		17.4484	14.7144	1.45027	0.471598	-0.245862	1.4028
	HRG	P04196	Histidine-rich glycoprotein	HSHNNNSSDLHPHK_5_4_0_0	3,4		191689	213282	287215	34185	128409	70881		39.6311	43.6251	50.0758	27.62	34.0154	27.488		44.444	29.7078	5.27027	3.73107	-0.581148	1.48136
	HRG	P04196	Histidine-rich glycoprotein	HSHNNNSSDLHPHK_5_4_0_1	3,4		1437084	1680824	1961301	132717	697411	257665		297.113	343.799	341.952	107.23	184.743	99.9236		327.621	130.632	26.4371	47.0037	-1.32652	2.13148
	HRG	P04196	Histidine-rich glycoprotein	HSHNNNSSDLHPHK_5_4_0_2	4		3596494	4472478	4868358	110777	1283247	232307		743.564	914.808	848.795	89.5029	339.93	90.0897		835.722	173.174	86.3674	144.415	-2.2708	2.49524
	HRG	P04196	Histidine-rich glycoprotein	HSHNNNSSDLHPHK_5_4_1_1	4		94592	105986	135747	14753	61442	30404		19.5566	21.6786	23.6674	11.9198	16.2759	11.7908		21.6342	13.3288	2.05577	2.55305	-0.698763	1.61542
	HRG	P04196	Histidine-rich glycoprotein	HSHNNNSSDLHPHK_5_4_1_2	4		491231	737634	648261	24387	213635	34584		101.56	150.877	113.024	19.7036	56.5916	13.4118		121.82	29.9024	25.8082	23.3267	-2.02643	2.78792
	HRG	P04196	Histidine-rich glycoprotein	HSHNNNSSDLHPHK_6_5_0_3	5		181783	148960	95262	ND	ND	6796		37.5831	30.4685	16.6089	0	0	2.63552		28.2202	NA	10.6663	1.52162	-4.81865	1.52566
	HRG	P04196	Histidine-rich glycoprotein	VIDFNCTTSSVSSALANTK_5_4_0_1	3,4		12887160	13613701	16583373	3203204	4146560	1747491		2664.38	2784.57	2891.3	2588.05	1098.42	677.685		2780.08	1454.72	113.527	1003.78	-0.93439	1.05714
	HRG	P04196	Histidine-rich glycoprotein	VIDFNCTTSSVSSALANTK_5_4_0_2	3,4		14945420	15261038	21813833	3243107	11669863	2076191		3089.92	3121.52	3803.23	2620.29	3091.33	805.156		3338.22	2172.26	403.018	1207.14	-0.619884	0.776574
	HSPG2	P98160	Basement membrane-specific heparan sulfate proteoglycan core protein	NLHQSNTSR_6_6_0_1	4		ND	396418	275559	59191	36095	52088		0	81.084	48.0435	47.8237	9.56151	20.2		64.5638	25.8617	40.7727	19.7495	-1.31991	0.474351
	HYOU1	Q9Y4L1	Hypoxia up-regulated protein 1	LSALDNLLNHSSMFLK_7_6_0_1	3		2038984	1242572	1064154	435469	4505847	6097153		421.553	254.158	185.535	351.84	1193.59	2364.5		287.082	1303.31	121.405	1010.81	2.18265	0.88852
	HYOU1	Q9Y4L1	Hypoxia up-regulated protein 1	VINETWAWK_5_5_0_1	3		174884	88233	224466	16282	144366	58193		36.1567	18.0473	39.1355	13.1551	38.2423	22.5675		31.1132	24.655	11.413	12.6732	-0.335646	0.469407
	ICAM2	P13598	Intercellular adhesion molecule 2	QESMNSNVSVYQPPR_5_5_1_2	3		1745291	1915774	1695406	ND	ND	ND		360.833	391.856	295.593	0	0	0		349.427	#DIV/0!	49.1344	0	-8.44885	2.48636
	IGF2R	P11717	Cation-independent mannose-6-phosphate receptor	SLLEFNTTVSCDQQGTNHR_6_4_1_1	4		2190200	1996104	3544225	762357	2671663	2278961		452.817	408.286	617.933	615.951	707.72	883.791		493.012	735.821	110.452	136.113	0.57773	1.86411
	IGF2R	P11717	Cation-independent mannose-6-phosphate receptor	SLLEFNTTVSCDQQGTNHR_6_4_1_2	4		70666095	100700378	123670742	56503191	88832410	84552095		14610	20597.4	21561.9	45652.1	23531.6	32789.7		18923.1	33991.1	3766.27	11109.1	0.845008	0.973702
	IGHA1	P01876	Ig alpha-1 chain C region	LAGKPTHVNVSVVMAEVDGTCY_4_4_1_0	3		ND	ND	ND	370656	1443063	878606		0	0	0	299.474	382.265	340.727		#DIV/0!	340.822	0	41.3959	8.41288	2.61248
	IGHA1	P01876	Ig alpha-1 chain C region	LAGKPTHVNVSVVMAEVDGTCY_4_5_1_0	3		936990	ND	1011037	629315	9566802	2809415		193.72	0	176.274	508.459	2534.23	1089.5		184.997	1377.4	107.164	1043.12	2.89637	1.00196
	IGHA1	P01876	Ig alpha-1 chain C region	LAGKPTHVNVSVVMAEVDGTCY_5_2_0_0	3		2290662	2876895	4065426	1470392	21501477	3416627		473.587	588.445	708.805	1188.01	5695.71	1324.98		590.279	2736.24	117.619	2563.9	2.21272	0.847192
	IGHA1	P01876	Ig alpha-1 chain C region	LAGKPTHVNVSVVMAEVDGTCY_5_4_0_0	3		ND	ND	ND	ND	343532	201917		0	0	0	0	91.0011	78.3043		#DIV/0!	84.6527	0	49.2848	6.40348	1.03201
	IGHA1	P01876	Ig alpha-1 chain C region	LAGKPTHVNVSVVMAEVDGTCY_5_4_0_1	3		668855	570820	1919300	214156	443891	459814		138.284	116.756	334.629	173.029	117.586	178.318		196.556	156.311	120.058	33.6407	-0.330525	0.549228
	IGHA1	P01876	Ig alpha-1 chain C region	LAGKPTHVNVSVVMAEVDGTCY_5_4_1_1	3,4		1794501	2050534	2846523	309577	5835401	4431707		371.007	419.42	496.29	250.125	1545.79	1718.64		428.906	1171.52	63.1775	802.615	1.44965	0.942694
	IGHA1	P01876	Ig alpha-1 chain C region	LAGKPTHVNVSVVMAEVDGTCY_5_5_0_0	3		ND	ND	ND	116211	2167941	549674		0	0	0	93.8934	574.284	213.166		#DIV/0!	293.781	0	250.136	8.1986	1.04837
	IGHA1	P01876	Ig alpha-1 chain C region	LAGKPTHVNVSVVMAEVDGTCY_5_5_1_0	3		853891	ND	508900	265219	5004958	2159747		176.539	0	88.7264	214.285	1325.81	837.559		132.633	792.55	88.27	557.126	2.57906	1.00154
	IGHA1, 2	P01876,P01877	Ig alpha-1, 2 chain C region	LSLHRPALEDLLLGSEANLTCTLTGLR_4_4_0_1	4		255960	111214	622599	303173	2605368	1986879		52.9189	22.7479	108.55	244.95	690.158	770.52		61.4055	568.543	43.5259	283.105	3.21083	1.3743
	IGHA1, 2	P01876,P01877	Ig alpha-1, 2 chain C region	LSLHRPALEDLLLGSEANLTCTLTGLR_4_5_0_0	4		257073	607643	747842	714846	3912617	462734		53.149	124.288	130.386	577.564	1036.45	179.45		102.608	597.82	42.9408	428.857	2.54257	1.03228
	IGHA1, 2	P01876,P01877	Ig alpha-1, 2 chain C region	LSLHRPALEDLLLGSEANLTCTLTGLR_5_3_0_1	4		170500	87340	401919	181178	1966555	1455054		35.2503	17.8647	70.0743	146.384	520.938	564.276		41.0631	410.533	26.5858	229.783	3.32158	1.28561
	IGHA1, 2	P01876,P01877	Ig alpha-1, 2 chain C region	LSLHRPALEDLLLGSEANLTCTLTGLR_5_4_0_0	4		93709	150463	248894	198458	840883	466907		19.374	30.776	43.3945	160.345	222.749	181.069		31.1815	188.054	12.0154	31.7828	2.59239	2.21038
	IGHA1, 2	P01876,P01877	Ig alpha-1, 2 chain C region	LSLHRPALEDLLLGSEANLTCTLTGLR_5_4_0_1	4,5		3598292	4465562	11209345	4363373	26311742	7922471		743.935	913.393	1954.34	3525.41	6969.94	3072.37		1203.89	4522.57	655.41	2131.55	1.90944	1.12664
	IGHA1, 2	P01876,P01877	Ig alpha-1, 2 chain C region	LSLHRPALEDLLLGSEANLTCTLTGLR_5_5_0_0	4		ND	400405	ND	246798	2195472	278026		0	81.8995	0	199.402	581.577	107.82		NA	296.266	47.2847	251.294	8.21075	1.12217
	IGHA1, 2	P01876,P01877	Ig alpha-1, 2 chain C region	LSLHRPALEDLLLGSEANLTCTLTGLR_5_5_0_1	4		1317006	1517197	6949827	2742649	15561989	6609187		272.287	310.33	1211.7	2215.94	4122.35	2563.07		598.105	2967.12	531.728	1015.4	2.31059	1.36868
	IGHA2	P01877	Ig alpha-2 chain C region	TPLTANITK_3_4_1_0	2		360339	633955	490396	1026424	1789549	1848273		74.4989	129.67	85.5002	829.305	474.049	716.768		96.5565	673.374	29.2001	181.56	2.80196	1.68129
	IGHA2	P01877	Ig alpha-2 chain C region	TPLTANITK_4_3_1_0	2		3723152	3310695	3571334	2893010	3808928	3476932		769.75	677.175	622.66	2337.42	1008.98	1348.37		689.862	1564.92	74.3611	690.191	1.18171	1.15995
	IGHA2	P01877	Ig alpha-2 chain C region	TPLTANITK_4_3_1_1	2		722068	1420099	1825448	1048718	1703789	1109991		149.285	290.469	318.266	847.318	451.331	430.459		252.673	576.37	90.6091	234.88	1.18972	0.945495
	IGHA2	P01877	Ig alpha-2 chain C region	TPLTANITK_4_4_1_0	2		2844832	2364829	3302689	3223029	3945776	5294074		588.16	483.706	575.822	2604.07	1045.23	2053.06		549.229	1900.79	57.0792	790.496	1.79112	1.366
	IGHA2	P01877	Ig alpha-2 chain C region	TPLTANITK_4_5_1_0	2,3		1992343	1790851	2052229	877143	3295489	4587245		411.911	366.304	357.805	708.693	872.97	1778.95		378.673	1120.21	29.0965	576.375	1.56474	1.08425
	IGHA2	P01877	Ig alpha-2 chain C region	TPLTANITK_4_5_1_1	3		ND	ND	ND	399058	1325777	1876247		0	0	0	322.421	351.196	727.617		#DIV/0!	467.078	0	226.091	8.86752	1.45593
	IGHA2	P01877	Ig alpha-2 chain C region	TPLTANITK_5_4_1_0	2		2027152	1660315	2031476	1297591	1613903	1391619		419.107	339.604	354.187	1048.4	427.521	539.676		370.966	671.864	42.3245	330.873	0.856884	0.973387
	IGHA2	P01877	Ig alpha-2 chain C region	TPLTANITK_5_4_1_1	2,3		29764872	17677525	19547614	6953961	8869403	13308356		6153.79	3615.79	3408.11	5618.49	2349.49	5161.04		4392.57	4376.34	1528.8	1770.14	-0.00533855	0.306543
	IGHA2	P01877	Ig alpha-2 chain C region	TPLTANITK_5_4_1_2	3		12671949	6181766	4619721	1294211	10035390	9300891		2619.89	1264.43	805.446	1045.67	2658.36	3606.93		1563.25	2436.98	943.409	1294.9	0.640545	0.546713
	IGHA2	P01877	Ig alpha-2 chain C region	TPLTANITK_5_5_1_0	2,3		2571338	5567449	6806034	2187840	13580688	4361281		531.616	1138.78	1186.63	1767.68	3597.5	1691.32		952.34	2352.17	365.142	1079.17	1.30444	1.17583
	IGHA2	P01877	Ig alpha-2 chain C region	TPLTANITK_5_5_1_1	2,3		28712312	15966394	20302561	6899188	8990808	11780775		5936.18	3265.79	3539.74	5574.24	2381.65	4568.64		4247.24	4174.84	1469.07	1632.32	-0.0248028	0.341658
	IGHA2	P01877	Ig alpha-2 chain C region	TPLTANITK_5_5_1_2	3		4230993	2504940	3245134	890427	7229727	1777265		874.744	512.365	565.787	719.426	1915.14	689.231		650.965	1107.93	195.63	699.228	0.767219	0.656268
	IGHG1	P01857	Ig gamma-1 chain C region	EEQYNSTYR_3_3_0_0	2		5779666	5609696	4476710	4267247	5741286	6661993		1194.93	1147.42	780.512	3447.75	1520.86	2583.55		1040.95	2517.39	226.795	965.147	1.27402	1.21793
	IGHG1	P01857	Ig gamma-1 chain C region	EEQYNSTYR_3_3_1_0	2		54044846	50252999	45892809	39903085	74534041	76100430		11173.6	10278.8	8001.38	32239.9	19744	29512.1		9817.94	27165.3	1635.56	6570.22	1.46827	1.61996
	IGHG1	P01857	Ig gamma-1 chain C region	EEQYNSTYR_3_4_0_0	2,3		9019353	9331347	5835862	5123587	6796357	8341944		1864.72	1908.65	1017.48	4139.63	1800.35	3235.04		1596.95	3058.34	502.317	1179.61	0.937429	0.992007
	IGHG1	P01857	Ig gamma-1 chain C region	EEQYNSTYR_3_4_1_0	2,3		188176249	137674922	142871282	89698353	253511934	267865476		38904.8	28160.3	24909.5	72472.3	67154.9	103879		30658.2	81168.9	7324.41	19846.8	1.40465	1.44501
	IGHG1	P01857	Ig gamma-1 chain C region	EEQYNSTYR_3_5_1_0	2,3		31173361	28696796	29754541	20040382	24458897	30760465		6444.99	5869.69	5187.69	16191.7	6479.13	11929		5834.12	11533.3	629.408	4868.39	0.983218	1.07534
	IGHG1	P01857	Ig gamma-1 chain C region	EEQYNSTYR_4_3_0_0	2		7325866	7291582	6326271	3223463	4027708	4960611		1514.6	1491.43	1102.98	2604.42	1066.93	1923.75		1369.67	1865.03	231.25	770.421	0.445371	0.699497
	IGHG1	P01857	Ig gamma-1 chain C region	EEQYNSTYR_4_3_1_0	2		55391845	54554088	48467087	31786836	38947886	44123255		11452.1	11158.6	8450.21	25682.4	10317.2	17111.2		10353.6	17703.6	1654.93	7699.68	0.773906	0.926689
	IGHG1	P01857	Ig gamma-1 chain C region	EEQYNSTYR_4_3_1_1	2		1740778	1194617	913668	955892	1349016	1492718		359.9	244.349	159.297	772.319	357.352	578.882		254.516	569.518	100.687	207.642	1.16199	1.35024
	IGHG1	P01857	Ig gamma-1 chain C region	EEQYNSTYR_4_4_0_0	2,3		23643261	24230851	19257655	6002566	7298752	8843698		4888.17	4956.22	3357.56	4849.81	1933.43	3429.62		4400.65	3404.29	903.982	1458.36	-0.370363	0.668274
	IGHG1	P01857	Ig gamma-1 chain C region	EEQYNSTYR_4_4_1_0	2,3		252593748	241878938	231033862	71877778	146975215	115597480		52223	49474.3	40280.6	58074.1	38933.5	44829.2		47326	47278.9	6254.31	9802.61	-0.00143424	0.303784
	IGHG1	P01857	Ig gamma-1 chain C region	EEQYNSTYR_4_4_1_1	2,3		10033125	4461692	1507444	1884182	2204331	3402011		2074.32	912.602	262.822	1522.34	583.924	1319.31		1083.25	1141.86	917.724	493.733	0.0760216	0.338236
	IGHG1	P01857	Ig gamma-1 chain C region	EEQYNSTYR_4_5_0_0	2,3		3446748	4026038	2264375	741769	528162	1202223		712.604	823.492	394.792	599.317	139.909	466.227		643.63	401.818	222.518	236.379	-0.679689	0.700348
	IGHG1	P01857	Ig gamma-1 chain C region	EEQYNSTYR_4_5_1_0	2,3		51942334	41574678	45061062	12950037	20855640	60970432		10738.9	8503.75	7856.37	10463.1	5524.63	23644.6		9033.01	13210.8	1512.4	9367.27	0.548435	0.56091
	IGHG1	P01857	Ig gamma-1 chain C region	EEQYNSTYR_4_5_1_1	3		1637619	1474986	887236	1534659	819665	481240		338.573	301.696	154.689	1239.94	217.128	186.627		264.986	547.897	97.2831	599.518	1.04799	0.639147
	IGHG1	P01857	Ig gamma-1 chain C region	EEQYNSTYR_5_4_0_0	2,3		21861742	20544955	21570553	3043767	3820817	4691796		4519.85	4202.3	3760.81	2459.23	1012.13	1819.5		4160.99	1763.62	381.199	725.167	-1.23839	1.87847
	IGHG1	P01857	Ig gamma-1 chain C region	EEQYNSTYR_5_4_0_1	2,3		7295185	8201539	3752041	1836391	991972	1243846		1508.26	1677.56	654.166	1483.72	262.772	482.369		1279.99	742.955	548.553	650.853	-0.78479	0.760173
	IGHG1	P01857	Ig gamma-1 chain C region	EEQYNSTYR_5_4_1_0	2,3		172983713	178079568	150886155	32544746	41654535	46352098		35763.8	36424.7	26306.9	26294.7	11034.2	17975.5		32831.8	18434.8	5660.38	7640.61	-0.83266	1.2203
	IGHG1	P01857	Ig gamma-1 chain C region	EEQYNSTYR_5_4_1_1	2,3		65899361	50733654	33993355	7632933	12041841	13502521		13624.5	10377.1	5926.72	6167.07	3189.87	5236.34		9976.12	4864.43	3864.52	1523.05	-1.03621	1.13356
	IGHG1	P01857	Ig gamma-1 chain C region	EEQYNSTYR_5_5_1_0	3		10411928	5976082	6957152	931527	6013648	5096110		2152.63	1222.36	1212.98	752.633	1593.01	1976.29		1529.32	1440.64	539.824	625.897	-0.086178	0.343816
	IGHG1	P01857	Ig gamma-1 chain C region	EEQYNSTYR_5_5_1_1	3		1306228	1370302	774171	192261	330930	323974		270.058	280.284	134.976	155.338	87.6629	125.639		228.44	122.88	81.1029	33.922	-0.894563	1.03341
	IGHG2,3	P01859	Ig gamma-2 chain C region	EEQFNSTFR_3_3_1_0	2		49403338	36596989	55017070	31645632	56874376	61629271		10214	7485.61	9592.19	25568.3	15065.9	23900.1		9097.26	21511.4	1429.94	5643.94	1.2416	1.73984
	IGHG2,3	P01859	Ig gamma-2 chain C region	EEQFNSTFR_3_4_0_0	2		1941156	2329437	1217710	1042485	1510264	1576131		401.328	476.467	212.307	842.282	400.067	611.23		363.367	617.86	136.11	221.182	0.765851	0.878197
	IGHG2,3	P01859	Ig gamma-2 chain C region	EEQFNSTFR_3_4_1_0	2,3		112577691	59668626	239809562	56810754	78096831	192755041		23275.1	12204.7	41810.7	45900.6	20687.7	74751.2		25763.5	47113.2	14959	27052.1	0.870803	1.32408
	IGHG2,3	P01859	Ig gamma-2 chain C region	EEQFNSTFR_3_5_1_0	3		7695520	5183036	18908173	2405730	3673563	16888713		1591.02	1060.15	3296.63	1943.72	973.122	6549.52		1982.6	3155.45	1168.53	2979.14	0.670454	0.721985
	IGHG2,3	P01859	Ig gamma-2 chain C region	EEQFNSTFR_4_3_1_0	2		48128254	40843636	47177285	19171965	40388245	36193626		9950.36	8354.22	8225.33	15490.1	10698.8	14036		8843.31	13408.3	960.903	2456.57	0.60047	1.5637
	IGHG2,3	P01859	Ig gamma-2 chain C region	EEQFNSTFR_4_3_1_1	2		2178961	2426339	1967052	790874	2154647	1514472		450.493	496.287	342.954	638.991	570.763	587.319		429.912	599.024	78.7112	35.5886	0.478574	1.41241
	IGHG2,3	P01859	Ig gamma-2 chain C region	EEQFNSTFR_4_4_0_0	2		22974414	26316010	13435462	10064634	31837373	14959152		4749.89	5382.72	2342.46	8131.78	8433.67	5801.22		4158.36	7455.56	1604.13	1440.63	0.842303	3.14369
	IGHG2,3	P01859	Ig gamma-2 chain C region	EEQFNSTFR_4_4_1_0	2,3		188671895	85229470	218629417	40964147	207712981	117192982		39007.3	17433	38117.9	33097.2	55022.9	45447.9		31519.4	44522.7	12207.3	10992.1	0.4983	0.679027
	IGHG2,3	P01859	Ig gamma-2 chain C region	EEQFNSTFR_4_4_1_1	2,3		38793188	39980341	46429628	3195515	25162955	28483012		8020.37	8177.64	8094.98	2581.84	6665.63	11045.8		8097.66	6764.43	78.6728	4232.86	-0.259537	0.496577
	IGHG2,3	P01859	Ig gamma-2 chain C region	EEQFNSTFR_4_5_1_0	2,3		25573392	7310937	41847198	4976217	28248477	20173045		5287.22	1495.39	7296.03	4020.56	7482.98	7823.19		4692.88	6442.25	2945.64	2104.13	0.45709	0.596246
	IGHG2,3	P01859	Ig gamma-2 chain C region	EEQFNSTFR_5_4_1_0	2,3		175995182	132738713	165661636	19016273	94507113	55731962		36386.4	27150.6	28883	15364.3	25034.8	21613.1		30806.7	20670.7	4909.24	4903.63	-0.575654	0.970028
	IGHG2,3	P01859	Ig gamma-2 chain C region	EEQFNSTFR_5_4_1_1	3		80285116	80450572	50506203	4646276	60865023	33046238		16598.7	16455.5	8805.73	3753.99	16123.1	12815.5		13953.3	10897.5	4458.51	6403.7	-0.356609	0.517999
	IGHG2,3	P01859	Ig gamma-2 chain C region	EEQFNSTFR_5_4_1_2	3		598702	1173637	985456	ND	ND	698814		123.78	240.058	171.814	0	0	271.003		178.55	NA	58.4309	156.464	-7.48019	0.629892
	IGHG2,3	P01859	Ig gamma-2 chain C region	EEQFNSTFR_5_4_2_1	3		1029620	897716	495245	ND	60480	ND		212.871	183.62	86.3457	0	16.0211	0		160.946	NA	66.2401	9.24977	-7.33043	1.58343
	IGHG2,3	P01859	Ig gamma-2 chain C region	EEQFNSTFR_5_5_1_1	3		2522410	2347185	1975344	159509	1827472	748448		521.5	480.097	344.4	128.876	484.095	290.251		448.666	301.074	92.6394	177.856	-0.575523	0.750752
	IGHG2,3	P01859	Ig gamma-2 chain C region	EEQFNSTFR_6_3_1_1	3		973322	1238779	1044639	121016	705873	557671		201.231	253.382	182.132	97.7756	186.985	216.267		212.248	167.009	36.8804	61.7198	-0.345826	0.714638
	IGHG3	P01860, P01861	Ig gamma-3, 4 chain C region	EEQYNSTFR_3_3_1_0	2		10456898	9389992	6072420	6515114	12255394	9206688		2161.93	1920.64	1058.72	5263.93	3246.44	3570.39		1713.77	4026.92	579.971	1083.46	1.23251	1.62541
	IGHG3	P01860, P01861	Ig gamma-3, 4 chain C region	EEQYNSTFR_3_4_1_0	2,3		27772809	30915268	15793414	11270675	40811287	16909818		5741.94	6323.46	2753.57	9106.21	10810.9	6557.7		4939.66	8824.92	1915.4	2140.48	0.837172	2.45603
	IGHG3	P01860, P01861	Ig gamma-3, 4 chain C region	EEQYNSTFR_4_3_1_0	2		6407140	8040837	4872146	2744016	3509110	4105609		1324.66	1644.69	849.456	2217.04	929.558	1592.17		1272.93	1579.59	400.13	643.835	0.311396	0.515359
	IGHG3	P01860, P01861	Ig gamma-3, 4 chain C region	EEQYNSTFR_5_4_1_0	2,3		21812333	23377833	13143247	1620232	1987707	2518855		4509.63	4781.74	2291.52	1309.08	526.541	976.823		3860.96	937.48	1365.97	392.748	-2.0421	1.4161
	IGHG3	P01860, P01861	Ig gamma-3, 4 chain C region	EEQYNSTFR_5_4_1_1	2		2014403	2166067	348735	136282	499387	211472		416.471	443.051	60.8017	110.11	132.287	82.0098		306.775	108.136	213.433	25.1967	-1.50434	0.973646
	IGHG4	P01860, P01861	Ig gamma-3, 4 chain C region	EEQFNSTYR_3_3_1_0	2		10456898	9389992	6072420	6515114	12255394	9206688		2161.93	1920.64	1058.72	5263.93	3246.44	3570.39		1713.77	4026.92	579.971	1083.46	1.23251	1.62541
	IGHG4	P01860, P01861	Ig gamma-3, 4 chain C region	EEQFNSTYR_3_4_1_0	2		22974414	26316010	13435462	10064634	31837373	14959152		4749.89	5382.72	2342.46	8131.78	8433.67	5801.22		4158.36	7455.56	1604.13	1440.63	0.842303	3.14369
	IGHG4	P01860, P01861	Ig gamma-3, 4 chain C region	EEQFNSTYR_4_4_1_0	2,3		29570990	40913274	18337768	5187072	6730879	7374616		6113.71	8368.47	3197.18	4190.93	1783	2859.91		5893.12	2944.61	2592.69	1206.2	-1.00095	0.891961
	IGHG4	P01860, P01861	Ig gamma-3, 4 chain C region	EEQFNSTYR_4_4_1_1	2,3		6386082	5820407	3843859	366311	2819461	1362184		1320.3	1190.52	670.174	295.963	746.871	528.261		1060.33	523.698	344.06	225.489	-1.01771	1.06049
	IGHG4	P01860, P01861	Ig gamma-3, 4 chain C region	EEQFNSTYR_4_5_1_0	2,3		5394769	6614083	4081030	1019955	1913123	1451916		1115.35	1352.86	711.525	824.079	506.784	563.059		1059.91	631.307	324.24	169.3	-0.747528	1.04203
	IGHM	P01871	Ig mu chain C region	GLTFQQNASSMCVPDQDTAIR_4_5_1_1	4		1208734	1033163	954057	ND	547841	527141		249.902	211.325	166.339	0	145.122	204.428		209.189	174.775	41.8223	105.173	-0.259307	0.714729
	IGHM	P01871	Ig mu chain C region	GLTFQQNASSMCVPDQDTAIR_5_4_1_1	3,4		9173647	14951362	16635955	479673	3296824	4878142		1896.62	3058.18	2900.47	387.555	873.324	1891.76		2618.42	1050.88	630.051	767.663	-1.3171	1.65605
	IGHM	P01871	Ig mu chain C region	GLTFQQNASSMCVPDQDTAIR_5_4_1_2	3,4		4254146	4955590	3330360	ND	1730166	867009		879.531	1013.62	580.646	0	458.318	336.23		824.601	397.274	221.654	237.351	-1.05356	1.33427
	IGHM	P01871	Ig mu chain C region	GLTFQQNASSMCVPDQDTAIR_5_5_1_1	4		17490882	18752792	20522767	1226087	3911751	5933154		3616.18	3835.73	3578.13	990.624	1036.22	2300.9		3676.68	1442.58	139.046	743.677	-1.34975	1.66382
	IGHM	P01871	Ig mu chain C region	GLTFQQNASSMCVPDQDTAIR_5_5_1_2	4		3062337	3486600	2147253	309969	2455796	2063584		633.128	713.155	374.372	250.441	650.537	800.267		573.552	567.082	177.075	284.254	-0.0163675	0.309563
	IGJ	P01591	Immunoglobulin J chain	ENISDPTSPLR_4_2_1_0	2		ND	ND	206092	278650	510101	521365		0	0	35.932	225.137	135.125	202.188		NA	187.483	20.7454	46.7729	7.55062	1.96108
	IGJ	P01591	Immunoglobulin J chain	ENISDPTSPLR_4_3_0_0	2		627702	480343	697353	550651	953683	863288		129.775	98.2501	121.583	444.902	252.629	334.787		116.536	344.106	16.3574	96.4744	1.56207	1.69858
	IGJ	P01591	Immunoglobulin J chain	ENISDPTSPLR_5_3_1_1	3		498601	696876	784098	181271	2201053	1219381		103.084	142.54	136.707	146.459	583.056	472.881		127.444	400.799	21.2967	227.049	1.65302	1.13022
	IGJ	P01591	Immunoglobulin J chain	ENISDPTSPLR_5_4_0_1	3		4325099	2642592	4190662	437289	4054780	962612		894.2	540.52	730.639	353.31	1074.11	373.305		721.787	600.24	177.006	410.501	-0.266032	0.426396
	IGJ	P01591	Immunoglobulin J chain	ENISDPTSPLR_5_4_0_2	3		5442606	5713078	6606478	826907	6497958	5191563		1125.24	1168.56	1151.84	668.105	1721.3	2013.31		1148.55	1467.57	21.8469	707.586	0.353622	0.595958
	IGJ	P01591	Immunoglobulin J chain	ENISDPTSPLR_5_4_1_1	3		1299747	1138078	1331232	144183	1199763	337263		268.719	232.784	232.099	116.494	317.815	130.792		244.534	188.367	20.9471	112.333	-0.376489	0.587054
	IGJ	P01591	Immunoglobulin J chain	ENISDPTSPLR_5_4_1_2	3		2005741	1149972	2420404	344048	2995838	3754175		414.681	235.217	421.996	277.976	793.593	1455.89		357.298	842.485	105.788	590.475	1.23752	0.839221
	IGJ	P01591	Immunoglobulin J chain	ENISDPTSPLR_5_5_0_1	3		1192695	653253	1266470	133434	919780	365575		246.586	133.617	220.808	107.809	243.648	141.772		200.337	164.41	59.2011	70.6927	-0.285136	0.469074
	IL6ST	P40189	Interleukin-6 receptor subunit beta	NYTIFYR_6_5_1_1	3		ND	61638	109618	35409	50794	41767		0	12.6075	19.1118	28.6089	13.4553	16.1974		15.8597	19.4205	9.71698	8.07463	0.292219	0.631391
	IL6ST	P40189	Interleukin-6 receptor subunit beta	NYTIFYR_6_5_1_2	3,4		1450392	834642	1910974	193321	329935	414814		299.864	170.719	333.177	156.195	87.3993	160.867		267.92	134.82	85.8107	41.1341	-0.990765	1.73631
	ITIH1	P19827	Inter-alpha-trypsin inhibitor heavy chain H1	ICDLLVANNHFAHFFAPQNLTNMNK_5_4_0_2	4,5		3790067	4356400	7831879	298010	3155600	500528		783.584	891.065	1365.48	240.779	835.914	194.107		1013.38	423.6	309.632	357.836	-1.2584	0.979901
	ITIH2	P19823	Inter-alpha-trypsin inhibitor heavy chain H2	VVNNSPQPQNVVFDVQIPK_5_4_2_1	5		1083147	1111393	2086459	1243842	1652579	1205831		223.937	227.326	363.773	1004.97	437.766	467.626		271.679	636.787	79.7739	319.205	1.22891	0.949687
	ITIH3	Q06033	Inter-alpha-trypsin inhibitor heavy chain H3	ENLTAR_5_5_1_2	2		1171958	1190123	1093020	149439	567854	255502		242.299	243.43	190.567	120.74	150.424	99.0848		225.432	123.416	30.1989	25.7739	-0.86916	2.34351
	ITIH4	Q14624	Inter-alpha-trypsin inhibitor heavy chain H4	LPTQNITFQTESSVAEQEAEFQSPK_5_4_0_2	4		3777050	4664340	7122866	354252	1005740	2534194		780.893	954.052	1241.87	286.22	266.419	982.771		992.271	511.803	232.852	407.99	-0.955144	1.51902
	KLKB1	P03952	Plasma kallikrein	GVNFNVSK_4_3_0_1	2		627190	529403	538838	159200	240845	177961		129.67	108.285	93.9461	128.627	63.7995	69.014		110.634	87.1467	17.9772	36.0171	-0.34427	0.994721
	KLKB1	P03952	Plasma kallikrein	GVNFNVSK_5_4_0_2	2,3		3629153	3458070	3513367	89459	703700	852849		750.316	707.319	612.553	72.2789	186.409	330.739		690.063	196.476	70.4838	129.523	-1.81238	1.59873
	KLKB1	P03952	Plasma kallikrein	IYPGVDFGGEELNVTFVK_5_3_0_1	3		15216755	18995570	51125200	3272675	18675983	2317916		3146.02	3885.39	8913.65	2644.18	4947.24	898.898		5315.02	2830.11	3138.36	2030.57	-0.909218	0.630167
	KLKB1	P03952	Plasma kallikrein	IYSGILNLSDITK_5_4_0_2	3		936711	1145876	2219892	ND	335972	140400		193.662	234.379	387.037	0	88.9985	54.4477		271.693	71.7231	101.944	44.8684	-1.92147	1.54164
	KLKB1	P03952	Plasma kallikrein	LQAPLNYTEFQKPICLPSK_5_4_0_2	3,4		5180326	5251145	7856510	ND	ND	295520		1071.02	1074.08	1369.78	0	0	114.604		1171.62	NA	171.613	66.1666	-10.1943	2.84271
	KNG1	P01042	Kininogen-1	HGIQYFNNNTQHSSLFMLNEVK_5_4_0_2	4		5752632	6658333	8386127	2896465	2410864	3186072		1189.34	1361.91	1462.12	2340.22	638.634	1235.57		1337.79	1404.81	137.979	863.323	0.0705243	0.339248
	KNG1	P01042	Kininogen-1	HGIQYFNNNTQHSSLFMLNEVK_6_5_1_3	4		1194325	1424344	1634569	ND	ND	ND		246.923	291.338	284.986	0	0	0		274.416	#DIV/0!	24.0202	0	-8.10022	2.89547
	KNG1	P01042	Kininogen-1	ITYSIVQTNCSK_5_4_0_2	3		6510370	6934952	6765368	391050	4849270	1285764		1346	1418.49	1179.54	315.951	1284.56	498.625		1314.67	699.714	122.515	514.665	-0.909869	1.14752
	KNG1	P01042	Kininogen-1	ITYSIVQTNCSK_5_5_2_1	3		7568940	7835812	10223538	601728	2915432	2342482		1564.85	1602.75	1782.47	486.17	772.294	908.425		1650.02	722.296	116.254	215.522	-1.19182	2.47273
	KNG1	P01042	Kininogen-1	ITYSIVQTNCSK_6_5_0_3	3		3382173	2612223	3520548	197617	2053701	2295061		699.254	534.308	613.805	159.666	544.022	890.035		615.789	531.241	82.4904	365.352	-0.21307	0.421103
	KNG1	P01042	Kininogen-1	ITYSIVQTNCSK_6_5_1_3	3		1339678	1698419	1849219	150707	2372573	2519264		276.974	347.397	322.41	121.765	628.491	976.981		315.594	575.746	35.703	430.041	0.867362	0.718999
	KNG1	P01042	Kininogen-1	LNAENNATFYFK_5_4_0_2	3		6104831	7161913	8327968	181901	1590878	1540624		1262.15	1464.91	1451.98	146.968	421.421	597.461		1393.01	388.617	113.512	227.031	-1.84179	2.52736
	KNG1	P01042	Kininogen-1	LNAENNATFYFK_5_4_1_2	3		983155	1078969	1051486	ND	139349	370348		203.264	220.694	183.326	0	36.9134	143.623		202.428	90.2679	18.6981	74.5843	-1.16512	1.25894
	KNG1	P01042	Kininogen-1	LNAENNATFYFK_6_5_0_3	3		1531303	1631262	860477	124630	570090	572849		316.592	333.661	150.024	100.696	151.016	222.153		266.759	157.955	101.455	61.0255	-0.756023	0.751701
	KNG1	P01042	Kininogen-1	YNSQNQSNNQFVLYR_5_4_0_2	3		3507018	3140787	3841382	137213	846689	1459119		725.065	642.422	669.743	110.862	224.287	565.853		679.076	300.334	42.1047	236.836	-1.17701	1.20196
	LAMA2	P24043	Laminin subunit alpha-2	TLNDTLGK_7_5_1_2	3		2439895	3767186	2805209	176656	244902	294138		504.441	770.546	489.086	142.73	64.8742	114.068		588.024	107.224	158.255	39.3767	-2.45525	1.59663
	LAMA2	P24043	Laminin subunit alpha-2	YMQNLTVEQPIEVK_5_4_0_2	3		ND	ND	ND	141584	913416	1838066		0	0	0	114.394	241.963	712.81		#DIV/0!	356.389	0	315.191	8.47731	1.02393
	LAMB1	P07942	Laminin subunit beta-1	LSDTTSQSNSTAK_7_5_1_0	3		1277621	1413421	971026	529133	787958	448045		264.144	289.103	169.298	427.516	208.729	173.754		240.848	270	63.2089	137.53	0.164832	0.442031
	LAMP2	P13473	Lysosome-associated membrane glycoprotein 2	WQMNFTVR_4_6_1_0	3		51941	ND	ND	74526	ND	38554		10.7386	0	0	60.2137	0	14.9514		NA	37.5826	6.19995	31.3526	5.23199	0.853378
	LAMP2	P13473	Lysosome-associated membrane glycoprotein 2	WQMNFTVR_5_6_0_1	3		522342	729420	1823815	30296	38978	41767		107.993	149.197	317.981	24.4778	10.3252	16.1974		191.723	17.0002	111.266	7.11038	-3.49541	1.23466
	LGALS3BP	Q08380	Galectin-3-binding protein	AAIPSALDTNSSK_5_7_2_1	3		ND	2125769	3364324	1252575	2395663	ND		0	434.808	586.568	1012.03	634.608	0		510.688	823.317	304.453	511.43	0.689005	0.45855
	LGALS3BP	Q08380	Galectin-3-binding protein	DAGVVCTNETR_5_5_0_1	3		1538081	1244973	1257939	70367	433860	ND		317.993	254.649	219.321	56.8534	114.929	0		263.988	85.8912	49.9947	57.4655	-1.61989	1.84745
	LGALS3BP	Q08380	Galectin-3-binding protein	DAGVVCTNETR_5_5_0_2	3		4969686	3700233	10506025	ND	2565572	ND		1027.47	756.852	1831.72	0	679.616	0		1205.35	NA	559.076	392.377	-10.2352	1.01475
	LRG1	P02750	Leucine-rich alpha-2-glycoprotein	LPPGLLANFTLLR_5_4_0_2	3,4		423228	533709	1367528	288171	684072	1015422		87.501	109.166	238.428	232.83	181.21	393.785		145.031	269.275	81.6056	110.875	0.892713	1.67897
	LRP1	Q07954	Prolow-density lipoprotein receptor-related protein 1	IETILLNGTDR_5_5_1_1	3		2910719	4326526	2230405	461872	4762974	3737145		601.782	884.955	388.87	373.172	1261.7	1449.28		625.202	1028.05	248.87	574.846	0.71752	0.707329
	MAN2A1	Q16706	Alpha-mannosidase 2	DSVINLSESVEDGPK_5_4_0_1	3		2963615	5526871	6255233	882603	4034121	2338652		612.718	1130.48	1090.6	713.104	1068.63	906.939		944.596	896.226	288.106	178.006	-0.0758363	0.511365
	MFAP4	P55083	Microfibril-associated glycoprotein 4	FNGSVSFFR_7_5_1_2	3		2869656	2953870	3073048	2059993	2413139	454846		593.292	604.189	535.784	1664.38	639.237	176.391		577.755	826.671	36.7542	761.498	0.516854	0.509638
	MMRN1	Q13201	Multimerin-1	TLHEVLTMCHNASTSVSELNATIPK_5_3_1_1	4		ND	ND	2884524	546259	4472357	3884883		0	0	502.915	441.353	1184.72	1506.57		NA	1044.22	290.358	546.333	10.0282	1.527
	NID2	Q14112	Nidogen-2	IHQNITYQVCR_5_4_1_2	3		983155	1078969	976095	ND	139349	370348		203.264	220.694	170.182	0	36.9134	143.623		198.047	90.2679	25.6573	74.5843	-1.13355	1.17835
	NID2	Q14112	Nidogen-2	IHQNITYQVCR_6_5_0_3	3		1531303	1631262	1786057	124630	570090	572849		316.592	333.661	311.398	100.696	151.016	222.153		320.55	157.955	11.6474	61.0255	-1.02104	1.59949
	None	P06888	Ig lambda chain V-I region EPS	SVFGGGTNVTVVG_5_4_0_2	3		679372	765885	ND	460481	ND	553699		140.458	156.655	0	372.048	0	214.727		148.557	293.388	86.1508	186.761	0.981794	0.580357
	NTRK2	Q16620	BDNF/NT-3 growth factors receptor	ITNISSDDSGK_7_6_1_0	3		1277621	1413421	144255	ND	ND	ND		264.144	289.103	25.1508	0	0	0		192.799	#DIV/0!	145.723	0	-7.59096	1.12783
	NTRK2	Q16620	BDNF/NT-3 growth factors receptor	SSPDTQDLYCLNESSK_5_4_0_1	3		2061302	2061506	1405953	ND	ND	ND		426.168	421.664	245.127	0	0	0		364.32	#DIV/0!	103.248	0	-8.50906	1.89038
	ORM1	P02763	Alpha-1-acid glycoprotein 1	LVPVPITNATLDQITGK_5_4_0_1	3		2473164	1981753	1913819	259299	850721	683400		511.319	405.351	333.673	209.502	225.355	265.025		416.781	233.294	89.3727	28.6004	-0.837139	1.25024
	ORM1	P02763	Alpha-1-acid glycoprotein 1	LVPVPITNATLDQITGK_5_4_0_2	3,4		18050846	18245948	38496573	5879375	13966032	11440797		3731.95	3732.06	6711.85	4750.28	3699.58	4436.79		4725.29	4295.55	1720.42	539.399	-0.13756	0.455061
	ORM1	P02763	Alpha-1-acid glycoprotein 1	LVPVPITNATLDQITGK_5_4_1_2	3		847378	901856	1538677	352182	993684	1045410		175.193	184.467	268.267	284.548	263.225	405.414		209.309	317.729	51.2696	76.6824	0.602163	1.93286
	ORM1	P02763	Alpha-1-acid glycoprotein 1	LVPVPITNATLDQITGK_5_5_0_2	3		794749	904944	1665376	171454	588130	348696		164.312	185.099	290.357	138.527	155.795	135.226		213.256	143.183	67.5758	11.0465	-0.57473	0.918516
	ORM1	P02763	Alpha-1-acid glycoprotein 1	LVPVPITNATLDQITGK_6_5_0_1	3		776177	1077258	1519944	220792	669708	506842		160.472	220.344	265.001	178.39	177.405	196.556		215.273	184.117	52.4488	10.7835	-0.225543	0.75948
	ORM1	P02763	Alpha-1-acid glycoprotein 1	LVPVPITNATLDQITGK_6_5_0_2	3,4		10900535	10866140	13755220	2220024	12805262	6790463		2253.65	2222.58	2398.21	1793.68	3392.1	2633.37		2291.48	2606.38	93.7302	799.549	0.185769	0.542575
	ORM1	P02763	Alpha-1-acid glycoprotein 1	LVPVPITNATLDQITGK_6_5_0_3	3,4		31204531	34307565	66221640	2319354	45253607	24611982		6451.44	7017.33	11545.7	1873.94	11987.6	9544.63		8338.16	7802.06	2792.19	5277.22	-0.0958729	0.362391
	ORM1	P02763	Alpha-1-acid glycoprotein 1	LVPVPITNATLDQITGK_6_5_1_2	3,4		2620232	2738633	6088124	1057113	9330412	4461094		541.725	560.165	1061.46	854.101	2471.61	1730.03		721.117	1685.25	294.891	809.685	1.22466	1.03389
	ORM1	P02763	Alpha-1-acid glycoprotein 1	LVPVPITNATLDQITGK_6_5_1_3	3,4		16217281	17790068	30179837	2202000	38131310	32536106		3352.87	3638.81	5261.84	1779.12	10100.9	12617.6		4084.51	8165.9	1029.57	5672.45	0.99945	0.842916
	ORM1	P02763	Alpha-1-acid glycoprotein 1	LVPVPITNATLDQITGK_7_6_0_3	4		480657	628157	777431	281839	708817	480963		99.3743	128.484	135.545	227.714	187.765	186.52		121.134	200.666	19.1726	23.4322	0.728187	1.38012
	ORM1	P02763	Alpha-1-acid glycoprotein 1	QDQCIYNTTYLNVQR_5_4_0_2	3		2737693	2604476	681991	ND	ND	590729		566.009	532.724	118.905	0	0	229.087		405.879	NA	249.084	132.264	-8.66491	0.864887
	ORM1	P02763	Alpha-1-acid glycoprotein 1	QDQCIYNTTYLNVQR_6_5_0_2	3,4		1816921	2457347	1885920	ND	366706	53719		375.643	502.63	328.809	0	97.1399	20.8325		402.36	58.9862	89.9378	51.1419	-2.77004	2.50483
	ORM1	P02763	Alpha-1-acid glycoprotein 1	QDQCIYNTTYLNVQR_6_5_0_3	3,4		10702829	14060558	4117210	135171	2128759	833352		2212.78	2875.97	717.833	109.212	563.905	323.177		1935.53	332.098	1105.46	227.478	-2.54304	1.22726
	ORM1	P02763	Alpha-1-acid glycoprotein 1	QDQCIYNTTYLNVQR_6_5_1_3	4		2860310	3118603	2549438	ND	935509	ND		591.36	637.884	444.493	0	247.815	0		557.912	NA	100.941	143.076	-9.12389	2.10728
	ORM1	P02763	Alpha-1-acid glycoprotein 1	QDQCIYNTTYLNVQR_7_6_0_2	4		5026617	5183343	5478340	209127	2050160	534818		1039.24	1060.21	955.145	168.965	543.084	207.405		1018.2	306.485	55.6024	205.801	-1.73213	1.98908
	ORM1	P02763	Alpha-1-acid glycoprotein 1	QDQCIYNTTYLNVQR_7_6_0_3	4		4336688	6734392	2261427	126276	1983697	1133481		896.596	1377.46	394.278	102.025	525.478	439.569		889.446	355.691	491.632	223.841	-1.32228	0.984969
	ORM1	P02763	Alpha-1-acid glycoprotein 1	QDQCIYNTTYLNVQR_7_6_0_4	4		ND	1715916	4291775	ND	ND	ND		0	350.976	748.268	0	0	0		549.622	#DIV/0!	374.373	0	-9.1023	0.935322
	ORM1	P02763	Alpha-1-acid glycoprotein 1	QDQCIYNTTYLNVQR_7_6_1_2	4		1134339	1433973	919026	ND	302476	447537		234.521	293.307	160.232	0	80.1255	173.557		229.353	126.841	66.6881	86.8634	-0.854549	0.980049
	ORM1	P02763	Alpha-1-acid glycoprotein 1	QDQCIYNTTYLNVQR_7_6_1_3	4		1788006	1887794	1540318	ND	1732223	529423		369.665	386.132	268.554	0	458.863	205.313		341.45	332.088	63.6651	229.854	-0.0401097	0.642381
	ORM1, 2	P02763,P19652	Alpha-1-acid glycoprotein 1, 2	SVQEIQATFFYFTPNK_5_4_0_2	3		707215	427973	1818725	ND	214633	ND		146.214	87.5383	317.094	0	56.856	0		183.615	NA	119.26	32.8258	-7.52054	1.0307
	ORM1, 2	P02763,P19652	Alpha-1-acid glycoprotein 1, 2	SVQEIQATFFYFTPNK_7_6_0_2	4		578468	408774	951133	ND	ND	ND		119.596	83.6113	165.829	0	0	0		123.012	#DIV/0!	41.2154	0	-6.94266	1.75151
	ORM2	P19652	Alpha-1-acid glycoprotein 2	LVPVPITNATLDR_4_3_0_1	2		1083158	959244	530705	359808	679437	303488		223.939	196.205	92.5281	290.709	179.982	117.694		170.891	196.128	69.2665	87.6304	0.198722	0.696114
	ORM2	P19652	Alpha-1-acid glycoprotein 2	LVPVPITNATLDR_5_4_0_1	3		3242926	3618878	3560242	93364	908028	696694		670.465	740.211	620.726	75.434	240.535	270.181		677.134	195.383	60.0212	104.931	-1.79313	1.97633
	ORM2	P19652	Alpha-1-acid glycoprotein 2	LVPVPITNATLDR_5_4_0_2	3		27072292	29152407	18457233	1384436	12850741	9268924		5597.11	5962.88	3218.01	1118.56	3404.14	3594.53		4926	2705.74	1490.43	1377.83	-0.864391	0.89209
	ORM2	P19652	Alpha-1-acid glycoprotein 2	LVPVPITNATLDR_6_5_0_2	3,4		21973538	20178123	15215688	1088675	6838327	4792896		4542.96	4127.27	2652.85	879.602	1811.46	1858.71		3774.36	1516.59	993.247	552.154	-1.3154	1.25001
	ORM2	P19652	Alpha-1-acid glycoprotein 2	LVPVPITNATLDR_6_5_0_3	3,4		55979443	35298183	92901096	6227326	33889206	6027196		11573.6	7219.95	16197.3	5031.41	8977.2	2337.37		11663.6	5448.66	4489.33	3339.52	-1.09804	0.820717
	ORM2	P19652	Alpha-1-acid glycoprotein 2	LVPVPITNATLDR_6_5_1_2	3		4979432	4647364	4376572	593136	4223196	3509769		1029.48	950.58	763.053	479.228	1118.72	1361.1		914.371	986.35	136.855	455.596	0.109319	0.371726
	ORM2	P19652	Alpha-1-acid glycoprotein 2	LVPVPITNATLDR_6_5_1_3	3,4		21939339	10693465	36583789	2087627	37697049	2708315		4535.89	2187.26	6378.36	1686.71	9985.89	1050.3		4367.17	4240.97	2100.64	4985.42	-0.0423053	0.310761
	PGLYRP2	Q96PD5	N-acetylmuramoyl-L-alanine amidase	LEPVHLQLQCMSQEQLAQVAANATK_5_4_0_2	4		2618171	2935550	5133272	1198146	4822781	1949882		541.299	600.442	894.983	968.049	1277.55	756.173		678.908	1000.59	189.449	262.206	0.559563	0.803966
	PIGR	P01833	Polymeric immunoglobulin receptor	VPGNVTAVLGETLK_5_4_0_2	3		ND	ND	ND	482741	150144	520553		0	0	0	390.034	39.7729	201.873		#DIV/0!	210.56	0	175.292	7.71809	1.06305
	PLOD1	Q02809	Procollagen-lysine,2-oxoglutarate 5-dioxygenase 1	YIHQNYTK_6_5_0_2	3		1098424	1094122	653612	ND	ND	ND		227.096	223.794	113.957	0	0	0		188.282	#DIV/0!	64.3886	0	-7.55675	1.73468
	PRG4	Q92954	Proteoglycan 4	NGTLVAFR_5_4_0_1	2		3161249	2681453	3168269	1015434	1665896	1377352		653.578	548.469	552.386	820.426	441.293	534.143		584.811	598.621	59.5864	197.619	0.0336723	0.356603
	PROC	P04070	Vitamin K-dependent protein C	EVFVHPNYSK_5_4_0_2	3		800271	975113	506356	ND	ND	ND		165.453	199.451	88.2829	0	0	0		151.063	#DIV/0!	56.9643	0	-7.239	1.65487
	PTPRM	P28827	Receptor-type tyrosine-protein phosphatase mu	VNNGPLGNPIWNISGDPTR_5_4_0_2	4		9128447	7312148	7193732	458940	6179429	1148418		1887.28	1495.64	1254.22	370.803	1636.92	445.361		1545.71	817.696	319.484	710.45	-0.918637	0.871607
	PTPRS	Q13332	Receptor-type tyrosine-protein phosphatase S	VEAEALNATAIR_5_4_1_1	3		3551527	1435249	3165400	2145682	2679047	2467592		734.267	293.568	551.886	1733.62	709.676	956.943		526.574	1133.41	221.437	534.294	1.10597	1.34379
	PTPRS	Q13332	Receptor-type tyrosine-protein phosphatase S	VEAEALNATAIR_5_5_1_1	3		2756275	2306878	2864347	174050	1110047	368421		569.851	471.853	499.397	140.625	294.05	142.875		513.7	192.517	50.5407	87.9376	-1.41594	1.6015
	SELL	P14151	L-selectin	IGGIWTWVGTNK_6_6_0_2	3		6713980	2617028	6827701	438688	3085942	4200691		1388.09	535.291	1190.41	354.441	817.462	1629.05		1037.93	933.649	446.38	645.197	-0.152757	0.37469
	SEPP1	P49908	Selenoprotein P	EGYSNISYIVVNHQGISSR_5_4_0_2	3		1700502	2237007	1352654	ND	ND	ND		351.573	457.561	235.834	0	0	0		348.323	#DIV/0!	110.899	0	-8.44428	1.79362
	SERPINA1	P01009	Alpha-1-antitrypsin	YLGNATAIFFLPDEGK_3_3_0_0	2		265155	590327	1282183	518616	1241729	848234		54.82	120.746	223.548	419.019	328.932	328.949		133.038	358.967	85.0329	52.0068	1.43201	1.32194
	SERPINA1	P01009	Alpha-1-antitrypsin	YLGNATAIFFLPDEGK_4_3_0_0	2		493728	398683	1323251	685676	1551995	1114727		102.077	81.5473	230.708	553.996	411.121	432.296		138.111	465.804	80.8459	77.1065	1.7539	1.6444
	SERPINA1	P01009	Alpha-1-antitrypsin	YLGNATAIFFLPDEGK_4_3_0_1	2,3		3269731	4559403	6612478	2330486	8808727	5050190		676.006	932.588	1152.88	1882.93	2333.42	1958.49		920.492	2058.28	238.668	241.255	1.16096	1.94087
	SERPINA1	P01009	Alpha-1-antitrypsin	YLGNATAIFFLPDEGK_5_4_0_1	3		2685258	2669592	5381266	2095387	14780778	3066574		555.169	546.043	938.22	1692.98	3915.41	1189.23		679.811	2265.87	223.836	1450.57	1.73686	0.940353
	SERPINA1	P01009	Alpha-1-antitrypsin	YLGNATAIFFLPDEGK_5_4_0_2	3,4		88916316	106772912	188355877	70858139	205939325	106510458		18383.2	21839.5	32839.7	57250.3	54553	41305.2		24354.1	51036.2	7549.21	8534.48	1.06735	1.28959
	SERPINA1	P01009	Alpha-1-antitrypsin	YLGNATAIFFLPDEGK_5_4_1_1	3		ND	292347	ND	878006	2895398	692994		0	59.7971	0	709.39	766.987	268.746		NA	581.708	34.5239	272.558	9.18415	1.51015
	SERPINA1	P01009	Alpha-1-antitrypsin	YLGNATAIFFLPDEGK_5_4_1_2	3		1456769	1883562	3402490	2051925	5052790	3284483		301.182	385.267	593.222	1657.87	1338.48	1273.74		426.557	1423.36	150.335	205.651	1.73849	1.73637
	SERPINA1	P01009	Alpha-1-antitrypsin	YLGNATAIFFLPDEGK_6_5_0_3	3		ND	145278	235773	ND	ND	ND		0	29.7154	41.1069	0	0	0		35.4111	#DIV/0!	21.2232	0	-5.14613	1.01353
	SERPINA3	P01011	Alpha-1-antichymotrypsin	FNLTETSEAEIHQSFQHLLR_6_5_1_3	4		327448	336322	1153926	473199	1074843	1276389		67.6988	68.7919	201.186	382.324	284.724	494.989		112.559	387.346	76.7554	105.222	1.78294	2.23147
	SERPINA3	P01011	Alpha-1-antichymotrypsin	FNLTETSEAEIHQSFQHLLR_7_6_0_4	4		234683	ND	1251164	ND	ND	ND		48.52	0	218.14	0	0	0		133.33	#DIV/0!	114.535	0	-7.05886	0.808174
	SERPINA5	P05154	Plasma serine protease inhibitor	NLSCR_6_4_0_1	2		103768	66921	56066	99625	122810	130032		21.4537	13.6881	9.77507	80.4926	32.5322	50.427		14.9723	54.4839	5.94428	24.2362	1.86353	1.41656
	SERPINA6	P08185	Corticosteroid-binding globulin	AQLLQGLGFNLTER_5_4_0_2	3		610942	681382	1763873	249654	926753	300367		126.31	139.371	307.53	201.709	245.496	116.484		191.071	187.896	101.068	65.6058	-0.0241691	0.311483
	SERPINA7	P05543	Thyroxine-binding globulin	VTACHSSQPNATLYK_5_4_0_2	3		4892225	5081610	2762758	646914	1907629	1106117		1011.45	1039.4	481.685	522.678	505.328	428.957		844.179	485.654	314.24	49.8619	-0.797619	1.1411
	SERPIND1	P05546	Heparin cofactor 2	DFVNASSK_5_4_0_2	2,3		4340756	3951721	2930426	226873	637260	1040564		897.437	808.292	510.918	183.303	168.809	403.535		738.882	251.883	202.392	131.535	-1.55259	1.20226
	SERPIND1	P05546	Heparin cofactor 2	NLSMPLLPADFHK_5_4_0_2	3,4		5928807	8607625	8610708	527207	1927514	2478994		1225.76	1760.62	1501.27	425.96	510.596	961.365		1495.88	632.64	267.469	287.812	-1.24154	1.5753
	SLC3A2	P08195	4F2 cell-surface antigen heavy chain	LLIAGTNSSDLQQILSLLESNK_4_3_0_0	3		ND	ND	ND	ND	431810	519022		0	0	0	0	114.386	201.279		#DIV/0!	157.832	0	100.952	7.30225	0.973091
	SLC3A2	P08195	4F2 cell-surface antigen heavy chain	LLIAGTNSSDLQQILSLLESNK_4_3_0_1	3		ND	ND	ND	ND	243446	313126		0	0	0	0	64.4885	121.432		#DIV/0!	92.9601	0	60.7549	6.53854	0.959992
	TF	P02787	Serotransferrin	CGLVPVLAENYNK_3_3_0_0	2		470855	496317	753512	672092	957632	828544		97.3478	101.517	131.374	543.021	253.675	321.313		110.08	372.67	18.559	151.355	1.75935	1.28266
	TF	P02787	Serotransferrin	CGLVPVLAENYNK_4_3_0_0	2		915722	1086771	1224284	1016870	1068602	1246630		189.323	222.29	213.453	821.586	283.071	483.448		208.355	529.369	17.0647	272.178	1.34523	1.01234
	TF	P02787	Serotransferrin	CGLVPVLAENYNK_4_3_0_1	2,3		9403508	11008383	8313163	4498728	12911042	5748898		1944.15	2251.67	1449.39	3634.77	3420.12	2229.45		1881.74	3094.78	404.763	757.046	0.717771	1.65576
	TF	P02787	Serotransferrin	CGLVPVLAENYNK_5_4_0_1	3		17398742	16776156	12203985	1409276	19441731	5170328		3597.13	3431.42	2127.76	1138.63	5150.09	2005.08		3052.1	2764.6	804.785	2110.83	-0.142735	0.379797
	TF	P02787	Serotransferrin	CGLVPVLAENYNK_5_4_0_2	3,4		226974939	262789600	194477410	23430515	246225003	38911874		46926.3	53751.4	33907	18930.8	65224.7	15090.2		44861.6	33081.9	10082	27902.6	-0.439439	0.670242
	TF	P02787	Serotransferrin	CGLVPVLAENYNK_5_4_1_1	3		1021752	993794	760888	385119	3937756	3368406		211.244	203.272	132.66	311.159	1043.11	1306.28		182.392	886.849	43.2531	515.635	2.28164	1.10639
	TF	P02787	Serotransferrin	CGLVPVLAENYNK_5_4_1_2	3		3979672	4941921	2688186	688276	7412329	1094189		822.785	1010.83	468.684	556.097	1963.52	424.331		767.432	981.314	275.278	853.159	0.354676	0.504513
	TF	P02787	Serotransferrin	CGLVPVLAENYNK_6_5_0_2	3		5218996	5454512	6686253	644660	5701722	970742		1079.01	1115.67	1165.74	520.857	1510.38	376.458		1120.14	802.564	43.539	617.222	-0.480994	0.625978
	TF	P02787	Serotransferrin	CGLVPVLAENYNK_6_5_0_3	3,4		3060853	3392490	3742760	1054621	1011568	1552020		632.822	693.906	652.548	852.087	267.963	601.88		659.758	573.977	31.1738	293.06	-0.200945	0.461188
	TF	P02787	Serotransferrin	CGLVPVLAENYNK_6_5_1_2	3		ND	ND	ND	120891	938948	170921		0	0	0	97.6746	248.726	66.2839		#DIV/0!	137.561	0	97.5423	7.10393	1.17205
	TF	P02787	Serotransferrin	QQQHLFGSNVTDCSGNFCLFR_5_4_0_1	4		2045880	1996104	3544225	762357	2671663	2278961		422.979	408.286	617.933	615.951	707.72	883.791		483.066	735.821	117.029	136.113	0.607133	2.12185
	TF	P02787	Serotransferrin	QQQHLFGSNVTDCSGNFCLFR_5_4_0_2	4,5		71200780	102249038	127043902	57102628	89337308	84552095		14720.5	20914.2	22150	46136.4	23665.3	32789.7		19261.6	34197.1	3980.91	11301.5	0.828149	0.953228
	TF	P02787	Serotransferrin	QQQHLFGSNVTDCSGNFCLFR_5_4_1_2	4		4324622	5577568	8542023	3032726	6877872	4519616		894.102	1140.84	1489.3	2450.31	1821.94	1752.73		1174.75	2008.32	299.042	384.331	0.773642	1.09661
	TF	P02787	Serotransferrin	QQQHLFGSNVTDCSGNFCLFR_6_5_0_3	4		3639504	4633235	7507629	1717698	2674390	2838949		752.456	947.69	1308.95	1387.82	708.442	1100.96		1003.03	1065.74	282.345	341.058	0.0874893	0.373129
	TF	P02787	Serotransferrin	QQQHLFGSNVTDCSGNFCLFR_6_5_1_3	4		3068356	2237999	6456519	1574202	5830353	1714292		634.373	457.764	1125.69	1271.89	1544.45	664.81		739.276	1160.38	346.099	450.297	0.650416	0.641768
	VNN1	O95497	Pantetheinase	MTGSGIYAPNSSR_5_4_1_1	3		417351	412769	181666	90677	140280	185154		86.286	84.4285	31.6734	73.263	37.16	71.8035		67.4626	60.7422	31.0083	20.4358	-0.151389	0.38919
	VNN1	O95497	Pantetheinase	MTGSGIYAPNSSR_5_4_1_2	3		2556398	2836919	549532	231622	176928	297455		528.527	580.268	95.8106	187.14	46.868	115.354		401.535	116.454	266.026	70.1427	-1.78576	0.957272
	VTN	P04004	Vitronectin	NGSLFAFR_4_3_0_1	2		3758458	3206453	3533516	1450267	3141618	1987392		777.049	655.853	616.066	1171.75	832.21	770.719		682.99	924.894	83.852	215.985	0.437424	1.35929
	VTN	P04004	Vitronectin	NGSLFAFR_5_3_0_1	2		3846007	3989654	2081684	562856	3208556	1252447		795.15	816.05	362.94	454.763	849.942	485.704		658.047	596.803	255.783	219.77	-0.140935	0.450921
	VTN	P04004	Vitronectin	NGSLFAFR_5_4_0_1	2		1282105	1235998	1200455	409797	980668	529337		265.071	252.813	209.299	331.098	259.778	205.279		242.394	265.385	29.3097	63.0966	0.130731	0.697538
	VTN	P04004	Vitronectin	NGSLFAFR_5_4_0_2	2,3		29552403	27558554	30592883	1442148	20677625	2539719		6109.87	5636.87	5333.85	1165.19	5477.47	984.914		5693.53	2542.53	391.097	2543.34	-1.16306	1.06691
	VTN	P04004	Vitronectin	NISDGFDGIPDNVDAALALPAHSYSGR_4_3_0_1	3		ND	305873	897996	121208	202264	ND		0	62.5638	156.565	97.9307	53.5794	0		109.564	75.7551	78.8068	49.0378	-0.532365	0.404037
	VTN	P04004	Vitronectin	NISDGFDGIPDNVDAALALPAHSYSGR_5_4_0_2	4		9253614	12350316	23053162	892457	3558990	2701875		1913.16	2526.15	4019.3	721.066	942.771	1047.8		2819.54	903.879	1083.29	166.802	-1.64126	1.4494
	VTN	P04004	Vitronectin	NISDGFDGIPDNVDAALALPAHSYSGR_5_4_1_2	4		374398	576680	1110180	401914	873580	ND		77.4056	117.955	193.559	324.729	231.41	0		129.64	278.069	58.9518	167.186	1.10093	0.449233
	VTN	P04004	Vitronectin	NISDGFDGIPDNVDAALALPAHSYSGR_6_5_0_3	4,5		520018	1005199	1968113	ND	1548430	ND		107.512	205.605	343.139	0	410.177	0		218.752	NA	118.363	236.816	-7.77315	0.483741
	VTN	P04004	Vitronectin	NISDGFDGIPDNVDAALALPAHSYSGR_6_5_1_3	4,5		1090282	1463863	3450140	560959	1438748	ND		225.412	299.421	601.53	453.23	381.122	0		375.454	417.176	199.253	243.54	0.152019	0.431807
	VTN	P04004	Vitronectin	NNATVHEQVGGPSLTSDLQAQSK_5_4_0_2	4		3779751	3929516	5674106	197487	4091726	2256885		781.451	803.75	989.277	159.561	1083.89	875.23		858.159	706.228	114.097	484.787	-0.281112	0.50901
	VWF	P04275	von Willebrand factor	VNCTTQPCPTAK_4_4_1_0	3		3756957	4665287	2804382	626004	1489568	958618		776.739	954.246	488.942	505.784	394.584	371.756		739.976	424.041	234.82	71.7052	-0.803272	1.17012

## Sheet: NonDepleted_Plasma_XIC
	Genes	Glycoproteins	Descriptors	Glycopeptides	m/z		3i-IQ using c-GPA							Retention Time (Extracted XIC)							Area (Extracted XIC)
							NOR1	NOR2	NOR3	HCC1	HCC2	HCC3		NOR1	NOR2	NOR3	HCC1	HCC2	HCC3		NOR1	NOR2	NOR3	HCC1	HCC2	HCC3
	A1BG	P04217	Alpha-1B-glycoprotein	EGDHEFLEVPEAQEDVEATFPVHQPGNYSCSYR_5_4_0_2(5+)	1209.09		2.83498e+06	3.50877e+06	7223403	2.4493e+06	2.41636e+06	4803661		85.13	85.07	84.87	85.92	85.68	85.85		926094	1632591	2248366	1001162	1094425	1951458
	A2M	P01023	Alpha-2-macroglobulin	SLGNVNFTVSAEALESQELCGTEVPSVPEHGR_4_3_0_1(4+)	1241.3		1.36405e+06	700458	1466585	782401	2.16075e+06	2.09886e+06		88.62	88.54	88.52	89.23	89.29	89.32		1306497	840504	1712715	475419	1675398	1565853
	A2M	P01023	Alpha-2-macroglobulin	SLGNVNFTVSAEALESQELCGTEVPSVPEHGR_4_4_0_1(4+)	1292.07		964889	1.18101e+06	1416366	205716	2.10112e+06	1.04285e+06		88.39	88.4	88.3	89.07	88.99	89.09		883470	840087	1142660	306143	1377635	993443
	A2M	P01023	Alpha-2-macroglobulin	SLGNVNFTVSAEALESQELCGTEVPSVPEHGR_5_2_0_0(4+)	1158.27		6.53677e+06	6.18533e+06	9664352	6847245	14160383	1.62732e+07		86.18	86.18	86.09	86.87	86.81	86.88		7404068	5688654	9161094	6219637	13843532	14305242
	A2M	P01023	Alpha-2-macroglobulin	SLGNVNFTVSAEALESQELCGTEVPSVPEHGR_5_3_0_1(4+)	1281.81		3.45449e+06	2.60959e+06	3195036	1.2962e+06	7.02286e+06	3.72436e+06		88.47	88.4	88.3	89.17	88.99	89.01		3244950	2377288	2991873	1066167	5210252	3553955
	A2M	P01023	Alpha-2-macroglobulin	SLGNVNFTVSAEALESQELCGTEVPSVPEHGR_5_4_0_1(4+)	1332.58		2864379	2.6054e+06	3765363	1.42952e+06	6.65217e+06	1.3272e+06		88.16	88.09	87.96	88.72	88.66	88.73		2749725	2012035	3335815	1011132	5342982	3118375
	A2M	P01023	Alpha-2-macroglobulin	SLGNVNFTVSAEALESQELCGTEVPSVPEHGR_5_4_0_1(5+)	1066.27		832173	815353	1218107	437511	2.20122e+06	865562		88.09	88.02	87.89	88.72	88.66	88.73		699700	383097	545965	307263	1744718	534126
	A2M	P01023	Alpha-2-macroglobulin	SLGNVNFTVSAEALESQELCGTEVPSVPEHGR_6_3_0_0(4+)	1249.55		2.08501e+06	1.46577e+06	1679978	1.12939e+06	2.03569e+06	1.02343e+06		85.98	85.99	85.84	86.66	86.53	86.68		1490182	1089645	901525	793496	1413218	864124
	A2M	P01023	Alpha-2-macroglobulin	SLGNVNFTVSAEALESQELCGTEVPSVPEHGR_6_3_0_1(4+)	1322.32		4.1379e+06	3.6004e+06	4494764	1.86247e+06	1.01986e+07	6.16818e+06		88.24	88.24	88.1	88.79	88.79	88.87		3891180	3021367	4322216	1384961	8534945	5010397
	ACE	P12821	Angiotensin-converting enzyme	QQYNALLSNMSR_5_4_0_2(3+)	1210.49		3.60673e+06	4.03049e+06	1684981	147880	791915	610302		77.58	77.6	77.59	78.43	78.24	78.17		5695255	6011023	2772261	189665	1760611	824948
	AFM	P43652	Afamin	DIENFNSTQK_4_3_0_1(2+)	1372.55		578088	458746	591348	335564	466654	560437		61.8	62.01	61.92	63.29	62.95	62.97		1047332	929164	1155470	601829	865313	990756
	AFM	P43652	Afamin	DIENFNSTQK_5_4_0_2(3+)	1134.11		4.5861e+06	4.74792e+06	4069476	491166	1.10353e+06	4.62131e+06		61.88	61.93	61.83	63.29	63.11	63.06		7081506	7217197	6346762	787471	2228567	6014370
	AFM	P43652	Afamin	HNFSHCCSK_4_3_0_1(2+)	1363.01		103768	65616.6	56066	99624.6	122810	130032		50.11	50.24	50.05	50.9	50.79	50.86		213350	134777	135420	221332	275844	286378
	AFM	P43652	Afamin	HNFSHCCSK_4_3_0_1(3+)	909.007		80484.9	89021.5	151691	40628.4	182244	76757.5		50.22	50.24	50.05	50.9	50.79	50.86		195431	183863	322152	95988	377110	165034
	AFM	P43652	Afamin	HNFSHCCSK_5_4_0_1(3+)	1030.72		256884	239556	391380	133279	428122	184381		49.4	49.38	50.05	50.9	50.79	50.86		931905	946027	888456	310220	801752	462895
	AFM	P43652	Afamin	HNFSHCCSK_5_4_0_2(3+)	1127.75		954073	1.75753e+06	3274755	296293	1.96887e+06	498913		50.22	50.24	50.05	50.9	50.79	50.86		1970204	2978885	5277959	506755	3237290	937133
	AFM	P43652	Afamin	NCCNTENPPGCYR_5_4_0_2(3+)	1282.8		2.03929e+06	2.18635e+06	1756874	176629	572922	251419		57.89	57.97	57.89	59.25	59.03	58.96		4109428	4966064	2298727	410797	938617	668435
	AGT	P01019	Angiotensinogen	VYIHPFHLVIHNESTCEQLAK_5_4_0_2(4+)	1185.77		3.0595e+06	3.88765e+06	4738718	345454	286199	1.53407e+06		73.48	73.56	73.46	74.49	74.33	74.26		1953975	2440018	3030872	190710	260428	899371
	AGT	P01019	Angiotensinogen	VYIHPFHLVIHNESTCEQLAK_5_4_0_2(5+)	948.815		1.53283e+06	1557716	2321883	279560	214124	888545		73.48	73.56	73.46	74.49	74.23	74.26		890233	940984	1520814	202266	196990	598093
	AHSG	P02765	Alpha-2-HS-glycoprotein	AALAAFNAQNNGSNFQLEEISR_4_3_0_1(3+)	1305.24		373790	743269	672939	114116	461786	406058		83.81	83.81	83.64	84.64	84.32	84.45		338484	1020844	852893	147453	566373	504078
	AHSG	P02765	Alpha-2-HS-glycoprotein	AALAAFNAQNNGSNFQLEEISR_5_4_0_2(3+)	1523.98		2.17321e+06	8.2623e+06	9181886	123962	285592	2.55946e+06		83.81	84.15	83.94	84.46	84.32	84.45		4553156	930045	1560307	273985	5435199	3334421
	AHSG	P02765	Alpha-2-HS-glycoprotein	AALAAFNAQNNGSNFQLEEISR_5_4_0_2(4+)	1143.23		8.01535e+06	1.27275e+07	13001452	231374	6.67707e+06	4.27408e+06		83.81	83.81	83.64	84.46	84.32	84.45		7568271	10968595	11607322	328097	5793077	3686849
	AHSG	P02765	Alpha-2-HS-glycoprotein	VCQDCPLLAPLNDTR_5_4_0_1(3+)	1229.18		3.57845e+06	3.0123e+06	2957317	288936	1.65478e+06	526857		77.87	77.89	77.9	78.82	78.75	78.5		5993252	5328922	4004967	489893	2326199	1086124
	AHSG	P02765	Alpha-2-HS-glycoprotein	VCQDCPLLAPLNDTR_5_4_0_2(3+)	1326.21		77616291	81136504	75517818	6.24763e+06	65669452	3.85901e+07		80.91	80.88	80.77	81.69	81.46	81.42		134271198	144031330	120749477	15205920	107936294	47342509
	APOD	P05090	Apolipoprotein D	ADGTVNQIEGEATPVNLTEPAK_5_4_0_1(3+)	1389.93		746531	1.21002e+06	1929746	0	627305	402226		72.6	72.62	72.61	73.6	73.42	73.38		1334411	1602840	1523919	121559	675538	399194
	APOD	P05090	Apolipoprotein D	ADGTVNQIEGEATPVNLTEPAK_5_4_1_0(3+)	1341.59		948150	1.01773e+06	1261333	0	121048	0		7.028	70.44	70.35	NA	NA	NA		912752	962221	1028350	NA	NA	NA
	APOD	P05090	Apolipoprotein D	ADGTVNQIEGEATPVNLTEPAK_5_4_1_1(3+)	1438.62		3.15955e+06	1.62713e+06	4019927	138102	1120669	0		72.32	72.31	72.28	73.31	73	72.93		2992163	1859523	3761174	170254	1106584	545304
	APOD	P05090	Apolipoprotein D	ADGTVNQIEGEATPVNLTEPAK_5_4_1_1(4+)	1079.22		1.10361e+06	586047	1355205	38006.6	352782	0		72.25	72.42	72.28	73.31	73	72.93		744062	627283	1065345	29972	324797	116829
	APOD	P05090	Apolipoprotein D	ADGTVNQIEGEATPVNLTEPAK_5_4_1_2(3+)	1535.65		807876	822682	1050747	28952.5	0	0		74	74.23	74.07	75.03	74.81	ND		892806	1308618	1012161	39576	405376	ND
	APOH	P02749	Beta-2-glycoprotein 1	LGNWSAMPSCK_4_3_0_1(2+)	1400.06		1.19729e+06	1172315	1585021	401087	697636	636296		70.59	70.65	70.56	71.79	71.48	71.5		2482774	2924467	3273971	977111	1743614	1572944
	APOH	P02749	Beta-2-glycoprotein 1	LGNWSAMPSCK_5_4_0_1(3+)	1055.42		1.39271e+06	1.75996e+06	1260443	185843	1.03232e+06	683964		68.35	68.43	68.44	69.82	69.39	69.32		1918371	2122331	1944827	341621	1197888	899201
	APOH	P02749	Beta-2-glycoprotein 1	LGNWSAMPSCK_5_4_0_2(3+)	1152.45		1.84167e+07	2.44997e+07	28244289	724098	3.15172e+06	1.78669e+06		70.59	70.65	70.56	71.79	71.48	71.59		25671548	33742363	36071698	1320215	4809258	3213020
	APOH	P02749	Beta-2-glycoprotein 1	LGNWSAMPSCK_6_5_0_3(3+)	1371.19		641506	702187	903836	0	123418	0		72.17	72.24	72.12	73.31	73	72.93		994703	889046	1168533	40095	190150	109827
	APOH	P02749	Beta-2-glycoprotein 1	VYKPSAGNNSLYR_5_4_0_1(3+)	1128.15		2.71945e+06	1.78925e+06	1620840	149656	1.035e+06	418834		59.47	59.55	59.6	60.97	60.62	60.7		3342259	2412864	2266866	215533	1277158	683098
	APOH	P02749	Beta-2-glycoprotein 1	VYKPSAGNNSLYR_5_4_0_2(3+)	1225.18		1.36518e+07	5.27577e+07	47927563	3.3435e+06	5.70256e+06	7.32152e+06		60.85	60.9	60.83	62.25	61.94	61.97		16288971	45697970	44104567	3745380	5922257	7346872
	APOH	P02749	Beta-2-glycoprotein 1	VYKPSAGNNSLYR_5_4_1_2(3+)	1273.86		2.60713e+06	1.2253e+07	10383199	929608	1.60495e+06	1.91273e+06		60.77	60.9	60.83	62.25	61.94	61.97		2383806	9782189	10077230	1007449	1588915	2004874
	APOH	P02749	Beta-2-glycoprotein 1	VYKPSAGNNSLYR_6_5_0_3(3+)	1443.92		2.47193e+06	7285180	2997878	282334	2365604	5.13334e+06		62.11	62.15	61.99	63.46	63.21	63.12		2199615	4944259	2412863	265282	1745350	3735133
	AZGP1	P25311	Zinc-alpha-2-glycoprotein	FGCEIENNR_5_4_0_2(3+)	1115.09		3.19117e+06	3.07151e+06	3684028	137079	1.26893e+06	825277		60.12	60.28	60.16	61.51	61.18	61.33		3958377	3915998	4583039	190137	1562256	1051209
	BCHE	P06276	Cholinesterase	ENETEIIK_7_7_0_1(4+)	956.384		1247101	1.06398e+06	1487472	107806	539405	425854		73.71	73.79	73.54	74.93	74.88	74.98		4783409	3881287	4426513	317595	1264936	1005187
	BTD	P43251	Biotinidase	FNDTEVLQR_6_5_0_1(4+)	850.846		190851	176155	105486	22446.7	74129.7	45585.1		49.21	49.19	48.67	50.04	49.23	49.87		451482	450523	218492	55799	110459	94494
	C2	P06681	Complement C2	QSVPAHFVALNGSK_7_2_0_0(3+)	999.105		1.56418e+06	829893	916720	0	1724350	344617		63.15	63.25	63.21	64.4	64.17	64.11		1934547	1162239	1337881	306048	2276374	544053
	C3	P01024	Complement C3	TVLTPATNHMGNVTFTIPANR_4_2_1_0(3+)	1157.86		9.61764e+06	1.30373e+07	9589243	744356	2.25588e+06	3.94567e+06		75.16	75.19	75.23	76.06	75.87	75.8		13779549	18787596	12814722	1358858	4523833	5880216
	C3	P01024	Complement C3	TVLTPATNHMGNVTFTIPANR_6_2_1_0(3+)	1265.9		1.50083e+07	1.65582e+07	11252437	1508520	8144889	8.37833e+06		74.88	74.92	74.83	75.86	75.54	75.56		16043311	16939860	11647804	2007180	9146609	9124552
	C8A	P07357	Complement component C8 alpha chain	GGSSGWSGGLAQNR_5_4_0_2(3+)	1180.13		3.5708e+06	2.01979e+06	2625559	142938	1.11356e+06	342036		63.82	63.91	63.75	65.32	64.94	65.01		4280657	2608222	3570264	230836	1613683	487957
	CADM1	Q9BY67	Cell adhesion molecule 1	FQLLNFSSSELK_6_5_0_2(3+)	1328.22		4.18866e+06	5.31798e+06	9054995	3.18186e+06	7515405	3989498		96.54	96.56	96.5	97.09	97.08	97.05		5915969	6999629	11696868	3324268	9774517	5099126
	CFHR1, 2	P36980,Q03591	Complement factor H-related protein 1, 2	LQNNENNISCVER_5_4_0_2(3+)	1265.51		1.96843e+06	3.59983e+06	2973020	188445	276647	385800		60.58	60.7	60.64	61.98	61.69	61.73		1762193	3467232	2644534	264938	376513	493763
	CFI	P05156	Complement factor I	FLNNGTCTAEGK_5_4_0_1(3+)	1075.76		709988	862378	471548	0	65721.1	0		57.59	57.69	57.66	58.98	58.61	58.62		818094	1163450	382761	49860	105148	78420
	CFI	P05156	Complement factor I	FLNNGTCTAEGK_5_4_0_2(3+)	1172.79		5.51772e+06	4.27843e+06	2766028	381003	511963	842040		59.02	59.15	59.01	60.31	60.03	60.02		7553765	5039447	3486167	465294	968114	1130232
	CLU	P10909	Clusterin	EDALNETR_5_4_0_2(3+)	1051.41		849029	777786	273160	39142.6	0	0		57.15	57.25	NA	NA	NA	NA		2299158	1956817	NA	NA	NA	NA
	CLU	P10909	Clusterin	EDALNETR_6_5_0_3(3+)	1270.15		721772	520213	565003	44570.5	494468	218952		59.47	59.71	59.74	60.88	60.53	60.7		3277197	2023353	2116205	139049	846375	449163
	CLU	P10909	Clusterin	ELPGVCNETMMALWEECKPCLK_5_4_0_2(4+)	1225.75		787895	1.11056e+06	1699024	0	1.31926e+06	0		91.73	91.71	91.54	92.33	92.3	92.41		593171	677772	1340782	152772	1010885	258148
	CLU	P10909	Clusterin	ELPGVCNETMMALWEECKPCLK_6_5_0_3(4+)	1389.81		664828	1.25048e+06	1675575	0	431321	0		93.83	93.81	93.72	NA	NA	NA		581838	760344	851680	NA	NA	NA
	CLU	P10909	Clusterin	ELPGVCNETMMALWEECKPCLK_6_5_1_3(4+)	1426.32		460003	533702	841817	0	0	0		93.65	93.65	93.48	NA	NA	NA		248319	262637	463582	NA	NA	NA
	CLU	P10909	Clusterin	LANLTQGEDQYYLR_5_4_0_2(3+)	1296.87		1.24944e+07	1.73686e+07	9029352	495581	2.83791e+06	4.0633e+06		75.6	75.69	75.53	76.64	76.48	76.45		15040569	18729273	9961928	665905	3297157	4716324
	CLU	P10909	Clusterin	LANLTQGEDQYYLR_5_4_0_2(4+)	972.905		753152	841778	543244	0	0	0		75.6	75.62	75.53	76.64	76.48	76.45		749481	1048480	635213	39924	173737	287524
	CLU	P10909	Clusterin	LANLTQGEDQYYLR_5_4_1_2(3+)	1345.56		657452	985743	839051	27025.2	331890	418440		75.6	75.62	75.53	75.96	75.98	76.45		817237	896876	270401	70157	370777	426694
	CLU	P10909	Clusterin	LANLTQGEDQYYLR_6_5_0_3(3+)	1515.61		1.11376e+06	2.20899e+06	1070324	0	0	0		77.31	77.34	77.25	78.19	78.02	78.11		2203889	2742838	1144830	40590	330752	259028
	CLU	P10909	Clusterin	LANLTQGEDQYYLR_6_5_0_3(4+)	1136.96		1547389	1.62452e+06	1366658	0	873864	0		77.24	77.4	77.17	NA	NA	78.11		2023516	2063067	1164574	NA	NA	515483
	CP	P00450	Ceruloplasmin	AGLQAFFQVQECNK_5_4_0_2(3+)	1282.19		4.09121e+06	4233677	7925525	2.84401e+06	5.23191e+06	4979303		86.31	86.3	86.09	87.15	87.07	87.21		6337313	7418792	13152487	3156035	8101081	7737182
	CP	P00450	Ceruloplasmin	EHEGAIYPDNTTDFQR_5_4_0_1(3+)	1269.51		1.12251e+06	820605	1085342	221794	1.23127e+06	457868		64.11	64.15	64.12	65.43	65.19	65.18		1559266	920876	1345382	171214	1198846	515566
	CP	P00450	Ceruloplasmin	EHEGAIYPDNTTDFQR_5_4_0_2(3+)	1366.54		3.48757e+07	3.70447e+07	41319510	2763186	9.88943e+06	1.45952e+07		65.72	65.78	65.7	67.02	66.74	66.69		28886589	33000005	35305842	2863924	8261859	11773459
	CP	P00450	Ceruloplasmin	EHEGAIYPDNTTDFQR_5_4_1_2(3+)	1415.23		4.86192e+06	4.76142e+06	11213925	868751	5.03391e+06	9.4768e+06		65.46	65.44	65.37	66.79	66.48	66.42		5420869	8396480	10345146	750265	3983915	6469675
	CP	P00450	Ceruloplasmin	EHEGAIYPDNTTDFQR_5_4_1_2(4+)	1061.67		772269	1.29699e+06	1524531	0	909823	1.53418e+06		65.46	65.44	65.44	66.79	66.48	66.42		766012	960790	1683735	56123	750808	1374702
	CP	P00450	Ceruloplasmin	EHEGAIYPDNTTDFQR_6_5_0_3(4+)	1189.21		1.39391e+06	1.93608e+06	1397504	0	901154	910734		67.15	67.19	67.18	68.39	68.16	68.15		999382	1258068	1013552	109600	810232	662475
	CP	P00450	Ceruloplasmin	EHEGAIYPDNTTDFQR_6_5_1_3(4+)	1225.73		2.06423e+06	2.41876e+06	2244841	241598	1.64171e+06	1.53884e+06		66.93	67.06	67.03	68.23	67.81	67.92		2766864	3583389	2558309	497891	2895491	2269013
	CP	P00450	Ceruloplasmin	ELHHLQEQNVSNAFLDK_4_3_0_1(3+)	1190.85		943952	596981	754332	481942	1.05791e+06	1.2055e+06		69.05	69.12	69.1	70.34	70.07	70.06		962639	585027	744366	557419	1028064	1370745
	CP	P00450	Ceruloplasmin	ELHHLQEQNVSNAFLDK_5_4_0_1(3+)	1312.56		0	828283	640238	704799	1.44991e+06	1.81458e+06		69.05	69.12	69.18	70.34	70.07	70.06		2467483	1455634	3153329	827711	1479386	1618863
	CP	P00450	Ceruloplasmin	ELHHLQEQNVSNAFLDK_5_4_0_2(3+)	1409.6		3.50088e+06	1.62761e+06	6353953	1.15997e+06	4.39711e+06	6.56575e+06		69.05	69.21	69.18	70.34	70.07	70.06		7202850	2867365	5414196	1059979	3790699	5529108
	CP	P00450	Ceruloplasmin	ELHHLQEQNVSNAFLDK_5_4_0_2(4+)	1057.45		9038001	2.9087e+06	7353846	787089	6.54571e+06	7.51145e+06		69.05	69.12	69.18	70.34	70.07	70.06		9006175	4152793	7588111	850654	5492167	6123738
	CP	P00450	Ceruloplasmin	ELHHLQEQNVSNAFLDK_5_4_1_2(4+)	1093.96		829626	1.48068e+06	2475726	1.85362e+06	2.32955e+06	527947		68.77	68.74	68.75	69.99	69.69	69.63		965312	1338764	2258810	1633987	2350308	923617
	CP	P00450	Ceruloplasmin	ELHHLQEQNVSNAFLDK_6_5_0_3(4+)	1221.5		1.51352e+07	1.48729e+07	20588090	692506	1.74987e+06	5.25981e+06		70.79	70.85	70.76	72	71.77	71.69		11149211	10706137	13614207	683074	1453719	3979859
	CP	P00450	Ceruloplasmin	ELHHLQEQNVSNAFLDK_6_5_1_3(4+)	1258.02		9.2868e+06	1.33612e+07	13004947	997676	1947110	3443683		70.66	70.72	70.63	71.79	71.57	71.59		8406304	9112264	10175162	1027925	2001683	3348955
	CP	P00450	Ceruloplasmin	ELHHLQEQNVSNAFLDK_6_5_2_3(4+)	1294.53		1.21732e+06	1.34379e+06	1819861	197602	296245	1.12182e+06		70.28	70.37	70.28	71.48	71.22	71.23		1271605	1120001	1652590	221133	331598	913375
	CP	P00450	Ceruloplasmin	ENLTAPGSDSAVFFEQGTTR_5_4_0_1(3+)	1347.56		905072	1.16348e+06	1065793	0	1344125	176665		78.24	78.24	78.11	79.08	78.94	78.9		1329937	1068938	1032605	183712	1488668	296990
	CP	P00450	Ceruloplasmin	ENLTAPGSDSAVFFEQGTTR_5_4_0_2(3+)	1444.59		1.91636e+07	1.84253e+07	17587113	1.24034e+06	2.12532e+07	1.33334e+07		80.58	80.56	80.38	81.43	81.27	81.2		18107784	24725329	15219794	1304284	17379252	11112291
	CP	P00450	Ceruloplasmin	ENLTAPGSDSAVFFEQGTTR_5_4_0_2(4+)	1083.7		8452926	9.80041e+06	7540628	1.41528e+06	1.47167e+07	7.49542e+06		80.58	80.56	80.38	81.43	81.27	81.28		8186111	8506468	7126397	1589448	12988515	6303612
	CP	P00450	Ceruloplasmin	ENLTAPGSDSAVFFEQGTTR_5_4_1_2(3+)	1493.28		0	887666	0	0	1.26049e+06	834731		80.39	80.37	80.24	NA	81.07	81.08		752980	808667	314652	NA	1490793	720031
	CP	P00450	Ceruloplasmin	ENLTAPGSDSAVFFEQGTTR_6_5_0_3(4+)	1247.75		1439407	1.96648e+06	2747937	282454	805614	1.22698e+06		82.38	82.31	82.18	83.17	83.14	83.02		1525747	2179501	2650441	289747	940500	755782
	CP	P00450	Ceruloplasmin	ENLTAPGSDSAVFFEQGTTR_6_5_1_3(4+)	1284.27		678456	655181	1576628	0	397027	1354555		82.22	82.24	82.12	83.08	82.9	82.95		632745	685693	1121071	224293	431478	795334
	CR2	P20023	Complement receptor type 2	EAPYFYNDTVTFK_6_5_1_3(5+)	921.164		473508	664743	285871	49425.3	59081.8	218935		50.55	50.55	50.68	51.98	51.33	51.2		646205	882398	560852	60753	76323	253684
	CTSD	P07339	Cathepsin D	GSLSYLNVTR_5_5_1_2(3+)	1221.84		3.76227e+06	2.03017e+06	3979713	133500	1.20612e+06	918614		64.18	64.31	64.19	65.52	65.28	65.28		4952458	3853947	5604949	164588	1368967	1210456
	DBH	P09172	Dopamine beta-hydroxylase	SLEAINGSGLQMGLQR_5_4_2_1(3+)	1293.89		2232041	805974	2760555	0	2.03707e+06	0		67.66	67.79	67.75	68.8	68.51	68.44		2069676	898260	2349954	642177	1966662	976010
	DSC2	Q02487	Desmocollin-2	ANYTILK_5_4_0_2(3+)	1009.75		2.13596e+06	1.04408e+06	2385164	359958	1.42353e+06	757981		67.73	67.86	67.81	68.88	68.77	68.66		3357875	1688037	3828767	559011	2257929	1057722
	DSG1	Q02413	Desmoglein-1	TGEINITSIVDR_7_4_1_2(3+)	1331.55		1.03292e+06	958376	1187488	77221.5	729456	172454		80.06	80.09	79.77	80.72	80.67	81.08		3733442	3867092	3180858	208280	1907921	671720
	ERAP2	Q6P179	Endoplasmic reticulum aminopeptidase 2	DLEITNATLQSEEDSR_5_4_0_2(3+)	1342.54		2.02869e+07	2.51708e+07	27459844	851103	7.95887e+06	1.46399e+06		71.64	71.73	71.7	72.81	72.59	72.57		26391948	27990338	30995523	1163509	8757634	2337581
	ERAP2	Q6P179	Endoplasmic reticulum aminopeptidase 2	DLEITNATLQSEEDSR_5_4_0_2(4+)	1007.16		1.87793e+06	1.79696e+06	2493453	0	810568	0		71.64	71.73	71.63	NA	72.59	72.67		1954057	1761192	2347603	NA	883339	167840
	F12	P00748	Coagulation factor XII	NHSCEPCQTLAVR_5_4_0_2(3+)	1259.49		3.71564e+06	6.45447e+06	4205900	0	406249	623674		60.58	60.7	60.64	61.88	61.6	61.56		3709908	5937295	4098996	381842	618443	860818
	F2	P00734	Prothrombin	GHVNITR_4_3_0_1(2+)	1173		2.81743e+06	4.35e+06	2810754	1.7361e+06	2.45578e+06	2.61611e+06		54.01	54.08	54.96	55.02	54.8	54.85		5244507	7838731	5463532	3104383	4545444	4304201
	F2	P00734	Prothrombin	GHVNITR_5_4_0_1(3+)	904.043		654474	968967	502170	116166	185976	399074		52.66	52.77	52.65	53.51	53.36	53.47		1343604	1789068	1120805	88855	185584	823728
	F2	P00734	Prothrombin	GHVNITR_5_4_0_2(2+)	1501.11		6.58001e+06	5.95691e+06	5975084	0	504063	414501		54.01	54.15	54.02	55.02	54.8	54.85		10394809	10502722	10232277	842316	896410	1147285
	F2	P00734	Prothrombin	GHVNITR_5_4_0_2(3+)	1001.08		2.00739e+07	1.74772e+07	15473419	1.32408e+06	1.89146e+06	2.43141e+06		53.94	54.08	53.96	55.02	54.8	54.85		28872117	22439142	23913799	1745751	2739163	3293056
	FCN3	O75636	Ficolin-3	VELEDFNGNR_5_4_1_2(3+)	1181.8		914267	807837	1169403	179512	644261	261079		67.66	67.6	67.61	68.88	68.71	68.74		1569591	1176259	2151041	260764	1380214	400312
	FGB	P02675	Fibrinogen beta chain	GTAGNALMDGASQLMGENR_4_3_0_1(3+)	1147.8		935323	1.7778e+06	938718	683728	1.25123e+06	693304		84.01	84.08	83.79	84.95	84.8	84.93		1107870	2881828	1600252	528851	1416255	893356
	FGB	P02675	Fibrinogen beta chain	GTAGNALMDGASQLMGENR_5_4_0_1(3+)	1269.52		60731501	6.44245e+07	59258256	4.84306e+07	3.54484e+07	4.51081e+07		81.68	81.63	81.3	82.67	82.42	82.49		65317078	71892986	72265792	52520894	40301603	48205020
	FGB	P02675	Fibrinogen beta chain	GTAGNALMDGASQLMGENR_5_4_0_1(4+)	952.388		8.38499e+06	8.46556e+06	8831998	9.36836e+06	7.29185e+06	7.01564e+06		81.68	81.63	81.3	82.67	82.42	82.49		8279752	8954971	9659119	10127136	8123307	7387859
	FGB	P02675	Fibrinogen beta chain	GTAGNALMDGASQLMGENR_5_4_0_2(3+)	1366.55		3.23558e+07	2.38463e+07	33927481	3.07578e+06	3.19509e+07	5.49057e+06		84.08	84.08	83.72	84.95	84.8	84.93		32178348	32664513	32248769	4283861	27921222	7433726
	FGB	P02675	Fibrinogen beta chain	GTAGNALMDGASQLMGENR_5_4_0_2(4+)	1025.16		10589203	1.61578e+07	11670801	1.26518e+06	1.58647e+07	2.16153e+06		84.08	84.08	83.79	85.04	84.8	85.01		10925591	18380230	12702082	1754387	14825394	3532122
	FGL2	Q14314	Fibroleukin	VANLTFVVNSLDGK_5_4_0_2(3+)	1227.86		213227550	248426644	185167722	2.1851e+07	222864506	2.49319e+07		80.06	80.03	79.96	80.81	80.61	80.58		371497173	408426201	263853913	38730517	347588916	70486360
	FGL2	Q14314	Fibroleukin	VANLTFVVNSLDGK_6_6_1_1(3+)	1368.92		2.26093e+06	2.61703e+06	3278533	100019	960134	3763002		79.65	79.63	79.42	80.44	80.34	80.34		2320617	3048718	3007166	105181	886863	218277
	FSHB	P01225	Follitropin subunit beta	AICCNSCELTNITIAIEK_5_4_0_2(3+)	1438.93		1.48661e+06	1.82696e+06	972480	269458	2.51384e+06	2.39583e+06		76.86	76.89	76.71	77.81	77.64	77.56		1393682	1746301	994460	313913	1940016	2083572
	GPR116	Q8IZF2	Probable G-protein coupled receptor 116	YEEQQLEIQNSSR_5_4_0_0(3+)	1082.78		151466	186550	212963	27785	93291.4	55106.7		48.57	48.57	48.47	49.15	49.01	49.09		346774	430678	421971	66937	165201	127758
	GPR116	Q8IZF2	Probable G-protein coupled receptor 116	YEEQQLEIQNSSR_5_4_0_1(4+)	885.113		1.00528e+06	1.16077e+06	1368501	67036.6	511672	133323		48.47	48.57	48.47	49.15	49.01	49.09		1966383	2558997	2510345	141337	869346	296583
	HP	P00738	Haptoglobin	MVSHHNLTTGATLINEQWLLTTAK_3_3_1_0(3+)	1312.95		571778	1.99576e+06	1957013	373841	878474	909404		83.54	83.46	83.31	84.27	84.06	84.1		813423	1895791	1939865	469365	801659	947649
	HP	P00738	Haptoglobin	MVSHHNLTTGATLINEQWLLTTAK_5_4_0_1(4+)	1149.02		3.21428e+07	4.39954e+07	73783490	3.26149e+06	8.3538e+06	7.91396e+06		83.54	83.46	83.37	84.27	84.06	84.1		29843303	35859897	61291383	3379058	9379617	9586142
	HP	P00738	Haptoglobin	MVSHHNLTTGATLINEQWLLTTAK_5_4_0_2(4+)	1221.8		8.20842e+07	9.7953e+07	165736607	43565166	6.31842e+07	6.94954e+07		86.31	86.24	86.15	86.93	86.87	86.88		75390543	99409906	154098948	30276700	43806657	47012767
	HP	P00738	Haptoglobin	MVSHHNLTTGATLINEQWLLTTAK_5_4_0_2(5+)	977.637		1.88468e+06	7.20502e+06	11128133	1.20823e+06	2.79469e+06	2.03595e+06		86.31	86.24	86.09	86.93	86.87	86.88		1447098	5276545	8532148	605022	1439317	1443707
	HP	P00738	Haptoglobin	MVSHHNLTTGATLINEQWLLTTAK_5_4_1_2(4+)	1258.31		1.58654e+06	1.64751e+06	657351	0	663524	438302		85.92	85.92	85.77	86.87	86.45	86.94		1447498	1728614	1790174	472675	780852	661335
	HP	P00738	Haptoglobin	MVSHHNLTTGATLINEQWLLTTAK_6_5_0_1(4+)	1240.3		1.71955e+06	1.07475e+06	1981132	0	1.25535e+06	1.1753e+06		82.38	82.31	82.18	83.36	83.21	83.25		4537374	5575079	5403752	397940	1021816	672504
	HP	P00738	Haptoglobin	MVSHHNLTTGATLINEQWLLTTAK_6_5_0_3(4+)	1385.85		6.45355e+06	9914722	18478008	1.80132e+06	2.65519e+06	2.56851e+06		88.09	88.02	87.89	88.72	88.59	88.65		4981352	6221333	11676432	557033	2176074	1010466
	HP	P00738	Haptoglobin	VVLHPNYSQVDIGLIK_4_3_0_1(3+)	1115.19		8.33513e+06	9.29361e+06	11122739	2.45352e+06	3.97021e+06	2412723		81.43	81.38	81.36	82.08	81.93	81.92		12089684	13929570	16670565	3153902	6198954	3901370
	HP	P00738	Haptoglobin	VVLHPNYSQVDIGLIK_5_4_0_1(3+)	1236.9		2.58842e+07	2.99412e+07	32885207	6.76439e+06	8.78923e+06	5.74027e+06		78.83	78.75	78.63	79.55	79.35	79.28		40014059	45167125	44293630	7549281	11287528	6840926
	HP	P00738	Haptoglobin	VVLHPNYSQVDIGLIK_5_4_0_1(4+)	927.926		2007213	2.21048e+06	2811167	715137	961836	265595		78.83	78.75	78.69	79.55	79.43	79.28		3498789	3160310	3450046	779636	1223990	789323
	HP	P00738	Haptoglobin	VVLHPNYSQVDIGLIK_5_4_0_2(3+)	1333.93		395470122	454410028	524878196	6.21946e+07	117810372	3.55052e+07		81.43	81.38	81.36	82.14	81.93	81.92		475378273	553741821	694043684	78314870	137127660	53968107
	HP	P00738	Haptoglobin	VVLHPNYSQVDIGLIK_5_4_0_2(4+)	1000.7		8.26127e+07	85637594	107799559	1.13325e+07	2.83709e+07	5.61535e+06		81.43	81.38	81.36	82.08	81.93	81.92		91115429	97085704	124525144	13192549	29688334	8262001
	HP	P00738	Haptoglobin	VVLHPNYSQVDIGLIK_5_4_1_2(3+)	1382.62		3.36466e+06	4.37898e+06	5623186	1.01919e+06	1896471	480808		81.43	81.38	81.36	82.14	81.93	81.92		3953923	4258185	6001690	1031000	1892311	559911
	HP	P00738	Haptoglobin	VVLHPNYSQVDIGLIK_6_4_0_1(3+)	1290.92		1.47946e+06	1.90926e+06	2327475	211210	225152	218080		78.57	78.57	78.44	79.41	79.22	79.2		1623887	1343379	2149006	201908	281041	253106
	HP	P00738	Haptoglobin	VVLHPNYSQVDIGLIK_6_5_0_1(3+)	1358.61		1.56708e+07	16658549	25189070	701981	7.1212e+06	1069622		78.44	78.37	78.37	79.49	79.01	79.2		18492815	19918589	22064514	2220104	7211693	2300156
	HP	P00738	Haptoglobin	VVLHPNYSQVDIGLIK_6_5_0_1(4+)	1019.21		5.29598e+06	6.26395e+06	8485225	0	3652328	495196		78.44	78.37	78.31	79.41	79.01	79.05		5131401	5268217	6579156	425655	3006856	651035
	HP	P00738	Haptoglobin	VVLHPNYSQVDIGLIK_6_5_0_2(3+)	1455.64		10614731	1.67434e+07	25050470	667334	1.05866e+07	3.12245e+06		81.11	81.07	81.05	81.84	81.59	81.49		20402472	24948103	26738345	1068502	9632181	2515764
	HP	P00738	Haptoglobin	VVLHPNYSQVDIGLIK_6_5_0_2(4+)	1091.98		1.17447e+07	1.48226e+07	16872736	605786	9.74179e+06	3.05825e+06		81.11	81.07	81.05	81.77	81.59	81.55		13693291	14217469	16881443	705263	7780142	2387918
	HP	P00738	Haptoglobin	VVLHPNYSQVDIGLIK_6_5_0_3(3+)	1552.67		1.61797e+06	9.94909e+06	13196552	135236	945936	1.17917e+06		83.67	83.67	83.57	84.27	84.24	84.01		11056128	13355008	13873747	313197	1015668	1262769
	HP	P00738	Haptoglobin	VVLHPNYSQVDIGLIK_6_5_0_3(4+)	1164.76		1.68044e+07	1.97699e+07	23052691	492470	2.75782e+06	2.28758e+06		83.67	83.67	83.57	84.27	84.24	84.01		20338149	24950453	24942478	708692	2502497	2967809
	HP	P00738	Haptoglobin	VVLHPNYSQVDIGLIK_6_5_1_3(3+)	1601.36		787912	671490	1557658	0	0	0		83.54	83.53	83.44	84.08	83.91	83.95		593211	726278	1106953	33751	366595	616387
	HP	P00738	Haptoglobin	VVLHPNYSQVDIGLIK_6_5_1_3(4+)	1201.27		1.85224e+06	2.08107e+06	3805976	228777	1.3603e+06	3.50744e+06		83.54	83.53	83.44	84.17	83.91	83.95		1857949	1996933	3399787	244201	1179361	2417184
	HP	P00738	Haptoglobin	VVLHPNYSQVDIGLIK_7_6_0_2(4+)	1183.27		2.07105e+06	2.5387e+06	2368410	0	1.66421e+06	869643		80.78	80.69	80.7	81.43	81.27	81.28		2059778	2142936	1995324	75514	1214120	531645
	HPX	P02790	Hemopexin	ALPQPQNVTSLLGCTH_4_3_0_1(2+)	1642.71		1.45776e+06	3.21726e+06	2757217	463896	625171	708344		84.41	84.41	84.44	85.04	84.87	84.93		3518724	7765518	7076722	1214749	1331719	1850943
	HPX	P02790	Hemopexin	ALPQPQNVTSLLGCTH_4_3_0_1(3+)	1095.48		786440	2772085	2673749	219903	735613	362503		84.41	84.41	84.44	85.04	85.03	84.85		1797540	6502308	5273024	529837	1437660	952211
	HPX	P02790	Hemopexin	ALPQPQNVTSLLGCTH_5_4_0_1(3+)	1217.19		1.13454e+07	1.15284e+07	16639477	7068352	9.5089e+06	2.15004e+06		81.68	81.63	81.67	82.46	82.14	82.25		24637021	25445947	30856704	10926966	14272391	4326596
	HPX	P02790	Hemopexin	ALPQPQNVTSLLGCTH_5_4_0_2(3+)	1314.22		126587874	133295634	185011352	1.00924e+07	8.4388e+07	2.96648e+07		84.41	84.41	84.38	85.04	84.87	84.85		224425508	233755233	314253369	22079212	96650105	58012301
	HPX	P02790	Hemopexin	ALPQPQNVTSLLGCTH_5_4_0_2(4+)	985.917		8.43597e+06	1.35711e+07	22088312	586993	8.37785e+06	1926730		84.41	84.41	84.38	85.04	84.87	84.85		12709758	26092142	33887063	1195528	9199023	3377874
	HPX	P02790	Hemopexin	ALPQPQNVTSLLGCTH_5_4_1_2(3+)	1362.91		1.14596e+06	1.05759e+06	1619463	159802	1.82698e+06	1.20443e+06		84.41	84.47	84.44	85.04	84.87	84.76		1577120	1492710	2159082	306547	1736743	901430
	HPX	P02790	Hemopexin	SWPAVGNCSSALR_4_3_0_0(2+)	1331.56		626974	0	631302	256280	382019	397708		72.46	72.48	72.41	73.6	73.33	73.29		1121932	691836	1113217	584485	886193	692297
	HPX	P02790	Hemopexin	SWPAVGNCSSALR_4_3_0_1(2+)	1477.11		8.06257e+06	6.4763e+06	8631161	1.94157e+06	3.76311e+06	2.83686e+06		72.46	72.55	72.41	73.6	73.33	73.29		13927553	11398717	15399826	3962585	6542923	5269392
	HPX	P02790	Hemopexin	SWPAVGNCSSALR_5_4_0_1(3+)	1106.79		4380618	3571870	4634008	182177	584542	981916		70.2	70.3	70.21	71.48	71.22	71.23		8636972	8018493	8819136	390777	730341	1494548
	HPX	P02790	Hemopexin	SWPAVGNCSSALR_5_4_0_2(3+)	1203.82		114888952	124689482	146665118	6.99031e+06	4.51132e+07	2.8139e+07		72.46	72.55	72.41	73.6	73.33	73.38		179272626	187495564	237698685	11516382	58966278	39096042
	HPX	P02790	Hemopexin	SWPAVGNCSSALR_5_4_1_2(3+)	1252.5		1.32537e+07	8.92648e+06	16097582	862231	4.59366e+06	2.68333e+06		72.32	72.42	72.28	73.5	73.26	73.29		22767395	18443970	27229989	1779549	7446275	4501883
	HPX	P02790	Hemopexin	SWPAVGNCSSALR_6_5_0_2(3+)	1325.53		2.55006e+06	2.22574e+06	2864427	140993	1.04178e+06	643834		72.01	72.09	72.05	73.2	72.9	72.86		3172660	2924105	3272822	264047	1238320	920525
	HPX	P02790	Hemopexin	SWPAVGNCSSALR_6_5_0_3(3+)	1422.56		7.27506e+06	8.41404e+06	10640241	236391	2.96922e+06	303233		74.07	74.15	74	75.13	74.88	74.98		11941917	12173351	12925633	340966	2762395	1477627
	HPX	P02790	Hemopexin	SWPAVGNCSSALR_6_5_0_3(4+)	1067.17		1.60604e+06	1322388	2168746	32194.8	525020	219458		74	74.15	74	75.03	NA	74.98		2439394	1844518	2695426	49411	NA	253496
	HPX	P02790	Hemopexin	SWPAVGNCSSALR_6_5_1_2(3+)	1374.21		517650	540506	681991	108865	878356	316340		71.86	71.95	71.91	73.01	72.77	72.78		564953	633151	1047324	177156	901965	310575
	HPX	P02790	Hemopexin	SWPAVGNCSSALR_6_5_1_3(3+)	1471.24		1.09779e+06	2460322	2645872	157844	1.53061e+06	401386		73.86	74.01	73.93	75.03	74.81	74.8		3187394	2914438	2561285	172821	1317434	583131
	HRG	P04196	Histidine-rich glycoprotein	HSHNNNSSDLHPHK_3_3_0_0(3+)	907.048		76360.2	88469.9	105892	18140	53886.5	39227.3		48.57	48.57	48.47	49.26	49.01	49.09		226513	219463	224289	53252	120750	98822
	HRG	P04196	Histidine-rich glycoprotein	HSHNNNSSDLHPHK_5_4_0_0(3+)	1082.78		151466	186550	212963	27785	93291.4	55106.7		48.57	48.57	48.47	49.15	49.01	49.09		346774	430678	421971	66937	165201	127758
	HRG	P04196	Histidine-rich glycoprotein	HSHNNNSSDLHPHK_5_4_0_0(4+)	812.334		40222.9	26731.6	74252	6399.6	35117.8	15774		48.47	48.57	48.47	49.15	49.01	48.98		128415	152492	171945	7958	36981	40159
	HRG	P04196	Histidine-rich glycoprotein	HSHNNNSSDLHPHK_5_4_0_1(3+)	1179.81		431803	520050	592800	65680.3	185739	124342		48.57	48.57	48.47	49.15	49.01	49.09		861579	958186	1145120	117648	258819	222703
	HRG	P04196	Histidine-rich glycoprotein	HSHNNNSSDLHPHK_5_4_0_1(4+)	885.108		1.00528e+06	1.16077e+06	1368501	67036.6	511672	133323		48.47	48.57	48.47	49.15	49.01	49.09		1966383	2558997	2510345	141337	869346	296583
	HRG	P04196	Histidine-rich glycoprotein	HSHNNNSSDLHPHK_5_4_0_2(4+)	957.881		3596494	4.47248e+06	4868358	110777	1.28325e+06	232307		48.57	48.57	48.47	49.26	49.01	49.09		5626881	7459829	7366818	275466	1783994	363398
	HRG	P04196	Histidine-rich glycoprotein	HSHNNNSSDLHPHK_5_4_1_1(4+)	921.622		94591.5	105986	135747	14752.7	61441.6	30403.7		48.67	48.66	48.56	49.37	49.12	49.2		202603	222321	259931	28458	94019	43303
	HRG	P04196	Histidine-rich glycoprotein	HSHNNNSSDLHPHK_5_4_1_2(4+)	994.396		491231	737634	648261	24387.1	213635	34584.4		48.67	48.77	48.56	49.37	49.12	49.2		730459	1136406	959120	50045	253792	57698
	HRG	P04196	Histidine-rich glycoprotein	HSHNNNSSDLHPHK_6_5_0_3(5+)	897.752		181783	148960	95262	0	0	6796.1		49.21	49.29	49.21	50.15	NA	49.76		240858	191675	154879	8518	NA	10171
	HRG	P04196	Histidine-rich glycoprotein	VIDFNCTTSSVSSALANTK_5_4_0_1(3+)	1310.22		1.04733e+07	1.1411e+07	13433329	2.49385e+06	3.04099e+06	1.34171e+06		79.24	79.15	78.95	79.99	79.87	79.9		9567622	11395040	14006271	2532834	3090742	1402676
	HRG	P04196	Histidine-rich glycoprotein	VIDFNCTTSSVSSALANTK_5_4_0_1(4+)	982.917		2.4139e+06	2.20271e+06	3150044	709356	1.10557e+06	405777		79.24	79.22	78.95	79.99	79.87	79.81		2365804	2084466	2791374	819008	1288907	632783
	HRG	P04196	Histidine-rich glycoprotein	VIDFNCTTSSVSSALANTK_5_4_0_2(3+)	1407.25		1.0839e+07	1.07298e+07	16219336	2.25293e+06	7.35145e+06	1.33031e+06		81.43	81.38	81.24	82.23	82.01	82.08		9789895	10878610	16116311	2193489	5793073	1229939
	HRG	P04196	Histidine-rich glycoprotein	VIDFNCTTSSVSSALANTK_5_4_0_2(4+)	1055.69		4.10647e+06	4.53122e+06	5594497	990175	4.31841e+06	745882		81.43	81.38	81.18	82.33	82.01	82.08		4527213	3354336	5202636	1152606	3127758	760608
	HSPG2	P98160	Basement membrane-specific heparan sulfate proteoglycan core protein	NLHQSNTSR_6_6_0_1(4+)	885.356		0	396418	275559	59190.8	36094.9	52087.9		48.57	48.66	48.47	49.37	49.01	49.09		4212274	4906579	4928970	335629	1372298	551647
	HYOU1	Q9Y4L1	Hypoxia up-regulated protein 1	LSALDNLLNHSSMFLK_7_6_0_1(3+)	1482.96		2.03898e+06	1.24257e+06	1064154	435469	4.50585e+06	6.09715e+06		80.45	80.43	80.17	81.35	81.07	81.14		1629020	2573529	1223302	490569	7809199	4460820
	HYOU1	Q9Y4L1	Hypoxia up-regulated protein 1	VINETWAWK_5_5_0_1(3+)	1088.45		174884	88233.2	224466	16281.5	144366	58192.7		53.32	53.35	53.31	54.16	54.01	NA		329315	136042	160842	25281	239383	NA
	ICAM2	P13598	Intercellular adhesion molecule 2	QESMNSNVSVYQPPR_5_5_1_2(3+)	1430.58		1.74529e+06	1.91577e+06	1695406	0	0	0		78.02	78.1	77.9	79.24	78.81	79.13		1696303	1876557	2033994	219950	1402554	315491
	IGF2R	P11717	Cation-independent mannose-6-phosphate receptor	SLLEFNTTVSCDQQGTNHR_6_4_1_1(4+)	1107.95		2.1902e+06	1996104	3544225	762357	2.67166e+06	2.27896e+06		86.11	86.18	85.9	86.93	86.81	86.94		393345	1911993	2903463	729521	905329	999427
	IGF2R	P11717	Cation-independent mannose-6-phosphate receptor	SLLEFNTTVSCDQQGTNHR_6_4_1_2(4+)	1180.73		70666095	100700378	123670742	5.65032e+07	8.88324e+07	84552095		86.18	86.11	85.9	86.93	86.87	86.94		53611033	80199888	94995055	36032523	57515747	53867015
	IGHA1	P01876	Ig alpha-1 chain C region	LAGKPTHVNVSVVMAEVDGTCY_4_4_1_0(3+)	1318.58		0	0	0	370656	1.44306e+06	878606		NA	NA	NA	84.36	84.15	84.37		NA	NA	NA	392305	772147	1253858
	IGHA1	P01876	Ig alpha-1 chain C region	LAGKPTHVNVSVVMAEVDGTCY_4_5_1_0(3+)	1386.27		936990	0	1011037	629315	9.5668e+06	2.80941e+06		80.85	80.82	80.58	81.77	81.53	81.49		1088327	1196551	944564	1131676	9634323	3405425
	IGHA1	P01876	Ig alpha-1 chain C region	LAGKPTHVNVSVVMAEVDGTCY_5_2_0_0(3+)	1188.53		2.29066e+06	2.8769e+06	4065426	1470392	2.15015e+07	3.41663e+06		80.97	80.94	80.64	81.84	81.59	81.62		2869986	3523650	4859986	1939405	23655265	4857619
	IGHA1	P01876	Ig alpha-1 chain C region	LAGKPTHVNVSVVMAEVDGTCY_5_4_0_0(3+)	1323.91		0	0	0	0	343532	201917		NA	NA	NA	84.36	84.15	84.28		NA	NA	NA	107067	111049	146325
	IGHA1	P01876	Ig alpha-1 chain C region	LAGKPTHVNVSVVMAEVDGTCY_5_4_0_1(3+)	1420.94		668855	570820	1919300	214156	443891	459814		83.54	83.53	83.24	84.36	84.24	84.37		558221	687663	1589789	209342	704289	794908
	IGHA1	P01876	Ig alpha-1 chain C region	LAGKPTHVNVSVVMAEVDGTCY_5_4_1_1(3+)	1469.63		1.06569e+06	1.16051e+06	1531248	164078	3049948	2.53154e+06		83.67	83.6	83.37	84.46	84.32	84.45		840129	873365	2067378	264058	2686967	2058945
	IGHA1	P01876	Ig alpha-1 chain C region	LAGKPTHVNVSVVMAEVDGTCY_5_4_1_1(4+)	1102.47		728810	890024	1315275	145499	2.78545e+06	1.90017e+06		83.67	83.67	83.37	84.46	84.32	84.45		543632	670772	1297049	94352	1967456	1524880
	IGHA1	P01876	Ig alpha-1 chain C region	LAGKPTHVNVSVVMAEVDGTCY_5_5_0_0(3+)	1391.6		0	0	0	116211	2.16794e+06	549674		81.81	81.83	81.55	81.6	81.34	81.34		151590	78397	436456	160406	1743220	742157
	IGHA1	P01876	Ig alpha-1 chain C region	LAGKPTHVNVSVVMAEVDGTCY_5_5_1_0(3+)	1440.29		853891	0	508900	265219	5.00496e+06	2.15975e+06		80.78	80.75	80.5	81.69	81.46	81.49		546433	425595	465650	263247	3575721	1460908
	IGHA1, 2	P01876,P01877	Ig alpha-1, 2 chain C region	LSLHRPALEDLLLGSEANLTCTLTGLR_4_4_0_1(4+)	1179.56		255960	111214	622599	303172	2.60537e+06	1.98688e+06		103.06	103.15	103.08	103.84	103.79	103.62		206163	128921	55681	346636	3020943	1642980
	IGHA1, 2	P01876,P01877	Ig alpha-1, 2 chain C region	LSLHRPALEDLLLGSEANLTCTLTGLR_4_5_0_0(4+)	1157.56		257073	607643	747842	714846	3.91262e+06	462734		99.56	99.68	99.74	100.43	100.3	100.23		360932	795301	872296	665881	5258447	641942
	IGHA1, 2	P01876,P01877	Ig alpha-1, 2 chain C region	LSLHRPALEDLLLGSEANLTCTLTGLR_5_3_0_1(4+)	1169.3		170500	87340.3	401919	181178	1.96656e+06	1455054		103.06	103.26	103.6	103.84	103.79	103.62		168101	115885	389889	151259	1859197	1085086
	IGHA1, 2	P01876,P01877	Ig alpha-1, 2 chain C region	LSLHRPALEDLLLGSEANLTCTLTGLR_5_4_0_0(4+)	1147.3		93709.3	150463	248894	198458	840883	466907		102.86	102.83	102.78	103.3	103.38	103.29		126673	93668	215246	192937	915455	511556
	IGHA1, 2	P01876,P01877	Ig alpha-1, 2 chain C region	LSLHRPALEDLLLGSEANLTCTLTGLR_5_4_0_1(4+)	1220.07		3180080	4.02351e+06	9298702	3438126	2.26618e+07	7.25846e+06		102.75	102.83	102.78	103.3	103.38	103.29		3567842	3429609	12665390	3799469	18175620	7430285
	IGHA1, 2	P01876,P01877	Ig alpha-1, 2 chain C region	LSLHRPALEDLLLGSEANLTCTLTGLR_5_4_0_1(5+)	976.259		418212	442054	1910643	925247	3.64995e+06	664006		102.75	102.83	102.78	103.3	103.29	103.29		454832	464881	1462967	701137	2702824	684128
	IGHA1, 2	P01876,P01877	Ig alpha-1, 2 chain C region	LSLHRPALEDLLLGSEANLTCTLTGLR_5_5_0_0(4+)	1198.07		0	400405	0	246798	2.19547e+06	278026		99.35	99.48	99.55	100	100.05	100.02		130911	298995	379124	180946	1948472	247743
	IGHA1, 2	P01876,P01877	Ig alpha-1, 2 chain C region	LSLHRPALEDLLLGSEANLTCTLTGLR_5_5_0_1(4+)	1270.84		1.31701e+06	1.5172e+06	6949827	2.74265e+06	15561989	6609187		102.65	102.72	102.7	103.19	103.21	103.09		1104221	1207768	5699868	1977271	13011112	6113443
	IGHA2	P01877	Ig alpha-2 chain C region	TPLTANITK_3_4_1_0(2+)	1202.05		360339	633955	490396	1.02642e+06	1.78955e+06	1.84827e+06		59.85	59.91	59.95	61.15	60.85	60.85		881996	1145589	1245878	2751975	4592528	4496538
	IGHA2	P01877	Ig alpha-2 chain C region	TPLTANITK_4_3_1_0(2+)	1181.53		3.72315e+06	3.3107e+06	3571334	2.89301e+06	3.80893e+06	3.47693e+06		61.23	61.33	61.27	62.58	62.22	62.25		6097575	5560598	5825967	5529551	6677104	6927462
	IGHA2	P01877	Ig alpha-2 chain C region	TPLTANITK_4_3_1_1(2+)	1327.08		722068	1.4201e+06	1825448	1.04872e+06	1.70379e+06	1.10999e+06		63.08	63.1	63.13	64.32	64.02	63.95		1238372	1061261	1164940	2040193	3017876	3106652
	IGHA2	P01877	Ig alpha-2 chain C region	TPLTANITK_4_4_1_0(2+)	1283.07		2.84483e+06	2.36483e+06	3302689	3.22303e+06	3.94578e+06	5.29407e+06		59.76	59.85	59.81	61.06	60.77	60.77		2260294	3319732	3549573	6282740	10002344	9438622
	IGHA2	P01877	Ig alpha-2 chain C region	TPLTANITK_4_5_1_0(2+)	1384.61		979507	901968	1106009	457355	1.11304e+06	2022199		59.92	59.99	59.95	61.23	60.85	60.85		1376589	1167449	1549504	839401	1877887	3033460
	IGHA2	P01877	Ig alpha-2 chain C region	TPLTANITK_4_5_1_0(3+)	923.411		1.01284e+06	888883	946220	419788	2182445	2.56505e+06		59.92	59.99	59.95	61.23	60.85	60.85		1718967	1537294	1859170	882739	4084927	4563119
	IGHA2	P01877	Ig alpha-2 chain C region	TPLTANITK_4_5_1_1(3+)	1020.44		0	0	0	399058	1.32578e+06	1.87625e+06		61.42	61.44	61.46	62.72	62.49	62.38		699992	358517	732733	487640	2020061	1970683
	IGHA2	P01877	Ig alpha-2 chain C region	TPLTANITK_5_4_1_0(2+)	1364.1		2.02715e+06	1.66032e+06	2031476	1.29759e+06	1.6139e+06	1.39162e+06		59.69	59.78	59.74	60.97	60.71	60.71		869009	699303	1159479	638688	1170598	1080444
	IGHA2	P01877	Ig alpha-2 chain C region	TPLTANITK_5_4_1_1(2+)	1509.65		1.24082e+07	8.07433e+06	8334033	4.81837e+06	5.64389e+06	7.521e+06		61.23	61.27	62.27	62.52	62.22	62.25		16816278	12507667	13937718	10032431	10489974	13719454
	IGHA2	P01877	Ig alpha-2 chain C region	TPLTANITK_5_4_1_1(3+)	1006.77		1.73567e+07	9.6032e+06	11213581	2.13559e+06	3.22552e+06	5787352		61.23	61.33	61.27	62.58	62.22	62.25		20333780	11373849	14317671	3290784	5561748	8514516
	IGHA2	P01877	Ig alpha-2 chain C region	TPLTANITK_5_4_1_2(3+)	1103.8		1.26719e+07	6.18177e+06	4619721	1.29421e+06	1.00354e+07	9300891		63.08	63.1	63.13	64.32	64.02	63.95		13022142	8698655	7543545	2276572	14779632	4314452
	IGHA2	P01877	Ig alpha-2 chain C region	TPLTANITK_5_5_1_0(2+)	1465.64		488367	1.14045e+06	1411781	718329	2.14614e+06	818153		59.76	59.85	59.81	61.06	60.71	60.77		696124	1648137	2043514	673144	3051762	1552374
	IGHA2	P01877	Ig alpha-2 chain C region	TPLTANITK_5_5_1_0(3+)	977.429		2.08297e+06	4.427e+06	5394253	1.46951e+06	1.14346e+07	3.54313e+06		59.76	59.85	59.81	61.06	60.71	60.77		3071546	5853366	7270678	2425378	15939179	5200183
	IGHA2	P01877	Ig alpha-2 chain C region	TPLTANITK_5_5_1_1(2+)	1611.19		3.43947e+06	2.89972e+06	2413169	2.35083e+06	2.67328e+06	3.26229e+06		61.23	61.27	61.27	62.52	62.22	62.25		3763820	3009132	2615575	3075587	3250774	4735384
	IGHA2	P01877	Ig alpha-2 chain C region	TPLTANITK_5_5_1_1(3+)	1074.46		2.52728e+07	1.30667e+07	17889392	4.54836e+06	6.31753e+06	8.51849e+06		61.23	61.27	61.27	62.58	62.22	62.25		28805078	16278439	21420031	6785842	11649971	13831653
	IGHA2	P01877	Ig alpha-2 chain C region	TPLTANITK_5_5_1_2(3+)	1171.49		4.23099e+06	2.50494e+06	3245134	890427	7.22973e+06	1.77727e+06		63.15	63.25	63.28	64.4	64.1	64.04		5300070	3281499	3800745	1320189	9515111	2509014
	IGHG1	P01857	Ig gamma-1 chain C region	EEQYNSTYR_3_3_0_0(2+)	1142.96		5.77967e+06	5.6097e+06	4476710	4.26725e+06	5.74129e+06	6.66199e+06		55.01	55.1	54.85	56.16	55.97	56.11		18838050	18722192	16799062	17674640	24551587	17843655
	IGHG1	P01857	Ig gamma-1 chain C region	EEQYNSTYR_3_3_1_0(2+)	1215.98		5.40448e+07	5.0253e+07	45892809	3.99031e+07	7.4534e+07	76100430		54.7	54.78	54.67	55.75	55.58	55.71		126695541	115936467	113029363	116905782	184414254	188369151
	IGHG1	P01857	Ig gamma-1 chain C region	EEQYNSTYR_3_4_0_0(2+)	1244.5		7.79735e+06	8.06671e+06	5073158	4.70199e+06	6.04623e+06	7.59653e+06		55.14	55.23	55.05	56.33	56.14	56.19		14442627	14784706	11102501	13273494	17145965	19766728
	IGHG1	P01857	Ig gamma-1 chain C region	EEQYNSTYR_3_4_0_0(3+)	830		1.22201e+06	1.26464e+06	762704	421594	750128	745412		55.14	55.23	55.05	56.33	56.14	56.19		2334043	2144661	1505007	1006964	1722096	1642789
	IGHG1	P01857	Ig gamma-1 chain C region	EEQYNSTYR_3_4_1_0(2+)	1317.53		153726978	112995599	120015751	81815307	203137550	224783217		54.76	54.91	54.73	55.89	55.64	55.78		223814128	178075599	192818672	178653353	343698831	380243597
	IGHG1	P01857	Ig gamma-1 chain C region	EEQYNSTYR_3_4_1_0(3+)	878.686		3.44493e+07	2.46793e+07	22855531	7.88305e+06	5.03744e+07	4.30823e+07		54.76	54.91	54.73	55.89	55.58	55.78		48463596	37753473	36250861	15717713	71647414	63317924
	IGHG1	P01857	Ig gamma-1 chain C region	EEQYNSTYR_3_5_1_0(2+)	1419.06		16744956	1.59687e+07	14516839	1.42497e+07	1.73466e+07	2.17949e+07		54.95	55.04	54.92	56.09	55.84	55.97		21920653	21076446	18700911	23442260	27338359	33918882
	IGHG1	P01857	Ig gamma-1 chain C region	EEQYNSTYR_3_5_1_0(3+)	946.379		1.44284e+07	1.27281e+07	15237702	5.79071e+06	7.11232e+06	8.96561e+06		54.95	55.1	54.92	56.09	55.91	55.97		19629655	17639070	19045603	9575426	12377852	14721454
	IGHG1	P01857	Ig gamma-1 chain C region	EEQYNSTYR_4_3_0_0(2+)	1223.98		7.32587e+06	7.29158e+06	6326271	3.22346e+06	4027708	4.96061e+06		54.95	55.04	54.85	56.09	55.91	56.03		14887566	15587588	16760723	9042485	11415745	13057701
	IGHG1	P01857	Ig gamma-1 chain C region	EEQYNSTYR_4_3_1_0(2+)	1297.01		5.53918e+07	5.45541e+07	48467087	3.17868e+07	3.89479e+07	4.41233e+07		54.58	54.72	54.54	55.62	55.45	55.52		83445221	84285067	72636912	57076317	70566150	76070148
	IGHG1	P01857	Ig gamma-1 chain C region	EEQYNSTYR_4_3_1_1(2+)	1442.56		1.74078e+06	1.19462e+06	913668	955892	1.34902e+06	1.49272e+06		55.9	56.06	55.89	57.18	57	57.05		3321233	2205854	1652616	1841147	2459104	2901498
	IGHG1	P01857	Ig gamma-1 chain C region	EEQYNSTYR_4_4_0_0(2+)	1325.52		1.6823e+07	1.7209e+07	13225586	4.77444e+06	5.72385e+06	6.88312e+06		55.01	55.16	54.92	56.16	55.97	56.11		30395803	30945327	28565522	11870054	15479857	16729563
	IGHG1	P01857	Ig gamma-1 chain C region	EEQYNSTYR_4_4_0_0(3+)	884.017		6820217	7.02186e+06	6032069	1.22812e+06	1.5749e+06	1.96058e+06		55.01	55.16	54.92	56.16	55.97	56.11		11901781	11916195	11268114	2994331	4172397	4345563
	IGHG1	P01857	Ig gamma-1 chain C region	EEQYNSTYR_4_4_1_0(2+)	1398.55		167480824	164983925	150536684	58637192	1.04852e+08	93478860		54.64	54.72	54.61	55.68	55.51	55.65		276418803	251513312	242752141	120939371	185975548	190363500
	IGHG1	P01857	Ig gamma-1 chain C region	EEQYNSTYR_4_4_1_0(3+)	932.703		8.51129e+07	76895013	80497178	1.32406e+07	4.21228e+07	2.21186e+07		54.64	54.72	54.61	55.68	55.58	55.65		133644620	111359112	120597065	23665255	63240861	42540861
	IGHG1	P01857	Ig gamma-1 chain C region	EEQYNSTYR_4_4_1_1(2+)	1544.1		2.31802e+06	1.06592e+06	462642	639685	675758	845574		56.11	56.19	56.1	57.46	57.18	57.22		3534135	1760335	830322	1130340	1146622	1666937
	IGHG1	P01857	Ig gamma-1 chain C region	EEQYNSTYR_4_4_1_1(3+)	1029.73		7715105	3.39577e+06	1044802	1.2445e+06	1.52857e+06	2.55644e+06		56.11	56.19	56.1	57.35	57.09	57.22		10750942	5281950	2108249	2192458	2297089	3860373
	IGHG1	P01857	Ig gamma-1 chain C region	EEQYNSTYR_4_5_0_0(2+)	1427.06		1.45345e+06	1.62756e+06	899364	422102	528162	582783		55.14	55.29	55.05	56.33	56.14	56.19		2998814	3329027	2005226	805948	903713	1113211
	IGHG1	P01857	Ig gamma-1 chain C region	EEQYNSTYR_4_5_0_0(3+)	951.71		1.99329e+06	2.39847e+06	1365011	319667	0	619440		55.14	55.23	55.05	56.33	56.14	56.27		2887239	3562942	2808845	600614	979388	1043400
	IGHG1	P01857	Ig gamma-1 chain C region	EEQYNSTYR_4_5_1_0(2+)	1500.09		1.54306e+07	7.90377e+06	12937454	7.63006e+06	9417741	2.34425e+07		54.83	54.98	54.79	55.89	55.71	55.78		19075871	16207598	15900520	11966270	15279390	30187666
	IGHG1	P01857	Ig gamma-1 chain C region	EEQYNSTYR_4_5_1_0(3+)	1000.4		3.65117e+07	3.36709e+07	32123608	5.31998e+06	1.14379e+07	3.7528e+07		54.83	54.98	54.79	55.96	55.71	55.78		45644389	40224463	39714987	8533678	20959216	49554806
	IGHG1	P01857	Ig gamma-1 chain C region	EEQYNSTYR_4_5_1_1(3+)	1097.43		1.63762e+06	1.47499e+06	887236	1.53466e+06	819665	481240		56.24	56.34	56.17	57.53	57.24	57.35		2186576	1974324	1241145	2146533	555104	951645
	IGHG1	P01857	Ig gamma-1 chain C region	EEQYNSTYR_5_4_0_0(2+)	1406.55		1.19989e+07	1.1725e+07	11300878	1.91367e+06	2.36978e+06	2.9523e+06		54.89	55.04	54.79	56.09	55.91	55.97		17550778	17400816	21820045	3468946	4110236	4940348
	IGHG1	P01857	Ig gamma-1 chain C region	EEQYNSTYR_5_4_0_0(3+)	938.035		9.86289e+06	8819963	10269675	1.13009e+06	1.45104e+06	1739498		54.89	55.04	54.85	56.09	55.91	55.97		14964450	13588630	17762471	2631118	3061771	3496240
	IGHG1	P01857	Ig gamma-1 chain C region	EEQYNSTYR_5_4_0_1(2+)	1552.1		994384	1.42107e+06	867742	741547	299040	359524		56.31	56.41	56.23	57.53	57.32	57.43		2789400	2659333	1863689	1483986	1081827	1319635
	IGHG1	P01857	Ig gamma-1 chain C region	EEQYNSTYR_5_4_0_1(3+)	1035.07		6.3008e+06	6.78047e+06	2884299	1094844	692932	884322		56.31	56.41	56.23	57.51	57.32	57.43		8137341	9380080	4264704	1577911	1045972	1334138
	IGHG1	P01857	Ig gamma-1 chain C region	EEQYNSTYR_5_4_1_0(2+)	1479.58		8.69667e+07	9.09249e+07	76479541	2.14584e+07	2.63108e+07	3.01085e+07		54.58	54.66	54.48	55.62	55.45	55.52		107736215	110868077	99610583	30167776	39315058	42067136
	IGHG1	P01857	Ig gamma-1 chain C region	EEQYNSTYR_5_4_1_0(3+)	986.721		8.60171e+07	8.71547e+07	74406614	1.10864e+07	1.53437e+07	1.62436e+07		54.58	54.66	54.54	55.62	55.45	55.52		110239202	109364117	99290877	16076234	25682511	25278334
	IGHG1	P01857	Ig gamma-1 chain C region	EEQYNSTYR_5_4_1_1(2+)	1625.12		8.08476e+06	2.64131e+06	4518563	1.58825e+06	2.38542e+06	1.87027e+06		55.9	56.06	55.89	57.18	56.93	56.98		17733715	14401062	9800508	5247214	7180657	6948116
	IGHG1	P01857	Ig gamma-1 chain C region	EEQYNSTYR_5_4_1_1(3+)	1083.75		5.78146e+07	4.80923e+07	29474792	6.04468e+06	9.65642e+06	1.16323e+07		55.9	56.06	55.89	57.18	56.93	56.98		80700837	64052957	40370761	10450849	14058833	18426312
	IGHG1	P01857	Ig gamma-1 chain C region	EEQYNSTYR_5_5_1_0(3+)	1054.41		1.04119e+07	5.97608e+06	6957152	931527	6.01365e+06	5096110		54.76	54.91	54.73	55.82	55.58	55.78		12866054	7504314	10071483	1252838	7743805	6882151
	IGHG1	P01857	Ig gamma-1 chain C region	EEQYNSTYR_5_5_1_1(3+)	1151.44		1.30623e+06	1.3703e+06	774171	192261	330930	323974		56.03	56.13	55.95	57.26	57	57.14		2188913	1775291	888647	253203	396881	579848
	IGHG2	P01859	Ig gamma-2 chain C region	EEQFNSTFR_3_3_1_0(2+)	1199.99		4.94033e+07	3.6597e+07	55017070	31645632	56874376	6.16293e+07		61.55	61.58	61.52	63.07	62.68	62.78		144748351	114805367	163975340	85266709	156297878	152503283
	IGHG2	P01859	Ig gamma-2 chain C region	EEQFNSTFR_3_4_0_0(2+)	1228.5		1.94116e+06	2.32944e+06	1217710	1.04248e+06	1.51026e+06	1.57613e+06		61.73	62.09	61.77	63.21	62.87	62.84		4748018	5874831	4937781	3140885	6113139	4858503
	IGHG2	P01859	Ig gamma-2 chain C region	EEQFNSTFR_3_4_1_0(2+)	1301.53		99428759	5.30778e+07	206725674	5.2429e+07	7.59347e+07	164271876		61.67	61.79	61.64	63.14	62.81	62.84		185052391	118077106	315973375	94855417	159710043	262495550
	IGHG2	P01859	Ig gamma-2 chain C region	EEQFNSTFR_3_4_1_0(3+)	868.022		1.31489e+07	6.59082e+06	33083888	4.38173e+06	2.16216e+06	2.84832e+07		61.67	61.79	61.64	63.14	62.75	62.84		23316543	14161382	47158458	7813973	20437774	44842507
	IGHG2	P01859	Ig gamma-2 chain C region	EEQFNSTFR_3_5_1_0(3+)	935.715		7.69552e+06	5183036	18908173	2.40573e+06	3.67356e+06	1.68887e+07		61.73	61.86	61.71	63.21	62.87	62.84		12041575	8590423	26628815	4158616	9134702	25594279
	IGHG2	P01859	Ig gamma-2 chain C region	EEQFNSTFR_4_3_1_0(2+)	1281.02		4.81283e+07	4.08436e+07	47177285	1.9172e+07	40388245	3.61936e+07		61.29	61.39	61.33	62.86	62.55	62.57		86271143	70981259	90921839	33937442	66511471	61549319
	IGHG2	P01859	Ig gamma-2 chain C region	EEQFNSTFR_4_3_1_1(2+)	1426.56		2.17896e+06	2.42634e+06	1967052	790874	2154647	1.51447e+06		63.35	63.45	63.28	64.85	64.49	64.52		5372577	5526651	5738971	1945754	5271455	3422839
	IGHG2	P01859	Ig gamma-2 chain C region	EEQFNSTFR_4_4_0_0(2+)	1309.53		2.29744e+07	26316010	13435462	1.00646e+07	3.18374e+07	1.49592e+07		61.8	62.09	61.71	63	63.21	63.12		6144969	6126573	8403320	2056822	5047027	5238379
	IGHG2	P01859	Ig gamma-2 chain C region	EEQFNSTFR_4_4_1_0(2+)	1382.56		1.36954e+08	61601675	157535773	3.1566e+07	143814923	8.34116e+07		61.48	61.51	61.46	63	62.61	62.63		233265217	128223316	288700938	62156246	212342362	146468676
	IGHG2	P01859	Ig gamma-2 chain C region	EEQFNSTFR_4_4_1_0(3+)	922.04		5.17178e+07	2.36278e+07	61093644	9.39814e+06	6.38981e+07	3.37814e+07		61.48	61.51	61.46	63	62.61	62.63		89510006	46922432	108000906	18570244	93046567	59495140
	IGHG2	P01859	Ig gamma-2 chain C region	EEQFNSTFR_4_4_1_1(2+)	1528.1		6.66718e+06	8.0618e+06	15582453	1.15708e+06	7.24144e+06	8.12877e+06		63.61	63.71	63.61	65.12	64.8	64.77		29571522	29469749	32468516	5365555	18231611	18994183
	IGHG2	P01859	Ig gamma-2 chain C region	EEQFNSTFR_4_4_1_1(3+)	1019.07		32126006	3.19185e+07	30847175	2.03844e+06	1.79215e+07	2.03542e+07		63.61	63.71	63.61	65.03	64.8	64.77		44790102	43845663	44253178	3547008	25838196	28414675
	IGHG2	P01859	Ig gamma-2 chain C region	EEQFNSTFR_4_5_1_0(2+)	1484.1		8.20401e+06	2.70905e+06	14050608	2164320	9.59741e+06	7.00234e+06		61.42	61.51	61.46	63	62.61	62.63		12256708	5246842	18770548	3426429	13194634	10238882
	IGHG2	P01859	Ig gamma-2 chain C region	EEQFNSTFR_4_5_1_0(3+)	989.733		1.73694e+07	4.60189e+06	27796590	2.8119e+06	18651066	1.31707e+07		61.42	61.51	61.46	63	62.61	62.63		24397154	9944657	36469003	4533627	25510227	19505447
	IGHG2	P01859	Ig gamma-2 chain C region	EEQFNSTFR_5_4_1_0(2+)	1463.58		1.03674e+08	7.7777e+07	100552106	1.0935e+07	5.04111e+07	2.95461e+07		61.29	61.39	61.27	62.86	62.49	62.5		127979138	92169076	124919104	14748982	61114838	38371947
	IGHG2	P01859	Ig gamma-2 chain C region	EEQFNSTFR_5_4_1_0(3+)	976.057		7.23214e+07	5.49617e+07	65109530	8.08126e+06	4.4096e+07	2.61859e+07		61.29	61.39	61.27	62.86	62.49	62.57		93765479	72481831	86614494	11144126	53390224	34699080
	IGHG2	P01859	Ig gamma-2 chain C region	EEQFNSTFR_5_4_1_1(3+)	1073.09		80285116	80450572	50506203	4.64628e+06	60865023	3.30462e+07		63.35	63.45	63.34	64.76	64.49	64.52		109054088	109581549	75475379	7728892	78073310	44556414
	IGHG2	P01859	Ig gamma-2 chain C region	EEQFNSTFR_5_4_1_2(3+)	1170.12		598702	1.17364e+06	985456	0	0	698814		65.3	65.38	65.31	66.71	66.48	66.42		1049878	1949299	1886126	101909	577093	971688
	IGHG2	P01859	Ig gamma-2 chain C region	EEQFNSTFR_5_4_2_1(3+)	1121.78		1.02962e+06	897716	495245	0	60480.1	0		63.15	63.25	63.21	NA	NA	NA		1953185	1312411	1124272	NA	NA	NA
	IGHG2	P01859	Ig gamma-2 chain C region	EEQFNSTFR_5_5_1_1(3+)	1140.78		2522410	2.34719e+06	1975344	159509	1.82747e+06	748448		63.35	63.45	63.28	64.76	64.49	64.52		3547307	3853137	3355766	288270	2406566	1072758
	IGHG2	P01859	Ig gamma-2 chain C region	EEQFNSTFR_6_3_1_1(3+)	1059.41		973322	1.23878e+06	1044639	121016	705873	557671		63.48	63.58	63.48	64.92	64.56	64.58		1523133	2354741	1525393	217452	1179386	825135
	IGHG3	P01860	Ig gamma-3 chain C region	EEQYNSTFR_3_3_1_0(2+)	1207.99		1.04569e+07	9.38999e+06	6072420	6.51511e+06	1.22554e+07	9.20669e+06		57.89	57.97	57.89	59.34	59.03	59.12		19409546	21554372	14302086	15174517	25699734	21598507
	IGHG3	P01860	Ig gamma-3 chain C region	EEQYNSTFR_3_4_1_0(2+)	1309.53		2.29744e+07	26316010	13435462	1.00646e+07	3.18374e+07	1.49592e+07		57.95	58.1	57.89	59.41	59.1	59.12		39270370	44186025	27436447	20655662	52841560	30597081
	IGHG3	P01860	Ig gamma-3 chain C region	EEQYNSTFR_3_4_1_0(3+)	873.354		4.79839e+06	4.59926e+06	2357952	1.20604e+06	8973914	1.95067e+06		57.95	58.1	57.89	59.41	59.1	59.12		7133970	6571795	3982190	2171269	12918338	3431299
	IGHG3	P01860	Ig gamma-3 chain C region	EEQYNSTFR_4_3_1_0(2+)	1289.01		6.40714e+06	8.04084e+06	4872146	2.74402e+06	3.50911e+06	4.10561e+06		57.73	57.91	57.72	59.17	58.87	58.96		10608220	12888654	9179830	5580279	6564302	7852782
	IGHG3	P01860	Ig gamma-3 chain C region	EEQYNSTFR_5_4_1_0(2+)	1471.58		1.16519e+07	1.25247e+07	7572533	696432	862263	1.05975e+06		57.73	57.84	57.66	59.17	58.87	58.89		16471428	17200566	11384234	1319702	1518873	1829637
	IGHG3	P01860	Ig gamma-3 chain C region	EEQYNSTFR_5_4_1_0(3+)	981.389		1.01604e+07	1.08531e+07	5570714	923800	1.12544e+06	1.4591e+06		57.73	57.84	57.66	59.17	58.79	58.89		13548105	14120421	8041522	1476005	1777837	2124932
	IGHG3	P01860	Ig gamma-3 chain C region	EEQYNSTFR_5_4_1_1(2+)	1617.13		2.0144e+06	2.16607e+06	348735	136282	499387	211472		59.21	59.34	59.29	60.7	60.3	60.38		2858419	2923826	606301	204458	683463	260780
	IGHG4	P01861	Ig gamma-4 chain C region	EEQFNSTYR_3_3_1_0(2+)	1207.99		1.04569e+07	9.38999e+06	6072420	6.51511e+06	1.22554e+07	9.20669e+06		57.89	57.97	57.89	59.34	59.03	59.12		19409546	21548196	14302086	15174517	25699734	21598507
	IGHG4	P01861	Ig gamma-4 chain C region	EEQFNSTYR_3_4_1_0(2+)	1309.53		2.29744e+07	26316010	13435462	1.00646e+07	3.18374e+07	1.49592e+07		57.95	58.1	57.89	59.41	59.1	59.19		38333025	43467724	27685164	20686355	55217391	30654401
	IGHG4	P01861	Ig gamma-4 chain C region	EEQFNSTYR_4_4_1_0(2+)	1390.55		2.01328e+07	2.79953e+07	13143850	3.88426e+06	4.73615e+06	5.35336e+06		57.79	57.97	57.8	59.25	58.95	59.04		33290264	46073508	24923660	8290544	10560305	10505502
	IGHG4	P01861	Ig gamma-4 chain C region	EEQFNSTYR_4_4_1_0(3+)	927.371		9.43821e+06	1.2918e+07	5193918	1.30281e+06	1.99473e+06	2.02126e+06		57.79	57.97	57.89	59.25	58.95	59.04		15457576	21401162	9346968	2997811	4148003	4166271
	IGHG4	P01861	Ig gamma-4 chain C region	EEQFNSTYR_4_4_1_1(2+)	1536.1		1.64934e+06	1.59916e+06	929175	120577	597097	405911		59.41	59.55	59.43	60.88	60.46	60.62		3690313	3924309	2217453	699907	1641503	1428095
	IGHG4	P01861	Ig gamma-4 chain C region	EEQFNSTYR_4_4_1_1(3+)	1024.4		4.73674e+06	4.22125e+06	2914684	245734	2.22236e+06	956273		59.41	59.55	59.43	60.88	60.46	60.62		5234126	4746961	3379742	366658	2792471	1257177
	IGHG4	P01861	Ig gamma-4 chain C region	EEQFNSTYR_4_5_1_0(2+)	1492.09		1.63781e+06	1.9488e+06	1276648	393951	423555	493298		57.89	57.97	57.89	59.34	59.03	59.04		2113357	2608143	1832561	651926	1112225	903448
	IGHG4	P01861	Ig gamma-4 chain C region	EEQFNSTYR_4_5_1_0(3+)	995.064		3.75696e+06	4.66529e+06	2804382	626004	1.48957e+06	958618		57.89	57.97	57.89	59.34	59.03	59.04		4882907	6325046	3863366	1051089	2196599	1391409
	IGHM	P01871	Ig mu chain C region	GLTFQQNASSMCVPDQDTAIR_4_5_1_1(4+)	1110.71		1208734	1.03316e+06	954057	0	547841	527141		74.88	74.99	74.83	75.96	75.61	75.73		999069	833732	718852	147217	577062	461133
	IGHM	P01871	Ig mu chain C region	GLTFQQNASSMCVPDQDTAIR_5_4_1_1(3+)	1466.94		5.38329e+06	1.01096e+07	10823781	267926	2.04634e+06	3.3529e+06		74.73	74.78	74.7	75.76	75.54	75.49		6415338	6508073	8441495	229172	1527021	2712153
	IGHM	P01871	Ig mu chain C region	GLTFQQNASSMCVPDQDTAIR_5_4_1_1(4+)	1100.46		3.79035e+06	4.8418e+06	5812174	211747	1.25048e+06	1.52524e+06		74.73	74.78	74.7	75.76	75.54	75.49		3510197	3548441	4073231	158830	978615	1095330
	IGHM	P01871	Ig mu chain C region	GLTFQQNASSMCVPDQDTAIR_5_4_1_2(3+)	1563.97		1.64484e+06	1.89665e+06	1322693	0	0	0		76.72	76.69	76.57	77.57	77.44	77.43		1097659	1127169	570106	52018	330554	424191
	IGHM	P01871	Ig mu chain C region	GLTFQQNASSMCVPDQDTAIR_5_4_1_2(4+)	1173.23		2.60931e+06	3.05894e+06	2007667	0	1.73017e+06	867009		76.72	76.69	76.57	77.57	77.44	77.35		1793215	2109234	1152024	116497	932089	1224362
	IGHM	P01871	Ig mu chain C region	GLTFQQNASSMCVPDQDTAIR_5_5_1_1(4+)	1151.23		1.74909e+07	1.87528e+07	20522767	1.22609e+06	3.91175e+06	5933154		74.67	74.71	74.7	75.76	75.46	75.49		12160878	13220255	16143938	1046519	2921490	5055057
	IGHM	P01871	Ig mu chain C region	GLTFQQNASSMCVPDQDTAIR_5_5_1_2(4+)	1224		3.06234e+06	3486600	2147253	309969	2.4558e+06	2.06358e+06		76.72	76.76	76.64	77.65	77.44	77.43		1990283	2192534	1520374	164976	1268667	1459951
	IGJ	P01591	Immunoglobulin J chain	ENISDPTSPLR_4_2_1_0(2+)	1215.02		0	0	206092	278650	510101	521365		NA	NA	NA	65.72	65.35	65.34		NA	NA	NA	553089	991658	985951
	IGJ	P01591	Immunoglobulin J chain	ENISDPTSPLR_4_3_0_0(2+)	1243.54		627702	480343	697353	550651	953683	863288		64.18	64.22	64.19	65.43	65.12	65.09		1092669	1040067	1387749	1188442	1944639	1855926
	IGJ	P01591	Immunoglobulin J chain	ENISDPTSPLR_5_3_1_1(3+)	1029.09		498601	696876	784098	181271	2.20105e+06	1.21938e+06		64.4	64.46	64.4	65.72	65.35	65.28		715547	1077283	1200906	269384	2877602	1741153
	IGJ	P01591	Immunoglobulin J chain	ENISDPTSPLR_5_4_0_1(3+)	1048.1		4.3251e+06	2.64259e+06	4190662	437289	4.05478e+06	962612		64.11	64.15	64.12	65.43	65.12	65.18		5914029	3988077	6326680	730510	5753114	1697640
	IGJ	P01591	Immunoglobulin J chain	ENISDPTSPLR_5_4_0_2(3+)	1145.13		5.44261e+06	5.71308e+06	6606478	826907	6.49796e+06	5.19156e+06		65.72	65.78	65.77	66.95	66.68	66.69		6869622	7672723	8365181	1225272	8098417	6679462
	IGJ	P01591	Immunoglobulin J chain	ENISDPTSPLR_5_4_1_1(3+)	1096.79		1.29975e+06	1.13808e+06	1331232	144183	1.19976e+06	337262		64.04	64.08	64.05	65.32	65.12	65.01		1686081	1463637	1863257	197147	1754961	506817
	IGJ	P01591	Immunoglobulin J chain	ENISDPTSPLR_5_4_1_2(3+)	1193.82		2.00574e+06	1.14997e+06	2420404	344048	2.99584e+06	3.75417e+06		65.53	65.51	65.51	66.79	66.48	66.42		2450892	1691054	2956047	391236	3020655	3777352
	IGJ	P01591	Immunoglobulin J chain	ENISDPTSPLR_5_5_0_1(3+)	1115.79		1.19269e+06	653253	1266470	133434	919780	365575		64.18	64.22	64.19	65.52	65.19	65.28		1512876	1058432	1496389	204831	1178701	497513
	IL6ST	P40189	Interleukin-6 receptor subunit beta	NYTIFYR_6_5_1_1(3+)	1134.45		0	61638.1	109618	35409.2	50793.9	41767.4		49.62	49.7	49.53	50.38	50.46	50.65		257675	241791	230512	76790	107247	169707
	IL6ST	P40189	Interleukin-6 receptor subunit beta	NYTIFYR_6_5_1_2(3+)	1231.49		761461	450887	957278	144386	158007	223052		49.8	49.7	50.05	50.38	50.79	50.65		1474502	1028745	1069186	175748	259261	308533
	IL6ST	P40189	Interleukin-6 receptor subunit beta	NYTIFYR_6_5_1_2(4+)	923.867		688931	383755	953696	48934.7	171928	191762		49.8	49.7	50.05	50.38	50.79	50.65		1295360	774021	1311564	148014	264569	305880
	ITIH1	P19827	Inter-alpha-trypsin inhibitor heavy chain H1	ICDLLVANNHFAHFFAPQNLTNMNK_5_4_0_2(4+)	1284.3		3.18619e+06	3.7207e+06	6634171	298010	3.1556e+06	500528		92.66	92.6	92.42	93.27	93.15	93.2		1991058	2465897	3935235	182819	1230396	409631
	ITIH1	P19827	Inter-alpha-trypsin inhibitor heavy chain H1	ICDLLVANNHFAHFFAPQNLTNMNK_5_4_0_2(5+)	1027.64		603878	635699	1197708	0	0	0		92.58	92.6	92.42	93.27	93.15	93.12		386859	617611	834629	33005	382284	62301
	ITIH2	P19823	Inter-alpha-trypsin inhibitor heavy chain H2	VVNNSPQPQNVVFDVQIPK_5_4_2_1(5+)	866.389		1.08315e+06	1.11139e+06	2086459	1.24384e+06	1.65258e+06	1.20583e+06		95.74	95.71	95.62	96.46	96.45	96.56		1235383	1004102	1817260	1149442	1717443	1238763
	ITIH3	Q06033	Inter-alpha-trypsin inhibitor heavy chain H3	ENLTAR_5_5_1_2(2+)	1629.14		1.17196e+06	1190123	1093020	149439	567854	255502		58.23	58.31	58.26	59.58	59.23	59.27		1649839	1681589	1236362	323529	769459	358296
	ITIH4	Q14624	Inter-alpha-trypsin inhibitor heavy chain H4	LPTQNITFQTESSVAEQEAEFQSPK_5_4_0_2(4+)	1254.29		3.77705e+06	4664340	7122866	354252	1.00574e+06	2.53419e+06		83.94	83.94	83.79	84.77	84.66	84.7		3299911	3647048	4509816	316422	1091151	1869201
	KLKB1	P03952	Plasma kallikrein	GVNFNVSK_4_3_0_1(2+)	1207		627190	529403	538838	159200	240845	177961		64.54	64.67	64.62	65.87	65.57	65.56		1257693	1185633	1362340	341076	403232	363688
	KLKB1	P03952	Plasma kallikrein	GVNFNVSK_5_4_0_2(2+)	1535.12		618122	625331	655316	0	178872	0		64.54	64.67	64.62	65.8	65.57	65.56		1040884	1030846	1019806	68300	209264	258894
	KLKB1	P03952	Plasma kallikrein	GVNFNVSK_5_4_0_2(3+)	1023.75		3011031	2.83274e+06	2858051	89458.8	524828	852849		64.54	64.67	64.62	65.87	65.57	65.56		3942109	4762683	4531936	184197	796802	1368128
	KLKB1	P03952	Plasma kallikrein	IYPGVDFGGEELNVTFVK_5_3_0_1(3+)	1232.2		1.52168e+07	1.89956e+07	51125200	3.27267e+06	1.8676e+07	2.31792e+06		97.44	97.4	97.37	98.18	98.09	98.11		21687506	26621734	66421300	4852300	25410689	3583389
	KLKB1	P03952	Plasma kallikrein	IYSGILNLSDITK_5_4_0_2(3+)	1214.53		936710	1145876	2219892	0	335972	140400		92.58	92.53	92.42	92.96	93.06	93.02		1393515	1612254	3094208	76105	324844	147032
	KLKB1	P03952	Plasma kallikrein	LQAPLNYTEFQKPICLPSK_5_4_0_2(3+)	1484.65		2.37572e+06	2.3048e+06	3513013	0	0	0		84.61	84.53	84.5	85.14	85.03	85.09		1730333	1936482	2342332	31615	414675	55801
	KLKB1	P03952	Plasma kallikrein	LQAPLNYTEFQKPICLPSK_5_4_0_2(4+)	1113.74		2.80461e+06	2.94634e+06	4343497	0	0	295520		84.61	84.53	84.5	84.46	NA	NA		2332996	2206890	3442714	132216	NA	NA
	KNG1	P01042	Kininogen-1	HGIQYFNNNTQHSSLFMLNEVK_5_4_0_2(4+)	1207.26		5.75263e+06	6.65833e+06	8386127	2.89646e+06	2410864	3.18607e+06		81.81	81.76	81.61	82.61	82.42	82.49		3221526	3744257	4691421	1667751	1532750	1882292
	KNG1	P01042	Kininogen-1	HGIQYFNNNTQHSSLFMLNEVK_6_5_1_3(4+)	1407.83		1.19433e+06	1.42434e+06	1634569	0	0	0		83.94	83.87	83.79	84.67	84.8	84.7		422212	568037	522629	34034	127736	286396
	KNG1	P01042	Kininogen-1	ITYSIVQTNCSK_5_4_0_2(3+)	1206.83		6.51037e+06	6.93495e+06	6765368	391050	4.84927e+06	1.28576e+06		66.86	66.93	66.96	68.08	67.81	67.71		8205520	7366811	8731671	471234	4365838	1528435
	KNG1	P01042	Kininogen-1	ITYSIVQTNCSK_5_5_2_1(3+)	1274.86		7.56894e+06	7.83581e+06	10223538	601728	2.91543e+06	2.34248e+06		NA	NA	NA	77.73	78.16	78.11		NA	NA	NA	109507	373702	362850
	KNG1	P01042	Kininogen-1	ITYSIVQTNCSK_6_5_0_3(3+)	1425.57		3.38217e+06	2.61222e+06	3520548	197617	2.0537e+06	2.29506e+06		68.09	68.15	68.23	69.29	68.96	68.87		3617363	2813627	3682981	241995	1806831	1792635
	KNG1	P01042	Kininogen-1	ITYSIVQTNCSK_6_5_1_3(3+)	1474.26		1339678	1698419	1849219	150707	2.37257e+06	2.51926e+06		68.09	68.02	68.08	69.2	68.9	68.87		1472507	1380102	1748074	142602	2009646	1735512
	KNG1	P01042	Kininogen-1	LNAENNATFYFK_5_4_0_2(3+)	1212.82		6.10483e+06	7.16191e+06	8327968	181901	1.59088e+06	1540624		66.41	66.48	66.39	67.18	66.88	66.75		1571783	1449900	989446	33272	88194	146789
	KNG1	P01042	Kininogen-1	LNAENNATFYFK_5_4_1_2(3+)	1261.51		983155	1.07897e+06	1051486	0	139349	370348		74.94	75.06	74.83	NA	75.98	75.97		1148014	1072147	892519	NA	141543	317643
	KNG1	P01042	Kininogen-1	LNAENNATFYFK_6_5_0_3(3+)	1431.57		1.5313e+06	1.63126e+06	860477	124630	570090	572849		78.02	78.03	77.9	NA	NA	NA		4384391	4470305	3540413	NA	NA	NA
	KNG1	P01042	Kininogen-1	YNSQNQSNNQFVLYR_5_4_0_2(3+)	1360.55		3.50702e+06	3.14079e+06	3841382	137213	846689	1.45912e+06		72.82	72.96	72.83	74.2	73.86	73.87		3706842	3763210	4405434	196077	1057858	1301162
	LAMA2	P24043	Laminin subunit alpha-2	TLNDTLGK_7_5_1_2(3+)	1247.16		2.43989e+06	3767186	2805209	176656	244902	294138		69.97	70.01	70	71.27	70.93	70.94		3168488	4713126	3914295	279056	447582	500896
	LAMA2	P24043	Laminin subunit alpha-2	YMQNLTVEQPIEVK_5_4_0_2(3+)	1299.55		0	0	0	141584	913416	1.83807e+06		NA	NA	MA	77.73	77.57	77.5		NA	NA	NA	211216	793302	1743111
	LAMB1	P07942	Laminin subunit beta-1	LSDTTSQSNSTAK_7_5_1_0(3+)	1212.49		1.27762e+06	1.41342e+06	971026	529133	787958	448045		56.38	56.49	56.4	57.67	57.39	57.43		1120309	1457084	1042507	725311	903551	1341791
	LAMP2	P13473	Lysosome-associated membrane glycoprotein 2	WQMNFTVR_4_6_1_0(3+)	1037.42		51941.1	0	0	74525.6	0	38554.3		51.16	51.25	51.05	51.98	51.96	51.92		317422	144203	202104	112018	80154	66111
	LAMP2	P13473	Lysosome-associated membrane glycoprotein 2	WQMNFTVR_5_6_0_1(3+)	1134.46		522342	729420	1823815	30296.1	38977.6	41767.4		51.92	51.91	51.77	52.71	52.59	52.67		717482	1023241	2081666	124234	142851	546508
	LGALS3BP	Q08380	Galectin-3-binding protein	AAIPSALDTNSSK_5_7_2_1(3+)	1363.9		0	2.12577e+06	3364324	1.25258e+06	2.39566e+06	0		93.15	93.17	92.87	93.89	93.81	93.86		2401728	2361311	4002912	1723629	3205127	517412
	LGALS3BP	Q08380	Galectin-3-binding protein	DAGVVCTNETR_5_5_0_1(3+)	1113.44		1.53808e+06	1.24497e+06	1257939	70366.9	433860	0		59.99	60.06	60.02	61.42	60.94	61.1		2264192	1573620	1619356	157342	638805	223411
	LGALS3BP	Q08380	Galectin-3-binding protein	DAGVVCTNETR_5_5_0_2(3+)	1210.47		4.96969e+06	3.70023e+06	10506025	0	2.56557e+06	0		61.42	61.39	61.4	NA	62.49	NA		5447168	4997801	10882116	NA	3369527	NA
	LRG1	P02750	Leucine-rich alpha-2-glycoprotein	LPPGLLANFTLLR_5_4_0_2(3+)	1210.55		366867	457932	1195358	288171	684072	868889		101.93	102.02	102.07	102.23	102.35	102.15		919871	1335077	3189680	450225	1060461	1049459
	LRG1	P02750	Leucine-rich alpha-2-glycoprotein	LPPGLLANFTLLR_5_4_0_2(4+)	908.163		56360.5	75777.3	172170	0	0	146533		101.82	102.02	101.97	102.12	102.27	102.15		164459	214568	381698	59112	239051	202872
	LRP1	Q07954	Prolow-density lipoprotein receptor-related protein 1	IETILLNGTDR_5_5_1_1(3+)	1169.84		2.91072e+06	4.32653e+06	2230405	461872	4.76297e+06	3.73715e+06		74.31	74.36	74.3	75.34	75.11	75.04		4378017	5931746	3394142	793299	6150593	5220942
	MAN2A1	Q16706	Alpha-mannosidase 2	DSVINLSESVEDGPK_5_4_0_1(3+)	1168.15		2.96362e+06	5.52687e+06	6255233	882603	4.03412e+06	2.33865e+06		59.69	59.85	59.74	61.23	60.94	60.91		3561897	5624227	6519105	1271062	4898375	2683998
	MFAP4	P55083	Microfibril-associated glycoprotein 4	FNGSVSFFR_7_5_1_2(3+)	1313.52		2.86966e+06	2.95387e+06	3073048	2.05999e+06	2.41314e+06	454846		81.49	81.51	81.24	82.46	82.22	82.33		3220628	3332483	3332349	2235798	1997402	513353
	MMRN1	Q13201	Multimerin-1	TLHEVLTMCHNASTSVSELNATIPK_5_3_1_1(4+)	1153.26		0	0	2884524	546259	4.47236e+06	3.88488e+06		NA	NA	NA	84.36	84.32	84.45		NA	NA	NA	513700	3025978	2933293
	NID2	Q14112	Nidogen-2	IHQNITYQVCR_5_4_1_2(3+)	1261.52		983155	1.07897e+06	976095	0	139349	370348		75.02	75.06	74.9	76.15	76.05	75.97		1503418	1954210	1502647	85025	409681	655600
	NID2	Q14112	Nidogen-2	IHQNITYQVCR_6_5_0_3(3+)	1431.58		1.5313e+06	1.63126e+06	1786057	124630	570090	572849		77.18	77.27	77.32	78.19	77.96	78.11		1959858	2494390	1607383	49735	547945	371840
	None	P06888	Ig lambda chain V-I region EPS	SVFGGGTNVTVVG_5_4_0_2(3+)	1133.47		679372	765885	0	460481	0	553699		82.53	82.44	82.38	83.36	83.14	83.09		1042009	910214	1231849	580777	1053906	764800
	NTRK2	Q16620	BDNF/NT-3 growth factors receptor	ITNISSDDSGK_7_6_1_0(3+)	1212.48		1.27762e+06	1.41342e+06	144255	0	0	0		56.38	56.49	56.4	57.67	57.39	57.43		1120309	1472350	1042507	726491	913498	1221969
	NTRK2	Q16620	BDNF/NT-3 growth factors receptor	SSPDTQDLYCLNESSK_5_4_0_1(3+)	1253.16		2.0613e+06	2.06151e+06	1405953	0	0	0		56.9	57.09	56.88	58.34	58.11	58.12		1904303	1931406	1474195	116449	131499	217277
	ORM1	P02763	Alpha-1-acid glycoprotein 1	LVPVPITNATLDQITGK_5_4_0_1(3+)	1231.9		2.47316e+06	1.98175e+06	1913819	259299	850721	683400		85.78	85.72	85.84	86.24	86.25	86.15		3166023	3000102	2646680	258763	709060	581187
	ORM1	P02763	Alpha-1-acid glycoprotein 1	LVPVPITNATLDQITGK_5_4_0_2(3+)	1328.93		1.23237e+07	1.24372e+07	28745048	4.66998e+06	1.05469e+07	9.21957e+06		88.69	88.69	88.79	89.17	88.99	88.94		19553158	20650938	35974056	4921079	11815041	10143133
	ORM1	P02763	Alpha-1-acid glycoprotein 1	LVPVPITNATLDQITGK_5_4_0_2(4+)	996.952		5.72714e+06	5.80872e+06	9751525	1209397	3.41916e+06	2.22123e+06		88.69	88.69	88.72	89.17	88.99	88.94		6884685	7366357	11391858	1533496	3733102	2245298
	ORM1	P02763	Alpha-1-acid glycoprotein 1	LVPVPITNATLDQITGK_5_4_1_2(3+)	1377.62		847378	901856	1538677	352182	993684	1.04541e+06		90.68	90.68	90.74	91.02	91.04	90.97		1009086	1204009	1894145	471377	1160688	1264114
	ORM1	P02763	Alpha-1-acid glycoprotein 1	LVPVPITNATLDQITGK_5_5_0_2(3+)	1396.63		794749	904944	1665376	171454	588130	348696		90.9	90.91	90.95	91.02	91.17	90.85		1390246	1477528	2820447	436591	1541745	1030837
	ORM1	P02763	Alpha-1-acid glycoprotein 1	LVPVPITNATLDQITGK_6_5_0_1(3+)	1353.61		776177	1077258	1519944	220792	669708	506842		88.16	88.24	88.23	88.63	88.53	88.51		1223452	1489857	2199257	346270	441787	479739
	ORM1	P02763	Alpha-1-acid glycoprotein 1	LVPVPITNATLDQITGK_6_5_0_2(3+)	1450.64		5.59398e+06	5.09193e+06	7252132	1.14996e+06	6.11193e+06	2.53278e+06		88.24	88.24	88.3	88.63	88.59	88.51		6633995	6541702	10823661	1328841	7308456	3905076
	ORM1	P02763	Alpha-1-acid glycoprotein 1	LVPVPITNATLDQITGK_6_5_0_2(4+)	1088.23		5.30656e+06	5.77421e+06	6503088	1.07006e+06	6.69333e+06	4.25768e+06		88.24	88.24	88.3	88.72	88.59	88.51		6285492	6840405	8857077	1216291	8458811	3727594
	ORM1	P02763	Alpha-1-acid glycoprotein 1	LVPVPITNATLDQITGK_6_5_0_3(3+)	1547.68		5.62764e+06	1.01721e+07	19996570	471662	1.16659e+07	2.7718e+06		90.9	90.91	90.95	91.11	91.17	91.06		13102598	14363094	26422410	638763	12859585	8146884
	ORM1	P02763	Alpha-1-acid glycoprotein 1	LVPVPITNATLDQITGK_6_5_0_3(4+)	1161.01		2.55769e+07	2.41354e+07	46225070	1.84769e+06	3.35877e+07	2.18402e+07		90.9	90.91	90.95	91.11	91.17	91.06		34573289	35879724	61850274	2415227	39401935	19807060
	ORM1	P02763	Alpha-1-acid glycoprotein 1	LVPVPITNATLDQITGK_6_5_1_2(3+)	1499.33		791502	463032	3039331	244443	3.78509e+06	843726		88.09	88.02	88.1	88.34	88.4	88.36		1633850	1881550	2569151	681272	4006631	2505927
	ORM1	P02763	Alpha-1-acid glycoprotein 1	LVPVPITNATLDQITGK_6_5_1_2(4+)	1124.75		1.82873e+06	2.2756e+06	3048793	812670	5.54532e+06	3.61737e+06		88.09	88.02	88.1	88.34	88.4	88.36		1920576	2574432	3005437	979784	6802952	2790823
	ORM1	P02763	Alpha-1-acid glycoprotein 1	LVPVPITNATLDQITGK_6_5_1_3(3+)	1596.36		3.18397e+06	3.64883e+06	7225902	307634	6826689	7.14772e+06		90.68	90.76	90.81	91.02	91.04	90.97		3365702	3593131	6965865	353631	6081974	4946715
	ORM1	P02763	Alpha-1-acid glycoprotein 1	LVPVPITNATLDQITGK_6_5_1_3(4+)	1197.52		1.30333e+07	1.41412e+07	22953935	1.89437e+06	3.13046e+07	2.53884e+07		90.68	90.68	90.74	91.02	91.04	90.97		13155326	14431673	23156832	2136708	26470775	19432427
	ORM1	P02763	Alpha-1-acid glycoprotein 1	LVPVPITNATLDQITGK_7_6_0_3(4+)	1252.29		480657	628157	777431	281839	708817	480963		92.58	92.53	92.42	90.62	90.75	90.59		2120026	3321651	3410907	206879	654077	482286
	ORM1	P02763	Alpha-1-acid glycoprotein 1	QDQCIYNTTYLNVQR_5_4_0_2(3+)	1374.23		2737693	2.60448e+06	681991	0	0	590729		74.6	74.65	74.57	75.76	75.54	75.49		2691812	2602444	2063016	70703	270652	466251
	ORM1	P02763	Alpha-1-acid glycoprotein 1	QDQCIYNTTYLNVQR_6_5_0_2(3+)	1495.94		973660	1.65141e+06	1170213	0	366706	53719.3		74.31	74.36	74.13	75.13	75.04	75.25		1635558	1593701	1173259	53034	280543	101152
	ORM1	P02763	Alpha-1-acid glycoprotein 1	QDQCIYNTTYLNVQR_6_5_0_2(4+)	1122.2		843261	805935	715707	0	0	0		74.31	74.36	74.13	NA	NA	NA		868831	919268	656362	NA	NA	NA
	ORM1	P02763	Alpha-1-acid glycoprotein 1	QDQCIYNTTYLNVQR_6_5_0_3(3+)	1592.97		3.94359e+06	2903310	1706527	0	0	0		76.26	76.3	76.07	NA	77.01	76.94		4069773	4175406	2874408	NA	609619	173114
	ORM1	P02763	Alpha-1-acid glycoprotein 1	QDQCIYNTTYLNVQR_6_5_0_3(4+)	1194.98		6.75924e+06	1.11572e+07	2410683	135171	2.12876e+06	833352		76.26	76.3	76.07	77.32	77.01	76.94		9454231	9313553	6510560	123881	1390086	472433
	ORM1	P02763	Alpha-1-acid glycoprotein 1	QDQCIYNTTYLNVQR_6_5_1_3(4+)	1231.49		2.86031e+06	3.1186e+06	2549438	0	935509	0		76.13	76.17	76.07	NA	76.95	NA		2846635	2980019	1775662	NA	996008	NA
	ORM1	P02763	Alpha-1-acid glycoprotein 1	QDQCIYNTTYLNVQR_7_6_0_2(4+)	1213.49		5.02662e+06	5.18334e+06	5478340	209127	2.05016e+06	534818		73.93	74.01	73.93	75.03	74.81	74.8		7224130	7517850	5612935	159269	1356605	483801
	ORM1	P02763	Alpha-1-acid glycoprotein 1	QDQCIYNTTYLNVQR_7_6_0_3(4+)	1286.26		4.33669e+06	6.73439e+06	2261427	126276	1.9837e+06	1.13348e+06		75.89	75.96	75.77	76.94	76.71	76.7		4795286	6877919	4132089	181718	1296915	906178
	ORM1	P02763	Alpha-1-acid glycoprotein 1	QDQCIYNTTYLNVQR_7_6_0_4(4+)	1359.03		0	1.71592e+06	4291775	0	0	0		77.95	78.03	77.96	NA	NA	NA		3222892	4004701	3133552	NA	NA	NA
	ORM1	P02763	Alpha-1-acid glycoprotein 1	QDQCIYNTTYLNVQR_7_6_1_2(4+)	1250		1.13434e+06	1.43397e+06	919026	0	302476	447537		73.79	73.86	73.69	74.93	74.81	74.6		933156	1049850	714443	158377	395846	361497
	ORM1	P02763	Alpha-1-acid glycoprotein 1	QDQCIYNTTYLNVQR_7_6_1_3(4+)	1322.78		1.78801e+06	1.88779e+06	1540318	0	1.73222e+06	529423		75.82	75.89	75.77	76.84	76.64	76.61		1513612	2278035	1013145	132284	1537320	872034
	ORM1, 2	P02763,P19652	Alpha-1-acid glycoprotein 1, 2	SVQEIQATFFYFTPNK_5_4_0_2(3+)	1375.58		707215	427973	1818725	0	214633	0		96.31	96.35	96.23	NA	NA	NA		1952260	2006970	3576543	NA	NA	NA
	ORM1, 2	P02763,P19652	Alpha-1-acid glycoprotein 1, 2	SVQEIQATFFYFTPNK_7_6_0_2(4+)	1214.5		578468	408774	951133	0	0	0		95.17	95.19	95.08	NA	NA	NA		549324	431218	1107226	NA	NA	NA
	ORM2	P19652	Alpha-1-acid glycoprotein 2	LVPVPITNATLDR_4_3_0_1(2+)	1479.18		1.08316e+06	959244	530705	359808	679437	303488		77.06	77.02	77.1	77.65	77.44	77.35		1786686	1662615	1675080	644158	1257215	1080219
	ORM2	P19652	Alpha-1-acid glycoprotein 2	LVPVPITNATLDR_5_4_0_1(3+)	1108.17		3.24293e+06	3.61888e+06	3560242	93363.5	908028	696694		74.53	74.51	74.7	75.34	75.04	74.98		5073153	5145189	5093810	141169	1178612	1143894
	ORM2	P19652	Alpha-1-acid glycoprotein 2	LVPVPITNATLDR_5_4_0_2(3+)	1205.2		2.70723e+07	29152407	18457233	1.38444e+06	1.28507e+07	9.26892e+06		77.06	76.95	77.1	77.65	77.51	77.35		40051056	39936416	22821682	1994777	13343479	10950134
	ORM2	P19652	Alpha-1-acid glycoprotein 2	LVPVPITNATLDR_6_5_0_2(3+)	1326.91		1.81936e+07	1.6881e+07	12634314	1.08867e+06	5.36141e+06	3.88095e+06		76.52	76.49	76.64	77.13	76.95	76.86		28886734	25458755	16835984	1171399	6648465	4879819
	ORM2	P19652	Alpha-1-acid glycoprotein 2	LVPVPITNATLDR_6_5_0_2(4+)	995.434		3.77997e+06	3.29716e+06	2581374	0	1.47691e+06	911945		76.52	76.49	76.64	NA	76.95	76.76		5807629	5456939	3192013	NA	1773371	723761
	ORM2	P19652	Alpha-1-acid glycoprotein 2	LVPVPITNATLDR_6_5_0_3(3+)	1423.94		2.84113e+07	7.6778e+06	64158366	4183063	1.93959e+07	4159137		78.77	78.69	78.89	79.49	78.94	79.28		101312146	109836018	120613363	6035923	21886856	6704120
	ORM2	P19652	Alpha-1-acid glycoprotein 2	LVPVPITNATLDR_6_5_0_3(4+)	1068.21		2.75682e+07	2.76204e+07	28742730	2.04426e+06	1.44934e+07	1.86806e+06		78.77	78.69	78.89	79.41	78.94	79.05		42095567	41678000	48244620	2750234	16901128	3447612
	ORM2	P19652	Alpha-1-acid glycoprotein 2	LVPVPITNATLDR_6_5_1_2(3+)	1375.6		4.97943e+06	4.64736e+06	4376572	593136	4.2232e+06	3.50977e+06		76.32	76.3	76.34	77.04	76.71	76.7		6209381	6319364	4091355	713547	4935938	3515339
	ORM2	P19652	Alpha-1-acid glycoprotein 2	LVPVPITNATLDR_6_5_1_3(3+)	1472.63		1.34168e+07	1.55125e+06	25314139	1.21054e+06	2.22951e+07	1.47619e+06		78.57	78.5	78.63	79.16	78.87	78.82		20464651	22175414	26145725	2813660	18964890	3137062
	ORM2	P19652	Alpha-1-acid glycoprotein 2	LVPVPITNATLDR_6_5_1_3(4+)	1104.72		8.52254e+06	9.14222e+06	11269650	877084	1.54019e+07	1.23212e+06		78.57	78.5	78.63	79.16	78.87	78.9		10955490	10107447	11920170	1465827	14202174	1750611
	PGLYRP2	Q96PD5	N-acetylmuramoyl-L-alanine amidase	LEPVHLQLQCMSQEQLAQVAANATK_5_4_0_2(4+)	1253.8		2.61817e+06	2.93555e+06	5133272	1.19815e+06	4.82278e+06	1.94988e+06		87.79	87.73	87.62	88.28	88.27	88.29		1583654	1797875	3346925	869994	2797281	1250618
	PIGR	P01833	Polymeric immunoglobulin receptor	VPGNVTAVLGETLK_5_4_0_2(3+)	1201.53		0	0	0	482741	150144	520553		NA	NA	NA	85.92	85.86	85.76		NA	NA	NA	616659	253790	487160
	PLOD1	Q02809	Procollagen-lysine,2-oxoglutarate 5-dioxygenase 1	YIHQNYTK_6_5_0_2(3+)	1212.82		1.09842e+06	1.09412e+06	653612	0	0	0		66.41	66.48	66.49	NA	NA	NA		1266023	1067161	611085	NA	NA	NA
	PRG4	Q92954	Proteoglycan 4	NGTLVAFR_5_4_0_1(2+)	1396.08		3.16125e+06	2.68145e+06	3168269	1015434	1665896	1.37735e+06		72.46	72.55	72.41	73.6	73.33	73.29		5896784	5113472	5459056	2354567	3381976	3059128
	PROC	P04070	Vitamin K-dependent protein C	EVFVHPNYSK_5_4_0_2(3+)	1142.13		800271	975113	506356	0	0	0		62.79	62.81	62.75	NA	63.95	NA		1045261	1278891	691556	NA	139962	NA
	PTPRM	P28827	Receptor-type tyrosine-protein phosphatase mu	VNNGPLGNPIWNISGDPTR_5_4_0_2(4+)	1057.2		9.12845e+06	7.31215e+06	7193732	458940	6.17943e+06	1.14842e+06		63.15	63.25	63.21	64.4	64.1	64.11		11560568	8673657	7968720	609695	6081610	1577740
	PTPRS	Q13332	Receptor-type tyrosine-protein phosphatase S	VEAEALNATAIR_5_4_1_1(3+)	1106.47		3.55153e+06	1.43525e+06	3165400	2.14568e+06	2.67905e+06	2.46759e+06		60.12	60.22	60.16	61.51	61.18	61.25		1804534	1759159	1896769	202429	1519801	604760
	PTPRS	Q13332	Receptor-type tyrosine-protein phosphatase S	VEAEALNATAIR_5_5_1_1(3+)	1174.17		2.75627e+06	2.30688e+06	2864347	174050	1.11005e+06	368420		59.99	60.06	60.02	61.32	61.01	61.1		3041448	2368995	2799007	224006	1169231	506115
	SELL	P14151	L-selectin	IGGIWTWVGTNK_6_6_0_2(3+)	1368.9		6.71398e+06	2.61703e+06	6827701	438688	3.08594e+06	4.20069e+06		76.52	76.56	76.34	77.48	77.22	77.28		15984045	17106615	9342892	1071997	5990807	5921199
	SEPP1	P49908	Selenoprotein P	EGYSNISYIVVNHQGISSR_5_4_0_2(3+)	1443.28		1700502	2.23701e+06	1352654	0	0	0		76.19	76.17	76.07	77.13	76.95	76.94		1798579	1415546	883050	54222	261043	319076
	SERPINA1	P01009	Alpha-1-antitrypsin	YLGNATAIFFLPDEGK_3_3_0_0(2+)	1426.15		265155	590327	1282183	518616	1.24173e+06	848234		96.54	96.49	96.5	97.09	97.01	97.05		611194	1065796	2264698	1129479	2272461	1909211
	SERPINA1	P01009	Alpha-1-antitrypsin	YLGNATAIFFLPDEGK_4_3_0_0(2+)	1507.17		493728	398683	1323251	685676	1551995	1.11473e+06		96.54	96.49	96.5	97.09	97.08	97.05		754951	1469553	2950641	1098467	3212793	2221571
	SERPINA1	P01009	Alpha-1-antitrypsin	YLGNATAIFFLPDEGK_4_3_0_1(2+)	1652.72		1.60356e+06	2.44853e+06	2477230	584977	3.10527e+06	2.69895e+06		96.54	96.49	96.5	97.09	97.08	97.05		2684737	4091162	9636584	2846646	7691731	4618536
	SERPINA1	P01009	Alpha-1-antitrypsin	YLGNATAIFFLPDEGK_4_3_0_1(3+)	1102.15		1666175	2.11087e+06	4135248	1.74551e+06	5.70346e+06	2.35124e+06		96.54	96.49	96.5	97.09	97.08	97.05		2686840	3836064	6776990	2807437	9326457	4262349
	SERPINA1	P01009	Alpha-1-antitrypsin	YLGNATAIFFLPDEGK_5_4_0_1(3+)	1223.86		2.68526e+06	2669592	5381266	2.09539e+06	1.47808e+07	3.06657e+06		96.54	96.49	96.5	97.02	97.08	96.99		2497826	3580070	6989821	2579149	8941631	4288117
	SERPINA1	P01009	Alpha-1-antitrypsin	YLGNATAIFFLPDEGK_5_4_0_2(3+)	1320.89		76267907	9.31578e+07	165431415	5.87708e+07	171564505	9.21541e+07		96.54	96.56	96.5	97.09	97.08	97.05		115540276	143781712	245313211	71396197	241568462	111737830
	SERPINA1	P01009	Alpha-1-antitrypsin	YLGNATAIFFLPDEGK_5_4_0_2(4+)	990.921		1.26484e+07	1.36151e+07	22924462	1.20874e+07	3.43748e+07	1.43564e+07		96.54	96.56	96.5	97.09	97.08	96.99		17238719	17399574	27358017	12609666	42624285	15899699
	SERPINA1	P01009	Alpha-1-antitrypsin	YLGNATAIFFLPDEGK_5_4_1_1(3+)	1272.55		0	292347	0	878006	2.8954e+06	692994		92.72	92.74	92.62	93.27	93.28	93.37		146575	119849	504202	892649	2852822	804639
	SERPINA1	P01009	Alpha-1-antitrypsin	YLGNATAIFFLPDEGK_5_4_1_2(3+)	1369.58		1456769	1.88356e+06	3402490	2051925	5.05279e+06	3.28448e+06		96.54	96.49	96.5	96.94	97.01	96.92		2110847	2634204	4993212	2844739	7527797	4265399
	SERPINA1	P01009	Alpha-1-antitrypsin	YLGNATAIFFLPDEGK_6_5_0_3(3+)	1539.63		0	145278	235773	0	0	0		99.35	99.3	99.36	NA	NA	NA		85410	189418	335732	NA	NA	NA
	SERPINA3	P01011	Alpha-1-antichymotrypsin	FNLTETSEAEIHQSFQHLLR_6_5_1_3(4+)	1352.57		327448	336322	1153926	473199	1074843	1.27639e+06		95.37	95.29	95.16	96	95.94	96.06		218366	204807	532052	267559	628618	852198
	SERPINA3	P01011	Alpha-1-antichymotrypsin	FNLTETSEAEIHQSFQHLLR_7_6_0_4(4+)	1480.11		234683	0	1251164	0	0	0		97.73	97.66	97.52	NA	98.09	NA		145514	155340	825458	NA	229875	NA
	SERPINA3	P01011	Alpha-1-antichymotrypsin	YTGNASALFILPDQDK_6_5_0_3(3+)	1538.63		545441	929035	1553460	0	0	0		88.24	88.17	88.16	NA	NA	NA		796952	1137662	1653393	NA	NA	NA
	SERPINA3	P01011	Alpha-1-antichymotrypsin	YTGNASALFILPDQDK_6_5_0_3(4+)	1154.22		1.69047e+06	2.15651e+06	2813187	0	684796	0		88.24	88.17	88.16	NA	NA	NA		1859688	2358919	3165690	NA	NA	NA
	SERPINA3	P01011	Alpha-1-antichymotrypsin	YTGNASALFILPDQDK_6_5_1_3(4+)	1190.74		1.02296e+06	1.20489e+06	1796064	0	1.2146e+06	0		88.01	87.95	87.89	NA	NA	NA		874748	1190467	1550705	NA	NA	NA
	SERPINA5	P05154	Plasma serine protease inhibitor	NLSCR_6_4_0_1(2+)	1363.02		103768	66921	56066	99624.6	122810	130032		50.11	50.24	50.05	50.9	50.79	50.86		213257	138638	135420	223898	279193	286378
	SERPINA6	P08185	Corticosteroid-binding globulin	AQLLQGLGFNLTER_5_4_0_2(3+)	1255.55		610942	681382	1763873	249654	926753	300366		93.5	93.51	93.33	94.02	94	94.08		1154444	1521355	2660964	248238	1175588	416679
	SERPINA7	P05543	Thyroxine-binding globulin	VTACHSSQPNATLYK_5_4_0_2(3+)	1294.53		4.89222e+06	5.08161e+06	2762758	646914	1.90763e+06	1.10612e+06		59.08	59.15	59.08	60.48	60.17	60.09		7138545	6170114	3636928	971858	2694802	1938862
	SERPIND1	P05546	Heparin cofactor 2	DFVNASSK_5_4_0_2(2+)	1536.6		690771	1.07794e+06	702290	79144.4	156323	329353		59.41	59.55	59.37	60.88	60.46	60.62		3203388	3104981	1945229	243631	1190883	931712
	SERPIND1	P05546	Heparin cofactor 2	DFVNASSK_5_4_0_2(3+)	1024.73		3.64999e+06	2.87378e+06	2228136	147729	480937	711211		59.41	59.55	59.37	60.88	60.46	60.62		9864287	9493537	6579880	588713	4844266	2187017
	SERPIND1	P05546	Heparin cofactor 2	NLSMPLLPADFHK_5_4_0_2(3+)	1229.85		5.36764e+06	7.35284e+06	7282195	527207	857176	2.36246e+06		85.06	84.92	84.87	85.54	85.44	85.61		7718038	10237783	9040851	982917	1142613	3369504
	SERPIND1	P05546	Heparin cofactor 2	NLSMPLLPADFHK_5_4_0_2(4+)	922.641		561166	1.25478e+06	1328513	0	1.07034e+06	116538		85.06	84.92	84.87	85.54	85.44	85.61		798414	1676603	1415809	114230	150758	246444
	SLC3A2	P08195	4F2 cell-surface antigen heavy chain	LLIAGTNSSDLQQILSLLESNK_4_3_0_0(3+)	1205.58		0	0	0	0	431810	519022		NA	NA	109.81	110.24	110.2	110.12		NA	NA	211457	60561	595280	696591
	SLC3A2	P08195	4F2 cell-surface antigen heavy chain	LLIAGTNSSDLQQILSLLESNK_4_3_0_1(3+)	1302.62		0	0	0	0	243446	313126		NA	NA	NA	NA	110.2	110.12		NA	NA	NA	NA	211413	419255
	TF	P02787	Serotransferrin	CGLVPVLAENYNK_3_3_0_0(2+)	1286.58		470855	496317	753512	672092	957632	828544		80.06	79.97	80.03	80.81	80.61	80.58		958093	1011290	1784260	1793672	2007613	2076218
	TF	P02787	Serotransferrin	CGLVPVLAENYNK_4_3_0_0(2+)	1367.6		915722	1.08677e+06	1224284	1.01687e+06	1.0686e+06	1.24663e+06		77.24	77.2	77.17	78.11	77.83	77.83		2239242	2763885	2254401	2028254	2913413	2745851
	TF	P02787	Serotransferrin	CGLVPVLAENYNK_4_3_0_1(2+)	1513.15		7.63777e+06	9.29925e+06	7073535	4.02672e+06	10236199	4.98849e+06		80.06	80.03	79.96	80.81	80.61	80.58		15269343	19042004	15640258	8953840	19556556	10735173
	TF	P02787	Serotransferrin	CGLVPVLAENYNK_4_3_0_1(3+)	1009.1		1.76574e+06	1.70913e+06	1239628	472011	2.67484e+06	760408		80.06	80.03	79.9	80.81	80.61	80.58		3260611	3687175	2206860	1029612	4895045	1592798
	TF	P02787	Serotransferrin	CGLVPVLAENYNK_5_4_0_1(3+)	1130.81		1.73987e+07	1.67762e+07	12203985	1.40928e+06	1.94417e+07	5.17033e+06		77.24	77.27	77.17	78.19	77.89	77.96		35695439	32906189	16851246	3216963	25116685	9829907
	TF	P02787	Serotransferrin	CGLVPVLAENYNK_5_4_0_2(3+)	1227.84		213227550	248426644	185167722	2.1851e+07	222864506	3.66339e+07		80.06	80.03	79.96	80.81	80.61	80.58		361146659	407738810	261314529	38670579	346215340	70820663
	TF	P02787	Serotransferrin	CGLVPVLAENYNK_5_4_0_2(4+)	921.135		1.37474e+07	1.4363e+07	9309688	1.5795e+06	2.33605e+07	2277926		79.99	80.03	79.9	80.81	80.61	80.58		22005622	19939003	12719221	2474250	32294586	4371936
	TF	P02787	Serotransferrin	CGLVPVLAENYNK_5_4_1_1(3+)	1179.5		1.02175e+06	993794	760888	385118	3.93776e+06	3.36841e+06		76.99	76.95	76.91	77.81	77.64	77.56		2063418	1842010	1432804	720983	6360421	4719612
	TF	P02787	Serotransferrin	CGLVPVLAENYNK_5_4_1_2(3+)	1276.53		3.97967e+06	4.94192e+06	2688186	688276	7.41233e+06	1.09419e+06		80.06	80.03	80.03	80.81	80.61	80.67		5557870	9102738	4869204	1376821	11000938	2136669
	TF	P02787	Serotransferrin	CGLVPVLAENYNK_6_5_0_2(3+)	1349.56		5218996	5.45451e+06	6686253	644660	5701722	970742		79.58	79.56	79.56	80.34	80.19	80.16		8677286	8286313	10115858	1106584	7483390	1573447
	TF	P02787	Serotransferrin	CGLVPVLAENYNK_6_5_0_3(3+)	1446.59		2.02344e+06	2.09497e+06	2381633	502786	607108	878031		82.45	82.38	82.38	83.17	83.14	83.02		3141610	3007162	4000865	853485	651391	1206747
	TF	P02787	Serotransferrin	CGLVPVLAENYNK_6_5_0_3(4+)	1085.19		1.03741e+06	1.29752e+06	1361127	551835	404460	673989		82.38	82.38	82.38	82.99	83.14	82.95		2225983	2137210	2856169	735300	616272	1270713
	TF	P02787	Serotransferrin	CGLVPVLAENYNK_6_5_1_2(3+)	1398.24		0	0	0	120890	938948	170921		NA	NA	NA	80.34	80.13	79.99		NA	NA	NA	135895	964239	242110
	TF	P02787	Serotransferrin	QQQHLFGSNVTDCSGNFCLFR_5_4_0_1(4+)	1107.95		2.04588e+06	1996104	3544225	762357	2.67166e+06	2.27896e+06		83.38	83.6	83.31	84.17	83.99	83.95		2683658	2432523	3046325	364309	2332459	2192550
	TF	P02787	Serotransferrin	QQQHLFGSNVTDCSGNFCLFR_5_4_0_2(4+)	1180.73		70666095	100700378	123670742	5.65032e+07	8.88324e+07	84552095		86.18	86.11	85.9	86.93	86.87	86.94		53611033	80199888	94995055	36032523	57515747	53858175
	TF	P02787	Serotransferrin	QQQHLFGSNVTDCSGNFCLFR_5_4_0_2(5+)	944.784		534685	1.54866e+06	3373160	599437	504898	0		86.18	86.11	85.9	86.93	86.87	86.94		639858	1429374	2025307	484224	476968	186390
	TF	P02787	Serotransferrin	QQQHLFGSNVTDCSGNFCLFR_5_4_1_2(4+)	1217.24		4.32462e+06	5.57757e+06	8542023	3.03273e+06	6.87787e+06	4.51962e+06		85.65	85.59	85.38	86.93	86.87	86.94		4432182	6356606	7945981	2340676	5189122	3729461
	TF	P02787	Serotransferrin	QQQHLFGSNVTDCSGNFCLFR_6_5_0_3(4+)	1344.78		3.6395e+06	4.63323e+06	7507629	1.7177e+06	2.67439e+06	2.83895e+06		88.47	88.4	88.16	89.17	88.99	89.26		2893061	3394390	6247742	908034	1443123	1475262
	TF	P02787	Serotransferrin	QQQHLFGSNVTDCSGNFCLFR_6_5_1_3(4+)	1381.3		3.06836e+06	2.238e+06	6456519	1.5742e+06	5830353	1.71429e+06		88.31	88.24	88.1	89.17	88.93	89.26		1827574	2234912	3964434	880651	2792305	1234487
	VNN1	O95497	Pantetheinase	MTGSGIYAPNSSR_5_4_1_1(3+)	1134.12		417351	412769	181666	90677	140280	185154		49.31	49.29	49.21	49.93	49.79	49.87		598352	607275	308227	163628	247971	324550
	VNN1	O95497	Pantetheinase	MTGSGIYAPNSSR_5_4_1_2(3+)	1231.15		2.5564e+06	2.83692e+06	549532	231622	176928	297455		49.31	49.29	49.33	50.04	49.79	49.87		3783114	4287508	994662	375664	292073	460189
	VTN	P04004	Vitronectin	NGSLFAFR_4_3_0_1(2+)	1230.51		3.75846e+06	3.20645e+06	3533516	1.45027e+06	3.14162e+06	1.98739e+06		79.58	79.63	79.42	80.64	80.48	80.43		7179462	7964067	7777337	3539854	13505731	5319082
	VTN	P04004	Vitronectin	NGSLFAFR_5_3_0_1(2+)	1311.54		3.84601e+06	3.98965e+06	2081684	562856	3.20856e+06	1.25245e+06		76.86	76.89	76.71	77.96	77.77	77.7		7264457	7146402	4242987	1495980	5613324	2550368
	VTN	P04004	Vitronectin	NGSLFAFR_5_4_0_1(2+)	1413.08		1.2821e+06	1235998	1200455	409797	980668	529337		76.39	76.49	76.28	77.57	77.36	77.35		2086774	1981779	1327825	162155	420567	507663
	VTN	P04004	Vitronectin	NGSLFAFR_5_4_0_2(2+)	1558.62		2.84798e+06	2.3806e+06	2978918	186761	2.04568e+06	266918		79.58	79.63	79.42	80.64	80.41	80.43		7565121	7782180	8254871	1213103	4520933	1553643
	VTN	P04004	Vitronectin	NGSLFAFR_5_4_0_2(3+)	1039.42		2.67044e+07	2.5178e+07	27613965	1.25539e+06	1.86319e+07	2.2728e+06		79.58	79.63	79.42	80.64	80.41	80.43		49819019	48113277	51763115	2456716	30541357	4678792
	VTN	P04004	Vitronectin	NISDGFDGIPDNVDAALALPAHSYSGR_4_3_0_1(3+)	1440.96		0	305873	897996	121208	202264	0		92.5	92.39	92.28	92.96	92.88	92.94		209917	328148	705230	98650	215477	136395
	VTN	P04004	Vitronectin	NISDGFDGIPDNVDAALALPAHSYSGR_5_4_0_2(4+)	1245.03		9.25361e+06	1.23503e+07	23053162	892457	3.55899e+06	2.70188e+06		92.43	92.46	92.28	92.86	92.97	92.94		6846809	8759631	17878720	1014735	4442741	2288257
	VTN	P04004	Vitronectin	NISDGFDGIPDNVDAALALPAHSYSGR_5_4_1_2(4+)	1281.54		374398	576680	1110180	401914	873580	0		92.26	92.14	92.06	92.67	92.66	92.85		495137	435977	782161	320418	474497	134624
	VTN	P04004	Vitronectin	NISDGFDGIPDNVDAALALPAHSYSGR_6_5_0_3(4+)	1409.08		520018	644916	1179567	0	925389	0		94.18	94.23	94.19	94.56	94.74	94.66		391041	531141	1671309	151125	583752	71395
	VTN	P04004	Vitronectin	NISDGFDGIPDNVDAALALPAHSYSGR_6_5_0_3(5+)	1127.47		0	360283	788546	0	623041	0		94.26	94.23	94.19	NA	NA	NA		224696	273698	683608	NA	NA	NA
	VTN	P04004	Vitronectin	NISDGFDGIPDNVDAALALPAHSYSGR_6_5_1_3(4+)	1445.6		652015	967425	2100689	560959	1438748	0		94.18	94.13	94.11	94.56	94.74	94.85		286900	609127	1275784	490039	1019610	171142
	VTN	P04004	Vitronectin	NISDGFDGIPDNVDAALALPAHSYSGR_6_5_1_3(5+)	1156.68		438267	496438	1349451	0	0	0		94.18	94.13	94.04	94.56	94.65	94.66		243012	321892	726995	175196	599006	70577
	VTN	P04004	Vitronectin	NNATVHEQVGGPSLTSDLQAQSK_5_4_0_2(4+)	1147.24		3.77975e+06	3.92952e+06	5674106	197487	4.09173e+06	2.25688e+06		67.87	67.96	67.96	69.12	68.83	68.81		2797454	2914941	4255656	174491	3115146	1684947
	VWF	P04275	von Willebrand factor	VNCTTQPCPTAK_4_4_1_0(3+)	995.075		3.75696e+06	4.66529e+06	2804382	626004	1.48957e+06	958618		57.89	57.97	57.89	59.34	59.03	59.04		4707784	6029281	3760539	939389	2034440	1351844
