# Supplementary material for: Integrated GlycoProteome Analyzer (I-GPA) for Automated Identification and Quantitation of Site-Specific N-Glycosylation
Source: Sci Rep. 2016 Feb 17;6:21175. doi: 10.1038/srep21175 (PMC4756296; doi:10.1038/srep21175)
Supplement: Supplementary Excel 16 [file srep21175-s17.xlsx]

## Sheet: NonDepleted_Glycopros_Quantify
	Integrated GlycoProteome Analyzer (I-GPA) for Automated Identification and Quantitation of Site-Specific N-Glycosylation Gun Wook Park*, Jin Young Kim*, Heeyoun Hwang, Ju Yeon Lee, Young Hee Ahn, Hyun Kyoung Lee, Eun Sun Ji, Kwang Hoe Kim, Hoi Keun Jeong, Ki Na Yun, Yong-Sam Kim, Jeong-Heon Ko, Hyun Joo An, Jae Han Kim, Young-Ki Paik , and Jong Shin Yoo**
	Supplementary Excel 16 Quantification of N-glycoproteins in non-depleted human plasma.
	Genes	Glycoproteins	Descriptors		3TIQ using c-GPA							Global Normalized Area							Statistical Analysis
					NOR1	NOR2	NOR3	HCC1	HCC2	HCC3		NOR1	NOR2	NOR3	HCC1	HCC2	HCC3		Avg.NOR	Avg.HCC	SD.NOR	SD.HCC	log2(HCC/NOR)	P value
	A1BG	P04217	Alpha-1B-glycoprotein		2834983	3508767	7223403	2449298	2416363	4803661		584.886	715.864	1253.04	1965.03	630.815	1849.13		851.262	1481.66	354.056	739.127	0.799538	0.861897
	A2M	P01023	Alpha-2-macroglobulin		22239654	19163318	26900551	13990453	46532793	32523684		4588.27	3909.73	4666.41	11224.3	12147.8	12519.7		4388.13	11964	416.151	666.982	1.44701	2.69492
	ACE	P12821	Angiotensin-converting enzyme		3606729	4030492	1684981	147881	791915	610302		744.105	822.307	292.292	118.643	206.737	234.93		619.568	186.77	286.114	60.6607	-1.73	1.13191
	AFM	P43652	Afamin		8598685	9544744	10291590	1573184	4845155	6323252		1774	1947.33	1785.27	1262.14	1264.88	2434.08		1835.53	1653.7	96.9848	675.83	-0.150503	0.452137
	AGT	P01019	Angiotensinogen		4592328	5445370	7060601	625015	500323	2422610		947.444	1110.97	1224.79	501.439	130.614	932.562		1094.4	521.538	139.416	401.351	-1.0693	1.25613
	AHSG	P02765	Alpha-2-HS-glycoprotein		91757087	105881822	101331412	7006016	74748675	46356595		18930.4	21602.2	17577.8	5620.81	19513.9	17844.5		19370.1	14326.4	2047.87	7585.33	-0.435157	0.754867
	APOD	P05090	Apolipoprotein D		6765709	5263603	9616958	205062	2221804	402226		1395.83	1073.89	1668.24	164.518	580.024	154.833		1379.32	299.792	297.522	242.737	-2.20193	1.45014
	APOH	P02749	Beta-2-glycoprotein 1		43098493	102219324	94923069	6016123	15713218	17893375		8891.66	20854.9	16466.2	4826.64	4102.09	6887.89		15404.3	5272.21	6051.92	1445.36	-1.54685	1.25911
	AZGP1	P25311	Zinc-alpha-2-glycoprotein		3191171	3071511	3684028	137079	1268935	825277		658.371	626.654	639.064	109.976	331.268	317.683		641.363	252.976	15.983	124.027	-1.34214	1.69638
	BCHE	P06276	Cholinesterase		1247101	1063975	1487472	107806	539405	425854		257.29	217.074	258.03	86.491	140.817	163.929		244.131	130.412	23.4354	39.7535	-0.904577	1.5279
	BTD	P43251	Biotinidase		190851	176155	105486	22447	74130	45585		39.3745	35.9394	18.2985	18.0089	19.3524	17.5475		31.2041	18.3029	11.3078	0.937664	-0.769664	1.06001
	C2	P06681	Complement C2		1564180	829893	916720	ND	1724350	344617		322.706	169.316	159.022	0	450.159	132.657		217.015	291.408	91.676	231.318	0.425246	0.342899
	C3	P01024	Complement C3		24625897	29595475	20841680	2252876	10400771	12324008		5080.57	6038.11	3615.38	1807.45	2715.22	4744.01		4911.36	3088.89	1220.2	1503.52	-0.66903	0.76673
	C8A	P07357	Complement component C8 alpha chain		3570801	2019791	2625559	142938	1113556	342036		736.693	412.081	455.453	114.677	290.705	131.664		534.742	179.015	176.234	97.0983	-1.57876	1.17315
	CADM1	Q9BY67	Cell adhesion molecule 1		4188655	5317976	9054995	3181862	7515405	3989498		864.162	1084.98	1570.76	2552.76	1961.97	1535.72		1173.3	2016.82	361.484	510.731	0.781506	0.935002
	CFHR1, 2	P36980,Q03591	Complement factor H-related protein 1, 2		1968431	3599834	2973020	188445	276647	385800		406.107	734.443	515.727	151.186	72.2214	148.51		552.092	123.973	167.161	44.8379	-2.15489	1.44423
	CFI	P05156	Complement factor I		6227703	5140812	3237576	381003	577684	842040		1284.84	1048.84	561.619	305.673	150.81	324.136		965.098	260.206	368.81	95.1884	-1.89102	1.32146
	CLU	P10909	Clusterin		20049692	27222322	17903208	606320	6288709	4700689		4136.46	5553.94	3105.65	486.441	1641.73	1809.49		4265.35	1312.55	1229.22	720.334	-1.70029	1.44976
	CP	P00450	Ceruloplasmin		119772961	122430971	150220270	16752621	84389734	85365186		24710.4	24978.5	26058.5	13440.4	22030.8	32860.6		25249.2	22777.2	713.661	9731.59	-0.148643	0.466859
	CR2	P20023	Complement receptor type 2		473508	664743	285871	49425	59082	218935		97.6895	135.622	49.5897	39.6529	15.4239	84.277		94.3003	46.4513	43.1161	34.9264	-1.02154	0.700006
	CTSD	P07339	Cathepsin D		3762275	2030174	3979713	133500	1206122	918614		776.196	414.199	690.356	107.105	314.87	353.612		626.917	258.529	189.153	132.56	-1.27795	1.10913
	DBH	P09172	Dopamine beta-hydroxylase		2232041	805974	2760555	ND	2037068	ND		460.493	164.436	478.87	0	531.797	0		367.933	NA	176.473	307.033	-8.5233	0.548993
	DSC2	Q02487	Desmocollin-2		2135965	1044077	2385164	359958	1423531	757981		440.671	213.014	413.752	288.789	371.627	291.778		355.812	317.398	124.397	46.9876	-0.164825	0.434664
	DSG1	Q02413	Desmoglein-1		1032919	958376	1187488	77222	729456	172454		213.102	195.529	205.992	61.954	190.432	66.3846		204.874	106.257	8.83941	72.9313	-0.947185	1.07033
	ERAP2	Q6P179	Endoplasmic reticulum aminopeptidase 2		22164842	26967790	29953297	851103	8769443	1463986		4572.83	5502.01	5195.97	682.826	2289.35	563.548		5090.27	1178.57	473.519	963.806	-2.1107	2.26729
	F12	P00748	Coagulation factor XII		3715645	6454466	4205900	ND	406249	623674		766.575	1316.85	729.593	0	106.055	240.078		937.672	173.066	328.897	120.31	-2.43776	1.52652
	F2	P00734	Prothrombin		30125767	28753041	24761427	3176349	5037279	5861094		6215.25	5866.24	4295.34	2548.33	1315.03	2256.17		5458.94	2039.85	1022.71	644.482	-1.42016	1.66443
	FCN3	O75636	Ficolin-3		914267	807837	1169403	179512	644261	261079		188.623	164.816	202.855	144.02	168.191	100.5		185.431	137.57	19.2193	34.3031	-0.430717	0.889635
	FGB	P02675	Fibrinogen beta chain		112996796	114672058	114627254	62823617	91807102	60469101		23312.4	23395.6	19884.3	50402.4	23967.2	23277		22197.4	32548.9	2003.67	15465.5	0.552216	0.765187
	FGL2	Q14314	Fibroleukin		215488476	251043672	188446255	21951035	223824640	28694866		44457.5	51218.3	32689.6	17611	58431.6	11045.8		42788.4	29029.5	9376.44	25673.7	-0.559702	0.79106
	FSHB	P01225	Follitropin subunit beta		1486606	1826962	972480	269458	2513843	2395832		306.702	372.739	168.695	216.182	656.264	922.254		282.712	598.233	104.116	356.595	1.08137	0.788505
	GPR116	Q8IZF2	Probable G-protein coupled receptor 116		1156747	1347324	1581464	94822	604963	188430		238.649	274.883	274.335	76.0742	157.932	72.5344		262.622	102.18	20.7634	48.3147	-1.36187	1.94763
	HP	P00738	Haptoglobin		712056338	841066030	1080748051	137732187	279639618	150364100		146904	171595	187476	110500	73002.7	57881.3		168659	80461.4	20444.7	27090.9	-1.06774	1.37437
	HPX	P02790	Hemopexin		304018846	324069213	426450018	29500152	166844023	72939962		62722.2	66117.1	73975.8	23667.5	43556.3	28077.6		67605	31767.1	5772.49	10445.1	-1.0896	1.75225
	HRG	P04196	Histidine-rich glycoprotein		33901813	36322373	46499242	6781270	18254454	4495546		6994.29	7410.54	8066.17	5440.5	4765.51	1730.52		7490.33	3978.84	540.378	1976.14	-0.912681	1.16757
	HSPG2	P98160	Basement membrane-specific heparan sulfate proteoglycan core protein		ND	396418	275559	59191	36095	52088		0	80.8778	47.8009	47.488	9.42296	20.0508		64.3393	25.6539	40.6616	19.6414	-1.32652	0.475689
	HYOU1	Q9Y4L1	Hypoxia up-regulated protein 1		2213868	1330805	1288620	451751	4650213	6155346		456.743	271.513	223.535	362.433	1213.98	2369.44		317.264	1315.29	123.152	1007.33	2.05162	0.880992
	ICAM2	P13598	Intercellular adhesion molecule 2		1745291	1915774	1695406	ND	ND	ND		360.071	390.859	294.1	0	0	0		348.343	#DIV/0!	49.434	0	-8.44437	2.47846
	IGF2R	P11717	Cation-independent mannose-6-phosphate receptor		72856295	102696482	127214967	57265548	91504073	86831056		15031	20952.3	22067.8	45943.2	23888	33424.8		19350.4	34418.7	3782.05	11061.1	0.830831	0.977517
	IGHA1	P01876	Ig alpha-1 chain C region		12237439	12838073	30531612	12126001	99701691	34088765		2524.71	2619.24	5296.29	9728.5	26028.1	13122.2		3480.08	16292.9	1573.59	8599.98	2.22705	1.16467
	IGHA2	P01877	Ig alpha-2 chain C region		95313890	66418642	87975062	37741075	119583853	79294207		19664.2	13550.8	15260.9	30279.1	31218.5	30523.6		16158.7	30673.7	3154.02	487.41	0.924696	2.00573
	IGHG1	P01857	Ig gamma-1 chain C region		975706956	877159330	802483291	336171461	652902633	702014321		201298	178959	139206	269705	170447	270234		173154	236795	31450.6	57460.1	0.45158	0.893662
	IGHG2,3	P01859	Ig gamma-2,3 chain C region		759342161	524731423	905107080	195011027	633625673	582148578		156660	107056	157008	156454	165414	224093		140241	181987	28739.6	36738.8	0.375923	1.02963
	IGHG3	P01860	Ig gamma-3 chain C region		68463583	73889997	40229962	22286319	59062885	32952442		14124.7	15075.1	6978.65	17880	15419	12684.7		12059.5	15327.9	4425.74	2598.8	0.345988	1.06471
	IGHG4	P01861	Ig gamma-4 chain C region		74783153	89053766	45770539	23153086	55556230	34354556		15428.5	18168.9	7939.76	18575.3	14503.5	13224.5		13845.7	15434.4	5295.06	2794.27	0.156713	0.511676
	IGHM	P01871	Ig mu chain C region		35189746	43179507	43590392	2015729	11942378	14269030		7260	8809.54	7561.58	1617.19	3117.68	5492.73		7877.04	3409.2	821.527	1954.15	-1.20822	1.48728
	IGJ	P01591	Immunoglobulin J chain		15392191	12474192	17502789	2896433	19332956	13215222		3175.57	2545	3036.19	2323.76	5047.06	5087.08		2918.92	4152.63	331.235	1583.98	0.508592	0.743205
	IL6ST	P40189	Interleukin-6 receptor subunit beta		1450392	896280	2020592	228730	380729	456581		299.231	182.86	350.51	183.506	99.3931	175.757		277.534	152.885	85.905	46.4875	-0.860212	1.66726
	ITIH1	P19827	Inter-alpha-trypsin inhibitor heavy chain H1		3790067	4356400	7831879	298010	3155600	500528		781.929	888.799	1358.59	239.089	823.801	192.674		1009.77	418.521	306.773	351.749	-1.27066	0.989818
	ITIH2	P19823	Inter-alpha-trypsin inhibitor heavy chain H2		1083147	1111393	2086459	1243842	1652579	1205831		223.464	226.748	361.936	997.914	431.422	464.174		270.716	631.17	79.0157	318.032	1.22125	0.945237
	ITIH3	Q06033	Inter-alpha-trypsin inhibitor heavy chain H3		1171958	1190123	1093020	149439	567854	255502		241.787	242.811	189.605	119.893	148.244	98.3532		224.734	122.163	30.427	25.0228	-0.87941	2.35452
	ITIH4	Q14624	Inter-alpha-trypsin inhibitor heavy chain H4		3777050	4664340	7122866	354252	1005740	2534194		779.244	951.625	1235.6	284.211	262.558	975.515		988.822	507.428	230.439	405.52	-0.962507	1.51982
	KLKB1	P03952	Plasma kallikrein		25590135	29380064	65253807	3521334	19956500	3784646		5279.5	5994.16	11319.5	2825.11	5209.84	1456.86		7531.06	3163.94	3300.29	1899.29	-1.25113	0.889471
	KNG1	P01042	Kininogen-1		37874425	40177014	46460682	4681311	17748846	15571583		7813.88	8196.97	8059.48	3755.74	4633.51	5994.14		8023.44	4794.46	194.072	1127.85	-0.742852	1.78593
	LAMA2	P24043	Laminin subunit alpha-2		2439895	3767186	2805209	318240	1158318	2132204		503.375	768.587	486.617	255.319	302.39	820.773		586.193	459.494	158.18	313.76	-0.351329	0.488893
	LAMB1	P07942	Laminin subunit beta-1		1277621	1413421	971026	529133	787958	448045		263.586	288.368	168.443	424.515	205.704	172.471		240.132	267.563	63.3094	136.936	0.15605	0.433297
	LAMP2	P13473	Lysosome-associated membrane glycoprotein 2		574283	729420	1823815	104822	38978	80321		118.48	148.817	316.375	84.097	10.1756	30.9188		194.558	41.7305	106.582	38.1282	-2.22102	1.06873
	LGALS3BP	Q08380	Galectin-3-binding protein		6507767	7070975	15128288	1322942	5395095	ND		1342.62	1442.63	2624.29	1061.38	1408.44	0		1803.18	1234.91	712.857	733.79	-0.546138	0.748373
	LRG1	P02750	Leucine-rich alpha-2-glycoprotein		423228	533709	1367528	288171	684072	1015422		87.3162	108.888	237.224	231.195	178.584	390.877		144.476	266.885	81.0427	110.555	0.885391	1.65923
	LRP1	Q07954	Prolow-density lipoprotein receptor-related protein 1		2910719	4326526	2230405	461872	4762974	3737145		600.511	882.704	386.906	370.552	1243.42	1438.58		623.374	1017.52	248.688	568.722	0.706885	0.700377
	MAN2A1	Q16706	Alpha-mannosidase 2		2963615	5526871	6255233	882603	4034121	2338652		611.424	1127.6	1085.09	708.098	1053.15	900.243		941.371	887.163	286.532	172.896	-0.0855642	0.54054
	MFAP4	P55083	Microfibril-associated glycoprotein 4		2869656	2953870	3073048	2059993	2413139	454846		592.039	602.653	533.078	1652.7	629.974	175.089		575.923	819.254	37.4825	756.772	0.508434	0.506109
	MMRN1	Q13201	Multimerin-1		ND	ND	2884524	546259	4472357	3884883		0	0	500.375	438.255	1167.55	1495.45		ND	1033.75	288.892	541.149	10.0137	1.53163
	NID2	Q14112	Nidogen-2		2514458	2710231	2762152	124630	709439	943197		518.758	552.945	479.147	99.9886	185.206	363.075		516.95	216.09	36.932	134.235	-1.25839	1.37359
	None	P06888	Ig lambda chain V-I region EPS		679372	765885	ND	460481	ND	553699		140.161	156.257	0	369.436	0	213.141		148.209	291.289	85.9462	185.446	0.974817	0.578568
	NTRK2	Q16620	BDNF/NT-3 growth factors receptor		3338923	3474927	1550208	ND	ND	ND		688.854	708.959	268.913	0	0	0		555.575	#DIV/0!	248.46	0	-9.11784	1.5181
	ORM1	P02763	Alpha-1-acid glycoprotein 1		116054636	129475471	188651944	15434006	133011846	87028812		23943.3	26415.8	32725.2	12382.5	34724.1	33500.9		27694.8	26869.2	4528.54	12560.7	-0.0436618	0.34693
	ORM2	P19652	Alpha-1-acid glycoprotein 2		137555811	105384411	174395183	11834372	97300617	27307282		28379.2	21500.7	30252.1	9494.53	25401.3	10511.7		26710.7	15135.8	4608.14	8904.68	-0.819447	0.864062
	PGLYRP2	Q96PD5	N-acetylmuramoyl-L-alanine amidase		2618171	2935550	5133272	1198146	4822781	1949882		540.155	598.915	890.463	961.253	1259.03	750.589		676.511	990.292	187.603	255.464	0.549741	0.800373
	PIGR	P01833	Polymeric immunoglobulin receptor		ND	ND	ND	482741	150144	520553		0	0	0	387.295	39.1966	200.382		ND	208.958	0	174.208	7.70707	1.06211
	PLOD1	Q02809	Procollagen-lysine,2-oxoglutarate 5-dioxygenase 1		1098424	1094122	653612	ND	ND	ND		226.616	223.224	113.381	0	0	0		187.741	#DIV/0!	64.4193	0	-7.5526	1.73193
	PRG4	Q92954	Proteoglycan 4		3161249	2681453	3168269	1015434	1665896	1377352		652.198	547.074	549.596	814.666	434.899	530.199		582.956	593.255	59.9785	197.58	0.0252649	0.341949
	PROC	P04070	Vitamin K-dependent protein C		800271	975113	506356	ND	ND	ND		165.104	198.944	87.837	0	0	0		150.628	#DIV/0!	56.9504	0	-7.23485	1.65273
	PTPRM	P28827	Receptor-type tyrosine-protein phosphatase mu		9128447	7312148	7193732	458940	6179429	1148418		1883.29	1491.83	1247.89	368.2	1613.2	442.073		1541	807.825	320.542	698.454	-0.931757	0.883012
	PTPRS	Q13332	Receptor-type tyrosine-protein phosphatase S		6307802	3742127	6029747	2319732	3789094	2836013		1301.36	763.474	1045.97	1861.08	989.18	1091.7		1036.94	1313.99	269.059	476.564	0.341623	0.984735
	SELL	P14151	L-selectin		6713980	2617028	6827701	438688	3085942	4200691		1385.16	533.93	1184.39	351.952	805.616	1617.02		1034.5	924.862	444.974	640.907	-0.161617	0.379213
	SEPP1	P49908	Selenoprotein P		1700502	2237007	1352654	ND	ND	ND		350.831	456.397	234.643	0	0	0		347.291	#DIV/0!	110.919	0	-8.44	1.79101
	SERPINA1	P01009	Alpha-1-antitrypsin		97086957	117312104	206593318	79418235	240270742	120567660		20030	23934.2	35837.5	63716	62725.1	46411.4		26600.6	57617.5	8234.16	9717.37	1.11505	1.32265
	SERPINA3	P01011	Alpha-1-antichymotrypsin		3821002	4626750	8567801	473199	2974242	1276389		788.312	943.956	1486.25	379.64	776.455	491.334		1072.84	549.143	366.383	204.627	-0.966178	1.07906
	SERPINA5	P05154	Plasma serine protease inhibitor		103768	66921	56066	99625	122810	130032		21.4084	13.6533	9.72571	79.9275	32.0608	50.0546		14.9291	54.0143	5.94492	24.1778	1.85521	1.40962
	SERPINA6	P08185	Corticosteroid-binding globulin		610942	681382	1763873	249654	926753	300367		126.044	139.017	305.977	200.293	241.938	115.624		190.346	185.952	100.35	64.3669	-0.0336945	0.315723
	SERPINA7	P05543	Thyroxine-binding globulin		4892225	5081610	2762758	646914	1907629	1106117		1009.32	1036.76	479.253	519.009	498.005	425.79		841.775	480.935	314.253	48.8979	-0.807594	1.14166
	SERPIND1	P05546	Heparin cofactor 2		10269563	12559346	11541134	754080	2564774	3519558		2118.72	2562.38	2002.03	604.986	669.56	1354.82		2227.71	876.456	295.646	415.533	-1.34581	1.47476
	SLC3A2	P08195	4F2 cell-surface antigen heavy chain		ND	ND	ND	ND	675256	832148		0	0	0	0	176.282	320.328		ND	248.305	0	160.434	7.95597	0.966928
	TF	P02787	Serotransferrin		352724181	423633888	383944739	98110659	406997919	154966465		72770.6	86430.4	66602.5	78712.6	106251	59652.9		75267.8	81538.8	10147.1	23427.2	0.115454	0.599985
	VNN1	O95497	Pantetheinase		2973749	3249688	731198	322299	317208	482609		613.515	663.006	126.84	258.575	82.8103	185.776		467.787	175.721	296.304	88.3129	-1.41257	0.887709
	VTN	P04004	Vitronectin		53457036	55622106	73562235	6039093	39722205	11267655		11028.7	11348.1	12760.8	4845.07	10369.9	4337.38		11712.5	6517.44	921.732	3345.95	-0.845675	1.1468
	VWF	P04275	von Willebrand factor		3756957	4665287	2804382	626004	1489568	958618		775.098	951.818	486.473	502.233	388.866	369.011		737.797	420.037	234.905	71.8728	-0.812707	1.16958
											#REF!
