# Supplementary material for: Integrated GlycoProteome Analyzer (I-GPA) for Automated Identification and Quantitation of Site-Specific N-Glycosylation
Source: Sci Rep. 2016 Feb 17;6:21175. doi: 10.1038/srep21175 (PMC4756296; doi:10.1038/srep21175)
Supplement: Supplementary Excel 17 [file srep21175-s18.xlsx]

## Sheet: NonDepleted_Glycans_Quantify
	Integrated GlycoProteome Analyzer (I-GPA) for Automated Identification and Quantitation of Site-Specific N-Glycosylation Gun Wook Park*, Jin Young Kim*, Heeyoun Hwang, Ju Yeon Lee, Young Hee Ahn, Hyun Kyoung Lee, Eun Sun Ji, Kwang Hoe Kim, Hoi Keun Jeong, Ki Na Yun, Yong-Sam Kim, Jeong-Heon Ko, Hyun Joo An, Jae Han Kim, Young-Ki Paik , and Jong Shin Yoo**
	Supplementary Excel 17 Quantification of N-glycans in non-depleted human plasma.
	Glycans		3TIQ using c-GPA							Global Normalized Area							Statistical Analysis
			NOR1	NOR2	NOR3	HCC1	HCC2	HCC3		NOR1	NOR2	NOR3	HCC1	HCC2	HCC3		Avg.NOR	Avg.HCC	Std.NOR	Std.HCC	log2(HCC/NOR)
	3_3_0_0		6592036	6784810	6618297	5476095	7994534	8377998		1361.96	1386.56	1152.66	4424.44	2116.68	3249.02		1300.39	3263.38	128.533	1153.95	1.32742
	3_3_1_0		124933758	107625730	115011732	84952786	156797679	157052481		25812.3	21994.6	20030.7	68638.1	41514.6	60905.6		22612.5	57019.4	2939.89	13973.1	1.33433
	3_4_0_0		10960509	11660784	7053572	6166072	8306621	9918075		2264.52	2383.02	1228.47	4981.92	2199.31	3846.27		1958.67	3675.83	635.146	1399.11	0.908195
	3_4_1_0		351861502	255208781	412400116	168870840	406046974	494337760		72697.3	52155.1	71824.5	136440	107507	191706		65559	145218	11616.3	42780.4	1.14735
	3_5_1_0		38868881	33879832	48662714	22446112	28132460	47649178		8030.61	6923.76	8475.21	18135.5	7448.5	18478.6		7809.86	14687.5	798.934	6271.51	0.911221
	4_2_1_0		9617641	13037287	9795335	1023006	2765983	4467038		1987.08	2664.33	1705.98	826.544	732.336	1732.34		2119.13	1097.07	492.634	552.168	-0.949813
	4_3_0_0		9989992	9257379	10202461	5732941	8415817	9101986		2064.01	1891.86	1776.88	4631.96	2228.22	3529.79		1910.92	3463.32	144.508	1203.25	0.857892
	4_3_0_1		45178117	52282207	54639016	18673773	44178299	28324835		9334.14	10684.5	9516.05	15087.6	11696.9	10984.5		9844.9	12589.7	732.79	2192.4	0.35479
	4_3_1_0		113650391	106749256	104087852	56595827	86654169	87899422		23481	21815.5	18128.2	45726.9	22943	34087.8		21141.6	34252.6	2739.33	11392.9	0.696129
	4_3_1_1		4641807	5041055	4706168	2795484	5207452	4117181		959.033	1030.2	819.637	2258.63	1378.75	1596.66		936.29	1744.68	107.109	458.233	0.897935
	4_4_0_0		46617675	50546861	32693117	16067200	39136125	23802850		9631.57	10329.9	5693.91	12981.6	10361.9	9230.85		8551.78	10858.1	2499.5	1923.98	0.344476
	4_4_0_1		1220849	1292224	2038965	508889	4706492	3029727		252.237	264.082	355.111	411.16	1246.12	1174.94		290.476	944.072	56.2874	462.886	1.70048
	4_4_1_0		477438422	375051798	474108118	122248686	368297482	247296376		98642.4	76646.5	82571.7	98771.6	97512.4	95902.6		85953.5	97395.5	11381.3	1438.05	0.180299
	4_4_1_1		55212395	50262440	51780931	5446008	30186747	33247207		11407.3	10271.7	9018.28	4400.14	7992.4	12893.4		10232.4	8428.65	1194.99	4263.41	-0.279777
	4_5_0_0		3703821	4633681	3012217	1456615	4440779	1664957		765.238	946.95	524.615	1176.88	1175.76	645.677		745.601	999.441	211.851	306.369	0.422718
	4_5_1_0		85839828	57290549	94052556	20452667	63879531	89992053		17735.2	11708	16380.4	16524.9	16913.1	34899.3		15274.5	22779.1	3162.09	10498.2	0.576581
	4_5_1_1		2846353	2508149	1841293	1933717	2693283	2884628		588.078	512.571	320.684	1562.36	713.088	1118.67		473.778	1131.37	137.854	424.778	1.25579
	4_6_1_0		51941	ND	ND	74526	ND	38554		10.7314	#VALUE!	#VALUE!	60.2137	#VALUE!	14.9514		10.7314	37.5826	#VALUE!	#VALUE!	1.80822
	5_2_0_0		8827430	9062228	13729778	8317637	35661860	19689875		1823.81	1851.98	2391.21	6720.29	9442.02	7635.82		2022.33	7932.71	319.766	1384.95	1.97179
	5_3_0_1		22687751	25682158	56803839	5312906	30873958	8749773		4687.46	5248.47	9893.09	4292.59	8174.35	3393.2		6609.67	5286.72	2857.32	2540.88	-0.322207
	5_3_1_1		498601	696876	3668622	727530	6673410	5104264		103.015	142.415	638.936	587.812	1766.89	1979.46		294.788	1444.72	298.69	749.675	2.29304
	5_4_0_0		22298606	21095250	22319625	3304195	5226932	5486608		4607.06	4311.07	3887.24	2669.64	1383.91	2127.73		4268.46	2060.43	361.8	645.504	-1.05077
	5_4_0_1		229190500	251097092	295369860	96639670	171338126	105301207		47352.5	51314.8	51442.3	78080.6	45364.4	40836.3		50036.5	54760.4	2325.3	20322.4	0.130152
	5_4_0_2		1943576897	2240469631	2513082910	365814680	1443790671	631753351		401558	457868	437684	295562	382266	244997		432370	307608	28528.6	69422.8	-0.491172
	5_4_1_0		373766530	336874160	332983847	54478842	139884306	105994534		77223	68844.4	57993.2	44016.5	37036.5	41105.1		68020.2	40719.4	9641.35	3505.95	-0.740247
	5_4_1_1		199580021	174621109	134828450	23993231	103795016	76460249		41234.8	35686	23482	19385.5	27481.3	29651.6		33467.6	25506.1	9081.89	5410.58	-0.39192
	5_4_1_2		66328736	72381659	84517035	14349987	57736423	45410102		13704	14792.1	14719.7	11594.2	15286.6	17610.2		14405.3	14830.3	608.369	3033.88	0.0419551
	5_4_2_1		4344808	2815083	5342259	1243842	3750127	1205831		897.67	575.297	930.42	1004.97	992.904	467.626		801.129	821.833	196.261	306.811	0.036811
	5_5_0_0		ND	400405	ND	363009	4363413	827700		#VALUE!	81.8277	#VALUE!	293.295	1155.28	320.986		NA	589.854	#VALUE!	489.87	9.20421
	5_5_0_1		4222666	3503656	9698702	2962732	17059995	7032955		872.435	716.015	1689.15	2393.76	4516.9	2727.41		1092.53	3212.69	522.57	1141.73	1.5561
	5_5_0_2		5764435	4605177	12171401	171454	3153702	348696		1190.98	941.125	2119.8	138.527	834.991	135.226		1417.3	369.581	621.076	403.06	-1.93918
	5_5_1_0		13837157	11543531	14272086	3384586	24599294	11617138		2858.86	2359.06	2485.66	2734.6	6513.04	4505.18		2567.86	4584.27	259.842	1890.46	0.836125
	5_5_1_1		55698826	45070077	48669595	9112967	20933982	22891917		11507.8	9210.62	8476.41	7362.88	5542.59	8877.58		9731.61	7261.02	1581.43	1669.83	-0.422507
	5_5_1_2		13972854	11127611	12160526	1483335	11459499	5014965		2886.9	2274.06	2117.9	1198.47	3034.08	1944.82		2426.29	2059.12	406.469	923.127	-0.236721
	5_5_2_1		7568940	7835812	10223538	601728	2915432	2342482		1563.8	1601.34	1780.55	486.17	771.905	908.425		1648.57	722.167	115.836	215.477	-1.19081
	5_6_0_1		522342	729420	1823815	30296	38978	41767		107.92	149.066	317.64	24.4778	10.32	16.1974		191.542	16.9984	111.125	7.11281	-3.49419
	5_7_2_1		ND	2125769	3364324	1252575	2395663	ND		#VALUE!	434.427	585.938	1012.03	634.289	#VALUE!		510.183	823.157	#VALUE!	#VALUE!	0.690154
	6_2_1_0		15008256	16558188	11252437	1508520	8144889	8378335		3100.82	3383.87	1959.75	1218.82	2156.48	3249.15		2814.81	2208.15	753.909	1016.15	-0.3502
	6_3_0_0		2085010	1465769	1679978	1129387	2035688	1023430		430.779	299.548	292.589	912.495	538.98	396.891		340.972	616.122	77.853	266.318	0.853563
	6_3_0_1		4137895	3600399	4494764	1862473	10198588	6168183		854.921	735.786	782.818	1504.8	2700.23	2392.05		791.175	2199.03	60.0054	620.653	1.4748
	6_3_1_1		973322	1238779	1044639	121016	705873	557671		201.096	253.16	181.937	97.7756	186.891	216.267		212.064	166.978	36.8566	61.7046	-0.344843
	6_4_0_1		1583224	1976183	2383541	310835	347962	348113		327.106	403.857	415.123	251.141	92.1283	135		382.029	159.423	47.8968	82.2717	-1.26082
	6_4_1_1		2190200	1996104	3544225	762357	2671663	2278961		452.512	407.928	617.27	615.951	707.364	883.791		492.57	735.702	110.27	136.15	0.578792
	6_4_1_2		70666095	100700378	123670742	56503191	88832410	84552095		14600.2	20579.4	21538.8	45652.1	23519.7	32789.7		18906.1	33987.2	3759.79	11114.7	0.846139
	6_5_0_1		23653373	25250659	37280857	945220	12772716	3292541		4886.97	5160.28	6492.92	763.696	3381.77	1276.86		5513.39	1807.44	859.234	1387.34	-1.60899
	6_5_0_2		70106606	79160022	92039321	8549334	54597614	23421847		14484.6	16177.3	16029.8	6907.49	14455.6	9083.09		15563.9	10148.7	937.632	3885.23	-0.616906
	6_5_0_3		172856369	183688957	288172255	15900520	107983133	58618824		35713.4	37539.1	50188.7	12846.9	28590.2	22732.6		41147.1	21389.9	7883.32	7957.06	-0.94386
	6_5_1_1		ND	61638	109618	35409	50794	41767		#VALUE!	12.5965	19.0913	28.6089	13.4485	16.1974		15.8439	19.4183	#VALUE!	8.07713	0.293488
	6_5_1_2		9567706	8761145	13057661	2073326	15700847	8872938		1976.76	1790.45	2274.15	1675.16	4157.04	3440.96		2013.79	3091.05	243.968	1277.41	0.618188
	6_5_1_3		65760919	62814478	111617111	8724014	95630830	51219208		13586.7	12836.9	19439.5	7048.62	25319.7	19863		15287.7	17410.5	3615.04	9379.22	0.187583
	6_5_2_3		1217316	1343789	1819861	197603	296245	1121816		251.507	274.62	316.951	159.655	78.4354	435.045		281.026	224.378	33.1891	186.908	-0.32477
	6_6_0_1		ND	396418	275559	59191	36095	52088		#VALUE!	81.0129	47.992	47.8237	9.55671	20.2		64.5024	25.8601	#VALUE!	19.7514	-1.31862
	6_6_0_2		6713980	2617028	6827701	438688	3085942	4200691		1387.16	534.822	1189.13	354.441	817.051	1629.05		1037.04	933.512	446.059	645.234	-0.151725
	6_6_1_1		2260926	2617028	3278533	100019	960134	3763002		467.125	534.822	570.997	80.811	254.21	1459.31		524.314	598.11	52.7273	750.842	0.189978
	7_2_0_0		1564180	829893	916720	ND	1724350	344617		323.171	169.599	159.658	#VALUE!	456.548	133.644		217.476	295.096	91.6697	#VALUE!	0.440328
	7_4_1_2		1032919	958376	1187488	77222	729456	172454		213.409	195.856	206.816	62.392	193.135	66.8784		205.36	107.468	8.86655	74.2231	-0.934244
	7_5_1_0		1277621	1413421	971026	529133	787958	448045		263.966	288.85	169.116	427.516	208.624	173.754		240.644	269.965	63.1822	137.553	0.16587
	7_5_1_2		5309551	6721056	5878257	2236649	2658041	748984		1096.99	1373.53	1023.77	1807.11	703.757	290.459		1164.76	933.777	184.466	784.055	-0.318889
	7_6_0_1		2038984	1242572	1064154	435469	4505847	6097153		421.27	253.935	185.335	351.84	1192.99	2364.5		286.847	1303.11	121.362	1010.84	2.18361
	7_6_0_2		7676131	8130815	8797883	209127	3714374	1404461		1585.95	1661.63	1532.26	168.965	983.438	544.656		1593.28	565.686	64.9974	407.643	-1.49393
	7_6_0_3		4817345	7362549	3038858	408115	2692514	1614444		995.3	1504.63	529.254	329.739	712.884	626.088		1009.73	556.237	487.847	200.897	-0.860194
	7_6_0_4		234683	1715916	5542939	ND	ND	ND		48.4873	350.669	965.371	#VALUE!	#VALUE!	#VALUE!		454.842	#DIV/0!	467.234	#VALUE!	-8.82922
	7_6_1_0		1277621	1413421	144255	ND	ND	ND		263.966	288.85	25.1238	#VALUE!	#VALUE!	#VALUE!		192.647	#DIV/0!	145.612	#VALUE!	-7.58981
	7_6_1_2		1134339	1433973	919026	ND	302476	447537		234.363	293.05	160.06	#VALUE!	80.0852	173.557		229.158	126.821	66.6478	#VALUE!	-0.853547
	7_6_1_3		1788006	1887794	1540318	ND	1732223	529423		369.416	385.794	268.265	#VALUE!	458.633	205.313		341.158	331.973	63.6562	#VALUE!	-0.0393772
	7_7_0_1		1247101	1063975	1487472	107806	539405	425854		257.661	217.436	259.061	87.1025	142.816	165.148		244.719	131.689	23.6382	40.1949	-0.893997
