# Supplementary material for: Integrated GlycoProteome Analyzer (I-GPA) for Automated Identification and Quantitation of Site-Specific N-Glycosylation
Source: Sci Rep. 2016 Feb 17;6:21175. doi: 10.1038/srep21175 (PMC4756296; doi:10.1038/srep21175)
Supplement: Supplementary Excel 18 [file srep21175-s19.xlsx]

## Sheet: 20140718_AGP_NoUrea_0_15ug_01_G
	Integrated GlycoProteome Analyzer (I-GPA) for Automated Identification and Quantitation of Site-Specific N-Glycosylation Gun Wook Park*, Jin Young Kim*, Heeyoun Hwang, Ju Yeon Lee, Young Hee Ahn, Hyun Kyoung Lee, Eun Sun Ji, Kwang Hoe Kim, Hoi Keun Jeong, Ki Na Yun, Yong-Sam Kim, Jeong-Heon Ko, Hyun Joo An, Jae Han Kim, Young-Ki Paik , and Jong Shin Yoo**
	Supplementary Excel 18 Identification of N-glycopeptides in α1-acid glycoprotein (AGP) standard sample by QTOF MS.
	RT	cycle	experiment	M-score	N-Glycopeptides	calMass	Delta	mz	z	MS1_intensity	PIPurity	S-score	S-score.Rank	Y-score
	76.8	5866	10	2.42	CANLVPVPITNATLDQITGK_6_5_0_3	4986.12	0.0354	1247.3	4	143.8	0.9	99.23	1	63.42
	76.8	5867	10	2.41	CANLVPVPITNATLDQITGK_6_5_0_3	4986.12	0.0309	1247.29	4	198.9	0.9	99.31	1	70.04
	77	5875	8	2.26	CANLVPVPITNATLDQITGK_6_5_0_3	4986.12	0.0267	998.036	5	62.6	0.8	98.5	1	60.66
	77	5876	9	2.28	CANLVPVPITNATLDQITGK_6_5_0_3	4986.12	0.0408	998.039	5	43	0.8	98.96	1	61.42
	64.4	5339	5	2.37	CANLVPVPITNATLDR_5_4_0_2	3958.69	0.0216	990.434	4	21.2	0.8	99.29	1	57.5
	68.2	5497	7	2.18	CANLVPVPITNATLDR_6_5_0_3	4614.92	0.0276	1154.49	4	69.3	0.9	99.1	1	61
	67.4	5464	11	2.18	CANLVPVPITNATLDR_6_5_0_3	4614.92	0.0058	1154.49	4	19.2	0.9	99.53	1	63.89
	67.8	5484	6	2.19	CANLVPVPITNATLDR_6_5_0_3	4614.92	0.0368	923.797	5	34.2	0.8	99.05	1	60.56
	67.9	5485	3	2.25	CANLVPVPITNATLDR_6_5_0_3	4614.92	0.0318	923.796	5	57.6	0.8	98.98	1	58.97
	67.9	5486	5	2.19	CANLVPVPITNATLDR_6_5_0_3	4614.92	0.0331	923.796	5	63.5	0.9	99.23	1	59.28
	67.6	5475	9	2.32	CANLVPVPITNATLDR_6_5_1_3	4760.98	0.002	1191	4	244.6	0.8	99.32	1	57.53
	67.7	5477	8	2.3	CANLVPVPITNATLDR_6_5_1_3	4760.98	0.0075	1191	4	221.8	0.9	99.18	1	62.7
	67.7	5478	8	2.31	CANLVPVPITNATLDR_6_5_1_3	4760.98	0.0009	1191	4	207	0.9	99.42	1	60.02
	22.9	3507	4	2.49	ENGTISR_4_4_1_1	2674.07	0.0096	892.031	3	1.6	0.6	98.71	1	77.3
	24.4	3573	8	2.39	ENGTISR_5_4_0_2	2981.16	0.0028	994.391	3	3.7	0.6	98.81	1	76.39
	25.2	3606	5	2.19	ENGTISR_5_4_0_2	2981.16	0.0034	994.392	3	8.3	0.8	99.05	1	71.71
	27.3	3697	5	2.04	ENGTISR_5_4_0_2	2981.16	0.0152	994.396	3	22	0.7	99.88	1	65.97
	27.4	3698	7	2.12	ENGTISR_5_4_0_2	2981.16	0.012	994.394	3	28.7	0.8	99.58	1	67.68
	25.2	3605	10	2.17	ENGTISR_5_4_0_2	2981.16	0.0024	994.391	3	5	0.8	99.77	1	68.55
	24.6	3583	2	2.31	ENGTISR_5_4_0_2	2981.16	0.0112	746.042	4	20.4	0.9	99.76	1	87.1
	24.7	3584	2	2.25	ENGTISR_5_4_0_2	2981.16	0.0103	746.047	4	37.3	0.9	99.82	1	83.01
	24.7	3585	3	2.3	ENGTISR_5_4_0_2	2981.16	0.0074	746.047	4	57.8	0.9	99.85	1	79.96
	24.7	3586	2	2.28	ENGTISR_5_4_0_2	2981.16	0.0083	746.047	4	71.7	0.9	99.8	1	84.01
	24.8	3587	2	2.33	ENGTISR_5_4_0_2	2981.16	0.0056	746.046	4	95.4	0.9	99.85	1	82.79
	24.8	3588	2	2.2	ENGTISR_5_4_0_2	2981.16	0.0001	746.045	4	118.3	0.9	99.8	1	83.89
	24.8	3589	2	2.26	ENGTISR_5_4_0_2	2981.16	0.0047	746.046	4	108.9	1	99.93	1	86.59
	24.8	3590	2	2.15	ENGTISR_5_4_0_2	2981.16	0.0011	746.044	4	95.2	1	99.95	1	84.75
	24.9	3591	2	2.3	ENGTISR_5_4_0_2	2981.16	0.0052	746.046	4	78	0.9	99.78	1	84.13
	24.9	3592	3	2.36	ENGTISR_5_4_0_2	2981.16	0.0006	746.045	4	54.8	1	99.79	1	82.97
	24.9	3593	3	2.3	ENGTISR_5_4_0_2	2981.16	0.003	746.045	4	31.6	0.9	99.9	1	79.18
	24.9	3594	2	2.13	ENGTISR_5_4_0_2	2981.16	0.0012	746.045	4	18.1	1	99.91	1	80.63
	24.9	3595	2	2.27	ENGTISR_5_4_0_2	2981.16	0.0052	746.046	4	8.7	1	99.86	1	75.42
	25	3596	2	2.01	ENGTISR_5_4_0_2	2981.16	0.001	746.045	4	5.2	1	99.93	1	81.1
	25.2	3607	2	1.97	ENGTISR_5_4_0_2	2981.16	0.0107	746.047	4	3.3	0.9	99.66	1	90.02
	25.3	3609	4	2.13	ENGTISR_5_4_0_2	2981.16	0.0036	746.046	4	5	1	99.87	1	81.38
	25.3	3610	3	2.07	ENGTISR_5_4_0_2	2981.16	0.0005	746.045	4	6.8	1	99.99	1	76.38
	25.3	3611	4	2.13	ENGTISR_5_4_0_2	2981.16	0.0009	746.044	4	8.1	1	99.8	1	87.32
	25.4	3612	4	2.22	ENGTISR_5_4_0_2	2981.16	0.0017	746.045	4	8.4	1	99.94	1	82.54
	25.4	3613	4	1.99	ENGTISR_5_4_0_2	2981.16	0.0016	746.044	4	7.3	1	99.81	1	74.98
	25.4	3614	3	2.36	ENGTISR_5_4_0_2	2981.16	0.0021	746.045	4	6.5	1	99.95	1	89.86
	25.4	3615	3	2.18	ENGTISR_5_4_0_2	2981.16	0.0015	746.044	4	5.6	1	99.69	1	93.47
	25.4	3616	4	1.97	ENGTISR_5_4_0_2	2981.16	0.0083	746.047	4	2.9	1	98.53	1	93.2
	25.6	3620	4	2.12	ENGTISR_5_4_0_2	2981.16	0.0059	746.043	4	2.4	1	99.77	1	88.08
	25.6	3621	4	2.09	ENGTISR_5_4_0_2	2981.16	0.0026	746.045	4	2.5	1	98.14	1	76.78
	25.6	3622	3	2.1	ENGTISR_5_4_0_2	2981.16	0.012	746.048	4	2.9	1	99.49	1	94.04
	25.1	3602	4	2.15	ENGTISR_5_4_1_2	3127.22	0.0044	782.56	4	2.7	1	99.54	1	87.99
	25.2	3604	5	2.3	ENGTISR_5_4_1_2	3127.22	0.0165	782.563	4	3	0.8	98.49	1	90.18
	24.9	3594	4	2.21	ENGTISR_5_5_0_2	3184.24	0.002	796.815	4	7.4	0.9	99.91	1	79.18
	24.9	3595	4	2.46	ENGTISR_5_5_0_2	3184.24	0.0076	796.816	4	5.8	0.9	99.78	1	85.99
	25.2	3608	3	2.14	ENGTISR_5_5_0_2	3184.24	0.0023	796.814	4	5.1	0.7	99.72	1	86.05
	26.6	3663	9	2.28	ENGTISR_6_5_0_2	3346.29	0	1116.1	3	25.7	0.5	98.98	1	57.38
	27.3	3694	9	2.26	ENGTISR_6_5_0_2	3346.29	0.0079	1116.1	3	23	0.7	99.7	1	73.81
	27.3	3695	8	2.34	ENGTISR_6_5_0_2	3346.29	0.0093	1116.1	3	23.9	0.7	99.75	1	78.08
	24.5	3576	2	2.16	ENGTISR_6_5_0_2	3346.29	0.0103	837.33	4	28.9	0.9	99.63	1	71.33
	24.5	3577	4	2.12	ENGTISR_6_5_0_2	3346.29	0.0057	837.329	4	28.7	0.9	99.79	1	73.25
	24.6	3579	2	2.09	ENGTISR_6_5_0_2	3346.29	0.0121	837.331	4	47.9	0.9	99.85	1	81.58
	24.6	3580	2	2.16	ENGTISR_6_5_0_2	3346.29	0.0119	837.331	4	58.4	0.9	99.91	1	79.62
	24.6	3581	3	2.1	ENGTISR_6_5_0_2	3346.29	0.0061	837.329	4	95.9	0.9	99.9	1	84.56
	24.6	3582	2	2.11	ENGTISR_6_5_0_2	3346.29	0.0106	837.33	4	122.7	0.9	99.78	1	81.9
	24.7	3583	5	2.14	ENGTISR_6_5_0_2	3346.29	0.0095	837.33	4	156	0.9	99.78	1	79.43
	24.7	3584	5	2.1	ENGTISR_6_5_0_2	3346.29	0.0114	837.331	4	172.2	0.9	99.88	1	85.09
	24.7	3585	8	2.09	ENGTISR_6_5_0_2	3346.29	0.0105	837.33	4	209.9	0.9	99.8	1	83.49
	24.7	3586	7	2.17	ENGTISR_6_5_0_2	3346.29	0.0125	837.331	4	179.2	0.9	99.92	1	75.48
	24.8	3587	8	2.15	ENGTISR_6_5_0_2	3346.29	0.0069	837.329	4	157.9	0.9	99.9	1	77.95
	24.8	3588	8	2.01	ENGTISR_6_5_0_2	3346.29	0.009	837.33	4	114.5	0.9	99.84	1	79.16
	24.8	3589	6	2.13	ENGTISR_6_5_0_2	3346.29	0.0052	837.329	4	85	0.9	99.94	1	80.13
	24.8	3590	7	2.15	ENGTISR_6_5_0_2	3346.29	0.0057	837.329	4	55.8	0.9	99.95	1	74.68
	24.9	3591	6	2.16	ENGTISR_6_5_0_2	3346.29	0.012	837.331	4	34.8	1	99.86	1	80.17
	24.9	3592	6	2.11	ENGTISR_6_5_0_2	3346.29	0.0026	837.328	4	25.5	0.9	99.63	1	72.15
	24.9	3593	5	2.13	ENGTISR_6_5_0_2	3346.29	0.0034	837.329	4	14.5	1	99.66	1	77.04
	24.9	3594	5	2.25	ENGTISR_6_5_0_2	3346.29	0.005	837.329	4	12	1	99.4	1	81
	25.7	3626	5	2.08	ENGTISR_6_5_0_2	3346.29	0.0053	837.329	4	4.9	0.9	99.63	1	74.69
	26.5	3660	7	2.28	ENGTISR_6_5_0_3	3637.38	0.0383	1213.15	3	21.2	0.9	98.19	1	67.32
	27.1	3689	6	2.29	ENGTISR_6_5_0_3	3637.38	0.019	1213.14	3	149.9	0.9	99.76	1	72.45
	27.2	3690	5	2.27	ENGTISR_6_5_0_3	3637.38	0.0112	1213.14	3	116.3	1	99.64	1	72.71
	27.9	3723	8	2.2	ENGTISR_6_5_0_3	3637.38	0.0088	1213.14	3	5.6	0.8	99.63	1	69.47
	28.1	3727	9	2.16	ENGTISR_6_5_0_3	3637.38	0.0017	1213.13	3	4	0.6	99.63	1	60.84
	29.9	3805	9	2.1	ENGTISR_6_5_0_3	3637.38	0.0147	1213.14	3	35.6	0.9	99.43	1	73.53
	30	3809	9	1.99	ENGTISR_6_5_0_3	3637.38	0.0146	1213.14	3	34.8	0.9	99.71	1	65.46
	30	3810	7	2.07	ENGTISR_6_5_0_3	3637.38	0.0099	1213.14	3	33.2	0.9	99.81	1	65.76
	30.1	3811	8	2	ENGTISR_6_5_0_3	3637.38	0.0145	1213.14	3	27.2	0.8	99.78	1	63.27
	30.1	3813	9	2.21	ENGTISR_6_5_0_3	3637.38	0.0151	1213.14	3	29.1	0.9	99.77	1	78.64
	30.2	3816	7	2.23	ENGTISR_6_5_0_3	3637.38	0.0157	1213.14	3	40.4	0.9	99.66	1	67.74
	30.2	3817	9	2	ENGTISR_6_5_0_3	3637.38	0.0152	1213.14	3	37.1	0.9	99.84	1	61.15
	30.2	3819	8	2.15	ENGTISR_6_5_0_3	3637.38	0.0174	1213.14	3	39.1	0.9	99.54	1	63.56
	30.3	3820	8	2.11	ENGTISR_6_5_0_3	3637.38	0.0068	1213.13	3	34.7	0.9	99.82	1	61.57
	33.9	3979	8	2.28	ENGTISR_6_5_0_3	3637.38	0.0145	1213.13	3	0.9	0.8	98.78	1	81.67
	28	3725	11	2.19	ENGTISR_6_5_0_3	3637.38	0.0053	1213.13	3	3.8	0.8	99.21	1	64.47
	28	3726	10	2.4	ENGTISR_6_5_0_3	3637.38	0.0418	1213.15	3	3.6	0.7	99.41	1	62.07
	28.8	3759	11	2.52	ENGTISR_6_5_0_3	3637.38	0.0058	1213.13	3	8.1	0.6	99.28	1	69.43
	29.6	3790	11	2.16	ENGTISR_6_5_0_3	3637.38	0.0199	1213.14	3	29.8	0.9	99.74	1	62.64
	29.6	3791	11	2.22	ENGTISR_6_5_0_3	3637.38	0.0182	1213.14	3	31.5	0.8	99.57	1	66.51
	29.6	3792	11	2.15	ENGTISR_6_5_0_3	3637.38	0.0063	1213.13	3	32.1	0.9	99.88	1	62.09
	29.6	3793	11	2.1	ENGTISR_6_5_0_3	3637.38	0.015	1213.14	3	28.9	0.9	99.77	1	68.81
	29.6	3794	11	2.13	ENGTISR_6_5_0_3	3637.38	0.0061	1213.13	3	32.4	0.8	99.67	1	78.75
	29.7	3795	11	2.3	ENGTISR_6_5_0_3	3637.38	0.0147	1213.14	3	32.3	0.9	99.82	1	76.35
	29.7	3796	11	2.06	ENGTISR_6_5_0_3	3637.38	0.0008	1213.13	3	30.7	0.8	99.84	1	57.93
	29.7	3797	11	2.03	ENGTISR_6_5_0_3	3637.38	0.0081	1213.14	3	30.7	0.8	99.82	1	75.43
	29.8	3798	11	2.27	ENGTISR_6_5_0_3	3637.38	0.0094	1213.14	3	30.4	0.8	99.74	1	77.55
	29.8	3799	10	2.24	ENGTISR_6_5_0_3	3637.38	0.0069	1213.13	3	34.4	0.9	99.62	1	63.36
	29.8	3800	10	2.1	ENGTISR_6_5_0_3	3637.38	0.0207	1213.14	3	30.6	0.9	99.64	1	66.89
	29.8	3801	11	2.05	ENGTISR_6_5_0_3	3637.38	0.0145	1213.14	3	32.3	0.9	99.53	1	73.62
	29.9	3802	11	2.15	ENGTISR_6_5_0_3	3637.38	0.0026	1213.13	3	35.8	0.9	99.55	1	80.86
	29.9	3803	11	2.24	ENGTISR_6_5_0_3	3637.38	0.0112	1213.14	3	29.3	0.9	99.61	1	65.18
	29.9	3804	11	2.24	ENGTISR_6_5_0_3	3637.38	0.0203	1213.14	3	32	0.8	99.62	1	71.95
	29.9	3806	11	2.33	ENGTISR_6_5_0_3	3637.38	0.0136	1213.14	3	31.9	0.9	99.39	1	75.95
	30	3807	11	2.23	ENGTISR_6_5_0_3	3637.38	0.0147	1213.14	3	28.1	0.9	99.84	1	81.06
	30	3808	11	2.1	ENGTISR_6_5_0_3	3637.38	0.0241	1213.14	3	29.7	0.8	99.87	1	71.42
	30.1	3812	10	2.03	ENGTISR_6_5_0_3	3637.38	0.0137	1213.14	3	35.7	0.9	99.71	1	68.86
	30.1	3814	11	2.12	ENGTISR_6_5_0_3	3637.38	0.0015	1213.13	3	40.3	0.9	99.4	1	67.67
	30.1	3815	10	2.09	ENGTISR_6_5_0_3	3637.38	0.0092	1213.14	3	38	0.9	99.84	1	74.73
	30.2	3818	11	2.14	ENGTISR_6_5_0_3	3637.38	0.0147	1213.14	3	32.7	0.9	99.73	1	83.77
	30.3	3821	11	2.06	ENGTISR_6_5_0_3	3637.38	0.0099	1213.14	3	39.9	0.9	99.7	1	66.3
	30.3	3822	11	2.14	ENGTISR_6_5_0_3	3637.38	0.0081	1213.14	3	34.6	0.9	99.82	1	67.57
	30.3	3823	11	1.93	ENGTISR_6_5_0_3	3637.38	0.0113	1213.14	3	39.6	0.9	99.83	1	70.2
	31.9	3887	11	2.13	ENGTISR_6_5_0_3	3637.38	0.011	1213.14	3	4.3	0.8	99.75	1	85.05
	31.9	3888	11	2.47	ENGTISR_6_5_0_3	3637.38	0.0161	1213.14	3	5.2	0.9	99.08	1	72.42
	31.9	3889	11	2.13	ENGTISR_6_5_0_3	3637.38	0.0084	1213.14	3	4.6	0.9	99.44	1	59
	32.7	3924	10	2.13	ENGTISR_6_5_0_3	3637.38	0.0166	1213.14	3	2.4	0.7	98.84	1	65.16
	33.8	3973	10	2.19	ENGTISR_6_5_0_3	3637.38	0.0188	1213.14	3	2.1	0.8	98.56	1	73.23
	27.7	3711	8	1.9	ENGTISR_6_5_0_3	3637.38	0.0115	910.104	4	125.6	0.9	99.81	1	71.64
	27.7	3712	7	1.89	ENGTISR_6_5_0_3	3637.38	0.0132	910.105	4	111	1	99.82	1	71.26
	27.7	3713	6	1.92	ENGTISR_6_5_0_3	3637.38	0.0116	910.104	4	92.7	1	99.85	1	73.64
	27.7	3714	4	1.91	ENGTISR_6_5_0_3	3637.38	0.0074	910.103	4	73.7	0.9	99.77	1	74.38
	27.8	3715	6	1.95	ENGTISR_6_5_0_3	3637.38	0.0007	910.102	4	64	1	99.85	1	66.98
	27.8	3716	6	1.92	ENGTISR_6_5_0_3	3637.38	0.0119	910.104	4	51.1	0.9	99.75	1	72.08
	27.8	3717	4	1.88	ENGTISR_6_5_0_3	3637.38	0.0104	910.104	4	42.8	0.9	99.9	1	70.86
	27.8	3718	3	1.95	ENGTISR_6_5_0_3	3637.38	0.0082	910.104	4	29.7	0.9	99.88	1	69.32
	27.9	3719	5	2.05	ENGTISR_6_5_0_3	3637.38	0.0124	910.105	4	27.9	0.9	99.66	1	68.31
	27.9	3720	5	2.03	ENGTISR_6_5_0_3	3637.38	0.0033	910.102	4	22.5	0.9	99.7	1	69.12
	27.9	3721	5	2.02	ENGTISR_6_5_0_3	3637.38	0.0029	910.102	4	19.3	0.9	99.89	1	76.29
	27.9	3722	5	1.96	ENGTISR_6_5_0_3	3637.38	0.006	910.103	4	13.5	1	99.86	1	76.1
	24.3	3567	11	2.13	ENGTISR_6_5_1_2	3492.35	0.0227	1164.79	3	22	0.8	99.8	1	68.77
	24.3	3568	11	2.36	ENGTISR_6_5_1_2	3492.35	0.0048	1164.79	3	31.5	0.8	99.61	1	77.84
	24.4	3569	11	2.21	ENGTISR_6_5_1_2	3492.35	0.0208	1164.79	3	36.4	0.8	99.72	1	78.28
	24.4	3570	10	2.21	ENGTISR_6_5_1_2	3492.35	0.0081	1164.79	3	48.2	0.9	99.78	1	78.78
	24.4	3571	10	2.27	ENGTISR_6_5_1_2	3492.35	0.0122	1164.79	3	50	0.9	99.68	1	76.6
	24.4	3572	10	2.17	ENGTISR_6_5_1_2	3492.35	0.0148	1164.79	3	47.3	0.9	99.9	1	74.27
	24.4	3573	11	2.31	ENGTISR_6_5_1_2	3492.35	0.0088	1164.79	3	40.9	0.9	99.82	1	78.85
	24.5	3574	11	2.25	ENGTISR_6_5_1_2	3492.35	0.0106	1164.79	3	26	0.8	99.74	1	74.76
	24.5	3575	11	2.33	ENGTISR_6_5_1_2	3492.35	0.0173	1164.79	3	19.5	0.7	99.79	1	76.47
	26.2	3648	10	2.23	ENGTISR_6_5_1_2	3492.35	0.0197	1164.79	3	16.8	0.6	99.28	1	71.04
	26.9	3680	11	2.37	ENGTISR_6_5_1_2	3492.35	0.0167	1164.79	3	9.3	0.8	98.48	1	77.87
	24.3	3566	3	2.25	ENGTISR_6_5_1_2	3492.35	0.0054	873.843	4	18.4	0.9	98.18	1	77.78
	26.5	3660	6	2.1	ENGTISR_6_5_1_3	3783.44	0.0031	946.615	4	57.8	0.7	99.35	1	70.96
	27.2	3692	4	2.04	ENGTISR_6_5_1_3	3783.44	0.0257	946.622	4	46.8	0.8	99.71	1	80
	27.2	3693	5	2.01	ENGTISR_6_5_1_3	3783.44	0.0187	946.62	4	50.7	0.8	99.67	1	77.96
	26.5	3661	6	1.84	ENGTISR_6_5_2_3	3929.5	0.0335	983.139	4	29.4	0.9	99.23	1	63.39
	23.9	3549	11	2.24	ENGTISR_7_6_0_2	3711.42	0.0083	1237.81	3	5.8	0.6	99.1	1	76.98
	24.8	3587	11	2.26	ENGTISR_7_6_0_2	3711.42	0.0223	1237.82	3	4.1	0.6	98.35	1	89.98
	24.9	3591	11	2.54	ENGTISR_7_6_0_2	3711.42	0.0162	1237.82	3	5	0.6	98.21	1	59.63
	24.2	3565	5	2.1	ENGTISR_7_6_0_2	3711.42	0.0209	928.616	4	37.4	0.8	99.5	1	73.89
	24.3	3566	5	2.15	ENGTISR_7_6_0_2	3711.42	0.0288	928.618	4	30.3	0.8	99.48	1	70.1
	24.3	3567	4	2.07	ENGTISR_7_6_0_2	3711.42	0.0054	928.612	4	46.5	0.9	99.31	1	69.8
	24.3	3568	7	2.1	ENGTISR_7_6_0_2	3711.42	0.0109	928.613	4	43.8	0.9	99.82	1	74.64
	24.3	3569	8	2.26	ENGTISR_7_6_0_2	3711.42	0.0142	928.614	4	44.3	0.9	99.59	1	71.24
	24.4	3570	4	2.05	ENGTISR_7_6_0_2	3711.42	0.0102	928.613	4	37.7	0.9	99.61	1	67.58
	24.4	3571	4	2.14	ENGTISR_7_6_0_2	3711.42	0.0102	928.613	4	37.4	0.9	99.81	1	66.67
	24.4	3572	6	2.03	ENGTISR_7_6_0_2	3711.42	0.0052	928.612	4	37.1	0.9	99.82	1	71.24
	24.4	3573	7	2.16	ENGTISR_7_6_0_2	3711.42	0.007	928.612	4	34	0.9	99.9	1	68.44
	24.4	3574	7	2.18	ENGTISR_7_6_0_2	3711.42	0.0103	928.613	4	36.2	0.9	99.88	1	77.41
	24.5	3575	4	2.05	ENGTISR_7_6_0_2	3711.42	0.012	928.614	4	41.5	0.9	99.78	1	72.91
	24.5	3576	6	2.16	ENGTISR_7_6_0_2	3711.42	0.0083	928.612	4	44.9	0.9	99.77	1	69.09
	24.5	3577	7	2.18	ENGTISR_7_6_0_2	3711.42	0.0095	928.613	4	48.8	0.9	99.68	1	72.74
	24.6	3578	5	2.11	ENGTISR_7_6_0_2	3711.42	0.0117	928.613	4	52.4	0.8	99.71	1	69.01
	24.6	3579	4	2.16	ENGTISR_7_6_0_2	3711.42	0.0173	928.615	4	48.4	0.8	99.72	1	62.85
	24.6	3580	3	2.15	ENGTISR_7_6_0_2	3711.42	0.0109	928.613	4	44.4	0.8	99.74	1	67.64
	24.6	3581	4	2.19	ENGTISR_7_6_0_2	3711.42	0.0109	928.613	4	34.7	0.7	99.8	1	61.99
	26.2	3647	5	2.11	ENGTISR_7_6_0_3	4002.51	0.0189	1001.39	4	149.4	0.8	99.43	1	65.31
	26.2	3648	7	2.14	ENGTISR_7_6_0_3	4002.51	0.0165	1001.39	4	154.8	0.9	99.66	1	74.22
	26.9	3680	7	2.17	ENGTISR_7_6_0_3	4002.51	0.0137	1001.39	4	230.4	0.9	99.83	1	72.07
	26.9	3681	5	2.18	ENGTISR_7_6_0_3	4002.51	0.0115	1001.39	4	227.8	0.9	99.76	1	70.93
	27.7	3712	11	2.02	ENGTISR_7_6_0_3	4002.51	0.0089	1001.39	4	49.7	0.9	99.81	1	59.13
	27.7	3713	10	1.96	ENGTISR_7_6_0_3	4002.51	0.0057	1001.39	4	41.1	0.9	99.89	1	61.75
	28.3	3738	6	2.13	ENGTISR_7_6_0_4	4293.61	0.0281	1074.16	4	8.3	0.8	98.72	1	57.81
	29.1	3770	7	2.03	ENGTISR_7_6_0_4	4293.61	0.0116	1074.16	4	176.7	1	99.73	1	68.28
	29.1	3771	4	2	ENGTISR_7_6_0_4	4293.61	0.0143	1074.16	4	182.7	0.9	99.6	1	71.26
	29.8	3802	7	1.98	ENGTISR_7_6_0_4	4293.61	0.0193	1074.16	4	287.7	0.9	99.64	1	74.27
	29.9	3803	5	1.91	ENGTISR_7_6_0_4	4293.61	0.0105	1074.16	4	278.3	0.9	99.67	1	74.33
	30.6	3835	9	1.87	ENGTISR_7_6_0_4	4293.61	0.0079	1074.16	4	90.2	1	99.6	1	70.9
	31.4	3867	9	1.89	ENGTISR_7_6_0_4	4293.61	0.0145	1074.16	4	52.8	0.9	99.51	1	59.91
	31.4	3868	8	1.89	ENGTISR_7_6_0_4	4293.61	0.0118	1074.16	4	58.1	0.9	99.56	1	59.14
	32.1	3900	5	1.93	ENGTISR_7_6_0_4	4293.61	0.0042	1074.16	4	21.3	0.8	99.29	1	66.25
	32.9	3931	5	1.91	ENGTISR_7_6_0_4	4293.61	0.0066	1074.16	4	18.4	0.9	99.56	1	65.92
	32.9	3932	5	1.94	ENGTISR_7_6_0_4	4293.61	0.0246	1074.16	4	18.5	0.8	99.6	1	60.04
	33.6	3966	9	2.05	ENGTISR_7_6_0_4	4293.61	0.0127	1074.16	4	12.2	0.8	99.5	1	57.39
	35.1	4035	9	2	ENGTISR_7_6_0_4	4293.61	0.0162	1074.16	4	6.8	0.9	99.03	1	63.87
	33.6	3967	11	1.94	ENGTISR_7_6_0_4	4293.61	0.0162	1074.16	4	12.1	0.9	99.62	1	62.84
	28.5	3747	4	2.25	ENGTISR_7_6_0_4	4293.61	0.0241	859.533	5	3.7	0.8	99.54	1	62.15
	28.6	3749	2	2	ENGTISR_7_6_0_4	4293.61	0.0013	859.528	5	5.3	0.9	99.59	1	72.81
	28.6	3752	4	2.24	ENGTISR_7_6_0_4	4293.61	0.0059	859.527	5	5.2	0.9	99.85	1	75.34
	28.8	3757	3	2.06	ENGTISR_7_6_0_4	4293.61	0.002	859.527	5	8.5	0.9	99.5	1	66.82
	28.8	3760	4	2.07	ENGTISR_7_6_0_4	4293.61	0.012	859.53	5	9.4	0.9	99.62	1	71.5
	28.9	3762	5	2.05	ENGTISR_7_6_0_4	4293.61	0.0076	859.529	5	14.5	0.9	99.74	1	65.45
	28.9	3763	5	1.95	ENGTISR_7_6_0_4	4293.61	0.0252	859.533	5	11.9	0.9	99.37	1	58.2
	28.9	3764	3	2.01	ENGTISR_7_6_0_4	4293.61	0.0074	859.529	5	14	0.9	99.78	1	72.35
	28.9	3765	3	1.98	ENGTISR_7_6_0_4	4293.61	0.0181	859.531	5	19.7	0.9	99.66	1	67.09
	29	3766	3	1.97	ENGTISR_7_6_0_4	4293.61	0.007	859.529	5	16.5	0.9	99.5	1	63.34
	29	3767	3	2.03	ENGTISR_7_6_0_4	4293.61	0.0153	859.531	5	15.1	0.9	99.39	1	65.31
	29	3768	4	1.99	ENGTISR_7_6_0_4	4293.61	0.0124	859.53	5	21.4	0.9	99.55	1	68.2
	29.1	3773	3	2.05	ENGTISR_7_6_0_4	4293.61	0.0142	859.531	5	19.7	0.9	99.71	1	67.47
	29.2	3774	2	1.96	ENGTISR_7_6_0_4	4293.61	0.0138	859.531	5	22.7	0.9	99.66	1	79.22
	29.2	3775	2	2.02	ENGTISR_7_6_0_4	4293.61	0.0128	859.53	5	22.8	0.9	99.75	1	65.04
	29.2	3776	2	2.05	ENGTISR_7_6_0_4	4293.61	0.0116	859.53	5	18.1	0.9	99.66	1	66.55
	29.2	3777	3	1.91	ENGTISR_7_6_0_4	4293.61	0.0163	859.531	5	22.7	0.9	99.63	1	65.99
	29.3	3781	3	1.94	ENGTISR_7_6_0_4	4293.61	0.0151	859.531	5	18.2	0.9	99.66	1	75.16
	29.4	3782	3	1.97	ENGTISR_7_6_0_4	4293.61	0.0073	859.529	5	21.4	0.9	99.83	1	77.37
	29.4	3783	3	1.95	ENGTISR_7_6_0_4	4293.61	0.0175	859.531	5	22.7	0.9	99.63	1	74.68
	29.4	3784	3	1.96	ENGTISR_7_6_0_4	4293.61	0.0059	859.529	5	22.2	0.9	99.69	1	62.13
	29.4	3785	3	1.99	ENGTISR_7_6_0_4	4293.61	0.0139	859.531	5	23.2	0.9	99.81	1	70.33
	29.4	3786	3	1.86	ENGTISR_7_6_0_4	4293.61	0.0083	859.529	5	26.7	0.9	99.74	1	63.44
	29.5	3787	6	1.9	ENGTISR_7_6_0_4	4293.61	0.0169	859.531	5	23.3	0.9	99.72	1	73.36
	29.5	3789	6	1.95	ENGTISR_7_6_0_4	4293.61	0.0123	859.53	5	28.9	0.9	99.53	1	71.72
	29.6	3790	5	1.99	ENGTISR_7_6_0_4	4293.61	0.023	859.532	5	28.2	0.9	99.66	1	61.36
	29.6	3791	5	1.99	ENGTISR_7_6_0_4	4293.61	0.0034	859.529	5	34.8	0.9	99.65	1	63.01
	29.6	3792	4	1.91	ENGTISR_7_6_0_4	4293.61	0.0135	859.53	5	35.4	0.9	99.57	1	69.17
	29.6	3793	3	1.92	ENGTISR_7_6_0_4	4293.61	0.0129	859.53	5	39.8	0.9	99.59	1	69.26
	29.6	3794	4	2.02	ENGTISR_7_6_0_4	4293.61	0.0025	859.528	5	37.6	0.9	99.72	1	68.34
	29.7	3795	3	1.91	ENGTISR_7_6_0_4	4293.61	0.0159	859.531	5	35.5	0.9	98.96	1	75.86
	29.7	3796	4	1.87	ENGTISR_7_6_0_4	4293.61	0.0092	859.53	5	37.6	0.9	99.6	1	76.93
	29.7	3797	4	1.94	ENGTISR_7_6_0_4	4293.61	0.0147	859.531	5	33.4	0.9	99.67	1	61.75
	29.7	3798	2	1.89	ENGTISR_7_6_0_4	4293.61	0.0078	859.529	5	32	0.9	99.75	1	71.93
	29.8	3799	3	1.95	ENGTISR_7_6_0_4	4293.61	0.0183	859.532	5	38.7	0.9	99.57	1	66.78
	29.8	3800	2	1.88	ENGTISR_7_6_0_4	4293.61	0.0122	859.53	5	33.9	0.9	99.58	1	73.79
	29.8	3801	2	1.84	ENGTISR_7_6_0_4	4293.61	0.0185	859.532	5	35.6	0.9	99.7	1	69.89
	29.9	3806	2	1.92	ENGTISR_7_6_0_4	4293.61	0.0054	859.529	5	29.1	0.9	99.79	1	67.98
	29.9	3807	2	1.9	ENGTISR_7_6_0_4	4293.61	0.0034	859.529	5	30.1	0.9	99.75	1	69.65
	30	3808	2	1.94	ENGTISR_7_6_0_4	4293.61	0.0094	859.53	5	25.7	0.9	99.37	1	61.34
	30	3809	2	1.91	ENGTISR_7_6_0_4	4293.61	0.0022	859.528	5	27	0.9	99.85	1	73.61
	30	3811	2	1.87	ENGTISR_7_6_0_4	4293.61	0.027	859.533	5	29.8	0.9	99.6	1	72.41
	30.1	3812	3	1.89	ENGTISR_7_6_0_4	4293.61	0.0077	859.529	5	34.4	0.9	99.64	1	75.44
	30.1	3813	3	1.82	ENGTISR_7_6_0_4	4293.61	0.018	859.531	5	33.1	0.9	99.73	1	67.27
	30.1	3814	4	1.83	ENGTISR_7_6_0_4	4293.61	0.0096	859.53	5	28.6	0.9	99.72	1	66.93
	30.1	3815	3	1.91	ENGTISR_7_6_0_4	4293.61	0.0042	859.529	5	32.3	0.9	99.67	1	65.91
	30.2	3816	3	1.89	ENGTISR_7_6_0_4	4293.61	0.0118	859.53	5	34.2	0.9	99.63	1	73.53
	30.2	3817	4	1.86	ENGTISR_7_6_0_4	4293.61	0.0162	859.531	5	32.4	0.9	99.69	1	71.17
	30.2	3818	4	1.89	ENGTISR_7_6_0_4	4293.61	0.0067	859.529	5	36.8	0.9	99.73	1	66.74
	30.2	3819	3	1.87	ENGTISR_7_6_0_4	4293.61	0.0154	859.531	5	30.8	0.9	99.63	1	60.23
	30.2	3820	3	1.91	ENGTISR_7_6_0_4	4293.61	0.0094	859.53	5	29.3	0.9	99.75	1	63.53
	30.3	3821	5	1.81	ENGTISR_7_6_0_4	4293.61	0.0187	859.532	5	28.6	0.9	99.59	1	63.94
	30.3	3822	7	1.92	ENGTISR_7_6_0_4	4293.61	0.0109	859.53	5	32.2	0.9	99.76	1	57.9
	30.3	3823	3	1.84	ENGTISR_7_6_0_4	4293.61	0.0078	859.529	5	30	0.9	99.81	1	63.7
	30.4	3824	5	1.91	ENGTISR_7_6_0_4	4293.61	0.0168	859.531	5	29.9	0.9	99.55	1	71.6
	30.4	3825	4	1.87	ENGTISR_7_6_0_4	4293.61	0.0086	859.529	5	28.4	0.9	99.49	1	63.83
	30.4	3826	4	1.88	ENGTISR_7_6_0_4	4293.61	0.0054	859.529	5	26.5	0.9	99.57	1	68.78
	30.4	3828	3	1.88	ENGTISR_7_6_0_4	4293.61	0.0147	859.531	5	21.7	0.9	99.69	1	61.32
	30.5	3829	5	1.85	ENGTISR_7_6_0_4	4293.61	0.0125	859.53	5	19.2	0.9	99.77	1	65.86
	30.5	3830	6	1.93	ENGTISR_7_6_0_4	4293.61	0.0076	859.529	5	13.4	1	99.15	1	66.74
	31.6	3876	5	1.78	ENGTISR_7_6_0_4	4293.61	0.0331	859.534	5	6	0.9	99.54	1	63.2
	31.7	3883	6	1.83	ENGTISR_7_6_0_4	4293.61	0.0213	859.532	5	4.6	0.9	99.24	1	65.93
	31.9	3890	8	1.78	ENGTISR_7_6_0_4	4293.61	0.0386	859.535	5	3	0.9	99.24	1	70.95
	33.9	3978	6	2.19	ENGTISR_7_6_0_4	4293.61	0.0347	859.535	5	1.4	0.9	98.2	1	63.56
	30.5	3831	10	1.85	ENGTISR_7_6_0_4	4293.61	0.0032	859.529	5	10.4	0.9	99.77	1	65.2
	23.6	3538	6	2.2	ENGTISR_7_6_1_2	3857.48	0.0088	965.127	4	8.6	0.8	99.84	1	74.98
	24.4	3571	6	2.2	ENGTISR_7_6_1_2	3857.48	0.0088	965.127	4	11.9	0.8	99.83	1	78.61
	26.3	3653	6	2.16	ENGTISR_7_6_1_3	4148.57	0.0275	1037.91	4	173.6	0.9	99.41	1	71.56
	26.3	3654	5	2.2	ENGTISR_7_6_1_3	4148.57	0.0192	1037.9	4	181	0.9	99.76	1	76.59
	27.1	3686	4	2.12	ENGTISR_7_6_1_3	4148.57	0.0238	1037.9	4	32.9	0.8	99.61	1	68.4
	27.1	3687	5	2.09	ENGTISR_7_6_1_3	4148.57	0.0315	1037.91	4	39.3	0.8	99.38	1	71.28
	28.3	3739	9	2.14	ENGTISR_7_6_1_4	4439.67	0.0203	1110.68	4	18.3	0.9	99.41	1	67.5
	28.4	3740	8	2.25	ENGTISR_7_6_1_4	4439.67	0.0311	1110.68	4	13.7	0.9	99.48	1	67.39
	28.4	3741	7	2.21	ENGTISR_7_6_1_4	4439.67	0.0234	1110.68	4	13.8	0.9	99.6	1	63.04
	29.2	3774	7	1.9	ENGTISR_7_6_1_4	4439.67	0.0147	1110.68	4	105.1	0.9	99.68	1	79.36
	29.2	3775	6	1.94	ENGTISR_7_6_1_4	4439.67	0.0118	1110.67	4	106.7	0.9	99.73	1	72.75
	29.2	3776	4	1.9	ENGTISR_7_6_1_4	4439.67	0.0175	1110.68	4	124.7	0.9	99.7	1	80.4
	29.2	3777	6	1.94	ENGTISR_7_6_1_4	4439.67	0.0138	1110.68	4	132.9	0.9	99.65	1	77.84
	29.3	3778	8	1.91	ENGTISR_7_6_1_4	4439.67	0.0095	1110.67	4	129.9	0.9	99.74	1	76.54
	29.3	3779	9	1.9	ENGTISR_7_6_1_4	4439.67	0.0112	1110.67	4	140.6	0.9	99.59	1	75.36
	29.3	3780	8	1.94	ENGTISR_7_6_1_4	4439.67	0.013	1110.68	4	134.6	0.9	99.74	1	72.88
	29.4	3782	8	1.85	ENGTISR_7_6_1_4	4439.67	0.0182	1110.68	4	147.4	0.9	99.72	1	71.06
	29.4	3783	9	1.96	ENGTISR_7_6_1_4	4439.67	0.0181	1110.68	4	143.9	0.9	99.76	1	73.44
	29.4	3784	8	1.95	ENGTISR_7_6_1_4	4439.67	0.0172	1110.68	4	139.9	0.9	99.7	1	68.47
	29.4	3785	8	1.94	ENGTISR_7_6_1_4	4439.67	0.0124	1110.68	4	135.3	0.9	99.78	1	75.16
	29.5	3786	9	1.86	ENGTISR_7_6_1_4	4439.67	0.0081	1110.67	4	147.7	0.9	99.62	1	75.24
	29.5	3788	9	2	ENGTISR_7_6_1_4	4439.67	0.0076	1110.67	4	133.8	0.9	99.71	1	75.98
	29.5	3789	9	1.94	ENGTISR_7_6_1_4	4439.67	0.0131	1110.68	4	136	0.9	99.77	1	74.17
	29.6	3790	8	1.87	ENGTISR_7_6_1_4	4439.67	0.018	1110.68	4	128.4	0.9	99.6	1	67.35
	29.6	3793	8	1.98	ENGTISR_7_6_1_4	4439.67	0.0144	1110.68	4	126.9	0.9	99.63	1	78
	29.6	3794	8	1.93	ENGTISR_7_6_1_4	4439.67	0.0129	1110.68	4	117.5	0.9	99.83	1	74.87
	29.7	3795	8	1.89	ENGTISR_7_6_1_4	4439.67	0.018	1110.68	4	111.9	0.9	99.72	1	72.5
	29.7	3796	9	1.99	ENGTISR_7_6_1_4	4439.67	0.0157	1110.68	4	122.8	0.9	99.65	1	64.64
	29.7	3797	6	1.93	ENGTISR_7_6_1_4	4439.67	0.0219	1110.68	4	133.2	0.9	99.5	1	63.6
	29.8	3798	7	1.97	ENGTISR_7_6_1_4	4439.67	0.0103	1110.67	4	157.6	0.9	99.58	1	70.59
	29.8	3799	9	1.91	ENGTISR_7_6_1_4	4439.67	0.0104	1110.67	4	114.8	0.9	99.71	1	68.97
	31.3	3863	9	1.82	ENGTISR_7_6_1_4	4439.67	0.0085	1110.67	4	20.5	0.7	99.67	1	58.11
	31.3	3864	6	1.88	ENGTISR_7_6_1_4	4439.67	0.0052	1110.67	4	22.5	0.8	99.47	1	60.22
	28.4	3743	11	2.19	ENGTISR_7_6_1_4	4439.67	0.0081	1110.67	4	13.4	0.9	99.54	1	70.25
	29.4	3781	10	1.91	ENGTISR_7_6_1_4	4439.67	0.0151	1110.68	4	159.4	1	99.68	1	66.14
	29.5	3787	10	1.96	ENGTISR_7_6_1_4	4439.67	0.0135	1110.68	4	128.1	0.9	99.75	1	69.41
	29.6	3791	10	1.96	ENGTISR_7_6_1_4	4439.67	0.0111	1110.67	4	131.7	0.9	99.77	1	75.88
	29.6	3792	10	1.9	ENGTISR_7_6_1_4	4439.67	0.0098	1110.67	4	132.8	0.9	99.84	1	70.97
	30.5	3831	11	1.95	ENGTISR_7_6_1_4	4439.67	0.0063	1110.67	4	33.3	0.9	99.54	1	64.36
	33.6	3966	10	2.04	ENGTISR_7_6_1_4	4439.67	0.0245	1110.68	4	4.8	0.8	98.87	1	77.58
	29.9	3806	5	1.95	ENGTISR_7_6_1_4	4439.67	0.0247	888.744	5	13.1	0.7	98.89	1	59.16
	30.1	3813	4	2.01	ENGTISR_7_6_1_4	4439.67	0.0294	888.745	5	15.7	0.7	99.46	1	61.95
	30.2	3820	4	2.07	ENGTISR_7_6_1_4	4439.67	0.006	888.738	5	10.1	0.7	99.44	1	65.85
	26.3	3653	9	2.13	ENGTISR_7_6_2_3	4294.63	0.0118	1074.42	4	59.3	0.8	99.25	1	72.18
	28.9	3764	9	1.85	ENGTISR_7_6_2_4	4585.73	0.0145	1147.19	4	35.8	0.9	99.72	1	67.64
	29	3765	7	1.86	ENGTISR_7_6_2_4	4585.73	0.0227	1147.19	4	38.1	0.9	99.74	1	66.03
	29	3766	9	1.91	ENGTISR_7_6_2_4	4585.73	0.0217	1147.19	4	42.3	0.9	99.7	1	65.2
	29	3767	9	1.91	ENGTISR_7_6_2_4	4585.73	0.0169	1147.19	4	43.9	0.9	99.64	1	76.63
	29	3768	9	1.82	ENGTISR_7_6_2_4	4585.73	0.0186	1147.19	4	60	1	99.79	1	63.19
	29.1	3769	8	1.88	ENGTISR_7_6_2_4	4585.73	0.0108	1147.19	4	63.8	0.9	99.54	1	63.72
	29.1	3770	8	1.86	ENGTISR_7_6_2_4	4585.73	0.0152	1147.19	4	47.4	0.9	99.69	1	66.09
	29.1	3771	9	1.92	ENGTISR_7_6_2_4	4585.73	0.021	1147.19	4	48.9	0.9	99.8	1	67.36
	29.1	3772	8	1.88	ENGTISR_7_6_2_4	4585.73	0.0115	1147.19	4	72.7	0.9	99.64	1	67.05
	29.1	3773	7	1.91	ENGTISR_7_6_2_4	4585.73	0.0191	1147.19	4	59	0.9	99.77	1	60.4
	29.2	3774	8	1.84	ENGTISR_7_6_2_4	4585.73	0.0283	1147.19	4	47.5	0.9	99.58	1	69.04
	29.2	3775	7	1.95	ENGTISR_7_6_2_4	4585.73	0.0197	1147.19	4	49.9	0.9	99.78	1	70.1
	29.2	3776	5	1.87	ENGTISR_7_6_2_4	4585.73	0.0163	1147.19	4	48.9	0.9	99.78	1	76.04
	29.2	3777	7	1.83	ENGTISR_7_6_2_4	4585.73	0.0164	1147.19	4	46.5	0.9	99.69	1	74.55
	29.3	3780	9	1.9	ENGTISR_7_6_2_4	4585.73	0.0144	1147.19	4	46	0.9	99.71	1	68.39
	29.4	3784	9	1.98	ENGTISR_7_6_2_4	4585.73	0.0171	1147.19	4	36.3	0.9	99.58	1	57.7
	29.4	3785	9	1.87	ENGTISR_7_6_2_4	4585.73	0.0211	1147.19	4	43.6	0.9	99.6	1	68.93
	29.6	3790	9	1.88	ENGTISR_7_6_2_4	4585.73	0.0225	1147.19	4	53.4	0.9	99.58	1	63.23
	28.9	3763	10	1.84	ENGTISR_7_6_2_4	4585.73	0.007	1147.19	4	31.1	0.9	99.76	1	75.11
	29.3	3778	10	1.92	ENGTISR_7_6_2_4	4585.73	0.0216	1147.19	4	46.1	0.9	99.52	1	63.18
	29.3	3779	10	1.86	ENGTISR_7_6_2_4	4585.73	0.0073	1147.19	4	38.1	0.9	99.47	1	70.47
	29.4	3781	11	1.89	ENGTISR_7_6_2_4	4585.73	0.0172	1147.19	4	43.1	0.9	99.73	1	68.88
	29.4	3782	10	1.85	ENGTISR_7_6_2_4	4585.73	0.0129	1147.19	4	44.9	0.9	99.75	1	69.77
	29.4	3783	11	1.85	ENGTISR_7_6_2_4	4585.73	0.0167	1147.19	4	42.1	0.9	99.73	1	66.89
	29.5	3786	10	1.89	ENGTISR_7_6_2_4	4585.73	0.0057	1147.19	4	45	0.9	99.78	1	66.8
	29.5	3787	11	1.84	ENGTISR_7_6_2_4	4585.73	0.0297	1147.19	4	48.4	0.9	99.58	1	64.62
	29.5	3788	10	1.81	ENGTISR_7_6_2_4	4585.73	0.0267	1147.19	4	39.5	0.9	99.69	1	58.92
	29.5	3789	10	1.87	ENGTISR_7_6_2_4	4585.73	0.0072	1147.19	4	42.3	0.9	99.7	1	60.87
	30.3	3822	10	1.88	ENGTISR_7_6_2_4	4585.73	0.0273	1147.19	4	27.8	0.8	99.71	1	69.28
	29.7	3797	9	1.88	ENGTISR_7_6_3_4	4731.78	0.0182	1183.71	4	22.8	0.8	99.52	1	66.1
	24.5	3574	10	2.2	ENGTISR_7_7_5_2	4644.79	0.0707	1161.93	4	4.5	0.9	98.42	2	59.6
	25.7	3625	8	2.05	ENGTISR_8_7_0_3	4367.65	0.029	1092.67	4	13.6	0.8	99.45	1	73.97
	27.8	3715	11	2.48	ENGTISR_8_7_0_4	4658.74	0.0485	1165.45	4	4.2	0.8	98.69	1	66.81
	28.5	3747	11	2.07	ENGTISR_8_7_0_4	4658.74	0.0182	1165.45	4	27.3	0.9	99.74	1	61.77
	28.1	3730	3	2.15	ENGTISR_8_7_0_4	4658.74	0.0071	932.556	5	4.5	0.5	99.2	1	67.93
	28.2	3732	7	2.25	ENGTISR_8_7_1_4	4804.8	0.0072	1201.96	4	10.6	0.9	99.51	1	63.65
	28.9	3764	10	1.95	ENGTISR_8_7_1_4	4804.8	0.0165	1201.96	4	13.7	0.9	99.52	1	67.44
	29	3765	10	2.2	ENGTISR_8_7_1_4	4804.8	0.0146	1201.96	4	15.5	0.9	99.67	1	58.83
	21.3	3437	6	2.38	ENGTVSR_5_4_0_2	2967.14	0.0073	989.721	3	34.3	0.9	99.9	1	76.7
	21.3	3437	7	2.18	ENGTVSR_5_4_0_2	2967.14	0.0073	989.721	3	34.3	0.9	99.9	1	82.94
	21.3	3438	6	2.14	ENGTVSR_5_4_0_2	2967.14	0.0118	989.723	3	43.7	1	99.84	1	83.09
	21.3	3439	5	2.11	ENGTVSR_5_4_0_2	2967.14	0.0097	989.722	3	47.9	1	99.87	1	82.2
	21.4	3440	8	2.14	ENGTVSR_5_4_0_2	2967.14	0.0045	989.72	3	44.8	0.9	99.81	1	83.65
	21.4	3441	5	2.04	ENGTVSR_5_4_0_2	2967.14	0.01	989.722	3	34.5	0.9	99.88	1	85.31
	21.4	3442	5	2.31	ENGTVSR_5_4_0_2	2967.14	0.0067	989.721	3	19.7	0.9	99.62	1	83.69
	21.4	3443	7	2.2	ENGTVSR_5_4_0_2	2967.14	0.0109	989.722	3	13.2	0.9	99.8	1	91.89
	21.5	3444	8	2.37	ENGTVSR_5_4_0_2	2967.14	0.0069	989.721	3	8.7	0.9	99.69	1	73.69
	21.8	3460	4	2.41	ENGTVSR_5_4_0_2	2967.14	0.0124	989.723	3	3.7	0.5	98.17	1	80.61
	21.2	3435	2	2.14	ENGTVSR_5_4_0_2	2967.14	0.0073	742.543	4	6.3	0.9	99.84	1	86.31
	21.3	3436	2	2.11	ENGTVSR_5_4_0_2	2967.14	0.0109	742.544	4	10.5	1	99.79	1	83.98
	21.4	3442	6	2.31	ENGTVSR_5_5_0_2	3170.22	0.0134	1057.42	3	2.8	0.7	99.85	1	80.74
	21.4	3443	9	1.96	ENGTVSR_5_5_0_2	3170.22	0.0105	1057.41	3	4	0.7	99.52	1	85.38
	21.5	3445	3	2.11	ENGTVSR_6_5_0_2	3332.27	0.0066	1111.43	3	22.2	0.9	99.73	1	72.26
	21.5	3446	4	1.96	ENGTVSR_6_5_0_2	3332.27	0.0117	1111.43	3	13.2	0.8	99.73	1	77.46
	21.5	3447	3	2.33	ENGTVSR_6_5_0_2	3332.27	0.0154	1111.43	3	12.2	0.9	99.4	1	76.13
	22.7	3498	8	2.23	ENGTVSR_6_5_0_2	3332.27	0.0149	1111.43	3	4	0.5	99.02	1	76.57
	23.5	3532	6	2.38	ENGTVSR_6_5_0_2	3332.27	0.0125	1111.43	3	25.3	0.8	99.76	1	65.29
	23.5	3533	10	2.15	ENGTVSR_6_5_0_2	3332.27	0.015	1111.43	3	23.7	0.8	99.4	1	70.04
	20.7	3413	2	2.42	ENGTVSR_6_5_0_2	3332.27	0.0107	833.826	4	1.4	0.9	99.27	1	94.8
	20.8	3416	3	2.14	ENGTVSR_6_5_0_2	3332.27	0.0335	833.832	4	1	0.9	98.72	1	77.67
	21	3426	3	2.28	ENGTVSR_6_5_0_2	3332.27	0.0028	833.824	4	3	0.8	99.64	1	88.29
	21.1	3428	3	2.37	ENGTVSR_6_5_0_2	3332.27	0.0211	833.829	4	5.1	0.9	99.65	1	88.08
	21.1	3429	2	1.99	ENGTVSR_6_5_0_2	3332.27	0.0074	833.826	4	5.3	0.9	99.16	1	80.92
	21.1	3430	4	2.05	ENGTVSR_6_5_0_2	3332.27	0.006	833.825	4	5.5	0.9	99.69	1	83.24
	21.1	3431	3	2.03	ENGTVSR_6_5_0_2	3332.27	0.011	833.827	4	5.4	1	99.85	1	85.22
	21.2	3432	4	2.17	ENGTVSR_6_5_0_2	3332.27	0.0027	833.824	4	5.4	0.9	99.77	1	85.05
	21.2	3433	4	2.38	ENGTVSR_6_5_0_2	3332.27	0.0102	833.826	4	4.8	0.9	99.15	1	78.26
	21.2	3435	4	2.41	ENGTVSR_6_5_0_2	3332.27	0.0075	833.826	4	5.2	1	99.67	1	83.5
	21.3	3436	4	1.97	ENGTVSR_6_5_0_2	3332.27	0.0112	833.827	4	5.6	0.9	99.87	1	86.34
	21.3	3437	4	2.04	ENGTVSR_6_5_0_2	3332.27	0.0081	833.826	4	8.6	0.9	99.9	1	80.72
	21.3	3438	4	2.17	ENGTVSR_6_5_0_2	3332.27	0.0145	833.827	4	13.6	1	99.65	1	75.47
	21.3	3439	3	2.16	ENGTVSR_6_5_0_2	3332.27	0.0118	833.827	4	18.7	1	99.81	1	78.6
	21.4	3440	4	2.22	ENGTVSR_6_5_0_2	3332.27	0.0091	833.826	4	26.4	1	99.52	1	79.08
	21.4	3441	3	2.1	ENGTVSR_6_5_0_2	3332.27	0.0105	833.826	4	31	1	99.9	1	74.52
	21.4	3442	4	2.05	ENGTVSR_6_5_0_2	3332.27	0.0104	833.826	4	33.8	0.9	99.84	1	80.19
	21.4	3443	5	2.01	ENGTVSR_6_5_0_2	3332.27	0.0092	833.826	4	38.8	1	99.89	1	78.06
	21.4	3444	5	2.01	ENGTVSR_6_5_0_2	3332.27	0.0073	833.826	4	32.2	1	99.9	1	81.7
	22.2	3478	5	2.15	ENGTVSR_6_5_0_2	3332.27	0.0053	833.822	4	1.4	0.8	99.28	1	89.44
	22.6	3497	7	2.18	ENGTVSR_6_5_0_3	3623.37	0.0405	1208.47	3	2.7	0.8	98.38	1	67.47
	23.4	3530	9	2.16	ENGTVSR_6_5_0_3	3623.37	0.0163	1208.47	3	96.7	0.9	99.84	1	77.74
	22.7	3498	11	2.24	ENGTVSR_6_5_0_3	3623.37	0.0008	1208.46	3	1.4	0.6	98.89	1	79.56
	23.4	3529	11	2.17	ENGTVSR_6_5_0_3	3623.37	0.0162	1208.47	3	86	1	99.73	1	74.67
	24.9	3591	10	2.15	ENGTVSR_6_5_0_3	3623.37	0.0143	1208.47	3	4.6	0.7	98.01	1	75.68
	24.9	3593	11	2.23	ENGTVSR_6_5_0_3	3623.37	0.0099	1208.46	3	4	0.8	99.72	1	68.23
	25.6	3623	11	2.16	ENGTVSR_6_5_0_3	3623.37	0.0125	1208.46	3	8.4	0.7	99.5	1	69.11
	25.6	3624	11	2.19	ENGTVSR_6_5_0_3	3623.37	0.0072	1208.46	3	9.1	0.8	99.28	1	81.45
	23.5	3533	3	2.13	ENGTVSR_6_5_0_3	3623.37	0.0171	906.602	4	189.8	0.9	99.7	1	75.61
	23.5	3534	3	2.12	ENGTVSR_6_5_0_3	3623.37	0.0141	906.601	4	137.8	0.9	99.83	1	72.33
	23.5	3535	4	2.13	ENGTVSR_6_5_0_3	3623.37	0.006	906.599	4	101.9	0.9	99.84	1	79.57
	23.6	3536	4	2.04	ENGTVSR_6_5_0_3	3623.37	0.0121	906.601	4	71.8	0.9	99.84	1	75.3
	23.6	3537	3	2.08	ENGTVSR_6_5_0_3	3623.37	0.0142	906.601	4	52.4	0.9	99.82	1	75.07
	23.6	3538	4	2.03	ENGTVSR_6_5_0_3	3623.37	0.0175	906.602	4	37.4	0.9	99.89	1	67.64
	25.5	3619	6	2.14	ENGTVSR_6_5_0_3	3623.37	0.0027	906.598	4	2.2	0.5	99.49	1	77.05
	21.7	3457	7	2.38	ENGTVSR_6_5_1_2	3478.33	0.0145	1160.12	3	8.2	0.6	98.68	1	75.38
	21.7	3458	7	2.33	ENGTVSR_6_5_1_2	3478.33	0.0173	1160.12	3	8.5	0.7	99.4	1	77.99
	21.8	3459	7	2.26	ENGTVSR_6_5_1_2	3478.33	0.0209	1160.12	3	8.3	0.8	99.66	1	68.25
	21.8	3460	8	2.52	ENGTVSR_6_5_1_2	3478.33	0.0201	1160.12	3	8.5	0.8	99.42	1	85.62
	21.3	3437	10	2.26	ENGTVSR_6_5_1_2	3478.33	0.003	1160.12	3	2.1	0.6	98.8	1	76.5
	21	3425	4	2.06	ENGTVSR_6_5_1_2	3478.33	0.0173	870.342	4	3.4	0.9	99.19	1	67.93
	21	3426	4	2.17	ENGTVSR_6_5_1_2	3478.33	0.0158	870.342	4	5.4	0.9	99.36	1	77.06
	21.1	3427	4	2.03	ENGTVSR_6_5_1_2	3478.33	0.0146	870.342	4	9.7	1	99.59	1	83.74
	21.1	3428	5	2.15	ENGTVSR_6_5_1_2	3478.33	0.0041	870.339	4	13.6	1	99.77	1	76.49
	21.1	3429	3	2	ENGTVSR_6_5_1_2	3478.33	0.0138	870.342	4	16.2	1	99.63	1	78.85
	21.1	3430	7	2.1	ENGTVSR_6_5_1_2	3478.33	0.0114	870.341	4	18.4	1	99.67	1	76.77
	21.1	3431	5	2.1	ENGTVSR_6_5_1_2	3478.33	0.0122	870.341	4	20.3	1	99.71	1	77.63
	21.2	3432	6	2.1	ENGTVSR_6_5_1_2	3478.33	0.0088	870.34	4	16.9	0.9	99.86	1	80.95
	21.2	3433	5	2.09	ENGTVSR_6_5_1_2	3478.33	0.0108	870.341	4	12.4	0.9	99.69	1	73.86
	21.2	3434	4	1.98	ENGTVSR_6_5_1_2	3478.33	0.0179	870.343	4	9.7	1	99.81	1	79.97
	21.2	3435	5	2.09	ENGTVSR_6_5_1_2	3478.33	0.0126	870.341	4	6.7	0.9	99.73	1	94.53
	23.3	3523	4	2.05	ENGTVSR_6_5_1_3	3769.43	0.0135	943.115	4	30.7	0.9	99.82	1	74.45
	23.3	3524	4	2.07	ENGTVSR_6_5_1_3	3769.43	0.0091	943.114	4	17.5	0.9	99.83	1	63.91
	22.8	3503	3	2.11	ENGTVSR_6_5_2_3	3915.48	0.0223	979.632	4	2.2	0.8	99.73	1	71.14
	20.6	3410	7	2.05	ENGTVSR_7_6_0_2	3697.41	0.0195	1233.15	3	0.9	0.7	99.37	1	73.67
	20.7	3412	11	2.07	ENGTVSR_7_6_0_2	3697.41	0.0133	1233.14	3	1.8	0.8	98.13	1	82.52
	20.8	3416	10	2.18	ENGTVSR_7_6_0_2	3697.41	0.0219	1233.15	3	2.1	0.8	98.27	1	61.76
	20.9	3420	11	2.09	ENGTVSR_7_6_0_2	3697.41	0.0276	1233.15	3	1.2	0.8	99.44	1	72.67
	20.9	3422	11	2.26	ENGTVSR_7_6_0_2	3697.41	0.024	1233.15	3	1.8	0.8	98.67	1	68.69
	21	3423	11	1.82	ENGTVSR_7_6_0_2	3697.41	0.0095	1233.14	3	1.4	0.8	99.68	1	64.54
	21.2	3434	11	2.14	ENGTVSR_7_6_0_2	3697.41	0.0189	1233.15	3	2.2	0.6	98.76	1	67.67
	21.3	3439	4	2.22	ENGTVSR_7_6_0_2	3697.41	0.0208	925.112	4	7.1	1	99.49	1	75.05
	21.4	3440	7	2.08	ENGTVSR_7_6_0_2	3697.41	0.0203	925.112	4	6.4	0.9	99.68	1	82.67
	22.7	3501	3	2.07	ENGTVSR_7_6_0_3	3988.5	0.0128	997.884	4	61.4	1	99.8	1	69.01
	22.8	3502	5	2.1	ENGTVSR_7_6_0_3	3988.5	0.0123	997.884	4	65.6	1	99.77	1	78.8
	22.8	3503	4	2.09	ENGTVSR_7_6_0_3	3988.5	0.0108	997.883	4	57.8	0.9	99.74	1	80.91
	22.8	3504	6	2.13	ENGTVSR_7_6_0_3	3988.5	0.0137	997.884	4	59	1	99.81	1	71.97
	22.8	3505	4	2.15	ENGTVSR_7_6_0_3	3988.5	0.0122	997.884	4	60.1	1	99.79	1	78.02
	22.9	3506	8	2.15	ENGTVSR_7_6_0_3	3988.5	0.0122	997.884	4	67	1	99.86	1	72.27
	22.9	3507	7	2.22	ENGTVSR_7_6_0_3	3988.5	0.0111	997.883	4	84.2	1	99.79	1	76.42
	22.9	3508	9	2.1	ENGTVSR_7_6_0_3	3988.5	0.0128	997.884	4	95	1	99.81	1	77.06
	22.9	3509	6	2.17	ENGTVSR_7_6_0_3	3988.5	0.01	997.883	4	109.8	1	99.79	1	72.75
	22.9	3510	5	2.17	ENGTVSR_7_6_0_3	3988.5	0.0143	997.884	4	107.2	1	99.66	1	83.09
	23	3511	4	2.19	ENGTVSR_7_6_0_3	3988.5	0.0137	997.884	4	97.4	1	99.77	1	78.86
	23	3512	4	2.18	ENGTVSR_7_6_0_3	3988.5	0.0119	997.883	4	86.9	1	99.83	1	77.91
	23	3513	5	2.14	ENGTVSR_7_6_0_3	3988.5	0.0161	997.885	4	73.4	1	99.73	1	71.03
	23.1	3514	5	2.13	ENGTVSR_7_6_0_3	3988.5	0.0127	997.884	4	72.1	0.9	99.79	1	73.35
	23.1	3515	4	2.22	ENGTVSR_7_6_0_3	3988.5	0.0133	997.884	4	64.9	0.9	99.85	1	75.9
	23.1	3516	4	2.18	ENGTVSR_7_6_0_3	3988.5	0.0027	997.881	4	70.6	0.9	99.75	1	75.61
	23.1	3517	4	2.11	ENGTVSR_7_6_0_3	3988.5	0.0138	997.884	4	66.8	0.9	99.76	1	77.84
	23.1	3518	5	2.14	ENGTVSR_7_6_0_3	3988.5	0.0101	997.883	4	74.6	0.9	99.79	1	71.91
	23.2	3519	4	2.2	ENGTVSR_7_6_0_3	3988.5	0.014	997.884	4	74.8	0.9	99.68	1	83.98
	23.2	3520	5	2.19	ENGTVSR_7_6_0_3	3988.5	0.0178	997.885	4	63.8	0.9	99.72	1	70.27
	23.2	3521	6	2.16	ENGTVSR_7_6_0_3	3988.5	0.0104	997.883	4	56.3	0.9	99.75	1	71.25
	23.2	3522	7	2.16	ENGTVSR_7_6_0_3	3988.5	0.0118	997.883	4	43.9	0.9	99.76	1	74.96
	23.3	3523	7	2.09	ENGTVSR_7_6_0_3	3988.5	0.0132	997.884	4	41.7	0.9	99.78	1	67.73
	23.3	3524	7	2.21	ENGTVSR_7_6_0_3	3988.5	0.0044	997.882	4	34.2	1	99.79	1	77.43
	23.3	3525	6	2.19	ENGTVSR_7_6_0_3	3988.5	0.013	997.884	4	36.6	0.9	99.51	1	63.11
	23.4	3527	9	2.16	ENGTVSR_7_6_0_3	3988.5	0.0144	997.884	4	40.2	0.9	99.77	1	61.43
	23.4	3528	8	2.18	ENGTVSR_7_6_0_3	3988.5	0.007	997.882	4	50.8	0.9	99.65	1	69.3
	23.4	3529	8	2.18	ENGTVSR_7_6_0_3	3988.5	0.0111	997.883	4	64.2	0.9	99.79	1	72.22
	23.4	3530	6	2.12	ENGTVSR_7_6_0_3	3988.5	0.0112	997.883	4	75.5	0.9	99.76	1	76.51
	23.4	3531	5	2.11	ENGTVSR_7_6_0_3	3988.5	0.012	997.884	4	75.3	0.9	99.81	1	74.82
	23.5	3532	3	2.15	ENGTVSR_7_6_0_3	3988.5	0.0181	997.885	4	64.6	0.9	99.64	1	68.41
	23.3	3526	10	2.13	ENGTVSR_7_6_0_3	3988.5	0.0227	997.886	4	38.5	1	99.69	1	79.65
	25.6	3622	8	1.89	ENGTVSR_7_6_0_4	4279.6	0.0074	1070.66	4	66	1	99.7	1	63.36
	20.4	3402	5	2.32	ENGTVSR_7_6_1_2	3843.46	0.0113	961.624	4	5.8	1	99.7	1	98.11
	20.4	3402	6	2.28	ENGTVSR_7_6_1_2	3843.46	0.0113	961.624	4	5.8	1	99.7	1	79.26
	20.5	3403	4	1.91	ENGTVSR_7_6_1_2	3843.46	0.0203	961.626	4	7.8	0.9	99.56	1	78.19
	23.2	3521	7	2.17	ENGTVSR_7_6_1_3	4134.56	0.0153	1034.4	4	22.9	0.9	99.55	1	68.05
	23.2	3522	8	2.22	ENGTVSR_7_6_1_3	4134.56	0.0097	1034.4	4	17.4	0.9	99.46	1	78.04
	22.5	3489	10	2.05	ENGTVSR_7_6_1_3	4134.56	0.0086	1034.4	4	34.7	0.9	99.75	1	78.8
	22.5	3490	10	2.01	ENGTVSR_7_6_1_3	4134.56	0.0119	1034.4	4	32.5	0.9	99.45	1	80.48
	25	3597	9	1.99	ENGTVSR_7_6_1_4	4425.65	0.0163	1107.17	4	29.4	0.9	99.47	1	70.2
	25	3598	7	2.03	ENGTVSR_7_6_1_4	4425.65	0.0218	1107.17	4	30.8	0.9	99.65	1	68.74
	24.3	3567	10	2.26	ENGTVSR_7_6_1_4	4425.65	0.051	1107.18	4	7.2	0.9	99.39	1	76
	22.9	3507	11	2.12	ENGTVSR_7_6_2_3	4280.61	0.0159	1070.91	4	11.4	0.9	99.51	1	65.48
	22.9	3508	11	2.06	ENGTVSR_7_6_2_3	4280.61	0.0237	1070.91	4	12.6	0.9	99.77	1	61.25
	24.5	3574	9	2.05	ENGTVSR_7_6_2_4	4571.71	0.0289	1143.69	4	6.2	0.9	99.02	1	63.21
	24.5	3575	9	2	ENGTVSR_7_6_2_4	4571.71	0.0116	1143.69	4	6.4	0.9	99.17	1	80
	25.2	3606	8	1.81	ENGTVSR_7_6_2_4	4571.71	0.0049	1143.68	4	14.7	0.9	99.68	1	65.72
	25.2	3607	9	1.91	ENGTVSR_7_6_2_4	4571.71	0.0147	1143.69	4	14.8	0.9	99.68	1	75.18
	22.7	3498	7	2.34	ENGTVSR_7_6_3_3	4426.67	0.0026	1107.42	4	3.8	0.8	98.88	1	82.44
	22.7	3499	7	2.23	ENGTVSR_7_6_3_3	4426.67	0.0141	1107.43	4	5.8	0.9	99.39	1	79.73
	22.9	3505	5	2.31	ENGTVSR_8_7_1_3	4499.69	0.0379	1125.69	4	3.1	0.9	99.18	1	70.27
	67.3	5463	8	2.46	LVPVPITNATLDQITGK_4_3_0_1	3328.56	0.005	832.897	4	8.9	0.7	99.15	1	64.84
	67.4	5464	8	2.46	LVPVPITNATLDQITGK_4_3_0_1	3328.56	0.0097	832.898	4	11.4	0.7	99.16	1	72.46
	67.4	5465	6	2.42	LVPVPITNATLDQITGK_4_3_0_1	3328.56	0.0215	832.901	4	13.3	0.8	99.59	1	69.38
	67.4	5466	8	2.44	LVPVPITNATLDQITGK_4_3_0_1	3328.56	0.0169	832.9	4	18.5	0.8	99.61	1	61.79
	67.5	5467	4	2.42	LVPVPITNATLDQITGK_4_3_0_1	3328.56	0.0127	832.899	4	21.9	0.7	99.49	1	73.5
	67.5	5468	4	2.32	LVPVPITNATLDQITGK_4_3_0_1	3328.56	0.0222	832.901	4	21.5	0.7	99.55	1	71.77
	67.5	5469	4	2.45	LVPVPITNATLDQITGK_4_3_0_1	3328.56	0.0045	832.897	4	20.8	0.7	99.66	1	69.65
	67.5	5470	6	2.38	LVPVPITNATLDQITGK_4_3_0_1	3328.56	0.0115	832.899	4	16.5	0.7	99.53	1	72.76
	67.5	5471	4	2.29	LVPVPITNATLDQITGK_4_3_0_1	3328.56	0.0146	832.899	4	17.5	0.8	99.83	1	73.21
	67.6	5475	7	2.44	LVPVPITNATLDQITGK_4_3_0_1	3328.56	0.0194	832.901	4	20.1	0.8	98.98	1	63.31
	67.2	5454	10	2.31	LVPVPITNATLDQITGK_4_4_0_1	3531.64	0.0041	1177.89	3	9.2	0.6	99.27	1	68.33
	67.2	5455	11	2.26	LVPVPITNATLDQITGK_4_4_0_1	3531.64	0.013	1177.89	3	12.1	0.7	99.49	1	64.38
	67.3	5462	10	2.22	LVPVPITNATLDQITGK_4_4_0_1	3531.64	0.0215	883.671	4	43.6	0.8	99.75	1	63.19
	67.3	5463	10	2.24	LVPVPITNATLDQITGK_4_4_0_1	3531.64	0.0085	883.668	4	31.9	0.8	99.43	1	82.49
	67.4	5464	10	2.21	LVPVPITNATLDQITGK_4_4_0_1	3531.64	0.0153	883.669	4	33.4	0.8	99.6	1	72.51
	70.4	5593	4	2.41	LVPVPITNATLDQITGK_5_4_0_2	3984.79	0.0174	996.957	4	51.3	0.8	99.46	1	69.66
	66.7	5434	5	2.37	LVPVPITNATLDQITGK_5_4_1_1	3839.75	0.018	960.697	4	25.9	0.6	98.83	1	58.63
	70.5	5598	7	2.23	LVPVPITNATLDQITGK_5_4_1_2	4130.85	0.0065	1033.47	4	37.1	0.6	99.37	1	61.73
	66.6	5431	7	2.32	LVPVPITNATLDQITGK_6_4_0_1	3855.74	0.006	964.693	4	8.3	0.6	98.38	1	62.28
	66.7	5434	7	2.32	LVPVPITNATLDQITGK_6_5_0_1	4058.82	0.02	1015.47	4	450.9	0.9	99.54	1	69.98
	66.7	5436	6	2.35	LVPVPITNATLDQITGK_6_5_0_1	4058.82	0.0147	1015.47	4	331.3	0.9	99.57	1	74.38
	66.8	5439	7	2.29	LVPVPITNATLDQITGK_6_5_0_1	4058.82	0.019	1015.47	4	156.1	0.9	99.7	1	65.7
	66.8	5440	4	2.29	LVPVPITNATLDQITGK_6_5_0_1	4058.82	0.0144	1015.47	4	101.8	0.9	99.55	1	57.36
	66.9	5442	5	2.38	LVPVPITNATLDQITGK_6_5_0_1	4058.82	0.0183	1015.47	4	51.2	0.8	98.99	1	61.42
	66.7	5435	10	2.29	LVPVPITNATLDQITGK_6_5_0_1	4058.82	0.0157	1015.47	4	420.9	0.9	99.65	1	68.75
	66.8	5437	11	2.26	LVPVPITNATLDQITGK_6_5_0_1	4058.82	0.0245	1015.47	4	260.4	0.9	99.6	1	58.6
	66.8	5438	10	2.29	LVPVPITNATLDQITGK_6_5_0_1	4058.82	0.0141	1015.47	4	229.1	0.9	99.68	1	64.97
	70.1	5580	7	2.05	LVPVPITNATLDQITGK_6_5_0_2	4349.92	0.0256	1088.24	4	2091	1	99.56	1	75.01
	70.2	5581	8	2.15	LVPVPITNATLDQITGK_6_5_0_2	4349.92	0.0228	1088.24	4	2533.2	1	99.4	1	76.09
	70.2	5582	7	2.19	LVPVPITNATLDQITGK_6_5_0_2	4349.92	0.023	1088.24	4	3000.6	1	99.36	1	71.72
	70.2	5583	8	2.18	LVPVPITNATLDQITGK_6_5_0_2	4349.92	0.023	1088.24	4	3379.5	1	99.37	1	78.17
	74.1	5752	7	2.4	LVPVPITNATLDQITGK_6_5_0_2	4349.92	0.0145	1088.24	4	150.4	0.9	99.39	1	59.8
	74.1	5753	4	2.45	LVPVPITNATLDQITGK_6_5_0_2	4349.92	0.0227	1088.24	4	161.2	0.9	99.33	1	68.92
	70.3	5588	4	2.39	LVPVPITNATLDQITGK_6_5_0_2	4349.92	0.0131	870.792	5	610.6	0.9	99.26	1	76.65
	70.3	5589	5	2.34	LVPVPITNATLDQITGK_6_5_0_2	4349.92	0.0242	870.794	5	505.7	0.9	99.51	1	69.46
	74.7	5775	7	2.07	LVPVPITNATLDQITGK_6_5_0_3	4641.01	0.0238	1161.02	4	504.8	0.9	99.2	1	70.99
	74.7	5776	8	2.05	LVPVPITNATLDQITGK_6_5_0_3	4641.01	0.0334	1161.02	4	288.5	0.9	99.2	1	61.62
	74.7	5777	8	2.09	LVPVPITNATLDQITGK_6_5_0_3	4641.01	0.0225	1161.01	4	202.5	0.9	99.34	1	60.79
	74.7	5778	8	2.05	LVPVPITNATLDQITGK_6_5_0_3	4641.01	0.0251	1161.02	4	126.3	0.9	99.24	1	60.86
	74.8	5779	7	2.17	LVPVPITNATLDQITGK_6_5_0_3	4641.01	0.0221	1161.01	4	80.6	0.8	99.18	1	61.97
	73.8	5741	6	2.32	LVPVPITNATLDQITGK_6_5_0_3	4641.01	0.0262	929.014	5	311.4	0.9	98.91	1	60.82
	73.9	5742	6	2.33	LVPVPITNATLDQITGK_6_5_0_3	4641.01	0.0179	929.012	5	492.1	0.9	99.32	1	65.73
	74.6	5774	3	2	LVPVPITNATLDQITGK_6_5_0_3	4641.01	0.0363	929.016	5	218.6	0.9	98.93	1	71.48
	69.8	5566	9	2.26	LVPVPITNATLDQITGK_6_5_1_2	4495.98	0.0254	1124.76	4	40.4	0.8	99.37	1	63.26
	69.8	5567	9	2.29	LVPVPITNATLDQITGK_6_5_1_2	4495.98	0.0228	1124.76	4	77.8	0.9	99.08	1	64.63
	70.6	5599	9	2.36	LVPVPITNATLDQITGK_6_5_1_2	4495.98	0.025	1124.76	4	46.3	0.6	99.03	1	57.2
	69.8	5568	7	2.26	LVPVPITNATLDQITGK_6_5_1_2	4495.98	0.0313	900.007	5	18.8	0.7	99.11	1	69.71
	69.9	5569	6	2.31	LVPVPITNATLDQITGK_6_5_1_2	4495.98	0.0186	900.005	5	29.6	0.8	99.29	1	66.05
	69.9	5570	7	2.32	LVPVPITNATLDQITGK_6_5_1_2	4495.98	0.0304	900.007	5	45.1	0.8	99.55	1	74.05
	69.9	5571	5	2.37	LVPVPITNATLDQITGK_6_5_1_2	4495.98	0.023	900.006	5	75.2	0.9	99.4	1	67.1
	69.9	5572	3	2.39	LVPVPITNATLDQITGK_6_5_1_2	4495.98	0.0197	900.005	5	91.7	0.9	99.53	1	72.01
	70	5573	5	2.44	LVPVPITNATLDQITGK_6_5_1_2	4495.98	0.0198	900.005	5	120.7	0.9	99.6	1	67.46
	70	5574	2	2.42	LVPVPITNATLDQITGK_6_5_1_2	4495.98	0.0266	900.006	5	176.2	0.8	99.37	1	70.35
	70	5575	3	2.45	LVPVPITNATLDQITGK_6_5_1_2	4495.98	0.0236	900.006	5	234	0.8	99.23	1	66.44
	70	5576	2	2.39	LVPVPITNATLDQITGK_6_5_1_2	4495.98	0.0169	900.004	5	231	0.9	99.52	1	76.17
	70	5577	3	2.42	LVPVPITNATLDQITGK_6_5_1_2	4495.98	0.0171	900.004	5	254.9	0.9	99.33	1	75.89
	70.1	5578	3	2.47	LVPVPITNATLDQITGK_6_5_1_2	4495.98	0.0201	900.005	5	246.8	0.8	99.6	1	66.66
	70.1	5579	4	2.34	LVPVPITNATLDQITGK_6_5_1_2	4495.98	0.0157	900.004	5	192	0.8	99.29	1	60.62
	70.1	5580	4	2.32	LVPVPITNATLDQITGK_6_5_1_2	4495.98	0.0102	900.003	5	165.5	0.8	99.6	1	64.95
	70.1	5581	4	2.33	LVPVPITNATLDQITGK_6_5_1_2	4495.98	0.0276	900.006	5	143.7	0.8	99.49	1	59.6
	73.8	5738	10	2.26	LVPVPITNATLDQITGK_6_5_1_3	4787.07	0.0189	1197.53	4	76	0.8	99.33	1	58.92
	74	5745	5	2.19	LVPVPITNATLDQITGK_6_5_1_3	4787.07	0.019	958.224	5	621.9	0.9	99.02	1	67.02
	74	5748	4	2.26	LVPVPITNATLDQITGK_6_5_1_3	4787.07	0.0242	958.225	5	1131.7	0.9	99.17	1	57.68
	70.4	5593	7	2.47	LVPVPITNATLDQITGK_6_5_2_1	4350.94	0.0077	1088.49	4	2849.6	0.9	98.12	1	72.22
	69.7	5561	7	2.19	LVPVPITNATLDQITGK_7_6_0_2	4715.05	0.0245	1179.52	4	237	0.9	99.41	1	68.52
	69.7	5562	8	2.24	LVPVPITNATLDQITGK_7_6_0_2	4715.05	0.0265	1179.53	4	254.9	0.9	99.55	1	72.92
	69.6	5557	9	2.26	LVPVPITNATLDQITGK_7_6_0_2	4715.05	0.022	943.82	5	50.2	0.9	99.26	1	60.82
	69.6	5559	5	2.21	LVPVPITNATLDQITGK_7_6_0_2	4715.05	0.0415	943.824	5	74.9	0.9	99.13	1	64.46
	69.7	5560	4	2.21	LVPVPITNATLDQITGK_7_6_0_2	4715.05	0.033	943.822	5	86.9	0.9	99.21	1	59.56
	69.7	5563	7	2.2	LVPVPITNATLDQITGK_7_6_0_2	4715.05	0.021	943.82	5	123.8	0.9	99.13	1	59.05
	69.7	5564	4	2.22	LVPVPITNATLDQITGK_7_6_0_2	4715.05	0.0225	943.82	5	123.3	0.9	99.23	1	61.02
	69.8	5565	4	2.27	LVPVPITNATLDQITGK_7_6_0_2	4715.05	0.0347	943.823	5	119.7	0.9	99.44	1	63.18
	69.8	5566	5	2.23	LVPVPITNATLDQITGK_7_6_0_2	4715.05	0.0311	943.822	5	117.4	0.9	99.05	1	60.69
	69.8	5568	8	2.16	LVPVPITNATLDQITGK_7_6_0_2	4715.05	0.0198	943.82	5	65.9	0.8	99.29	1	60.52
	69	5531	9	2.29	LVPVPITNATLDQITGK_7_6_1_2	4861.11	0.0125	1216.04	4	6.4	0.6	98.03	1	74.92
	69.7	5562	9	2.37	LVPVPITNATLDQITGK_7_6_1_2	4861.11	0.0308	1216.04	4	22.5	0.8	98.92	1	61.16
	68.9	5530	11	2.21	LVPVPITNATLDQITGK_7_6_1_2	4861.11	0.021	1216.04	4	4.5	0.5	99.06	1	61.77
	69.5	5555	7	2.24	LVPVPITNATLDQITGK_7_6_1_2	4861.11	0.0209	973.032	5	53.3	0.9	99.29	1	66.11
	69.6	5559	6	2.26	LVPVPITNATLDQITGK_7_6_1_2	4861.11	0.0579	973.039	5	33	0.7	98.77	1	60.84
	69.6	5556	10	2.23	LVPVPITNATLDQITGK_7_6_1_2	4861.11	0.0213	973.032	5	41.2	0.9	99.54	1	63.22
	69.6	5557	10	2.31	LVPVPITNATLDQITGK_7_6_1_2	4861.11	0.014	973.03	5	45.5	0.8	99.14	1	70.49
	56.6	5004	9	1.97	LVPVPITNATLDR_5_4_0_1	3322.49	0.0183	1108.17	3	31.3	0.6	99.68	1	61.92
	56.2	4988	6	2.37	LVPVPITNATLDR_5_4_0_1	3322.49	0.0133	831.38	4	87	0.9	99.67	1	64.27
	56.2	4989	7	2.32	LVPVPITNATLDR_5_4_0_1	3322.49	0.0181	831.382	4	148	0.9	99.22	1	57.48
	56.2	4990	8	2.29	LVPVPITNATLDR_5_4_0_1	3322.49	0.0165	831.381	4	90	0.9	99.67	1	66.28
	56.3	4992	7	2.25	LVPVPITNATLDR_5_4_0_1	3322.49	0.0117	831.38	4	179.6	0.9	99.87	1	63.68
	56.3	4993	8	2.26	LVPVPITNATLDR_5_4_0_1	3322.49	0.0174	831.382	4	201.8	1	99.82	1	71.91
	56.4	4994	9	2.28	LVPVPITNATLDR_5_4_0_1	3322.49	0.0151	831.381	4	169.8	0.9	99.84	1	75.25
	56.4	4995	9	2.24	LVPVPITNATLDR_5_4_0_1	3322.49	0.0114	831.38	4	208	1	99.76	1	59.86
	56.4	4996	9	2.33	LVPVPITNATLDR_5_4_0_1	3322.49	0.0118	831.38	4	155.4	1	99.88	1	64.41
	56.4	4997	8	2.29	LVPVPITNATLDR_5_4_0_1	3322.49	0.0097	831.38	4	126.2	0.9	99.89	1	63.85
	56.4	4998	6	2.24	LVPVPITNATLDR_5_4_0_1	3322.49	0.0225	831.383	4	101.5	1	99.76	1	69.34
	59.8	5143	7	2.45	LVPVPITNATLDR_5_4_0_2	3613.58	0.0271	904.158	4	81	0.8	99.48	1	63.83
	59.9	5144	9	2.46	LVPVPITNATLDR_5_4_0_2	3613.58	0.0246	904.157	4	125.2	0.9	99.17	1	62.35
	59.9	5145	4	2.42	LVPVPITNATLDR_5_4_0_2	3613.58	0.0222	904.157	4	238.4	0.9	99.58	1	64.78
	59.9	5146	4	2.5	LVPVPITNATLDR_5_4_0_2	3613.58	0.0241	904.157	4	320.3	0.9	99.66	1	67.82
	59.9	5147	5	2.43	LVPVPITNATLDR_5_4_0_2	3613.58	0.0229	904.157	4	599.6	0.9	99.36	1	72.03
	60	5148	6	2.38	LVPVPITNATLDR_5_4_0_2	3613.58	0.0185	904.156	4	856.5	0.9	99.49	1	73.9
	60	5149	4	2.38	LVPVPITNATLDR_5_4_0_2	3613.58	0.0218	904.156	4	1222.3	0.9	99.51	1	74.32
	60	5150	4	2.34	LVPVPITNATLDR_5_4_0_2	3613.58	0.0221	904.157	4	1559.4	0.9	99.54	1	70.92
	60	5151	3	2.33	LVPVPITNATLDR_5_4_0_2	3613.58	0.0202	904.156	4	2114.6	1	99.5	1	68.86
	60	5152	2	2.1	LVPVPITNATLDR_5_4_0_2	3613.58	0.0197	904.156	4	2413.6	1	99.67	1	66.53
	60.1	5153	5	2.25	LVPVPITNATLDR_5_4_0_2	3613.58	0.0221	904.157	4	2565.1	1	99.46	1	67.69
	56.1	4982	8	2.4	LVPVPITNATLDR_5_5_0_1	3525.57	0.0338	1175.87	3	21.8	0.7	99.28	1	58.13
	59.7	5136	6	2.27	LVPVPITNATLDR_5_5_1_2	3962.72	0.0011	991.435	4	67.8	0.5	99.28	1	63.66
	52.4	4825	6	2.04	LVPVPITNATLDR_6_5_0_0	3396.52	0.0341	849.895	4	11.9	0.9	99.11	1	69.74
	52.4	4826	8	2.16	LVPVPITNATLDR_6_5_0_0	3396.52	0.0298	849.894	4	11.5	0.8	98.92	1	68.89
	56	4977	4	2.27	LVPVPITNATLDR_6_5_0_1	3687.62	0.0255	1229.89	3	286.1	0.9	99.68	1	71.22
	56	4978	5	2.21	LVPVPITNATLDR_6_5_0_1	3687.62	0.0234	1229.89	3	275.5	0.9	99.61	1	73.09
	56	4979	8	2.17	LVPVPITNATLDR_6_5_0_1	3687.62	0.0167	1229.88	3	239.3	0.9	99.61	1	59.11
	56	4980	5	2.21	LVPVPITNATLDR_6_5_0_1	3687.62	0.0293	1229.89	3	221	0.9	99.55	1	69.96
	56	4981	9	2.29	LVPVPITNATLDR_6_5_0_1	3687.62	0.0215	1229.88	3	178.4	0.9	99.54	1	65.08
	56.1	4982	9	2.24	LVPVPITNATLDR_6_5_0_1	3687.62	0.0204	1229.88	3	146	0.9	99.62	1	63.97
	56.1	4983	7	2.24	LVPVPITNATLDR_6_5_0_1	3687.62	0.019	1229.88	3	136.2	0.9	99.64	1	75.01
	55.9	4975	11	2.14	LVPVPITNATLDR_6_5_0_1	3687.62	0.0185	1229.88	3	210.9	0.9	99.69	1	74.56
	55.9	4976	10	2.2	LVPVPITNATLDR_6_5_0_1	3687.62	0.0164	1229.88	3	265.6	0.9	99.64	1	67.85
	56.1	4984	10	2.18	LVPVPITNATLDR_6_5_0_1	3687.62	0.0234	1229.89	3	112.6	0.9	99.49	1	63.03
	56.1	4985	10	2.04	LVPVPITNATLDR_6_5_0_1	3687.62	0.0374	1229.89	3	82.6	0.9	99.45	1	57.43
	56.2	4987	9	2.22	LVPVPITNATLDR_6_5_0_1	3687.62	0.0206	922.665	4	105.9	0.9	99.66	1	58.72
	59.6	5133	9	2.15	LVPVPITNATLDR_6_5_0_2	3978.71	0.0258	995.44	4	3672.8	1	99.16	1	64.94
	59.6	5134	7	2.19	LVPVPITNATLDR_6_5_0_2	3978.71	0.0247	995.44	4	3630.7	1	99.2	1	64.69
	62.9	5272	5	2.34	LVPVPITNATLDR_6_5_0_2	3978.71	0.0264	995.441	4	33.3	0.9	99.72	1	57.06
	59.3	5119	5	2.31	LVPVPITNATLDR_6_5_0_2	3978.71	0.0217	796.553	5	83.8	0.9	99.41	1	65.79
	59.3	5120	5	2.27	LVPVPITNATLDR_6_5_0_2	3978.71	0.0278	796.554	5	100.1	0.9	99.3	1	60.91
	59.3	5121	3	2.23	LVPVPITNATLDR_6_5_0_2	3978.71	0.0321	796.555	5	135.1	0.9	99.48	1	58.37
	59.3	5122	3	2.39	LVPVPITNATLDR_6_5_0_2	3978.71	0.0315	796.555	5	149.7	0.9	99.32	1	67.51
	59.4	5123	4	2.29	LVPVPITNATLDR_6_5_0_2	3978.71	0.0283	796.554	5	158.9	0.9	99.14	1	62.98
	59.4	5124	6	2.37	LVPVPITNATLDR_6_5_0_2	3978.71	0.0199	796.553	5	181.1	0.9	99.51	1	58.61
	59.4	5125	6	2.38	LVPVPITNATLDR_6_5_0_2	3978.71	0.022	796.553	5	221.3	0.9	99.55	1	60.03
	59.4	5126	5	2.36	LVPVPITNATLDR_6_5_0_2	3978.71	0.0261	796.554	5	213.7	0.9	99.54	1	57.46
	59.5	5127	4	2.38	LVPVPITNATLDR_6_5_0_2	3978.71	0.0241	796.553	5	241.4	0.9	99.39	1	72.24
	59.5	5129	5	2.41	LVPVPITNATLDR_6_5_0_2	3978.71	0.0248	796.554	5	374.1	0.9	99.47	1	63.76
	59.5	5130	4	2.41	LVPVPITNATLDR_6_5_0_2	3978.71	0.0184	796.552	5	429.2	0.9	99.61	1	64.17
	59.5	5131	4	2.38	LVPVPITNATLDR_6_5_0_2	3978.71	0.0205	796.553	5	412	0.9	99.69	1	72.56
	59.6	5132	4	2.38	LVPVPITNATLDR_6_5_0_2	3978.71	0.0245	796.553	5	430.6	0.9	99.61	1	72.08
	59.6	5135	3	2.38	LVPVPITNATLDR_6_5_0_2	3978.71	0.0207	796.553	5	349.8	0.9	99.63	1	66.31
	59.7	5136	2	2.21	LVPVPITNATLDR_6_5_0_2	3978.71	0.0249	796.554	5	298.2	0.9	99.57	1	62.14
	59.7	5137	4	2.32	LVPVPITNATLDR_6_5_0_2	3978.71	0.0198	796.553	5	235.8	0.9	99.54	1	70.09
	59.7	5138	4	2.37	LVPVPITNATLDR_6_5_0_2	3978.71	0.0168	796.552	5	179.5	0.9	99.05	1	62.45
	59.8	5139	5	2.36	LVPVPITNATLDR_6_5_0_2	3978.71	0.0196	796.553	5	156.5	0.9	99.28	1	61.17
	59.8	5140	4	2.3	LVPVPITNATLDR_6_5_0_2	3978.71	0.0155	796.552	5	140.4	0.9	99.2	1	70.02
	59.8	5141	2	2.25	LVPVPITNATLDR_6_5_0_2	3978.71	0.0342	796.556	5	123.9	0.9	99.15	1	64.69
	59.8	5142	2	2.27	LVPVPITNATLDR_6_5_0_2	3978.71	0.0261	796.554	5	116.3	0.9	99.03	1	62.41
	59.8	5143	5	2.34	LVPVPITNATLDR_6_5_0_2	3978.71	0.0125	796.551	5	101.4	0.9	99.26	1	63
	59.9	5144	7	2.37	LVPVPITNATLDR_6_5_0_2	3978.71	0.018	796.552	5	75.6	0.9	99.7	1	61.64
	59.9	5145	3	2.36	LVPVPITNATLDR_6_5_0_2	3978.71	0.0079	796.55	5	68	0.9	99.66	1	63.93
	59.9	5147	2	2.34	LVPVPITNATLDR_6_5_0_2	3978.71	0.0301	796.555	5	47.9	0.8	99.59	1	66.61
	62.7	5265	9	2.29	LVPVPITNATLDR_6_5_0_3	4269.81	0.0203	1068.21	4	962.9	0.9	99.6	1	71.12
	63.4	5296	7	2.23	LVPVPITNATLDR_6_5_0_3	4269.81	0.0246	1068.21	4	2425.8	1	99.38	1	64.26
	63.5	5297	7	2.13	LVPVPITNATLDR_6_5_0_3	4269.81	0.0264	1068.21	4	1955.8	1	99.45	1	60.68
	62.7	5264	10	2.22	LVPVPITNATLDR_6_5_0_3	4269.81	0.016	1068.21	4	564.9	0.9	99.42	1	68.5
	63.3	5291	6	2.19	LVPVPITNATLDR_6_5_0_3	4269.81	0.0179	854.771	5	809.4	0.9	99.37	1	61.28
	63.3	5292	5	2.25	LVPVPITNATLDR_6_5_0_3	4269.81	0.0199	854.772	5	766.2	0.9	99.47	1	67.69
	63.4	5293	6	2.17	LVPVPITNATLDR_6_5_0_3	4269.81	0.022	854.772	5	752.4	0.9	99.44	1	75.66
	63.4	5294	6	2.19	LVPVPITNATLDR_6_5_0_3	4269.81	0.0157	854.771	5	636.5	0.9	99.49	1	59.7
	62.7	5267	8	2.14	LVPVPITNATLDR_6_5_1_2	4124.77	0.0126	1031.95	4	17.4	0.5	99.11	1	58.37
	59.2	5118	5	2.22	LVPVPITNATLDR_6_5_1_2	4124.77	0.0202	825.764	5	64.1	0.8	99.38	1	60.75
	59.3	5120	7	2.26	LVPVPITNATLDR_6_5_1_2	4124.77	0.0342	825.767	5	126.7	0.8	99.35	1	61.78
	59.3	5121	5	2.26	LVPVPITNATLDR_6_5_1_2	4124.77	0.0266	825.765	5	148.2	0.8	99.46	1	67.55
	59.4	5124	7	2.24	LVPVPITNATLDR_6_5_1_2	4124.77	0.0244	825.765	5	106.5	0.7	99.5	1	67.91
	62.8	5268	8	2.27	LVPVPITNATLDR_6_5_1_3	4415.87	0.0222	1104.73	4	1997	1	99.45	1	63.24
	62.8	5269	9	2.18	LVPVPITNATLDR_6_5_1_3	4415.87	0.0242	1104.73	4	2661.7	1	99.32	1	58.75
	62.8	5270	5	2.24	LVPVPITNATLDR_6_5_1_3	4415.87	0.0276	1104.73	4	3231.6	1	99.34	1	67.09
	62.9	5272	7	2.23	LVPVPITNATLDR_6_5_1_3	4415.87	0.0218	1104.73	4	3775.6	1	99.34	1	66.24
	62.7	5266	10	2.18	LVPVPITNATLDR_6_5_1_3	4415.87	0.0229	1104.73	4	940.3	0.9	99.55	1	69.35
	62.7	5267	11	2.26	LVPVPITNATLDR_6_5_1_3	4415.87	0.0219	1104.73	4	1543	1	99.37	1	73.34
	62.8	5269	10	2.23	LVPVPITNATLDR_6_5_1_3	4415.87	0.0242	1104.73	4	2661.7	1	99.32	1	69.5
	59.2	5115	11	2.22	LVPVPITNATLDR_7_6_0_2	4343.85	0.0328	1086.72	4	112.9	0.8	99.35	1	59.21
	62	5237	6	2.27	LVPVPITNATLDR_7_6_0_3	4634.94	0.0298	927.8	5	39.2	0.9	98.99	1	58.18
	21.6	3451	2	2.37	NEEYNK_4_3_0_1	2344.89	0.0059	1172.95	2	11.5	0.6	98.44	1	78.84
	21.6	3453	2	2.41	NEEYNK_4_3_0_1	2344.89	0.0091	1172.95	2	10	0.6	98.42	1	81.74
	21.7	3455	3	2.3	NEEYNK_4_3_0_1	2344.89	0.0002	1172.95	2	7.6	0.6	99.1	1	68.51
	21.9	3463	9	2.31	NEEYNK_4_3_0_1	2344.89	0.007	1172.95	2	5.2	0.7	99.14	1	79.77
	21.9	3464	5	2.29	NEEYNK_4_3_0_1	2344.89	0.0159	1172.96	2	12.1	0.6	99.11	1	82.83
	21.9	3465	7	2.34	NEEYNK_4_3_0_1	2344.89	0.0105	1172.95	2	14.7	0.7	99.81	1	81.26
	21.9	3466	8	2.24	NEEYNK_4_3_0_1	2344.89	0.0038	1172.95	2	20.3	0.8	99.56	1	81.69
	21.9	3467	8	2.28	NEEYNK_4_3_0_1	2344.89	0.0132	1172.95	2	22.1	0.8	99.47	1	85.15
	22	3468	5	2.29	NEEYNK_4_3_0_1	2344.89	0.0089	1172.95	2	17.4	0.7	99.55	1	84.37
	22	3469	7	2.36	NEEYNK_4_3_0_1	2344.89	0.004	1172.95	2	18.7	0.8	99.55	1	82.7
	22	3470	7	2.3	NEEYNK_4_3_0_1	2344.89	0.0079	1172.95	2	14.6	0.6	99.86	1	80.57
	22	3471	5	2.32	NEEYNK_4_3_0_1	2344.89	0.0271	1172.96	2	8.3	0.5	99.14	1	80.42
	22.1	3472	7	2.3	NEEYNK_4_3_0_1	2344.89	0.0063	1172.95	2	7.3	0.4	99.03	1	80.05
	22.1	3473	8	2.27	NEEYNK_4_3_0_1	2344.89	0.0121	1172.95	2	4.9	0.4	99.24	1	76.65
	22.3	3484	7	2.33	NEEYNK_4_3_0_1	2344.89	0.0144	1172.95	2	10.7	0.8	99.4	1	73.54
	22.2	3480	10	2.41	NEEYNK_4_3_0_1	2344.89	0.0108	1172.95	2	5	0.5	99.53	1	71.88
	22.3	3481	10	2.2	NEEYNK_4_3_0_1	2344.89	0.0186	1172.96	2	6.9	0.6	99.66	1	86.74
	22.3	3482	11	2.24	NEEYNK_4_3_0_1	2344.89	0.0115	1172.95	2	7.7	0.6	99.6	1	78.94
	22.3	3483	10	2.32	NEEYNK_4_3_0_1	2344.89	0.0092	1172.95	2	8.2	0.8	99.78	1	70.61
	22.4	3485	11	2.28	NEEYNK_4_3_0_1	2344.89	0.0103	1172.95	2	8	0.7	99.76	1	87.11
	22.4	3486	11	2.37	NEEYNK_4_3_0_1	2344.89	0.0148	1172.95	2	7.2	0.6	99.58	1	81.11
	22.4	3487	10	2.25	NEEYNK_4_3_0_1	2344.89	0.008	1172.94	2	3.8	0.6	98.53	1	66.08
	21.4	3443	4	2.4	NEEYNK_4_3_0_1	2344.89	0.0014	782.301	3	4.2	0.9	99.82	1	87.51
	21.4	3444	4	2.27	NEEYNK_4_3_0_1	2344.89	0.0041	782.302	3	8.5	1	99.92	1	86.82
	22.2	3478	3	2.23	NEEYNK_4_3_0_1	2344.89	0.0039	782.302	3	15.6	0.8	99.88	1	88.27
	22.2	3479	4	2.34	NEEYNK_4_3_0_1	2344.89	0.0029	782.302	3	26.8	0.9	99.92	1	87.72
	23.9	3549	5	2.39	NEEYNK_4_3_0_1	2344.89	0.0033	782.302	3	8.8	0.5	99.19	1	90.52
	23.9	3550	4	2.42	NEEYNK_4_3_0_1	2344.89	0.0159	782.306	3	16.9	0.5	99.27	1	86.64
	21.8	3463	3	2.07	NEEYNK_4_4_0_1	2547.97	0.0036	849.995	3	23	0.9	99.76	1	76.74
	21.9	3464	2	2.09	NEEYNK_4_4_0_1	2547.97	0.0099	849.997	3	32.4	0.9	99.64	1	83.24
	21.9	3465	2	2.19	NEEYNK_4_4_0_1	2547.97	0.0059	849.996	3	52.3	0.9	99.8	1	80.52
	21.9	3466	2	2.27	NEEYNK_4_4_0_1	2547.97	0.0113	849.998	3	69.3	0.9	99.74	1	79.69
	21.9	3467	2	2.16	NEEYNK_4_4_0_1	2547.97	0.0074	849.996	3	92.2	0.9	99.81	1	84.49
	21.9	3468	2	2.19	NEEYNK_4_4_0_1	2547.97	0.0113	849.998	3	99.9	0.9	99.91	1	84.49
	22	3469	2	2.17	NEEYNK_4_4_0_1	2547.97	0.0109	849.997	3	119.8	0.9	99.79	1	84.44
	22	3470	2	2.22	NEEYNK_4_4_0_1	2547.97	0.0124	849.998	3	92	0.9	99.94	1	84.29
	22	3471	2	2.16	NEEYNK_4_4_0_1	2547.97	0.0088	849.997	3	70.3	0.9	99.95	1	79.6
	22.1	3472	2	2.05	NEEYNK_4_4_0_1	2547.97	0.0089	849.997	3	59	0.9	99.83	1	87.94
	22.1	3473	3	2.22	NEEYNK_4_4_0_1	2547.97	0.0111	849.997	3	49.4	0.8	99.66	1	83.66
	22.1	3474	2	2.3	NEEYNK_4_4_0_1	2547.97	0.0076	849.996	3	29	0.8	99.71	1	83.74
	22.1	3475	2	2.29	NEEYNK_4_4_0_1	2547.97	0.0075	849.996	3	17.6	0.8	99.8	1	81
	22.1	3476	2	2.12	NEEYNK_4_4_0_1	2547.97	0.0087	849.997	3	10.1	0.8	99.91	1	80.24
	22.2	3477	3	2.05	NEEYNK_4_4_0_1	2547.97	0.0023	849.995	3	6.6	0.7	99.74	1	90.42
	22.5	3491	6	2.17	NEEYNK_4_4_0_1	2547.97	0.0092	849.997	3	7.1	0.8	99.41	1	88.91
	22.1	3474	3	2.37	NEEYNK_4_4_1_1	2694.03	0.0083	898.683	3	3.9	0.5	98.26	1	82.03
	22	3469	4	2.38	NEEYNK_5_4_0_1	2710.02	0.0135	904.016	3	615.6	0.9	99.89	1	85.31
	22	3470	4	2.38	NEEYNK_5_4_0_1	2710.02	0.0087	904.014	3	421.4	0.9	99.93	1	87.71
	21.4	3441	2	2.4	NEEYNK_5_4_0_1	2710.02	0.0176	678.256	4	4	0.9	98.13	1	75.86
	21.4	3442	2	2.09	NEEYNK_5_4_0_1	2710.02	0.0035	678.261	4	8.6	0.9	99.33	1	78.07
	24.3	3568	8	2.23	NEEYNK_5_4_0_2	3001.11	0.0076	1001.05	3	40	0.7	99.72	1	73.88
	24.4	3570	6	2.2	NEEYNK_5_4_0_2	3001.11	0.0059	1001.04	3	38.1	0.7	99.52	1	73.33
	24.4	3571	7	2.31	NEEYNK_5_4_0_2	3001.11	0.0074	1001.05	3	44.7	0.8	99.81	1	75.41
	24.4	3572	8	2.15	NEEYNK_5_4_0_2	3001.11	0.0045	1001.04	3	63.4	0.8	99.87	1	73.05
	24.4	3573	9	2.07	NEEYNK_5_4_0_2	3001.11	0.0076	1001.05	3	75.3	0.8	99.87	1	72.85
	24.4	3574	8	2.1	NEEYNK_5_4_0_2	3001.11	0.008	1001.05	3	114.6	0.9	99.9	1	74.44
	24.5	3575	7	2.08	NEEYNK_5_4_0_2	3001.11	0.0089	1001.05	3	162.6	0.9	99.9	1	79.53
	24.5	3576	9	2.12	NEEYNK_5_4_0_2	3001.11	0.01	1001.05	3	257.1	0.9	99.87	1	85.29
	24.6	3578	7	2.1	NEEYNK_5_4_0_2	3001.11	0.0105	1001.05	3	526.8	0.9	99.9	1	83.11
	24.6	3579	5	2.1	NEEYNK_5_4_0_2	3001.11	0.011	1001.05	3	668.8	0.9	99.9	1	83.09
	24.6	3580	4	2.03	NEEYNK_5_4_0_2	3001.11	0.0113	1001.05	3	715.6	0.9	99.88	1	85.63
	24.6	3581	5	2.08	NEEYNK_5_4_0_2	3001.11	0.0096	1001.05	3	738.6	0.9	99.9	1	83.29
	24.6	3582	3	2.09	NEEYNK_5_4_0_2	3001.11	0.0101	1001.05	3	698.4	0.9	99.85	1	84.4
	24.5	3577	10	2.1	NEEYNK_5_4_0_2	3001.11	0.0104	1001.05	3	362.6	0.9	99.88	1	82.97
	24.7	3583	3	2.04	NEEYNK_5_4_0_2	3001.11	0.0055	751.036	4	220.8	0.9	99.85	1	82.4
	24.7	3584	3	2.02	NEEYNK_5_4_0_2	3001.11	0.0038	751.035	4	164.2	0.9	99.91	1	74.75
	24.7	3585	4	2.03	NEEYNK_5_4_0_2	3001.11	0.0071	751.036	4	101.3	0.9	99.77	1	74.46
	24.7	3586	3	2.08	NEEYNK_5_4_0_2	3001.11	0.0089	751.036	4	60.5	0.9	99.26	1	59.75
	25	3598	3	2.14	NEEYNK_5_4_0_2	3001.11	0.0021	751.035	4	13.5	0.9	99.84	1	82.08
	25	3599	3	2.06	NEEYNK_5_4_0_2	3001.11	0.0026	751.034	4	11.3	0.9	99.92	1	66.63
	25.1	3600	3	2.04	NEEYNK_5_4_0_2	3001.11	0.0076	751.036	4	8.9	1	99.81	1	76.74
	25.1	3602	3	2.15	NEEYNK_5_4_0_2	3001.11	0.0033	751.035	4	5.1	1	98.62	1	75.8
	21.8	3461	2	2.38	NEEYNK_5_4_1_1	2856.08	0.0093	952.7	3	3.3	0.8	99.51	1	85.84
	21.8	3462	4	2.16	NEEYNK_5_4_1_1	2856.08	0.0158	952.702	3	6.7	0.8	99.68	1	84.09
	21.8	3463	4	2.19	NEEYNK_5_4_1_1	2856.08	0.0096	952.7	3	9.4	0.8	99.79	1	81.72
	21.9	3464	3	2.27	NEEYNK_5_4_1_1	2856.08	0.0097	952.7	3	13.4	0.8	99.66	1	80.33
	21.9	3465	3	2.35	NEEYNK_5_4_1_1	2856.08	0.0119	952.701	3	17.3	0.8	99.16	1	79.99
	22.2	3479	3	2.27	NEEYNK_5_4_1_1	2856.08	0.0119	714.778	4	1.3	0.9	99.76	1	93.3
	23.8	3545	8	1.99	NEEYNK_5_4_1_2	3147.17	0.0086	1049.73	3	13.7	0.7	99.78	1	71.33
	23.8	3546	7	2.04	NEEYNK_5_4_1_2	3147.17	0.0081	1049.73	3	12.8	0.6	99.8	1	73.14
	23.8	3547	7	2.06	NEEYNK_5_4_1_2	3147.17	0.0056	1049.73	3	11.1	0.7	99.89	1	73.08
	23.9	3549	8	2.09	NEEYNK_5_4_1_2	3147.17	0.0059	1049.73	3	18	0.7	99.8	1	77
	23.9	3550	7	2.1	NEEYNK_5_4_1_2	3147.17	0.0228	1049.74	3	27.5	0.7	99.63	1	76.55
	23.9	3551	4	2.12	NEEYNK_5_4_1_2	3147.17	0.0198	1049.74	3	21	0.6	98.11	1	72.24
	24	3555	3	2.19	NEEYNK_5_4_1_2	3147.17	0.0167	1049.73	3	47.1	0.7	99.07	1	75.46
	24	3556	4	2.16	NEEYNK_5_4_1_2	3147.17	0.0333	1049.74	3	75.8	0.7	99.76	1	77.5
	24.1	3557	4	2.17	NEEYNK_5_4_1_2	3147.17	0.0162	1049.73	3	123.3	0.8	99.84	1	79.73
	24.1	3558	4	2.15	NEEYNK_5_4_1_2	3147.17	0.0114	1049.73	3	172.8	0.8	99.86	1	78.84
	24.1	3559	4	2.23	NEEYNK_5_4_1_2	3147.17	0.0163	1049.73	3	227.3	0.9	99.85	1	83.2
	24.1	3560	5	2.21	NEEYNK_5_4_1_2	3147.17	0.0073	1049.73	3	288.7	0.9	99.85	1	77.1
	24.1	3561	6	2.2	NEEYNK_5_4_1_2	3147.17	0.0101	1049.73	3	307.6	0.9	99.85	1	80.65
	24.2	3562	6	2.24	NEEYNK_5_4_1_2	3147.17	0.015	1049.73	3	301.5	0.9	99.82	1	82.01
	24.2	3563	6	2.22	NEEYNK_5_4_1_2	3147.17	0.0113	1049.73	3	256.3	0.9	99.45	1	77.6
	24.2	3564	7	2.19	NEEYNK_5_4_1_2	3147.17	0.0148	1049.73	3	239	1	99.8	1	78.57
	24.2	3565	8	2.21	NEEYNK_5_4_1_2	3147.17	0.0176	1049.73	3	167.8	0.9	99.8	1	76.24
	24.3	3566	9	2.3	NEEYNK_5_4_1_2	3147.17	0.0109	1049.73	3	105.4	0.9	99.82	1	77.15
	24.3	3567	9	2.37	NEEYNK_5_4_1_2	3147.17	0.0085	1049.73	3	80.2	0.9	99.85	1	76.01
	24.3	3568	9	2.19	NEEYNK_5_4_1_2	3147.17	0.0114	1049.73	3	41.8	0.8	99.75	1	76.23
	24.4	3570	7	2.27	NEEYNK_5_4_1_2	3147.17	0.0134	1049.73	3	15.5	0.7	99.58	1	70.45
	24.7	3583	7	2.05	NEEYNK_5_4_1_2	3147.17	0.0143	1049.73	3	9.9	0.6	98.61	1	64
	23.9	3548	11	2.03	NEEYNK_5_4_1_2	3147.17	0.0073	1049.73	3	14.2	0.7	99.79	1	75.55
	24.4	3569	10	2.16	NEEYNK_5_4_1_2	3147.17	0.0101	1049.73	3	26.3	0.8	99.79	1	77.52
	24.8	3587	4	1.99	NEEYNK_5_4_1_2	3147.17	0.003	787.549	4	11.9	0.8	99.39	1	68.69
	24.8	3589	5	1.89	NEEYNK_5_4_1_2	3147.17	0.0104	787.551	4	11.6	0.9	99.66	1	72.48
	25.4	3613	10	2.42	NEEYNK_5_4_2_1	3002.14	0.0263	1001.37	3	15.4	0.8	99.73	1	57.92
	23.8	3546	9	2.26	NEEYNK_5_5_1_2	3350.25	0.0181	1117.43	3	11.9	0.7	99.72	1	75.76
	23.8	3547	9	2.21	NEEYNK_5_5_1_2	3350.25	0.0116	1117.43	3	13.7	0.8	99.57	1	74.4
	23.9	3549	9	2.35	NEEYNK_5_5_1_2	3350.25	0.0151	1117.43	3	11.6	0.7	99.17	1	66.64
	21.1	3429	4	2.14	NEEYNK_6_3_0_1	2668.99	0.0057	890.338	3	3.1	0.7	99.3	1	86.37
	21.1	3430	8	2.39	NEEYNK_6_3_0_1	2668.99	0.0104	890.339	3	5.5	0.8	98.83	1	90.29
	21.2	3434	7	2.15	NEEYNK_6_4_0_1	2872.07	0.0015	958.028	3	3.6	0.6	99.6	1	70.97
	23.7	3542	4	2.24	NEEYNK_6_4_0_2	3163.17	0.0003	791.547	4	4.3	0.9	99.06	1	84.03
	23.8	3544	4	2.35	NEEYNK_6_4_0_2	3163.17	0.0052	791.548	4	3.2	0.8	99.2	1	89.76
	22.2	3479	9	2	NEEYNK_6_5_0_1	3075.15	0.0127	1025.73	3	16.4	0.9	99.8	1	75.67
	22.2	3480	7	2.03	NEEYNK_6_5_0_1	3075.15	0.006	1025.72	3	19.5	0.9	99.61	1	86.53
	22.3	3481	5	1.97	NEEYNK_6_5_0_1	3075.15	0.0094	1025.72	3	27.3	0.9	99.78	1	78.81
	22.3	3482	5	2.14	NEEYNK_6_5_0_1	3075.15	0.0074	1025.72	3	30.3	0.9	99.81	1	82.65
	22.3	3483	3	2.15	NEEYNK_6_5_0_1	3075.15	0.0008	1025.72	3	31.9	0.9	99.74	1	84.47
	22.3	3484	4	2.09	NEEYNK_6_5_0_1	3075.15	0.011	1025.73	3	27.2	0.9	99.83	1	77.18
	22.4	3485	7	2.2	NEEYNK_6_5_0_1	3075.15	0.0087	1025.72	3	24.3	0.9	99.87	1	72.94
	22.4	3487	9	1.9	NEEYNK_6_5_0_1	3075.15	0.0151	1025.73	3	16.4	0.9	99.7	1	74.62
	22.4	3488	9	2.19	NEEYNK_6_5_0_1	3075.15	0.0122	1025.73	3	12.7	0.9	99.55	1	75.07
	22.5	3489	9	2.26	NEEYNK_6_5_0_1	3075.15	0.0125	1025.73	3	10.1	0.9	99.65	1	84.26
	22.5	3490	9	2.08	NEEYNK_6_5_0_1	3075.15	0.0113	1025.73	3	7.7	0.9	99.68	1	79.24
	22.2	3478	10	2.03	NEEYNK_6_5_0_1	3075.15	0.0117	1025.73	3	9.7	0.9	99.77	1	78.57
	22.4	3486	10	2.01	NEEYNK_6_5_0_1	3075.15	0.0088	1025.72	3	18.2	0.9	99.85	1	72.96
	20.9	3422	2	1.75	NEEYNK_6_5_0_1	3075.15	0.0073	769.545	4	1.1	0.9	99.03	1	89.5
	21.7	3457	3	2.12	NEEYNK_6_5_0_1	3075.15	0.0123	769.546	4	9.9	0.8	99.72	1	77.74
	21.7	3458	2	1.93	NEEYNK_6_5_0_1	3075.15	0.0243	769.549	4	10.5	0.9	99.82	1	86.75
	22.5	3491	5	1.87	NEEYNK_6_5_0_1	3075.15	0.0122	769.546	4	2.5	1	99.54	1	88.99
	23.6	3537	7	2.05	NEEYNK_6_5_0_2	3366.25	0.0163	1122.76	3	24.4	0.8	99.69	1	69.39
	24.4	3570	9	2.22	NEEYNK_6_5_0_2	3366.25	0.0038	1122.76	3	12.3	0.7	99.74	1	80.09
	24.4	3571	8	2.3	NEEYNK_6_5_0_2	3366.25	0.0024	1122.75	3	10.1	0.8	99.58	1	71.87
	26.4	3658	7	2.25	NEEYNK_6_5_0_2	3366.25	0.0191	1122.76	3	129	0.8	99.39	1	66.07
	26.4	3659	5	2.24	NEEYNK_6_5_0_2	3366.25	0.0212	1122.76	3	80.7	0.7	98.94	1	65.3
	23.6	3538	10	2.02	NEEYNK_6_5_0_2	3366.25	0.009	1122.76	3	35.2	0.9	99.87	1	77.38
	23.9	3550	5	2.06	NEEYNK_6_5_0_2	3366.25	0.0072	842.319	4	75.2	0.9	99.67	1	76.54
	23.9	3551	3	2.15	NEEYNK_6_5_0_2	3366.25	0.006	842.318	4	116.3	0.9	99.86	1	80.01
	23.9	3552	2	2.19	NEEYNK_6_5_0_2	3366.25	0.0108	842.32	4	169.2	0.9	99.52	1	86.94
	24	3553	3	2.19	NEEYNK_6_5_0_2	3366.25	0.0027	842.318	4	225.1	0.9	99.88	1	78.4
	24	3554	2	2.2	NEEYNK_6_5_0_2	3366.25	0.0077	842.319	4	252	0.9	99.66	1	85.97
	24	3555	2	2.18	NEEYNK_6_5_0_2	3366.25	0.0053	842.318	4	300.8	0.9	99.61	1	86.45
	24	3556	3	2.17	NEEYNK_6_5_0_2	3366.25	0.0171	842.321	4	249.5	0.9	99.7	1	85.01
	24.1	3557	3	2.2	NEEYNK_6_5_0_2	3366.25	0.0143	842.321	4	292.5	0.9	99.69	1	81.12
	24.1	3558	3	2.14	NEEYNK_6_5_0_2	3366.25	0.0158	842.321	4	249.1	0.9	99.8	1	82.45
	24.1	3559	2	2.14	NEEYNK_6_5_0_2	3366.25	0.015	842.321	4	251.2	0.9	99.75	1	78.27
	24.1	3560	2	2.15	NEEYNK_6_5_0_2	3366.25	0.0112	842.32	4	180.4	0.9	99.77	1	75.5
	24.1	3561	3	2.13	NEEYNK_6_5_0_2	3366.25	0.0101	842.319	4	140.7	0.9	99.29	1	68.22
	24.2	3563	2	2.15	NEEYNK_6_5_0_2	3366.25	0.0106	842.32	4	56.6	0.9	99.11	1	73.33
	24.2	3564	2	2.16	NEEYNK_6_5_0_2	3366.25	0.0184	842.322	4	40.5	0.8	99.32	1	75.08
	24.2	3565	2	2.05	NEEYNK_6_5_0_2	3366.25	0.0189	842.322	4	29.3	0.8	98.95	1	67.65
	24.3	3566	2	2.08	NEEYNK_6_5_0_2	3366.25	0.0047	842.318	4	19.8	0.7	99.62	1	72.17
	26.7	3669	9	2.29	NEEYNK_6_5_0_3	3657.34	0.0227	1219.79	3	46.9	0.9	99.61	1	73.75
	26.7	3670	9	2.29	NEEYNK_6_5_0_3	3657.34	0.0071	1219.79	3	34.1	0.9	99.64	1	70.5
	26.2	3648	2	2.04	NEEYNK_6_5_0_3	3657.34	0.0149	915.094	4	240.7	0.9	99.62	1	73.41
	26.2	3649	3	2.12	NEEYNK_6_5_0_3	3657.34	0.0168	915.095	4	451.9	0.9	99.55	1	81.71
	26.2	3650	6	2.12	NEEYNK_6_5_0_3	3657.34	0.0205	915.096	4	853.7	0.9	99.59	1	85.13
	26.3	3651	7	2.23	NEEYNK_6_5_0_3	3657.34	0.0194	915.096	4	1474.6	1	99.44	1	84.76
	26.3	3651	8	2.17	NEEYNK_6_5_0_3	3657.34	0.0194	915.096	4	1474.6	1	99.44	1	85.4
	21.8	3459	5	2.21	NEEYNK_6_5_1_1	3221.21	0.0354	1074.42	3	1.3	0.4	98.48	1	70.33
	24.4	3570	8	1.93	NEEYNK_6_5_1_1	3221.21	0.0088	1074.41	3	7.6	0.8	99.28	1	72.45
	24.3	3568	10	2.33	NEEYNK_6_5_1_1	3221.21	0.0159	1074.41	3	7	0.7	98.05	1	74.94
	23.8	3545	9	2.24	NEEYNK_6_5_1_2	3512.3	0.0109	1171.44	3	53.5	0.9	99.82	1	79.37
	24.9	3591	9	2.23	NEEYNK_6_5_1_2	3512.3	0.0255	1171.45	3	8.2	0.7	99.05	1	62.57
	25.9	3637	4	2.19	NEEYNK_6_5_1_2	3512.3	0.0101	1171.44	3	42.9	0.7	98.38	1	61.62
	23.8	3546	10	2.38	NEEYNK_6_5_1_2	3512.3	0.0128	1171.44	3	25.2	0.9	99.7	1	73.27
	24.9	3593	10	2.25	NEEYNK_6_5_1_2	3512.3	0.0071	1171.44	3	7.4	0.7	98.21	1	60.02
	24.2	3562	5	2.2	NEEYNK_6_5_1_2	3512.3	0.0411	878.842	4	18	0.9	99.3	1	71.16
	24.2	3563	3	2.14	NEEYNK_6_5_1_2	3512.3	0.0105	878.834	4	27.2	0.9	98.38	1	78.53
	24.2	3564	3	2.23	NEEYNK_6_5_1_2	3512.3	0.0134	878.835	4	34.4	0.9	99.33	1	72.86
	24.2	3565	3	2.17	NEEYNK_6_5_1_2	3512.3	0.0104	878.834	4	50.3	0.9	99.37	1	73.19
	24.3	3566	4	2.07	NEEYNK_6_5_1_2	3512.3	0.0153	878.835	4	46.8	0.9	99.66	1	78.03
	24.3	3567	3	2.15	NEEYNK_6_5_1_2	3512.3	0.0198	878.836	4	55.7	0.9	99.66	1	67.22
	24.3	3568	3	2.24	NEEYNK_6_5_1_2	3512.3	0.0069	878.833	4	91.4	0.9	99.71	1	76.87
	24.3	3569	3	2.06	NEEYNK_6_5_1_2	3512.3	0.0137	878.835	4	79	0.9	99.49	1	69.43
	24.4	3570	3	2.11	NEEYNK_6_5_1_2	3512.3	0.0093	878.834	4	70.9	0.9	99.38	1	70.76
	24.4	3571	2	2.12	NEEYNK_6_5_1_2	3512.3	0.0071	878.833	4	61.5	0.9	99.46	1	70.86
	24.4	3572	4	2.12	NEEYNK_6_5_1_2	3512.3	0.0056	878.833	4	50.1	0.9	99.13	1	57.82
	24.4	3573	6	2.14	NEEYNK_6_5_1_2	3512.3	0.0089	878.834	4	28.4	0.9	99.01	1	59.7
	26.1	3645	3	2.1	NEEYNK_6_5_1_3	3803.4	0.0207	951.61	4	884.7	0.9	99.47	1	86.04
	26.1	3646	2	2.14	NEEYNK_6_5_1_3	3803.4	0.0234	951.611	4	507	0.9	99.48	1	84.21
	25.9	3635	4	2.19	NEEYNK_7_6_0_3	4022.47	0.0262	1006.38	4	17.6	0.8	99.02	1	66.27
	25.4	3614	9	2.12	NEEYNK_8_7_0_3	4387.6	0.0342	1097.66	4	3.1	0.8	98.9	1	73.19
	25.4	3616	9	2.33	NEEYNK_8_7_0_3	4387.6	0.0094	1097.66	4	4.5	0.8	99.55	1	80.9
	25.4	3615	11	2.08	NEEYNK_8_7_0_3	4387.6	0.0217	1097.66	4	3.6	0.8	99.05	1	77.34
	54.2	4904	5	2.18	QDQCIYNTTYLNVQR_4_4_0_1	3667.51	0.0339	917.643	4	8.3	0.8	99.72	1	71.98
	54.2	4904	6	2.04	QDQCIYNTTYLNVQR_4_4_0_1	3667.51	0.0339	917.643	4	8.3	0.9	99.72	1	58.93
	57.3	5035	8	2.35	QDQCIYNTTYLNVQR_6_5_0_2	4485.79	0.0267	1122.21	4	172.4	0.9	99.21	1	58.6
	57.3	5036	5	2.35	QDQCIYNTTYLNVQR_6_5_0_2	4485.79	0.0263	1122.21	4	147.6	0.9	99.36	1	63.18
	57.4	5037	7	2.37	QDQCIYNTTYLNVQR_6_5_0_2	4485.79	0.0243	1122.21	4	93.7	0.8	98.93	1	61.96
	57.1	5025	3	2.34	QDQCIYNTTYLNVQR_6_5_0_2	4485.79	0.0055	897.964	5	35	0.8	99.21	1	59.85
	60.9	5185	10	2.07	QDQCIYNTTYLNVQR_6_5_0_3	4776.89	0.0165	1194.98	4	287.8	0.9	99.41	1	60.07
	60.4	5167	9	2.33	QDQCIYNTTYLNVQR_6_5_0_3	4776.89	0.0272	956.189	5	289.5	0.9	99.16	1	59.51
	60.4	5168	7	2.26	QDQCIYNTTYLNVQR_6_5_0_3	4776.89	0.0238	956.188	5	329.5	0.9	99.49	1	58.3
	60.5	5169	4	2.16	QDQCIYNTTYLNVQR_6_5_0_3	4776.89	0.0287	956.189	5	299.5	0.9	99.6	1	73.26
	60.5	5170	4	2.2	QDQCIYNTTYLNVQR_6_5_0_3	4776.89	0.0166	956.187	5	315.7	0.9	99.51	1	66.61
	60.5	5171	6	2.27	QDQCIYNTTYLNVQR_6_5_0_3	4776.89	0.0215	956.188	5	344	0.9	99.43	1	66.48
	60.5	5172	4	2.16	QDQCIYNTTYLNVQR_6_5_0_3	4776.89	0.0284	956.189	5	297.6	0.9	99.52	1	63.43
	60.5	5173	3	2.24	QDQCIYNTTYLNVQR_6_5_0_3	4776.89	0.0233	956.188	5	205.8	0.9	99.44	1	57.83
	60.6	5174	4	2.25	QDQCIYNTTYLNVQR_6_5_0_3	4776.89	0.0276	956.189	5	204.2	0.9	99.44	1	62.17
	60.2	5159	3	2.21	QDQCIYNTTYLNVQR_6_5_1_3	4922.95	0.0331	985.402	5	136.2	0.9	99	1	62.4
	60.2	5160	6	2.25	QDQCIYNTTYLNVQR_6_5_1_3	4922.95	0.0332	985.402	5	130.1	0.9	98.97	1	61.7
	60.3	5163	7	2.27	QDQCIYNTTYLNVQR_6_5_1_3	4922.95	0.0265	985.4	5	142	0.9	99.25	1	61.33
	56.7	5009	6	2.12	QDQCIYNTTYLNVQR_7_6_0_2	4850.93	0.0235	1213.49	4	564.1	1	99.4	1	62.63
	56.7	5010	10	2.15	QDQCIYNTTYLNVQR_7_6_0_2	4850.93	0.0271	1213.49	4	519.1	1	99.39	1	65.91
	56.6	5007	2	2.28	QDQCIYNTTYLNVQR_7_6_0_2	4850.93	0.0151	970.994	5	113.3	0.9	98.79	1	62.45
	56.7	5008	2	2.3	QDQCIYNTTYLNVQR_7_6_0_2	4850.93	0.02	970.995	5	131.5	0.9	99.25	1	61.6
	56.8	5011	6	2.3	QDQCIYNTTYLNVQR_7_6_0_2	4850.93	0.0218	970.995	5	120.4	0.9	99.36	1	60.39
	56.8	5012	4	2.29	QDQCIYNTTYLNVQR_7_6_0_2	4850.93	0.0147	970.994	5	113.4	0.9	99.49	1	58.68
	60	5151	7	2.23	QDQCIYNTTYLNVQR_7_6_1_3	5288.08	0.0446	1058.43	5	184.1	0.9	99.19	1	61.27
	73.1	5708	3	2.31	SVQEIQATFFYFTPNK_5_4_0_1	3833.62	0.0207	959.167	4	169.5	0.9	99.64	1	73.91
	73.1	5709	6	2.29	SVQEIQATFFYFTPNK_5_4_0_1	3833.62	0.0221	959.167	4	175.3	0.9	99.6	1	74.4
	77.3	5890	8	2.55	SVQEIQATFFYFTPNK_5_4_0_2	4124.72	0.0293	1031.94	4	1183.6	1	99.03	2	82.48
	77.3	5890	9	2.41	SVQEIQATFFYFTPNK_5_4_0_2	4124.72	0.0293	1031.94	4	1183.6	1	99.03	2	79.29
	77.4	5891	6	2.26	SVQEIQATFFYFTPNK_5_4_0_2	4124.72	0.0309	1031.94	4	1446	1	98.97	2	83.75
	77.4	5892	5	2.29	SVQEIQATFFYFTPNK_5_4_0_2	4124.72	0.0301	1031.94	4	1491.6	1	99.02	2	77.21
	77.2	5884	3	2.33	SVQEIQATFFYFTPNK_5_4_0_2	4124.72	0.0216	825.754	5	11.3	0.6	99.66	2	57.71
	77.2	5885	3	2.41	SVQEIQATFFYFTPNK_5_4_0_2	4124.72	0.0465	825.759	5	18.3	0.6	98.37	1	67.89
	68.3	5503	11	2.15	SVQEIQATFFYFTPNK_5_4_3_1	4271.8	0.0048	1068.7	4	4.2	0.7	98.2	1	69.37
	77	5874	9	2.27	SVQEIQATFFYFTPNK_5_5_0_2	4327.8	0.032	1082.71	4	18.2	0.8	99	2	65.53
	72.9	5699	9	2.24	SVQEIQATFFYFTPNK_6_5_0_1	4198.76	0.0199	1050.45	4	45	0.8	99.33	2	67.03
	72.9	5700	9	2.29	SVQEIQATFFYFTPNK_6_5_0_1	4198.76	0.0103	1050.45	4	41.1	0.8	99.45	1	66.18
	72.9	5701	9	2.28	SVQEIQATFFYFTPNK_6_5_0_1	4198.76	0.0253	1050.45	4	47	0.8	99.33	1	67.6
	72.9	5702	8	2.24	SVQEIQATFFYFTPNK_6_5_0_1	4198.76	0.0175	1050.45	4	45.1	0.8	99.44	1	60.66
	73	5703	9	2.2	SVQEIQATFFYFTPNK_6_5_0_1	4198.76	0.0241	1050.45	4	41.9	0.8	99.44	1	67.44
	73	5704	9	2.28	SVQEIQATFFYFTPNK_6_5_0_1	4198.76	0.0304	1050.45	4	30.2	0.7	99.27	2	61.23
	73	5705	9	2.2	SVQEIQATFFYFTPNK_6_5_0_1	4198.76	0.0079	1050.45	4	28.1	0.7	99.39	1	62.81
	72.8	5698	10	2.22	SVQEIQATFFYFTPNK_6_5_0_1	4198.76	0.0219	1050.45	4	51.9	0.7	99.58	1	68.01
	76.3	5846	3	2.31	SVQEIQATFFYFTPNK_6_5_0_2	4489.85	0.0102	1123.22	4	25.8	0.8	99.41	1	70.09
	77.1	5878	9	2.31	SVQEIQATFFYFTPNK_6_5_0_2	4489.85	0.0267	1123.22	4	658	1	99.19	2	75.58
	77.1	5880	9	2.34	SVQEIQATFFYFTPNK_6_5_0_2	4489.85	0.0212	1123.22	4	630.5	1	99.09	2	73.56
	77.2	5882	8	2.4	SVQEIQATFFYFTPNK_6_5_0_2	4489.85	0.0254	1123.22	4	550	0.9	99.1	2	73.83
	77.2	5883	8	2.4	SVQEIQATFFYFTPNK_6_5_0_2	4489.85	0.0226	1123.22	4	518.7	0.9	99.15	2	83.06
	77.2	5884	9	2.42	SVQEIQATFFYFTPNK_6_5_0_2	4489.85	0.0239	1123.22	4	471.8	0.9	99.23	1	80.56
	77.2	5885	9	2.42	SVQEIQATFFYFTPNK_6_5_0_2	4489.85	0.0294	1123.23	4	379.4	0.9	99.13	2	71.93
	77.3	5886	9	2.46	SVQEIQATFFYFTPNK_6_5_0_2	4489.85	0.0298	1123.23	4	283.8	0.9	99.25	1	72.53
	81	6045	7	2.31	SVQEIQATFFYFTPNK_6_5_0_2	4489.85	0.0127	1123.22	4	19.1	0.8	98.72	2	66.41
	77.1	5878	10	2.56	SVQEIQATFFYFTPNK_6_5_0_2	4489.85	0.0267	1123.22	4	658	1	99.19	2	78.95
	77.1	5879	10	2.36	SVQEIQATFFYFTPNK_6_5_0_2	4489.85	0.029	1123.23	4	668.2	1	99.2	2	76.23
	77.2	5881	10	2.4	SVQEIQATFFYFTPNK_6_5_0_2	4489.85	0.0295	1123.23	4	570.5	1	99.16	2	77.07
	77.3	5887	11	2.42	SVQEIQATFFYFTPNK_6_5_0_2	4489.85	0.0127	1123.22	4	285.6	0.9	99.16	2	70.07
	77.3	5888	11	2.46	SVQEIQATFFYFTPNK_6_5_0_2	4489.85	0.0272	1123.22	4	231.7	0.9	99.27	2	65.38
	76.5	5856	2	2.34	SVQEIQATFFYFTPNK_6_5_0_2	4489.85	0.0635	898.789	5	37	0.9	99.18	2	69.02
	76.6	5857	3	2.41	SVQEIQATFFYFTPNK_6_5_0_2	4489.85	0.0293	898.782	5	36.8	0.9	99.66	2	68.63
	77.3	5889	5	2.35	SVQEIQATFFYFTPNK_6_5_0_2	4489.85	0.0479	898.786	5	29.4	0.9	99.18	2	57.7
	77.3	5890	4	2.38	SVQEIQATFFYFTPNK_6_5_0_2	4489.85	0.0423	898.784	5	21.6	0.9	98.52	2	66.1
	81.2	6053	5	2.24	SVQEIQATFFYFTPNK_6_5_0_3	4780.95	0.03	1196	4	1518.5	1	99.13	2	86.5
	81.2	6054	5	2.23	SVQEIQATFFYFTPNK_6_5_0_3	4780.95	0.0271	1196	4	1480.9	1	99.12	2	88.07
	81.2	6055	7	2.22	SVQEIQATFFYFTPNK_6_5_0_3	4780.95	0.0227	1196	4	1432.2	1	99.11	2	86.29
	81.3	6056	7	2.28	SVQEIQATFFYFTPNK_6_5_0_3	4780.95	0.0269	1196	4	1393.7	1	99.32	2	85.53
	81.3	6057	8	2.25	SVQEIQATFFYFTPNK_6_5_0_3	4780.95	0.0234	1196	4	1218.6	1	99.33	1	84.79
	82	6087	7	2.17	SVQEIQATFFYFTPNK_6_5_0_3	4780.95	0.0117	1195.99	4	54.4	0.9	99.48	1	66.54
	82	6089	8	2.18	SVQEIQATFFYFTPNK_6_5_0_3	4780.95	0.0048	1195.99	4	38.5	0.9	99.43	1	72.8
	82.1	6090	6	2.21	SVQEIQATFFYFTPNK_6_5_0_3	4780.95	0.0276	1196	4	34.9	0.9	99.14	2	72.48
	82.1	6091	5	2.19	SVQEIQATFFYFTPNK_6_5_0_3	4780.95	0.0272	1196	4	32.6	0.9	99.48	1	64.92
	82.1	6092	5	2.19	SVQEIQATFFYFTPNK_6_5_0_3	4780.95	0.0317	1196	4	29.5	0.9	99.26	2	67.07
	82.2	6095	6	2.16	SVQEIQATFFYFTPNK_6_5_0_3	4780.95	0.0285	1196	4	28.7	0.9	99.32	2	60.42
	82.2	6096	6	2.31	SVQEIQATFFYFTPNK_6_5_0_3	4780.95	0.0287	1196	4	26.9	0.9	99.25	1	58.73
	82.2	6097	6	2.15	SVQEIQATFFYFTPNK_6_5_0_3	4780.95	0.0355	1196	4	27.2	0.9	99.4	2	64.47
	82.3	6098	8	2.13	SVQEIQATFFYFTPNK_6_5_0_3	4780.95	0.0223	1196	4	29.3	0.9	99.47	1	68.73
	82.3	6099	9	2.17	SVQEIQATFFYFTPNK_6_5_0_3	4780.95	0.0305	1196	4	25.5	0.9	99.45	1	59.49
	82.3	6100	8	2.17	SVQEIQATFFYFTPNK_6_5_0_3	4780.95	0.0324	1196	4	23.1	0.9	99.29	2	63.13
	82.3	6102	8	2.31	SVQEIQATFFYFTPNK_6_5_0_3	4780.95	0.0324	1196	4	20.5	0.9	99.18	2	65.92
	82.4	6103	8	2.3	SVQEIQATFFYFTPNK_6_5_0_3	4780.95	0.0278	1196	4	19.1	0.9	99.41	2	58.16
	82.4	6104	6	2.26	SVQEIQATFFYFTPNK_6_5_0_3	4780.95	0.0395	1196	4	23	0.9	99	2	67.71
	82.4	6105	6	2.26	SVQEIQATFFYFTPNK_6_5_0_3	4780.95	0.0265	1196	4	17.2	0.9	99.12	1	63.79
	82.5	6106	9	2.23	SVQEIQATFFYFTPNK_6_5_0_3	4780.95	0.0241	1196	4	14.3	0.9	99.54	1	58.6
	82.5	6107	9	2.32	SVQEIQATFFYFTPNK_6_5_0_3	4780.95	0.0307	1196	4	15.9	0.9	98.9	2	61.24
	82.5	6108	4	2.27	SVQEIQATFFYFTPNK_6_5_0_3	4780.95	0.0166	1196	4	15.3	0.9	98.59	2	64.77
	82.5	6110	7	2.18	SVQEIQATFFYFTPNK_6_5_0_3	4780.95	0.0126	1195.99	4	11.3	0.9	99.47	1	61.16
	97	6746	3	2.4	SVQEIQATFFYFTPNK_6_5_0_3	4780.95	0.0345	1196	4	0.8	0.4	98.47	2	86.21
	82	6088	10	2.15	SVQEIQATFFYFTPNK_6_5_0_3	4780.95	0.0346	1196	4	43.3	0.9	99.18	2	69.18
	84.8	6207	10	2.33	SVQEIQATFFYFTPNK_6_5_0_3	4780.95	0.0232	1196	4	3.3	0.6	99.32	1	60.49
	81	6045	2	2.28	SVQEIQATFFYFTPNK_6_5_0_3	4780.95	0.0356	957.002	5	89.7	0.9	99.09	2	68.82
	81	6046	2	2.33	SVQEIQATFFYFTPNK_6_5_0_3	4780.95	0.0286	957.001	5	158.2	0.9	98.85	2	75.34
	81.8	6077	3	2.07	SVQEIQATFFYFTPNK_6_5_0_3	4780.95	0.0349	957.002	5	86.5	0.9	99.13	2	71.97
	81.8	6078	3	2.13	SVQEIQATFFYFTPNK_6_5_0_3	4780.95	0.0225	957	5	77.8	0.9	99.17	2	74.47
	83.7	6160	3	2.14	SVQEIQATFFYFTPNK_6_5_0_3	4780.95	0.0326	957.001	5	2.4	0.7	98.77	2	66.43
	76.3	5846	4	2.38	SVQEIQATFFYFTPNK_6_5_1_2	4635.91	0.0296	1159.74	4	52.2	0.9	98.7	2	64.16
	76.3	5846	5	2.38	SVQEIQATFFYFTPNK_6_5_1_2	4635.91	0.0296	1159.74	4	52.2	0.9	98.7	2	58.98
	76.3	5847	3	2.32	SVQEIQATFFYFTPNK_6_5_1_2	4635.91	0.0267	1159.74	4	57.5	0.9	98.96	2	63.68
	77.1	5879	11	2.41	SVQEIQATFFYFTPNK_6_5_1_2	4635.91	0.0421	1159.74	4	44.8	0.8	99.58	1	61.95
	77.1	5880	10	2.41	SVQEIQATFFYFTPNK_6_5_1_2	4635.91	0.0346	1159.74	4	31.4	0.8	99.15	2	57.48
	81.3	6058	8	2.16	SVQEIQATFFYFTPNK_6_5_1_3	4927	0.0399	1232.52	4	63.1	0.9	99.29	2	61.46
	81.4	6060	9	2.17	SVQEIQATFFYFTPNK_6_5_1_3	4927	0.0191	1232.51	4	81.5	0.9	98.83	2	68.71
	81.4	6061	9	2.14	SVQEIQATFFYFTPNK_6_5_1_3	4927	0.0212	1232.51	4	67.2	0.8	99.04	2	69.71
	81.4	6062	5	2.14	SVQEIQATFFYFTPNK_6_5_1_3	4927	0.0347	1232.52	4	63.1	0.8	99.14	1	67.28
	81.4	6063	7	2.14	SVQEIQATFFYFTPNK_6_5_1_3	4927	0.0252	1232.51	4	66.8	0.9	99.42	2	64.54
	81.5	6064	6	2.03	SVQEIQATFFYFTPNK_6_5_1_3	4927	0.0212	1232.51	4	61	0.9	99.1	2	68.2
	81.5	6065	7	2.06	SVQEIQATFFYFTPNK_6_5_1_3	4927	0.0266	1232.51	4	46.9	0.9	99.47	1	70.71
	81.5	6066	9	2.07	SVQEIQATFFYFTPNK_6_5_1_3	4927	0.0375	1232.52	4	38	0.9	99.39	2	60.25
	81.5	6067	9	2.14	SVQEIQATFFYFTPNK_6_5_1_3	4927	0.0336	1232.52	4	36.1	0.9	99.19	2	68.74
	81.6	6069	9	2.15	SVQEIQATFFYFTPNK_6_5_1_3	4927	0.0236	1232.51	4	28.4	0.9	99.39	1	58.24
	81.7	6072	8	2.15	SVQEIQATFFYFTPNK_6_5_1_3	4927	0.0396	1232.52	4	14.6	0.8	98.71	2	59.57
	81.7	6073	5	2.09	SVQEIQATFFYFTPNK_6_5_1_3	4927	0.0205	1232.51	4	19.1	0.8	99.39	2	63.13
	81.7	6075	2	2.25	SVQEIQATFFYFTPNK_6_5_1_3	4927	0.033	1232.52	4	12.2	0.7	99.24	2	69.98
	81.3	6059	10	2.14	SVQEIQATFFYFTPNK_6_5_1_3	4927	0.0224	1232.51	4	53.8	0.8	98.55	2	74.63
	81.6	6070	10	2.12	SVQEIQATFFYFTPNK_6_5_1_3	4927	0.0331	1232.52	4	26	0.8	99.55	1	64.15
	81.6	6071	10	2.11	SVQEIQATFFYFTPNK_6_5_1_3	4927	0.0298	1232.51	4	25.8	0.8	99.27	2	73.91
	80.8	6034	6	2.32	SVQEIQATFFYFTPNK_6_5_1_3	4927	0.0258	986.212	5	72.9	0.9	99.16	2	69.88
	80.8	6035	6	2.29	SVQEIQATFFYFTPNK_6_5_1_3	4927	0.0179	986.21	5	87.7	0.9	99.11	2	72.48
	80.8	6036	4	2.26	SVQEIQATFFYFTPNK_6_5_1_3	4927	0.0331	986.213	5	105.1	0.9	99.05	2	72.27
	80.8	6037	2	2.3	SVQEIQATFFYFTPNK_6_5_1_3	4927	0.0363	986.214	5	146.4	0.9	98.21	2	72.85
	80.8	6038	3	2.31	SVQEIQATFFYFTPNK_6_5_1_3	4927	0.036	986.214	5	157.7	0.9	98.94	2	81.95
	80.9	6040	3	2.31	SVQEIQATFFYFTPNK_6_5_1_3	4927	0.0251	986.212	5	209.9	0.9	98.8	2	78.79
	80.9	6041	2	2.31	SVQEIQATFFYFTPNK_6_5_1_3	4927	0.0375	986.214	5	220.8	0.9	99.07	2	77.7
	80.9	6042	2	2.3	SVQEIQATFFYFTPNK_6_5_1_3	4927	0.0325	986.213	5	196.6	0.9	98.89	2	79.36
	81	6043	3	2.24	SVQEIQATFFYFTPNK_6_5_1_3	4927	0.0336	986.213	5	162.3	0.9	98.93	2	74.3
	81	6044	2	2.29	SVQEIQATFFYFTPNK_6_5_1_3	4927	0.0374	986.214	5	145.2	0.9	99.09	2	80.68
	81	6045	3	2.26	SVQEIQATFFYFTPNK_6_5_1_3	4927	0.0335	986.213	5	132.2	0.9	98.86	2	69.62
	81	6046	3	2.3	SVQEIQATFFYFTPNK_6_5_1_3	4927	0.0278	986.212	5	107.6	0.9	98.87	2	76.79
	81	6047	4	2.32	SVQEIQATFFYFTPNK_6_5_1_3	4927	0.0426	986.215	5	77.5	0.9	98.89	2	69.87
	81.1	6048	4	2.3	SVQEIQATFFYFTPNK_6_5_1_3	4927	0.0532	986.217	5	63.4	0.8	98.89	2	71.4
	71.8	5655	11	2.14	SVQEIQATFFYFTPNK_7_6_0_1	4563.89	0.0223	1141.73	4	78.5	0.8	99.34	1	66.81
	71.9	5656	11	2.16	SVQEIQATFFYFTPNK_7_6_0_1	4563.89	0.0014	1141.73	4	108.9	0.8	99.71	1	65.46
	75.8	5823	9	2.06	SVQEIQATFFYFTPNK_7_6_0_2	4854.98	0.0231	1214.51	4	45.9	0.8	99.25	1	70.47
	76.5	5855	2	2.16	SVQEIQATFFYFTPNK_7_6_0_2	4854.98	0.0241	1214.51	4	725.1	1	99.25	2	89.34
	76.5	5856	3	2.16	SVQEIQATFFYFTPNK_7_6_0_2	4854.98	0.0245	1214.51	4	605.7	0.9	99.1	2	76.75
	76.6	5857	5	2.24	SVQEIQATFFYFTPNK_7_6_0_2	4854.98	0.0247	1214.51	4	391	0.9	99.39	2	76.32
	76.6	5858	6	2.24	SVQEIQATFFYFTPNK_7_6_0_2	4854.98	0.0336	971.809	5	158.6	0.9	98.79	2	73.91
	76.6	5859	8	2.25	SVQEIQATFFYFTPNK_7_6_0_2	4854.98	0.0258	971.808	5	89.9	0.9	98.87	2	61.32
	76.7	5860	6	2.21	SVQEIQATFFYFTPNK_7_6_0_2	4854.98	0.0475	971.812	5	89.5	0.9	98.72	2	65.84
	76.7	5861	8	2.25	SVQEIQATFFYFTPNK_7_6_0_2	4854.98	0.0334	971.809	5	72.6	0.9	98.88	2	68.58
	76.7	5862	6	2.25	SVQEIQATFFYFTPNK_7_6_0_2	4854.98	0.0425	971.811	5	70.7	0.9	98.45	2	64.6
	76.7	5863	8	2.18	SVQEIQATFFYFTPNK_7_6_0_2	4854.98	0.0267	971.808	5	54.8	0.9	99.03	2	62.53
	76.8	5865	7	2.21	SVQEIQATFFYFTPNK_7_6_0_2	4854.98	0.0357	971.81	5	58.9	0.8	98.98	2	71.18
	76.8	5866	6	2.33	SVQEIQATFFYFTPNK_7_6_0_2	4854.98	0.0291	971.808	5	61.8	0.8	99.15	2	65.63
	76.8	5867	7	2.28	SVQEIQATFFYFTPNK_7_6_0_2	4854.98	0.0303	971.808	5	77.9	0.8	99.18	2	64.77
	76.8	5868	6	2.26	SVQEIQATFFYFTPNK_7_6_0_2	4854.98	0.0349	971.809	5	83	0.8	99.14	2	57.23
	76.8	5869	4	2.27	SVQEIQATFFYFTPNK_7_6_0_2	4854.98	0.0387	971.81	5	83.5	0.9	98.89	2	64.68
	76.9	5871	8	2.22	SVQEIQATFFYFTPNK_7_6_0_2	4854.98	0.0395	971.81	5	87.9	0.8	99.24	2	65.02
	76.9	5872	7	2.26	SVQEIQATFFYFTPNK_7_6_0_2	4854.98	0.0418	971.811	5	75.1	0.9	98.86	2	61.47
	77	5873	6	2.25	SVQEIQATFFYFTPNK_7_6_0_2	4854.98	0.0245	971.807	5	80.3	0.9	99.05	2	62.53
	77	5874	8	2.25	SVQEIQATFFYFTPNK_7_6_0_2	4854.98	0.04	971.81	5	62.2	0.9	99.14	2	66.78
	77.1	5880	4	2.33	SVQEIQATFFYFTPNK_7_6_0_2	4854.98	0.0614	971.815	5	21.5	0.7	98.33	2	58.75
	80.3	6016	3	2.34	SVQEIQATFFYFTPNK_7_6_0_3	5146.08	0.032	1030.03	5	176.4	1	98.71	2	71.05
	80.3	6017	6	2.36	SVQEIQATFFYFTPNK_7_6_0_3	5146.08	0.0354	1030.03	5	207.1	1	98.68	2	69.66
	81.1	6048	5	2.25	SVQEIQATFFYFTPNK_7_6_0_3	5146.08	0.0316	1030.03	5	206.1	0.9	99.14	2	72.62
	81.1	6049	4	2.31	SVQEIQATFFYFTPNK_7_6_0_3	5146.08	0.0279	1030.03	5	161.2	0.9	99.16	2	68.13
	84.8	6204	7	2.26	SVQEIQATFFYFTPNK_7_6_0_4	5437.17	0.0381	1088.25	5	7.9	0.8	98.9	2	59.29
	86.3	6267	7	1.96	SVQEIQATFFYFTPNK_7_6_0_4	5437.17	0.0294	1088.25	5	9.2	0.9	98.85	1	57.19
	76.2	5842	8	2.27	SVQEIQATFFYFTPNK_7_6_1_2	5001.04	0.038	1001.02	5	82.5	0.9	99.25	1	64.24
	76.3	5843	6	2.3	SVQEIQATFFYFTPNK_7_6_1_2	5001.04	0.0222	1001.02	5	62.4	0.9	98.92	1	68.66
	80.6	6029	6	2.24	SVQEIQATFFYFTPNK_7_6_1_3	5292.14	0.0189	1059.24	5	167.7	0.9	99.09	1	68.2
	80.7	6030	3	2.19	SVQEIQATFFYFTPNK_7_6_1_3	5292.14	0.0293	1059.24	5	170.5	0.9	99.12	1	80.29
	79.9	5998	4	2.26	SVQEIQATFFYFTPNK_8_7_0_3	5511.21	0.036	1103.06	5	44.2	0.9	98.59	2	64.14
	79.9	5999	8	2.28	SVQEIQATFFYFTPNK_8_7_0_3	5511.21	0.0386	1103.06	5	43.8	0.9	98.88	2	61.8

## Sheet: Sheet1
CANLVPVPITNATLDQITGK_6_5_0_3
CANLVPVPITNATLDR_5_4_0_2
CANLVPVPITNATLDR_6_5_0_3
CANLVPVPITNATLDR_6_5_1_3
ENGTISR_4_4_1_1
ENGTISR_5_4_0_2
ENGTISR_5_4_1_2
ENGTISR_5_5_0_2
ENGTISR_6_5_0_2
ENGTISR_6_5_0_3
ENGTISR_6_5_1_2
ENGTISR_6_5_1_3
ENGTISR_6_5_2_3
ENGTISR_7_6_0_2
ENGTISR_7_6_0_3
ENGTISR_7_6_0_4
ENGTISR_7_6_1_2
ENGTISR_7_6_1_3
ENGTISR_7_6_1_4
ENGTISR_7_6_2_3
ENGTISR_7_6_2_4
ENGTISR_7_6_3_4
ENGTISR_7_7_5_2
ENGTISR_8_7_0_3
ENGTISR_8_7_0_4
ENGTISR_8_7_1_4
ENGTVSR_5_4_0_2
ENGTVSR_5_5_0_2
ENGTVSR_6_5_0_2
ENGTVSR_6_5_0_3
ENGTVSR_6_5_1_2
ENGTVSR_6_5_1_3
ENGTVSR_6_5_2_3
ENGTVSR_7_6_0_2
ENGTVSR_7_6_0_3
ENGTVSR_7_6_0_4
ENGTVSR_7_6_1_2
ENGTVSR_7_6_1_3
ENGTVSR_7_6_1_4
ENGTVSR_7_6_2_3
ENGTVSR_7_6_2_4
ENGTVSR_7_6_3_3
ENGTVSR_8_7_1_3
LVPVPITNATLDQITGK_4_3_0_1
LVPVPITNATLDQITGK_4_4_0_1
LVPVPITNATLDQITGK_5_4_0_2
LVPVPITNATLDQITGK_5_4_1_1
LVPVPITNATLDQITGK_5_4_1_2
LVPVPITNATLDQITGK_6_4_0_1
LVPVPITNATLDQITGK_6_5_0_1
LVPVPITNATLDQITGK_6_5_0_2
LVPVPITNATLDQITGK_6_5_0_3
LVPVPITNATLDQITGK_6_5_1_2
LVPVPITNATLDQITGK_6_5_1_3
LVPVPITNATLDQITGK_6_5_2_1
LVPVPITNATLDQITGK_7_6_0_2
LVPVPITNATLDQITGK_7_6_1_2
LVPVPITNATLDR_5_4_0_1
LVPVPITNATLDR_5_4_0_2
LVPVPITNATLDR_5_5_0_1
LVPVPITNATLDR_5_5_1_2
LVPVPITNATLDR_6_5_0_0
LVPVPITNATLDR_6_5_0_1
LVPVPITNATLDR_6_5_0_2
LVPVPITNATLDR_6_5_0_3
LVPVPITNATLDR_6_5_1_2
LVPVPITNATLDR_6_5_1_3
LVPVPITNATLDR_7_6_0_2
LVPVPITNATLDR_7_6_0_3
NEEYNK_4_3_0_1
NEEYNK_4_4_0_1
NEEYNK_4_4_1_1
NEEYNK_5_4_0_1
NEEYNK_5_4_0_2
NEEYNK_5_4_1_1
NEEYNK_5_4_1_2
NEEYNK_5_4_2_1
NEEYNK_5_5_1_2
NEEYNK_6_3_0_1
NEEYNK_6_4_0_1
NEEYNK_6_4_0_2
NEEYNK_6_5_0_1
NEEYNK_6_5_0_2
NEEYNK_6_5_0_3
NEEYNK_6_5_1_1
NEEYNK_6_5_1_2
NEEYNK_6_5_1_3
NEEYNK_7_6_0_3
NEEYNK_8_7_0_3
QDQCIYNTTYLNVQR_4_4_0_1
QDQCIYNTTYLNVQR_6_5_0_2
QDQCIYNTTYLNVQR_6_5_0_3
QDQCIYNTTYLNVQR_6_5_1_3
QDQCIYNTTYLNVQR_7_6_0_2
QDQCIYNTTYLNVQR_7_6_1_3
SVQEIQATFFYFTPNK_5_4_0_1
SVQEIQATFFYFTPNK_5_4_0_2
SVQEIQATFFYFTPNK_5_4_3_1
SVQEIQATFFYFTPNK_5_5_0_2
SVQEIQATFFYFTPNK_6_5_0_1
SVQEIQATFFYFTPNK_6_5_0_2
SVQEIQATFFYFTPNK_6_5_0_3
SVQEIQATFFYFTPNK_6_5_1_2
SVQEIQATFFYFTPNK_6_5_1_3
SVQEIQATFFYFTPNK_7_6_0_1
SVQEIQATFFYFTPNK_7_6_0_2
SVQEIQATFFYFTPNK_7_6_0_3
SVQEIQATFFYFTPNK_7_6_0_4
SVQEIQATFFYFTPNK_7_6_1_2
SVQEIQATFFYFTPNK_7_6_1_3
SVQEIQATFFYFTPNK_8_7_0_3
